# Supplementary material for: Impact of dietary interventions on pre-diabetic oral and gut microbiome, metabolites and cytokines
Source: Nat Commun. 2023 Sep 4;14:5384. doi: 10.1038/s41467-023-41042-x (PMC10477304; doi:10.1038/s41467-023-41042-x)
Supplement: Supplementary file 4 — Supplementary Dataset 1 [file 41467_2023_41042_MOESM4_ESM.xlsx]

## Sheet: sheets guide
Each sheet contains the statistical tests results between the 'pre' and 'post' intervention samples
Type of features	Diet
Diet	PPT diet
Diet	MED diet
Gut species	PPT diet
Gut species	MED diet
Oral species	PPT diet
Oral species	MED diet
Gut pathways	PPT diet
Gut pathways	MED diet
Oral pathways	PPT diet
Oral pathways	MED diet
Metbolites	PPT diet
Metbolites	MED diet
Cytokines	PPT diet
Cytokines	MED diet

## Sheet: diet PPT diet
feature	s	p	p_FDR	p_bonferroni
% Carbohydrates	6	6.84166e-18	1.63607e-16	3.07874e-16
% Lipids	8	7.27141e-18	1.63607e-16	3.27214e-16
% Saturated fatty acids	37	1.74947e-17	2.50304e-16	7.8726e-16
% Mono un-saturated fatty acids	45	2.22492e-17	2.50304e-16	1.00122e-15
% Poly un-saturated fatty acids	77	5.77578e-17	4.73411e-16	2.5991e-15
Grains	80	6.31214e-17	4.73411e-16	2.84046e-15
Nuts and seeds	124	2.29306e-16	1.47411e-15	1.03188e-14
Oils and fats	151	5.00261e-16	2.81397e-15	2.25117e-14
Eggs	237	5.66153e-15	2.83076e-14	2.54769e-13
% Proteins	264	1.19071e-14	5.35819e-14	5.35819e-13
Fruits	297	2.91924e-14	1.19424e-13	1.31366e-12
Thiamin [mg]	352	1.26409e-13	4.74033e-13	5.6884e-12
Cholesterol [mg]	361	1.60116e-13	5.54247e-13	7.20521e-12
Snacks	378	2.49569e-13	8.02188e-13	1.12306e-11
Folate [ug]	574	3.24413e-11	9.73238e-11	1.45986e-09
Potassium [mg]	652	1.98111e-10	5.57187e-10	8.91499e-09
Sodium [mg]	679	3.64401e-10	9.64591e-10	1.63981e-08
% Daily caloric target	785	3.66622e-09	9.16554e-09	1.6498e-07
% Fibers	790	4.07455e-09	9.65024e-09	1.83355e-07
Dairy	821	7.79005e-09	1.75276e-08	3.50552e-07
Poultry	1037	2.38508e-06	5.11089e-06	0.000107329
Caffeine [mg]	1216	1.11143e-05	2.27338e-05	0.000500144
Red meat	1140	1.41628e-05	2.77099e-05	0.000637328
Vitamin C [mg]	1323	5.79974e-05	0.000108745	0.00260988
Seafood	1293	9.67159e-05	0.000169845	0.00435221
Drinks	1359	9.81326e-05	0.000169845	0.00441597
Vitamin B12 [ug]	1391	0.000154654	0.000257757	0.00695945
Vitamin B6 [mg]	1422	0.000237593	0.000381846	0.0106917
Whole grains	1462	0.000406752	0.000631167	0.0183039
Vitamin E [mg]	1489	0.000578657	0.000867986	0.0260396
Calcium [mg]	1518	0.000837159	0.00121523	0.0376721
Riboflavin [mg]	1562	0.00143939	0.00202414	0.0647723
Vitamin D [IU]	1650	0.0039832	0.00543164	0.179244
Zinc [mg]	1653	0.00411748	0.00544961	0.185287
Vegetables	1665	0.00469666	0.00587082	0.21135
Pulses	1665	0.00469666	0.00587082	0.21135
Niacin [mg]	1688	0.00601692	0.00731787	0.270761
Soups	1895	0.0429323	0.0508409	1
Iron [mg]	1911	0.0490078	0.0565475	1
Alcohol	1681	0.140298	0.157835	1
Phosphorus [mg]	2098	0.188228	0.206592	1
Iu vitamin A [IU]	2118	0.212752	0.227949	1
Magnesium [mg]	2107	0.259054	0.271103	1
Transfatty acids [g]	2307	0.557628	0.570301	1
Rae vitamin A [ug]	2379	0.737574	0.737574	1

## Sheet: diet MED diet
feature	s	p	p_FDR	p_bonferroni
% Fibers	96	6.72925e-17	2.20855e-15	3.02816e-15
Whole grains	109	9.81579e-17	2.20855e-15	4.4171e-15
% Lipids	262	7.19938e-15	1.07991e-13	3.23972e-13
% Saturated fatty acids	424	5.05098e-13	5.68235e-12	2.27294e-11
% Proteins	668	1.71432e-10	1.54289e-09	7.71444e-09
Grains	774	1.73872e-09	1.24283e-08	7.82423e-08
% Daily caloric target	779	1.93329e-09	1.24283e-08	8.6998e-08
Snacks	1136	1.78965e-06	1.00668e-05	8.05341e-05
Thiamin [mg]	1171	3.23208e-06	1.61604e-05	0.000145444
% Carbohydrates	1191	4.50252e-06	1.8725e-05	0.000202614
% Mono un-saturated fatty acids	1192	4.57723e-06	1.8725e-05	0.000205975
Iron [mg]	1340	4.61302e-05	0.000172988	0.00207586
% Poly un-saturated fatty acids	1388	9.25351e-05	0.000320314	0.00416408
Soups	1422	0.000149155	0.000460023	0.00671197
Vitamin B6 [mg]	1424	0.000153341	0.000460023	0.00690034
Caffeine [mg]	1482	0.000335567	0.000943781	0.0151005
Drinks	1603	0.00233818	0.0061893	0.105218
Magnesium [mg]	1680	0.00366802	0.00917006	0.165061
Cholesterol [mg]	1705	0.00481096	0.0113944	0.216493
Niacin [mg]	1740	0.00695304	0.0156443	0.312887
Vegetables	1766	0.00906247	0.0194196	0.407811
Fruits	1799	0.0125523	0.0256752	0.564855
Transfatty acids [g]	1888	0.0285088	0.0557781	1
Vitamin E [mg]	1937	0.0432037	0.0784087	1
Phosphorus [mg]	1938	0.0435604	0.0784087	1
Seafood	1674	0.0500122	0.0865595	1
Alcohol	1463	0.0793117	0.132186	1
Dairy	1984	0.0865779	0.139143	1
Zinc [mg]	2104	0.147747	0.229263	1
Poultry	1818	0.159098	0.238647	1
Folate [ug]	2133	0.177715	0.257974	1
Oils and fats	2156	0.204533	0.287625	1
Nuts and seeds	2248	0.340886	0.464845	1
Vitamin D [IU]	2259	0.450908	0.59679	1
Riboflavin [mg]	2334	0.511361	0.657464	1
Sodium [mg]	2359	0.568161	0.710201	1
Vitamin B12 [ug]	2372	0.598844	0.728324	1
Eggs	2335	0.625096	0.740245	1
Pulses	2404	0.677383	0.781595	1
Calcium [mg]	2415	0.70527	0.793429	1
Red meat	2013	0.751522	0.824842	1
Iu vitamin A [IU]	2454	0.807137	0.86479	1
Potassium [mg]	2466	0.839244	0.878278	1
Rae vitamin A [ug]	2491	0.906937	0.927549	1
Vitamin C [mg]	2513	0.967089	0.967089	1

## Sheet: gut species PPT diet
feature	s	p	p_FDR	p_bonferroni
k__Bacteria|p__Firmicutes|c__Clostridia|o__Clostridiales|f__Clostridiales_unclassified|g__unknown|s__unknown|fSGB__3056|gSGB__9615|sSGB__15054	676	4.521e-07	0.000122519	0.000122519
k__Bacteria|p__Firmicutes|c__Clostridia|o__Clostridiales|f__Ruminococcaceae|g__Faecalibacterium|s__unknown|fSGB__3058|gSGB__9741|sSGB__15346	799	1.41819e-06	0.000146668	0.000384328
k__Bacteria|p__Firmicutes|c__Clostridia|o__Clostridiales|f__Clostridiales_unclassified|g__unknown|s__unknown|fSGB__3056|gSGB__9699|sSGB__15216	642	1.62363e-06	0.000146668	0.000440004
k__Bacteria|p__Firmicutes|c__Clostridia|o__Clostridiales|f__Clostridiales_unclassified|g__unknown|s__unknown|fSGB__3056|gSGB__9714|sSGB__15254	660	2.46946e-06	0.000167306	0.000669223
k__Bacteria|p__Firmicutes|c__Clostridia|o__Clostridiales|f__Ruminococcaceae|g__Faecalibacterium|s__Faecalibacterium_prausnitzii|fSGB__3058|gSGB__9740|sSGB__15316	917	5.39578e-06	0.00025448	0.00146226
k__Bacteria|p__Firmicutes|c__Firmicutes_unclassified|o__Firmicutes_unclassified|f__Firmicutes_unclassified|g__Firmicutes_unclassified|s__unknown|fSGB__3056|gSGB__9715|sSGB__15266	329	5.63424e-06	0.00025448	0.00152688
k__Bacteria|p__Firmicutes|c__Clostridia|o__Clostridiales|f__Clostridiales_unclassified|g__Flavonifractor|s__Flavonifractor_plautii|fSGB__3056|gSGB__9654|sSGB__15132	460	7.84898e-06	0.000289018	0.00212707
k__Bacteria|p__Firmicutes|c__Firmicutes_unclassified|o__Firmicutes_unclassified|f__Firmicutes_unclassified|g__Firmicutes_unclassified|s__Firmicutes_bacterium_CAG_103|fSGB__3056|gSGB__9715|sSGB__15265	393	8.97547e-06	0.000289018	0.00243235
k__Bacteria|p__Firmicutes|c__Clostridia|o__Clostridiales|f__Clostridiaceae|g__Clostridium|s__Clostridium_sp_CAG_58|fSGB__1439|gSGB__3533|sSGB__4721	179	9.59839e-06	0.000289018	0.00260117
k__Bacteria|p__Firmicutes|c__Clostridia|o__Clostridiales|f__Eubacteriaceae|g__unknown|s__unknown|fSGB__1455|gSGB__3649|sSGB__4957	76	1.17665e-05	0.000318873	0.00318873
k__Bacteria|p__Firmicutes|c__Firmicutes_unclassified|o__Firmicutes_unclassified|f__Firmicutes_unclassified|g__Firmicutes_unclassified|s__unknown|fSGB__3056|gSGB__9715|sSGB__15267	261	2.00188e-05	0.00049319	0.00542509
k__Bacteria|p__Firmicutes|c__Clostridia|o__Clostridiales|f__Ruminococcaceae|g__Faecalibacterium|s__unknown|fSGB__3058|gSGB__9741|sSGB__15340	893	2.56376e-05	0.000578983	0.0069478
k__Bacteria|p__Firmicutes|c__Clostridia|o__Clostridiales|f__Ruminococcaceae|g__Faecalibacterium|s__Faecalibacterium_prausnitzii|fSGB__3058|gSGB__9740|sSGB__15318	988	3.31549e-05	0.000691153	0.00898498
k__Bacteria|p__Firmicutes|c__Clostridia|o__Clostridiales|f__Ruminococcaceae|g__Ruthenibacterium|s__Ruthenibacterium_lactatiformans|fSGB__3057|gSGB__9718|sSGB__15271	519	3.84662e-05	0.000744595	0.0104243
k__Bacteria|p__Firmicutes|c__Clostridia|o__Clostridiales|f__Ruminococcaceae|g__unknown|s__unknown|fSGB__3068|gSGB__9760|sSGB__15374	276	5.90271e-05	0.00106642	0.0159963
k__Bacteria|p__Firmicutes|c__Clostridia|o__Clostridiales|f__Lachnospiraceae|g__Roseburia|s__Roseburia_hominis|fSGB__1454|gSGB__3639|sSGB__4936	970	6.45917e-05	0.00109402	0.0175044
k__Bacteria|p__Firmicutes|c__Clostridia|o__Clostridiales|f__Eubacteriaceae|g__unknown|s__unknown|fSGB__1455|gSGB__3653|sSGB__4964	845	7.50934e-05	0.00119708	0.0203503
k__unknown|p__unknown|c__unknown|o__unknown|f__unknown|g__unknown|s__unknown|fSGB__1443|gSGB__3564|sSGB__4767	953	0.000127182	0.0019148	0.0344664
k__Bacteria|p__Firmicutes|c__Clostridia|o__Clostridiales|f__Ruminococcaceae|g__Faecalibacterium|s__Faecalibacterium_prausnitzii|fSGB__3058|gSGB__9741|sSGB__15342	1088	0.00018292	0.00260902	0.0495714
k__Bacteria|p__Firmicutes|c__Clostridia|o__Clostridiales|f__Clostridiaceae|g__Clostridium|s__Clostridium_sp_CAG_43|fSGB__1439|gSGB__3525|sSGB__4705	1014	0.000225947	0.00292179	0.0612316
k__Bacteria|p__Firmicutes|c__Clostridia|o__Clostridiales|f__Ruminococcaceae|g__Faecalibacterium|s__unknown|fSGB__3058|gSGB__9740|sSGB__15315	703	0.000226412	0.00292179	0.0613577
k__Bacteria|p__Firmicutes|c__Clostridia|o__Clostridiales|f__Ruminococcaceae|g__Faecalibacterium|s__Faecalibacterium_prausnitzii|fSGB__3058|gSGB__9741|sSGB__15332	1010	0.000340855	0.00419871	0.0923716
k__Bacteria|p__Firmicutes|c__Clostridia|o__Clostridiales|f__Clostridiales_unclassified|g__unknown|s__unknown|fSGB__3056|gSGB__9627|sSGB__15081	268	0.000361248	0.00425644	0.0978982
k__Bacteria|p__Firmicutes|c__Clostridia|o__Clostridiales|f__Ruminococcaceae|g__Faecalibacterium|s__Faecalibacterium_sp_CAG_74|fSGB__3068|gSGB__9758|sSGB__15369	535	0.000443865	0.00477004	0.120287
k__Bacteria|p__Firmicutes|c__Clostridia|o__Clostridiales|f__Clostridiaceae|g__unknown|s__unknown|fSGB__1439|gSGB__3526|sSGB__4706	811	0.000454911	0.00477004	0.123281
k__Bacteria|p__Firmicutes|c__Firmicutes_unclassified|o__Firmicutes_unclassified|f__Firmicutes_unclassified|g__Firmicutes_unclassified|s__Firmicutes_bacterium_CAG_102|fSGB__1508|gSGB__3824|sSGB__5190	737	0.000457643	0.00477004	0.124021
k__Bacteria|p__Firmicutes|c__Clostridia|o__Clostridiales|f__Eubacteriaceae|g__Eubacterium|s__Eubacterium_ramulus|fSGB__1455|gSGB__3650|sSGB__4959	584	0.00052652	0.00528471	0.142687
k__Bacteria|p__Firmicutes|c__Clostridia|o__Clostridiales|f__Ruminococcaceae|g__Faecalibacterium|s__unknown|fSGB__3058|gSGB__9741|sSGB__15329	923	0.000828743	0.00765627	0.224589
k__Bacteria|p__Firmicutes|c__Clostridia|o__Clostridiales|f__Oscillospiraceae|g__Oscillibacter|s__Oscillibacter_sp_CAG_241|fSGB__3056|gSGB__9633|sSGB__15090	209	0.000844825	0.00765627	0.228948
k__unknown|p__unknown|c__unknown|o__unknown|f__unknown|g__unknown|s__unknown|fSGB__3038|gSGB__9531|sSGB__14932	173	0.000847558	0.00765627	0.229688
k__Bacteria|p__Firmicutes|c__Clostridia|o__Clostridiales|f__Ruminococcaceae|g__unknown|s__unknown|fSGB__3058|gSGB__9730|sSGB__15291	826	0.000973853	0.00851336	0.263914
k__Bacteria|p__Firmicutes|c__Clostridia|o__Clostridiales|f__Ruminococcaceae|g__Faecalibacterium|s__Faecalibacterium_prausnitzii|fSGB__3058|gSGB__9741|sSGB__15333	1019	0.0010124	0.00857378	0.274361
k__Bacteria|p__Firmicutes|c__Clostridia|o__Clostridiales|f__Peptostreptococcaceae|g__unknown|s__unknown|fSGB__1753|gSGB__4460|sSGB__6148	230	0.0011738	0.00963939	0.3181
k__Bacteria|p__Firmicutes|c__Clostridia|o__Clostridiales|f__Clostridiaceae|g__Clostridium|s__Clostridium_sp|fSGB__1439|gSGB__3529|sSGB__4716	1250	0.00133248	0.0106206	0.361101
k__Bacteria|p__Firmicutes|c__Negativicutes|o__Selenomonadales|f__Selenomonadaceae|g__Megamonas|s__Megamonas_funiformis|fSGB__1875|gSGB__4972|sSGB__6962	77	0.00138204	0.0107009	0.374532
k__Bacteria|p__Firmicutes|c__Clostridia|o__Clostridiales|f__Clostridiales_unclassified|g__unknown|s__unknown|fSGB__3056|gSGB__9660|sSGB__15145	633	0.00157335	0.0118438	0.426378
k__Bacteria|p__Bacteroidetes|c__Bacteroidia|o__Bacteroidales|f__Rikenellaceae|g__Alistipes|s__Alistipes_putredinis|fSGB__673|gSGB__1686|sSGB__2318	1272	0.00180624	0.0132295	0.48949
k__Bacteria|p__Firmicutes|c__Clostridia|o__Clostridiales|f__Clostridiaceae|g__Clostridium|s__Clostridium_sp|fSGB__1439|gSGB__3529|sSGB__4714	982	0.00221314	0.0155119	0.599761
k__Bacteria|p__Firmicutes|c__Clostridia|o__Clostridiales|f__Ruminococcaceae|g__Faecalibacterium|s__unknown|fSGB__3058|gSGB__9741|sSGB__15326	846	0.00223235	0.0155119	0.604966
k__Bacteria|p__Firmicutes|c__Clostridia|o__Clostridiales|f__Lachnospiraceae|g__Lachnospiraceae_unclassified|s__Eubacterium_rectale|fSGB__1454|gSGB__3638|sSGB__4933	1231	0.00248681	0.0168481	0.673925
k__Bacteria|p__Firmicutes|c__Firmicutes_unclassified|o__Firmicutes_unclassified|f__Firmicutes_unclassified|g__Firmicutes_unclassified|s__Firmicutes_bacterium_CAG_83|fSGB__3056|gSGB__9632|sSGB__15089	727	0.00255458	0.0168726	0.692292
k__Bacteria|p__Firmicutes|c__Clostridia|o__Clostridiales|f__Ruminococcaceae|g__Ruminococcus|s__Ruminococcus_sp_CAG_177|fSGB__1354|gSGB__3304|sSGB__4367	152	0.00261494	0.0168726	0.708648
k__Bacteria|p__Firmicutes|c__Clostridia|o__Clostridiales|f__Clostridiaceae|g__unknown|s__unknown|fSGB__1439|gSGB__3527|sSGB__4711	884	0.00272037	0.0171446	0.73722
k__Bacteria|p__Firmicutes|c__Clostridia|o__Clostridiales|f__Eubacteriaceae|g__Eubacterium|s__Eubacterium_hallii|fSGB__1413|gSGB__3419|sSGB__4537	349	0.00324767	0.0200027	0.880117
k__Bacteria|p__Bacteroidetes|c__Bacteroidia|o__Bacteroidales|f__Bacteroidaceae|g__Bacteroides|s__Bacteroides_sp_CAG_144|fSGB__602|gSGB__1420|sSGB__1957	426	0.00394883	0.0237807	1
k__Bacteria|p__Bacteroidetes|c__Bacteroidia|o__Bacteroidales|f__Rikenellaceae|g__Alistipes|s__Alistipes_finegoldii|fSGB__673|gSGB__1676|sSGB__2303	1226	0.00839811	0.0494759	1
k__Bacteria|p__Firmicutes|c__Clostridia|o__Clostridiales|f__Clostridiales_unclassified|g__unknown|s__unknown|fSGB__3056|gSGB__9691|sSGB__15198	88	0.0088262	0.0508915	1
k__Bacteria|p__Firmicutes|c__Clostridia|o__Clostridiales|f__Eubacteriaceae|g__Eubacterium|s__Eubacterium_sp_CAG_86|fSGB__1476|gSGB__3744|sSGB__5087	799	0.00944691	0.0530682	1
k__Bacteria|p__Bacteroidetes|c__Bacteroidia|o__Bacteroidales|f__Rikenellaceae|g__unknown|s__unknown|fSGB__673|gSGB__1673|sSGB__2290	1303	0.00970997	0.0530682	1
k__Bacteria|p__Firmicutes|c__Clostridia|o__Clostridiales|f__Ruminococcaceae|g__Faecalibacterium|s__Faecalibacterium_sp_CAG_82|fSGB__3058|gSGB__9740|sSGB__15317	1052	0.00986937	0.0530682	1
k__Bacteria|p__Firmicutes|c__Clostridia|o__Clostridiales|f__Ruminococcaceae|g__Gemmiger|s__Gemmiger_formicilis|fSGB__3058|gSGB__9731|sSGB__15300	1339	0.0100075	0.0530682	1
k__Bacteria|p__Firmicutes|c__Clostridia|o__Clostridiales|f__Ruminococcaceae|g__Faecalibacterium|s__unknown|fSGB__3058|gSGB__9741|sSGB__15324	610	0.0101828	0.0530682	1
k__Bacteria|p__Proteobacteria|c__Betaproteobacteria|o__Burkholderiales|f__Oxalobacteraceae|g__unknown|s__unknown|fSGB__2429|gSGB__6649|sSGB__9391	127	0.0104145	0.0532514	1
k__unknown|p__unknown|c__unknown|o__unknown|f__unknown|g__unknown|s__unknown|fSGB__1359|gSGB__3321|sSGB__4394	183	0.0110208	0.0552338	1
k__Bacteria|p__Firmicutes|c__Clostridia|o__Clostridiales|f__Clostridiales_unclassified|g__unknown|s__unknown|fSGB__3056|gSGB__9714|sSGB__15252	508	0.0113884	0.0552338	1
k__Bacteria|p__Firmicutes|c__Clostridia|o__Clostridiales|f__Clostridiales_unclassified|g__unknown|s__unknown|fSGB__3056|gSGB__9662|sSGB__15154	1283	0.0114136	0.0552338	1
k__Bacteria|p__Firmicutes|c__Firmicutes_unclassified|o__Firmicutes_unclassified|f__Firmicutes_unclassified|g__Firmicutes_unclassified|s__unknown|fSGB__3056|gSGB__9715|sSGB__15260	297	0.0128137	0.0609213	1
k__Bacteria|p__Firmicutes|c__Firmicutes_unclassified|o__Firmicutes_unclassified|f__Firmicutes_unclassified|g__unknown|s__unknown|fSGB__1226|gSGB__2998|sSGB__3988	400	0.0136928	0.0639786	1
k__Bacteria|p__Firmicutes|c__Clostridia|o__Clostridiales|f__Clostridiales_unclassified|g__unknown|s__unknown|fSGB__3056|gSGB__9619|sSGB__15067	729	0.0161675	0.0740447	1
k__Bacteria|p__Firmicutes|c__Clostridia|o__Clostridiales|f__Lachnospiraceae|g__Roseburia|s__Roseburia_sp_CAG_100|fSGB__1451|gSGB__3612|sSGB__4882	354	0.0163937	0.0740447	1
k__Bacteria|p__Firmicutes|c__Clostridia|o__Clostridiales|f__Eubacteriaceae|g__Eubacterium|s__Eubacterium_ventriosum|fSGB__1472|gSGB__3721|sSGB__5045	863	0.0174124	0.0771163	1
k__Bacteria|p__Firmicutes|c__Clostridia|o__Clostridiales|f__Oscillospiraceae|g__Oscillibacter|s__unknown|fSGB__3056|gSGB__9633|sSGB__15091	549	0.0176428	0.0771163	1
k__Bacteria|p__Firmicutes|c__Firmicutes_unclassified|o__Firmicutes_unclassified|f__Firmicutes_unclassified|g__Firmicutes_unclassified|s__Firmicutes_bacterium_CAG_114|fSGB__3056|gSGB__9643|sSGB__15120	152	0.021675	0.0926372	1
k__Bacteria|p__Firmicutes|c__Clostridia|o__Clostridiales|f__Clostridiales_unclassified|g__unknown|s__unknown|fSGB__3056|gSGB__9707|sSGB__15229	963	0.0222027	0.0926372	1
k__Bacteria|p__Bacteroidetes|c__Bacteroidia|o__Bacteroidales|f__Prevotellaceae|g__Prevotella|s__Prevotella_copri|fSGB__579|gSGB__1238|sSGB__1626	674	0.0222193	0.0926372	1
k__Bacteria|p__Firmicutes|c__Clostridia|o__Clostridiales|f__Ruminococcaceae|g__unknown|s__unknown|fSGB__3068|gSGB__9760|sSGB__15373	501	0.0242069	0.099395	1
k__Bacteria|p__Actinobacteria|c__Actinobacteria|o__Bifidobacteriales|f__Bifidobacteriaceae|g__Bifidobacterium|s__Bifidobacterium_longum|fSGB__3150|gSGB__10625|sSGB__17248	1008	0.0276659	0.111902	1
k__Bacteria|p__Bacteroidetes|c__Bacteroidia|o__Bacteroidales|f__Bacteroidaceae|g__Bacteroides|s__Bacteroides_salyersiae|fSGB__595|gSGB__1372|sSGB__1857	469	0.0290943	0.115949	1
k__Bacteria|p__Firmicutes|c__Clostridia|o__Clostridiales|f__Clostridiaceae|g__unknown|s__unknown|fSGB__1439|gSGB__3527|sSGB__4712	985	0.0301311	0.118341	1
k__Bacteria|p__Firmicutes|c__Clostridia|o__Clostridiales|f__Eubacteriaceae|g__Eubacterium|s__Eubacterium_sp_CAG_38|fSGB__1476|gSGB__3746|sSGB__5089	1271	0.0321176	0.124318	1
k__unknown|p__unknown|c__unknown|o__unknown|f__unknown|g__unknown|s__unknown|fSGB__1292|gSGB__3109|sSGB__4121	312	0.0327083	0.124318	1
k__Bacteria|p__Firmicutes|c__Clostridia|o__Clostridiales|f__Clostridiales_unclassified|g__Clostridiales_unclassified|s__Clostridiales_bacterium_KLE1615|fSGB__1477|gSGB__3747|sSGB__5090	1341	0.0330292	0.124318	1
k__Bacteria|p__Firmicutes|c__Clostridia|o__Clostridiales|f__Lachnospiraceae|g__Blautia|s__Ruminococcus_sp|fSGB__1333|gSGB__3227|sSGB__4262	1346	0.034874	0.129159	1
k__Bacteria|p__Firmicutes|c__Clostridia|o__Clostridiales|f__Clostridiaceae|g__unknown|s__unknown|fSGB__3052|gSGB__9577|sSGB__14991	540	0.0353324	0.129159	1
k__Bacteria|p__Firmicutes|c__Clostridia|o__Clostridiales|f__Clostridiales_unclassified|g__Flavonifractor|s__Flavonifractor_sp|fSGB__3056|gSGB__9659|sSGB__15143	677	0.035745	0.129159	1
k__Bacteria|p__Firmicutes|c__Clostridia|o__Clostridiales|f__Eubacteriaceae|g__Eubacterium|s__Eubacterium_sp_CAG_115|fSGB__1325|gSGB__3175|sSGB__4191	403	0.037164	0.130587	1
k__Bacteria|p__Firmicutes|c__Clostridia|o__Clostridiales|f__Lachnospiraceae|g__Lachnospiraceae_unclassified|s__unknown|fSGB__1454|gSGB__3638|sSGB__4931	656	0.0375794	0.130587	1
k__Bacteria|p__Firmicutes|c__Clostridia|o__Clostridiales|f__Lachnospiraceae|g__Anaerostipes|s__Anaerostipes_hadrus|fSGB__1413|gSGB__3421|sSGB__4540	1605	0.0375861	0.130587	1
k__Bacteria|p__Firmicutes|c__Clostridia|o__Clostridiales|f__Clostridiaceae|g__Clostridium|s__Clostridium_sp_CAG_138|fSGB__2982|gSGB__9342|sSGB__14306	302	0.0389403	0.13358	1
k__Bacteria|p__Firmicutes|c__Clostridia|o__Clostridiales|f__Clostridiaceae|g__Clostridium|s__Clostridium_sp|fSGB__1451|gSGB__3628|sSGB__4914	1582	0.0431258	0.145461	1
k__Bacteria|p__Firmicutes|c__Clostridia|o__Clostridiales|f__Lachnospiraceae|g__Anaerostipes|s__Anaerostipes_hadrus|fSGB__1413|gSGB__3421|sSGB__4547	508	0.0434772	0.145461	1
k__Bacteria|p__Proteobacteria|c__Betaproteobacteria|o__Burkholderiales|f__Burkholderiales_unclassified|g__Burkholderiales_unclassified|s__Burkholderiales_bacterium_1_1_47|fSGB__2396|gSGB__6556|sSGB__9262	899	0.0444074	0.146761	1
k__Bacteria|p__Firmicutes|c__Clostridia|o__Clostridiales|f__Clostridiales_unclassified|g__unknown|s__unknown|fSGB__3056|gSGB__9590|sSGB__15012	125	0.0454845	0.148367	1
k__Bacteria|p__Firmicutes|c__Clostridia|o__Clostridiales|f__Lachnospiraceae|g__Coprococcus|s__Coprococcus_comes|fSGB__1414|gSGB__3435|sSGB__4577	1338	0.0462045	0.148367	1
k__Bacteria|p__Proteobacteria|c__Deltaproteobacteria|o__Desulfovibrionales|f__Desulfovibrionaceae|g__Bilophila|s__Bilophila_sp_4_1_30|fSGB__3078|gSGB__9816|sSGB__15452	1141	0.0466118	0.148367	1
k__unknown|p__unknown|c__unknown|o__unknown|f__unknown|g__unknown|s__unknown|fSGB__1443|gSGB__3565|sSGB__4768	1272	0.0470833	0.148367	1
k__Bacteria|p__Firmicutes|c__Firmicutes_unclassified|o__Firmicutes_unclassified|f__Firmicutes_unclassified|g__unknown|s__unknown|fSGB__1226|gSGB__2998|sSGB__3989	138	0.0519307	0.161761	1
k__Bacteria|p__Firmicutes|c__Clostridia|o__Clostridiales|f__Clostridiaceae|g__Clostridium|s__Clostridium_sp_CAG_269|fSGB__1765|gSGB__4585|sSGB__6340	211	0.0552773	0.170229	1
k__Bacteria|p__Proteobacteria|c__Deltaproteobacteria|o__Desulfovibrionales|f__Desulfovibrionaceae|g__unknown|s__unknown|fSGB__3078|gSGB__9819|sSGB__15460	225	0.0563376	0.171545	1
k__Bacteria|p__Bacteroidetes|c__Bacteroidia|o__Bacteroidales|f__Bacteroidaceae|g__Bacteroides|s__Bacteroides_eggerthii|fSGB__595|gSGB__1362|sSGB__1829	423	0.0594282	0.178945	1
k__Bacteria|p__Firmicutes|c__Clostridia|o__Clostridiales|f__Oscillospiraceae|g__Oscillibacter|s__Oscillibacter_sp|fSGB__3056|gSGB__9624|sSGB__15078	1512	0.0634904	0.18728	1
k__Bacteria|p__Firmicutes|c__Clostridia|o__Clostridiales|f__Clostridiaceae|g__Clostridium|s__Clostridium_sp_CAG_122|fSGB__1422|gSGB__3487|sSGB__4659	663	0.0635785	0.18728	1
k__Bacteria|p__Firmicutes|c__Clostridia|o__Clostridiales|f__Lachnospiraceae|g__Roseburia|s__Roseburia_intestinalis|fSGB__1454|gSGB__3644|sSGB__4951	1408	0.0660404	0.19244	1
k__Bacteria|p__Firmicutes|c__Clostridia|o__Clostridiales|f__Clostridiaceae|g__Clostridium|s__unknown|fSGB__1444|gSGB__3566|sSGB__4771	468	0.0675757	0.194819	1
k__Bacteria|p__Firmicutes|c__Clostridia|o__Clostridiales|f__Clostridiaceae|g__Butyricicoccus|s__unknown|fSGB__3052|gSGB__9578|sSGB__14992	821	0.0691545	0.197272	1
k__unknown|p__unknown|c__unknown|o__unknown|f__unknown|g__unknown|s__unknown|fSGB__3005|gSGB__9468|sSGB__14861	1380	0.0708856	0.200104	1
k__Bacteria|p__Bacteroidetes|c__Bacteroidia|o__Bacteroidales|f__Barnesiellaceae|g__Coprobacter|s__Coprobacter_fastidiosus|fSGB__604|gSGB__1424|sSGB__1963	579	0.0740343	0.206838	1
k__unknown|p__unknown|c__unknown|o__unknown|f__unknown|g__unknown|s__unknown|fSGB__3059|gSGB__9744|sSGB__15350	801	0.0760243	0.20883	1
k__Bacteria|p__Actinobacteria|c__Coriobacteriia|o__Eggerthellales|f__Eggerthellaceae|g__unknown|s__unknown|fSGB__2993|gSGB__9413|sSGB__14773	234	0.0762886	0.20883	1
k__Bacteria|p__Bacteroidetes|c__Bacteroidia|o__Bacteroidales|f__Bacteroidaceae|g__Bacteroides|s__Bacteroides_massiliensis|fSGB__595|gSGB__1352|sSGB__1812	999	0.0771138	0.208979	1
k__Bacteria|p__Firmicutes|c__Clostridia|o__Clostridiales|f__Ruminococcaceae|g__Ruminiclostridium|s__Eubacterium_siraeum|fSGB__1326|gSGB__3177|sSGB__4198	418	0.0812267	0.217945	1
k__Bacteria|p__Firmicutes|c__Clostridia|o__Clostridiales|f__Lachnospiraceae|g__Coprococcus|s__Coprococcus_catus|fSGB__1428|gSGB__3495|sSGB__4670	1432	0.0830979	0.22078	1
k__Bacteria|p__Firmicutes|c__Clostridia|o__Clostridiales|f__Clostridiales_unclassified|g__unknown|s__unknown|fSGB__3056|gSGB__9647|sSGB__15124	683	0.0876564	0.227973	1
k__Bacteria|p__Firmicutes|c__Firmicutes_unclassified|o__Firmicutes_unclassified|f__Firmicutes_unclassified|g__Firmicutes_unclassified|s__Firmicutes_bacterium_CAG_240|fSGB__3056|gSGB__9677|sSGB__15180	161	0.0882132	0.227973	1
k__Bacteria|p__Firmicutes|c__Clostridia|o__Clostridiales|f__Ruminococcaceae|g__Ruminococcus|s__Ruminococcus_sp_CAG_254|fSGB__1369|gSGB__3345|sSGB__4425	462	0.0902367	0.227973	1
k__Bacteria|p__Bacteroidetes|c__Bacteroidia|o__Bacteroidales|f__Bacteroidaceae|g__Bacteroides|s__Bacteroides_faecis|fSGB__595|gSGB__1375|sSGB__1860	99	0.0903161	0.227973	1
k__Bacteria|p__Firmicutes|c__Clostridia|o__Clostridiales|f__Clostridiales_unclassified|g__unknown|s__unknown|fSGB__3056|gSGB__9614|sSGB__15049	1234	0.0908509	0.227973	1
k__Bacteria|p__Firmicutes|c__Clostridia|o__Clostridiales|f__Lachnospiraceae|g__Roseburia|s__Roseburia_sp|fSGB__1454|gSGB__3641|sSGB__4938	614	0.0913428	0.227973	1
k__Bacteria|p__Firmicutes|c__Clostridia|o__Clostridiales|f__Lachnospiraceae|g__Blautia|s__Ruminococcus_torques|fSGB__1414|gSGB__3453|sSGB__4608	525	0.0917088	0.227973	1
k__Bacteria|p__Bacteroidetes|c__Bacteroidia|o__Bacteroidales|f__Bacteroidaceae|g__Bacteroides|s__unknown|fSGB__595|gSGB__1369|sSGB__1842	285	0.0929258	0.227973	1
k__Bacteria|p__Firmicutes|c__Firmicutes_unclassified|o__Firmicutes_unclassified|f__Firmicutes_unclassified|g__Firmicutes_unclassified|s__Firmicutes_bacterium_CAG_176|fSGB__3056|gSGB__9635|sSGB__15106	484	0.0933763	0.227973	1
k__Bacteria|p__Firmicutes|c__Clostridia|o__Clostridiales|f__Lachnospiraceae|g__Lachnospira|s__Lachnospira_pectinoschiza|fSGB__1476|gSGB__3740|sSGB__5075	902	0.0977409	0.234998	1
k__Bacteria|p__Firmicutes|c__Clostridia|o__Clostridiales|f__Clostridiaceae|g__Clostridium|s__Clostridium_sp_CAG_288|fSGB__1798|gSGB__4769|sSGB__6602	83	0.0979881	0.234998	1
k__Bacteria|p__Firmicutes|c__Clostridia|o__Clostridiales|f__Clostridiaceae|g__Clostridium|s__Clostridium_sp|fSGB__1439|gSGB__3529|sSGB__4715	409	0.100956	0.239993	1
k__unknown|p__unknown|c__unknown|o__unknown|f__unknown|g__unknown|s__unknown|fSGB__3023|gSGB__9502|sSGB__14899	165	0.103841	0.244702	1
k__Bacteria|p__Bacteroidetes|c__Bacteroidia|o__Bacteroidales|f__Rikenellaceae|g__unknown|s__unknown|fSGB__673|gSGB__1679|sSGB__2311	450	0.106	0.247638	1
k__Bacteria|p__Bacteroidetes|c__Bacteroidia|o__Bacteroidales|f__Bacteroidaceae|g__Bacteroides|s__Bacteroides_thetaiotaomicron|fSGB__595|gSGB__1375|sSGB__1861	1392	0.111029	0.256786	1
k__Bacteria|p__Firmicutes|c__Clostridia|o__Clostridiales|f__Clostridiales_unclassified|g__unknown|s__unknown|fSGB__3056|gSGB__9714|sSGB__15256	699	0.111811	0.256786	1
k__Bacteria|p__Firmicutes|c__Firmicutes_unclassified|o__Firmicutes_unclassified|f__Firmicutes_unclassified|g__Firmicutes_unclassified|s__unknown|fSGB__3056|gSGB__9708|sSGB__15236	777	0.113775	0.259101	1
k__Bacteria|p__Firmicutes|c__Clostridia|o__Clostridiales|f__Lachnospiraceae|g__Dorea|s__Dorea_longicatena|fSGB__1414|gSGB__3436|sSGB__4581	1547	0.120355	0.271801	1
k__Bacteria|p__Firmicutes|c__Clostridia|o__Clostridiales|f__Clostridiaceae|g__Clostridium|s__unknown|fSGB__1442|gSGB__3552|sSGB__4750	1332	0.121943	0.273111	1
k__Bacteria|p__Proteobacteria|c__Alphaproteobacteria|o__Rhodospirillales|f__Rhodospirillaceae|g__unknown|s__unknown|fSGB__2404|gSGB__6606|sSGB__9340	182	0.125199	0.276372	1
k__Bacteria|p__Firmicutes|c__Clostridia|o__Clostridiales|f__Clostridiales_unclassified|g__unknown|s__unknown|fSGB__3056|gSGB__9608|sSGB__15041	158	0.125438	0.276372	1
k__Bacteria|p__Firmicutes|c__Clostridia|o__Clostridiales|f__Clostridiales_unclassified|g__unknown|s__unknown|fSGB__3056|gSGB__9634|sSGB__15093	266	0.129649	0.283346	1
k__Bacteria|p__Firmicutes|c__Clostridia|o__Clostridiales|f__Clostridiaceae|g__unknown|s__unknown|fSGB__2984|gSGB__9345|sSGB__14311	171	0.131316	0.284692	1
k__unknown|p__unknown|c__unknown|o__unknown|f__unknown|g__unknown|s__unknown|fSGB__2834|gSGB__9061|sSGB__13979	98	0.14335	0.308317	1
k__Bacteria|p__Bacteroidetes|c__Bacteroidia|o__Bacteroidales|f__Barnesiellaceae|g__Coprobacter|s__Coprobacter_secundus|fSGB__604|gSGB__1423|sSGB__1962	769	0.145725	0.310957	1
k__Bacteria|p__Proteobacteria|c__Deltaproteobacteria|o__Desulfovibrionales|f__Desulfovibrionaceae|g__unknown|s__unknown|fSGB__3078|gSGB__9818|sSGB__15459	109	0.156338	0.330612	1
k__Bacteria|p__Firmicutes|c__Clostridia|o__Clostridiales|f__Clostridiaceae|g__unknown|s__unknown|fSGB__1765|gSGB__4603|sSGB__6367	243	0.157376	0.330612	1
k__Bacteria|p__Bacteroidetes|c__Bacteroidia|o__Bacteroidales|f__Rikenellaceae|g__Alistipes|s__Alistipes_inops|fSGB__672|gSGB__1670|sSGB__2286	202	0.160729	0.333334	1
k__Bacteria|p__Bacteroidetes|c__Bacteroidia|o__Bacteroidales|f__Tannerellaceae|g__Parabacteroides|s__Parabacteroides_distasonis|fSGB__599|gSGB__1409|sSGB__1934	1660	0.161132	0.333334	1
k__unknown|p__unknown|c__unknown|o__unknown|f__unknown|g__unknown|s__unknown|fSGB__2377|gSGB__6516|sSGB__9203	707	0.179097	0.362035	1
k__Bacteria|p__Proteobacteria|c__Betaproteobacteria|o__Burkholderiales|f__Sutterellaceae|g__Sutterella|s__Sutterella_wadsworthensis|fSGB__2400|gSGB__6571|sSGB__9283	380	0.179573	0.362035	1
k__Bacteria|p__Firmicutes|c__Clostridia|o__Clostridiales|f__Lachnospiraceae|g__Blautia|s__Blautia_sp|fSGB__1449|gSGB__3596|sSGB__4826	1675	0.180276	0.362035	1
k__Bacteria|p__Firmicutes|c__Clostridia|o__Clostridiales|f__Clostridiaceae|g__Clostridium|s__Clostridium_sp_CAG_217|fSGB__1340|gSGB__3256|sSGB__4303	294	0.180349	0.362035	1
k__Bacteria|p__Firmicutes|c__Clostridia|o__Clostridiales|f__Ruminococcaceae|g__Ruminococcus|s__Ruminococcus_bromii|fSGB__1336|gSGB__3243|sSGB__4285	1308	0.183755	0.363295	1
k__Bacteria|p__Firmicutes|c__Clostridia|o__Clostridiales|f__Clostridiales_unclassified|g__unknown|s__unknown|fSGB__3056|gSGB__9644|sSGB__15121	168	0.184622	0.363295	1
k__Bacteria|p__Firmicutes|c__Clostridia|o__Clostridiales|f__Lachnospiraceae|g__Blautia|s__Ruminococcus_sp|fSGB__1414|gSGB__3425|sSGB__4552	1016	0.184999	0.363295	1
k__Bacteria|p__Firmicutes|c__Clostridia|o__Clostridiales|f__Clostridiaceae|g__Clostridium|s__Clostridium_sp|fSGB__1451|gSGB__3628|sSGB__4910	1242	0.187637	0.363836	1
k__Bacteria|p__Bacteroidetes|c__Bacteroidia|o__Bacteroidales|f__Rikenellaceae|g__Alistipes|s__Alistipes_shahii|fSGB__673|gSGB__1675|sSGB__2295	1453	0.18796	0.363836	1
k__Bacteria|p__Firmicutes|c__Clostridia|o__Clostridiales|f__Lachnospiraceae|g__Roseburia|s__Roseburia_faecis|fSGB__1454|gSGB__3634|sSGB__4925	1529	0.190888	0.364348	1
k__unknown|p__unknown|c__unknown|o__unknown|f__unknown|g__unknown|s__unknown|fSGB__2834|gSGB__9062|sSGB__13981	221	0.190913	0.364348	1
k__Bacteria|p__Firmicutes|c__Clostridia|o__Clostridiales|f__Clostridiales_unclassified|g__unknown|s__unknown|fSGB__3056|gSGB__9712|sSGB__15244	404	0.200146	0.379297	1
k__Bacteria|p__Firmicutes|c__Clostridia|o__Clostridiales|f__Clostridiales_unclassified|g__unknown|s__unknown|fSGB__3056|gSGB__9615|sSGB__15051	300	0.209134	0.393579	1
k__Bacteria|p__Firmicutes|c__Clostridia|o__Clostridiales|f__Lachnospiraceae|g__Blautia|s__unknown|fSGB__1333|gSGB__3227|sSGB__4263	427	0.214964	0.399325	1
k__Bacteria|p__Firmicutes|c__Clostridia|o__Clostridiales|f__Lachnospiraceae|g__Blautia|s__Blautia_obeum|fSGB__1449|gSGB__3599|sSGB__4844	1740	0.215982	0.399325	1
k__Bacteria|p__Firmicutes|c__Clostridia|o__Clostridiales|f__Clostridiaceae|g__Clostridium|s__Clostridium_sp_CAG_440|fSGB__1765|gSGB__4596|sSGB__6358	185	0.216986	0.399325	1
k__Bacteria|p__Firmicutes|c__Negativicutes|o__Veillonellales|f__Veillonellaceae|g__Dialister|s__Dialister_sp_CAG_357|fSGB__1706|gSGB__4265|sSGB__5803	371	0.218082	0.399325	1
k__Bacteria|p__Bacteroidetes|c__Bacteroidia|o__Bacteroidales|f__Odoribacteraceae|g__Butyricimonas|s__Butyricimonas_synergistica|fSGB__588|gSGB__1330|sSGB__1786	1438	0.22317	0.405899	1
k__Bacteria|p__Bacteroidetes|c__Bacteroidia|o__Bacteroidales|f__Rikenellaceae|g__Alistipes|s__Alistipes_finegoldii|fSGB__673|gSGB__1676|sSGB__2301	887	0.225424	0.407266	1
k__unknown|p__unknown|c__unknown|o__unknown|f__unknown|g__unknown|s__unknown|fSGB__3069|gSGB__9767|sSGB__15385	213	0.227787	0.40881	1
k__Bacteria|p__Firmicutes|c__Firmicutes_unclassified|o__Firmicutes_unclassified|f__Firmicutes_unclassified|g__Firmicutes_unclassified|s__unknown|fSGB__3056|gSGB__9708|sSGB__15233	863	0.236536	0.42172	1
k__Bacteria|p__Bacteroidetes|c__Bacteroidia|o__Bacteroidales|f__Bacteroidaceae|g__Bacteroides|s__Bacteroides_stercoris|fSGB__595|gSGB__1363|sSGB__1830	837	0.241726	0.428155	1
k__Bacteria|p__Firmicutes|c__Clostridia|o__Clostridiales|f__Clostridiaceae|g__Clostridium|s__Clostridium_sp_CAG_62|fSGB__1420|gSGB__3479|sSGB__4644	1242	0.252543	0.44441	1
k__Bacteria|p__Firmicutes|c__Clostridia|o__Clostridiales|f__Clostridiaceae|g__Butyricicoccus|s__Butyricicoccus_sp|fSGB__3052|gSGB__9578|sSGB__14993	1457	0.258347	0.448882	1
k__Bacteria|p__Proteobacteria|c__Gammaproteobacteria|o__Enterobacterales|f__Enterobacteriaceae|g__Escherichia|s__Escherichia_coli|fSGB__2483|gSGB__6985|sSGB__10068	871	0.258397	0.448882	1
k__Bacteria|p__Firmicutes|c__Clostridia|o__Clostridiales|f__Eubacteriaceae|g__Eubacterium|s__unknown|fSGB__1476|gSGB__3742|sSGB__5083	763	0.263156	0.451889	1
k__Bacteria|p__Bacteroidetes|c__Bacteroidia|o__Bacteroidales|f__Bacteroidaceae|g__Bacteroides|s__Bacteroides_vulgatus|fSGB__595|gSGB__1353|sSGB__1814	1650	0.263844	0.451889	1
k__Bacteria|p__Firmicutes|c__Clostridia|o__Clostridiales|f__Lachnospiraceae|g__Blautia|s__Blautia_sp|fSGB__1449|gSGB__3592|sSGB__4816	637	0.26513	0.451889	1
k__Bacteria|p__Bacteroidetes|c__Bacteroidia|o__Bacteroidales|f__Prevotellaceae|g__Paraprevotella|s__Paraprevotella_xylaniphila|fSGB__592|gSGB__1340|sSGB__1797	263	0.271445	0.459761	1
k__Bacteria|p__Firmicutes|c__Clostridia|o__Clostridiales|f__Ruminococcaceae|g__Ruminococcus|s__Ruminococcus_lactaris|fSGB__1414|gSGB__3427|sSGB__4557	848	0.273352	0.460114	1
k__Bacteria|p__Firmicutes|c__Clostridia|o__Clostridiales|f__Lachnospiraceae|g__Blautia|s__unknown|fSGB__1333|gSGB__3227|sSGB__4261	1121	0.278783	0.46636	1
k__Bacteria|p__Bacteroidetes|c__Bacteroidia|o__Bacteroidales|f__Bacteroidaceae|g__Bacteroides|s__Bacteroides_cellulosilyticus|fSGB__595|gSGB__1369|sSGB__1844	1059	0.282878	0.470307	1
k__Bacteria|p__Firmicutes|c__Clostridia|o__Clostridiales|f__Clostridiaceae|g__Clostridium|s__Clostridium_sp_CAG_245|fSGB__1765|gSGB__4552|sSGB__6276	463	0.285161	0.471211	1
k__Bacteria|p__Firmicutes|c__Clostridia|o__Clostridiales|f__Ruminococcaceae|g__unknown|s__unknown|fSGB__3058|gSGB__9728|sSGB__15286	1746	0.293984	0.480461	1
k__Bacteria|p__Firmicutes|c__Firmicutes_unclassified|o__Firmicutes_unclassified|f__Firmicutes_unclassified|g__Firmicutes_unclassified|s__Firmicutes_bacterium_CAG_170|fSGB__3056|gSGB__9709|sSGB__15238	169	0.294305	0.480461	1
k__Bacteria|p__Firmicutes|c__Clostridia|o__Clostridiales|f__Clostridiaceae|g__Clostridium|s__Clostridium_sp|fSGB__1831|gSGB__4860|sSGB__6754	1331	0.296732	0.481158	1
k__Bacteria|p__Firmicutes|c__Clostridia|o__Clostridiales|f__Clostridiaceae|g__Clostridium|s__Clostridium_sp|fSGB__1334|gSGB__3232|sSGB__4269	1789	0.298283	0.481158	1
k__Bacteria|p__Firmicutes|c__Clostridia|o__Clostridiales|f__Lachnospiraceae|g__Dorea|s__Dorea_longicatena|fSGB__1414|gSGB__3436|sSGB__4582	1035	0.302368	0.484068	1
k__Bacteria|p__Proteobacteria|c__Deltaproteobacteria|o__Desulfovibrionales|f__Desulfovibrionaceae|g__Bilophila|s__unknown|fSGB__3078|gSGB__9816|sSGB__15451	135	0.303659	0.484068	1
k__Bacteria|p__Proteobacteria|c__Betaproteobacteria|o__Burkholderiales|f__Sutterellaceae|g__Sutterella|s__Sutterella_sp_KLE1602|fSGB__2400|gSGB__6573|sSGB__9286	268	0.307166	0.486795	1
k__Bacteria|p__Bacteroidetes|c__Bacteroidia|o__Bacteroidales|f__Tannerellaceae|g__Parabacteroides|s__Parabacteroides_goldsteinii|fSGB__599|gSGB__1412|sSGB__1941	171	0.314666	0.495782	1
k__Bacteria|p__Firmicutes|c__Clostridia|o__Clostridiales|f__Eubacteriaceae|g__Eubacterium|s__Eubacterium_hallii|fSGB__1413|gSGB__3419|sSGB__4532	1884	0.320737	0.501488	1
k__Bacteria|p__Bacteroidetes|c__Bacteroidia|o__Bacteroidales|f__Bacteroidaceae|g__Bacteroides|s__Bacteroides_ovatus|fSGB__595|gSGB__1376|sSGB__1872	1680	0.321989	0.501488	1
k__Bacteria|p__Firmicutes|c__Clostridia|o__Clostridiales|f__Lachnospiraceae|g__Coprococcus|s__unknown|fSGB__1428|gSGB__3495|sSGB__4669	240	0.325583	0.504189	1
k__Bacteria|p__Proteobacteria|c__Alphaproteobacteria|o__Rhodospirillales|f__Acetobacteraceae|g__Acetobacter|s__Acetobacter_sp_CAG_267|fSGB__2403|gSGB__6601|sSGB__9333	303	0.327628	0.504472	1
k__Bacteria|p__Firmicutes|c__Clostridia|o__Clostridiales|f__Ruminococcaceae|g__Faecalibacterium|s__Faecalibacterium_prausnitzii|fSGB__3058|gSGB__9741|sSGB__15339	494	0.334988	0.512891	1
k__Bacteria|p__Firmicutes|c__Clostridia|o__Clostridiales|f__Lachnospiraceae|g__Blautia|s__Blautia_sp|fSGB__1449|gSGB__3596|sSGB__4829	339	0.339916	0.517512	1
k__unknown|p__unknown|c__unknown|o__unknown|f__unknown|g__unknown|s__unknown|fSGB__2834|gSGB__9064|sSGB__13983	322	0.342651	0.518762	1
k__Bacteria|p__Actinobacteria|c__Actinobacteria|o__Bifidobacteriales|f__Bifidobacteriaceae|g__Bifidobacterium|s__Bifidobacterium_pseudocatenulatum|fSGB__3150|gSGB__10624|sSGB__17237	323	0.349796	0.526637	1
k__Bacteria|p__Firmicutes|c__Clostridia|o__Clostridiales|f__Clostridiaceae|g__Clostridium|s__Clostridium_sp_CAG_226|fSGB__2984|gSGB__9347|sSGB__14313	140	0.367254	0.548375	1
k__Bacteria|p__Firmicutes|c__Bacilli|o__Lactobacillales|f__Streptococcaceae|g__Streptococcus|s__Streptococcus_thermophilus|fSGB__1976|gSGB__5671|sSGB__8002	877	0.369804	0.548375	1
k__Bacteria|p__Firmicutes|c__Firmicutes_unclassified|o__Firmicutes_unclassified|f__Firmicutes_unclassified|g__Firmicutes_unclassified|s__unknown|fSGB__3056|gSGB__9602|sSGB__15028	501	0.372222	0.548375	1
k__Bacteria|p__Bacteroidetes|c__Bacteroidia|o__Bacteroidales|f__Bacteroidaceae|g__Bacteroides|s__Bacteroides_uniformis|fSGB__595|gSGB__1366|sSGB__1836	1910	0.372553	0.548375	1
k__Bacteria|p__Firmicutes|c__Firmicutes_unclassified|o__Firmicutes_unclassified|f__Firmicutes_unclassified|g__Firmicutes_unclassified|s__Firmicutes_bacterium_CAG_129|fSGB__3056|gSGB__9713|sSGB__15249	1257	0.375007	0.548375	1
k__Bacteria|p__Firmicutes|c__Clostridia|o__Clostridiales|f__Eubacteriaceae|g__Eubacterium|s__Eubacterium_eligens|fSGB__1476|gSGB__3742|sSGB__5082	1626	0.377277	0.548375	1
k__Bacteria|p__Verrucomicrobia|c__Verrucomicrobiae|o__Verrucomicrobiales|f__Akkermansiaceae|g__Akkermansia|s__Akkermansia_muciniphila|fSGB__2382|gSGB__6531|sSGB__9226	616	0.378399	0.548375	1
k__Bacteria|p__Firmicutes|c__Clostridia|o__Clostridiales|f__Clostridiaceae|g__Clostridium|s__Clostridium_sp_CAG_7|fSGB__1442|gSGB__3552|sSGB__4749	1438	0.382704	0.549286	1
k__Bacteria|p__Firmicutes|c__Clostridia|o__Clostridiales|f__Lachnospiraceae|g__Fusicatenibacter|s__Fusicatenibacter_saccharivorans|fSGB__1449|gSGB__3608|sSGB__4874	1915	0.383081	0.549286	1
k__Bacteria|p__Bacteroidetes|c__Bacteroidia|o__Bacteroidales|f__Bacteroidaceae|g__Bacteroides|s__Bacteroides_clarus|fSGB__595|gSGB__1363|sSGB__1832	505	0.394606	0.562833	1
k__Bacteria|p__Bacteroidetes|c__Bacteroidia|o__Bacteroidales|f__Bacteroidaceae|g__Bacteroides|s__Bacteroides_sp_CAG_20|fSGB__605|gSGB__1426|sSGB__1965	1715	0.399651	0.567043	1
k__unknown|p__unknown|c__unknown|o__unknown|f__unknown|g__unknown|s__unknown|fSGB__1211|gSGB__2970|sSGB__3952	367	0.41059	0.579531	1
k__Bacteria|p__Bacteroidetes|c__Bacteroidia|o__Bacteroidales|f__Odoribacteraceae|g__Odoribacter|s__Odoribacter_splanchnicus|fSGB__589|gSGB__1333|sSGB__1790	1929	0.413518	0.580639	1
k__Bacteria|p__Firmicutes|c__Clostridia|o__Clostridiales|f__Lachnospiraceae|g__unknown|s__unknown|fSGB__1449|gSGB__3598|sSGB__4832	387	0.419962	0.586649	1
k__Bacteria|p__Firmicutes|c__Clostridia|o__Clostridiales|f__Lachnospiraceae|g__Blautia|s__Blautia_sp|fSGB__1449|gSGB__3596|sSGB__4828	1013	0.431237	0.596777	1
k__Bacteria|p__Firmicutes|c__Clostridia|o__Clostridiales|f__Eubacteriaceae|g__Eubacterium|s__Eubacterium_sp_CAG_180|fSGB__1349|gSGB__3293|sSGB__4348	490	0.43358	0.596777	1
k__Bacteria|p__Firmicutes|c__Clostridia|o__Clostridiales|f__Lachnospiraceae|g__Blautia|s__Blautia_sp|fSGB__1449|gSGB__3594|sSGB__4820	1938	0.433819	0.596777	1
k__Bacteria|p__Bacteroidetes|c__Bacteroidia|o__Bacteroidales|f__Odoribacteraceae|g__Butyricimonas|s__unknown|fSGB__588|gSGB__1330|sSGB__1784	449	0.439406	0.601409	1
k__Bacteria|p__Firmicutes|c__Clostridia|o__Clostridiales|f__Ruminococcaceae|g__Faecalibacterium|s__Faecalibacterium_prausnitzii|fSGB__3058|gSGB__9740|sSGB__15322	372	0.448413	0.610652	1
k__Bacteria|p__Firmicutes|c__Clostridia|o__Clostridiales|f__Lachnospiraceae|g__Blautia|s__Blautia_obeum|fSGB__1449|gSGB__3590|sSGB__4811	1616	0.451028	0.610814	1
k__Bacteria|p__Actinobacteria|c__Actinobacteria|o__Bifidobacteriales|f__Bifidobacteriaceae|g__Bifidobacterium|s__Bifidobacterium_adolescentis|fSGB__3150|gSGB__10624|sSGB__17244	1082	0.453039	0.610814	1
k__Bacteria|p__Firmicutes|c__Clostridia|o__Clostridiales|f__Eubacteriaceae|g__Eubacterium|s__Eubacterium_sp_CAG_248|fSGB__1476|gSGB__3740|sSGB__5077	210	0.456472	0.612396	1
k__Bacteria|p__Firmicutes|c__Clostridia|o__Clostridiales|f__Lachnospiraceae|g__unknown|s__unknown|fSGB__1215|gSGB__2975|sSGB__3957	453	0.466585	0.622879	1
k__Bacteria|p__Bacteroidetes|c__Bacteroidia|o__Bacteroidales|f__Rikenellaceae|g__Alistipes|s__unknown|fSGB__673|gSGB__1675|sSGB__2296	433	0.469341	0.623487	1
k__unknown|p__unknown|c__unknown|o__unknown|f__unknown|g__unknown|s__unknown|fSGB__3038|gSGB__9534|sSGB__14937	763	0.473888	0.626457	1
k__Bacteria|p__Firmicutes|c__Clostridia|o__Clostridiales|f__Clostridiaceae|g__Clostridium|s__Clostridium_sp_CAG_264|fSGB__1480|gSGB__3760|sSGB__5121	414	0.476203	0.626462	1
k__Bacteria|p__Firmicutes|c__Clostridia|o__Clostridiales|f__Ruminococcaceae|g__Ruminococcus|s__Ruminococcus_callidus|fSGB__1369|gSGB__3342|sSGB__4422	186	0.495789	0.649076	1
k__Bacteria|p__Firmicutes|c__Clostridia|o__Clostridiales|f__Lachnospiraceae|g__Blautia|s__Blautia_sp_CAG_237|fSGB__1449|gSGB__3589|sSGB__4810	417	0.498915	0.650029	1
k__Bacteria|p__Firmicutes|c__Firmicutes_unclassified|o__Firmicutes_unclassified|f__Firmicutes_unclassified|g__Firmicutes_unclassified|s__Firmicutes_bacterium_CAG_95|fSGB__1451|gSGB__3619|sSGB__4894	502	0.511764	0.663579	1
k__Bacteria|p__Firmicutes|c__Erysipelotrichia|o__Erysipelotrichales|f__Erysipelotrichaceae|g__Holdemanella|s__unknown|fSGB__1833|gSGB__4877|sSGB__6796	310	0.531262	0.685581	1
k__Bacteria|p__Firmicutes|c__Clostridia|o__Clostridiales|f__Clostridiaceae|g__Clostridium|s__Clostridium_sp_CAG_75|fSGB__1421|gSGB__3482|sSGB__4652	1205	0.540753	0.694522	1
k__Bacteria|p__Firmicutes|c__Clostridia|o__Clostridiales|f__Clostridiaceae|g__Clostridium|s__Clostridium_sp_CAG_253|fSGB__1422|gSGB__3486|sSGB__4658	217	0.543524	0.694788	1
k__Bacteria|p__Firmicutes|c__Clostridia|o__Clostridiales|f__Lachnospiraceae|g__Dorea|s__Dorea_formicigenerans|fSGB__1414|gSGB__3434|sSGB__4575	1942	0.550078	0.696663	1
k__Bacteria|p__Bacteroidetes|c__Bacteroidia|o__Bacteroidales|f__Bacteroidaceae|g__Bacteroides|s__Bacteroides_finegoldii|fSGB__595|gSGB__1376|sSGB__1862	648	0.550132	0.696663	1
k__Bacteria|p__Bacteroidetes|c__Bacteroidia|o__Bacteroidales|f__Rikenellaceae|g__unknown|s__unknown|fSGB__673|gSGB__1694|sSGB__2328	1314	0.55778	0.703011	1
k__Bacteria|p__Firmicutes|c__Clostridia|o__Clostridiales|f__Clostridiaceae|g__Clostridium|s__unknown|fSGB__1445|gSGB__3572|sSGB__4780	727	0.562486	0.703011	1
k__Bacteria|p__Firmicutes|c__Firmicutes_unclassified|o__Firmicutes_unclassified|f__Firmicutes_unclassified|g__Firmicutes_unclassified|s__Firmicutes_bacterium_CAG_341|fSGB__1342|gSGB__3278|sSGB__4328	141	0.562928	0.703011	1
k__Bacteria|p__Bacteroidetes|c__Bacteroidia|o__Bacteroidales|f__Rikenellaceae|g__Alistipes|s__unknown|fSGB__673|gSGB__1675|sSGB__2294	579	0.572266	0.709013	1
k__Bacteria|p__Bacteroidetes|c__Bacteroidia|o__Bacteroidales|f__Prevotellaceae|g__Paraprevotella|s__Paraprevotella_clara|fSGB__592|gSGB__1340|sSGB__1798	387	0.572966	0.709013	1
k__Bacteria|p__Firmicutes|c__Clostridia|o__Clostridiales|f__Lachnospiraceae|g__Blautia|s__Ruminococcus_sp|fSGB__1449|gSGB__3607|sSGB__4871	1467	0.580785	0.715421	1
k__Bacteria|p__Firmicutes|c__Clostridia|o__Clostridiales|f__Ruminococcaceae|g__Gemmiger|s__unknown|fSGB__3058|gSGB__9731|sSGB__15299	221	0.596731	0.731739	1
k__Bacteria|p__Bacteroidetes|c__Bacteroidia|o__Bacteroidales|f__Odoribacteraceae|g__Butyricimonas|s__Butyricimonas_sp_An62|fSGB__588|gSGB__1330|sSGB__1785	1187	0.602078	0.734969	1
k__Bacteria|p__Firmicutes|c__Clostridia|o__Clostridiales|f__Lachnospiraceae|g__Blautia|s__unknown|fSGB__1449|gSGB__3599|sSGB__4842	1591	0.609467	0.738703	1
k__Bacteria|p__Firmicutes|c__Clostridia|o__Clostridiales|f__Eubacteriaceae|g__Eubacterium|s__Eubacterium_sp_CAG_251|fSGB__1342|gSGB__3277|sSGB__4327	252	0.610589	0.738703	1
k__Bacteria|p__Firmicutes|c__Clostridia|o__Clostridiales|f__Clostridiales_unclassified|g__unknown|s__unknown|fSGB__3056|gSGB__9618|sSGB__15064	168	0.613893	0.739399	1
k__Bacteria|p__Firmicutes|c__Clostridia|o__Clostridiales|f__Lachnospiraceae|g__Coprococcus|s__Coprococcus_eutactus|fSGB__1480|gSGB__3759|sSGB__5117	908	0.631044	0.756694	1
k__Bacteria|p__Firmicutes|c__Firmicutes_unclassified|o__Firmicutes_unclassified|f__Firmicutes_unclassified|g__Firmicutes_unclassified|s__Firmicutes_bacterium_CAG_124|fSGB__3056|gSGB__9708|sSGB__15234	1129	0.638821	0.762646	1
k__Bacteria|p__Firmicutes|c__Clostridia|o__Clostridiales|f__Lachnospiraceae|g__Blautia|s__unknown|fSGB__1449|gSGB__3596|sSGB__4824	210	0.643517	0.763339	1
k__Bacteria|p__Firmicutes|c__Firmicutes_unclassified|o__Firmicutes_unclassified|f__Firmicutes_unclassified|g__Firmicutes_unclassified|s__Firmicutes_bacterium_CAG_110|fSGB__3056|gSGB__9602|sSGB__15031	796	0.645036	0.763339	1
k__Bacteria|p__Firmicutes|c__Clostridia|o__Clostridiales|f__Clostridiaceae|g__Clostridium|s__unknown|fSGB__1755|gSGB__4483|sSGB__6179	478	0.6557	0.772585	1
k__Bacteria|p__Bacteroidetes|c__Bacteroidia|o__Bacteroidales|f__Odoribacteraceae|g__Butyricimonas|s__unknown|fSGB__588|gSGB__1330|sSGB__1782	113	0.678863	0.796415	1
k__Bacteria|p__Firmicutes|c__Clostridia|o__Clostridiales|f__Lachnospiraceae|g__Roseburia|s__Roseburia_inulinivorans|fSGB__1454|gSGB__3642|sSGB__4940	1904	0.686952	0.801526	1
k__unknown|p__unknown|c__unknown|o__unknown|f__unknown|g__unknown|s__unknown|fSGB__667|gSGB__1662|sSGB__2276	199	0.689135	0.801526	1
k__Bacteria|p__Firmicutes|c__Negativicutes|o__Acidaminococcales|f__Acidaminococcaceae|g__Phascolarctobacterium|s__Phascolarctobacterium_sp_CAG_207|fSGB__1704|gSGB__4258|sSGB__5792	363	0.706333	0.817401	1
k__Bacteria|p__Firmicutes|c__Clostridia|o__Clostridiales|f__Clostridiaceae|g__Clostridium|s__Clostridium_sp|fSGB__1831|gSGB__4860|sSGB__6750	463	0.708816	0.817401	1
k__unknown|p__unknown|c__unknown|o__unknown|f__unknown|g__unknown|s__unknown|fSGB__2834|gSGB__9063|sSGB__13982	866	0.71831	0.822542	1
k__Bacteria|p__Firmicutes|c__Clostridia|o__Clostridiales|f__Ruminococcaceae|g__Faecalibacterium|s__Faecalibacterium_prausnitzii|fSGB__673|gSGB__1693|sSGB__2326	956	0.721843	0.822542	1
k__Bacteria|p__Firmicutes|c__Clostridia|o__Clostridiales|f__Lachnospiraceae|g__Dorea|s__Dorea_sp_CAG_105|fSGB__1414|gSGB__3431|sSGB__4571	245	0.72238	0.822542	1
k__Bacteria|p__Firmicutes|c__Clostridia|o__Clostridiales|f__Clostridiaceae|g__Clostridium|s__Clostridium_sp|fSGB__1464|gSGB__3679|sSGB__4993	1019	0.726625	0.82293	1
k__Bacteria|p__Firmicutes|c__Clostridia|o__Clostridiales|f__Lachnospiraceae|g__Blautia|s__Blautia_sp|fSGB__1449|gSGB__3604|sSGB__4868	1360	0.731421	0.82293	1
k__unknown|p__unknown|c__unknown|o__unknown|f__unknown|g__unknown|s__unknown|fSGB__3062|gSGB__9747|sSGB__15356	602	0.731831	0.82293	1
k__Bacteria|p__Firmicutes|c__Clostridia|o__Clostridiales|f__Lachnospiraceae|g__Blautia|s__unknown|fSGB__1449|gSGB__3599|sSGB__4839	704	0.740272	0.828642	1
k__Bacteria|p__Firmicutes|c__Clostridia|o__Clostridiales|f__Clostridiaceae|g__Clostridium|s__Clostridium_sp_CAG_127|fSGB__1480|gSGB__3757|sSGB__5111	653	0.743026	0.828642	1
k__unknown|p__unknown|c__unknown|o__unknown|f__unknown|g__unknown|s__unknown|fSGB__2953|gSGB__9295|sSGB__14252	759	0.750389	0.833424	1
k__unknown|p__unknown|c__unknown|o__unknown|f__unknown|g__unknown|s__unknown|fSGB__2954|gSGB__9296|sSGB__14253	280	0.764796	0.843097	1
k__unknown|p__unknown|c__unknown|o__unknown|f__unknown|g__unknown|s__unknown|fSGB__2841|gSGB__9096|sSGB__14027	314	0.765321	0.843097	1
k__Bacteria|p__Firmicutes|c__Clostridia|o__Clostridiales|f__Lachnospiraceae|g__Blautia|s__Ruminococcus_sp|fSGB__1449|gSGB__3591|sSGB__4815	1126	0.773969	0.846454	1
k__Bacteria|p__Bacteroidetes|c__Bacteroidia|o__Bacteroidales|f__Tannerellaceae|g__Parabacteroides|s__Parabacteroides_merdae|fSGB__599|gSGB__1415|sSGB__1949	1408	0.775832	0.846454	1
k__Bacteria|p__Bacteroidetes|c__Bacteroidia|o__Bacteroidales|f__Bacteroidaceae|g__Bacteroides|s__Bacteroides_sp_D2|fSGB__595|gSGB__1376|sSGB__1870	389	0.777739	0.846454	1
k__Bacteria|p__Actinobacteria|c__Coriobacteriia|o__Eggerthellales|f__Eggerthellaceae|g__Eggerthella|s__Eggerthella_sp_CAG_209|fSGB__2987|gSGB__9352|sSGB__14322	282	0.791013	0.857458	1
k__Bacteria|p__Bacteroidetes|c__Bacteroidia|o__Bacteroidales|f__Bacteroidaceae|g__Bacteroides|s__Bacteroides_dorei|fSGB__595|gSGB__1353|sSGB__1815	1693	0.820419	0.885791	1
k__Bacteria|p__Firmicutes|c__Clostridia|o__Clostridiales|f__Clostridiaceae|g__Clostridium|s__Clostridium_sp|fSGB__1451|gSGB__3618|sSGB__4893	285	0.830776	0.893414	1
k__Bacteria|p__Bacteroidetes|c__Bacteroidia|o__Bacteroidales|f__Bacteroidaceae|g__Bacteroides|s__Bacteroides_nordii|fSGB__595|gSGB__1373|sSGB__1858	694	0.849047	0.905261	1
k__Bacteria|p__Firmicutes|c__Negativicutes|o__Acidaminococcales|f__Acidaminococcaceae|g__Acidaminococcus|s__Acidaminococcus_intestini|fSGB__1702|gSGB__4242|sSGB__5736	155	0.8532	0.905261	1
k__Bacteria|p__Bacteroidetes|c__Bacteroidia|o__Bacteroidales|f__Bacteroidaceae|g__Bacteroides|s__Bacteroides_plebeius_CAG_211|fSGB__595|gSGB__1390|sSGB__1903	209	0.854173	0.905261	1
k__Bacteria|p__Proteobacteria|c__Alphaproteobacteria|o__Rhodospirillales|f__Rhodospirillaceae|g__Azospirillum|s__Azospirillum_sp_CAG_260|fSGB__2404|gSGB__6613|sSGB__9347	195	0.855448	0.905261	1
k__unknown|p__unknown|c__unknown|o__unknown|f__unknown|g__unknown|s__unknown|fSGB__2378|gSGB__6518|sSGB__9205	397	0.861286	0.905261	1
k__Bacteria|p__Bacteroidetes|c__Bacteroidia|o__Bacteroidales|f__Bacteroidaceae|g__Bacteroides|s__Bacteroides_caccae|fSGB__595|gSGB__1377|sSGB__1877	1545	0.864186	0.905261	1
k__Bacteria|p__Firmicutes|c__Clostridia|o__Clostridiales|f__Lachnospiraceae|g__Blautia|s__Ruminococcus_torques|fSGB__1414|gSGB__3428|sSGB__4564	1961	0.865176	0.905261	1
k__Bacteria|p__Firmicutes|c__Clostridia|o__Clostridiales|f__Clostridiales_unclassified|g__unknown|s__unknown|fSGB__3056|gSGB__9705|sSGB__15225	1114	0.875902	0.912959	1
k__Bacteria|p__Firmicutes|c__Clostridia|o__Clostridiales|f__Clostridiaceae|g__Clostridium|s__unknown|fSGB__1451|gSGB__3628|sSGB__4909	648	0.888184	0.921942	1
k__Bacteria|p__Proteobacteria|c__Alphaproteobacteria|o__Rhodospirillales|f__Rhodospirillaceae|g__Azospirillum|s__Azospirillum_sp_CAG_239|fSGB__2404|gSGB__6612|sSGB__9346	197	0.891324	0.921942	1
k__Bacteria|p__Bacteroidetes|c__Bacteroidia|o__Bacteroidales|f__Tannerellaceae|g__Parabacteroides|s__Parabacteroides_johnsonii|fSGB__599|gSGB__1415|sSGB__1948	958	0.8968	0.924079	1
k__Bacteria|p__Firmicutes|c__Clostridia|o__Clostridiales|f__Lachnospiraceae|g__Roseburia|s__Roseburia_sp_CAG_182|fSGB__1454|gSGB__3646|sSGB__4953	242	0.906401	0.930434	1
k__Bacteria|p__Bacteroidetes|c__Bacteroidia|o__Bacteroidales|f__Rikenellaceae|g__Alistipes|s__Alistipes_indistinctus|fSGB__673|gSGB__1692|sSGB__2325	1123	0.920387	0.941226	1
k__Bacteria|p__Firmicutes|c__Negativicutes|o__Acidaminococcales|f__Acidaminococcaceae|g__Phascolarctobacterium|s__Phascolarctobacterium_sp_CAG_266|fSGB__1704|gSGB__4256|sSGB__5785	292	0.925085	0.941319	1
k__Bacteria|p__Firmicutes|c__Clostridia|o__Clostridiales|f__Ruminococcaceae|g__Ruminococcus|s__unknown|fSGB__1369|gSGB__3342|sSGB__4421	199	0.927425	0.941319	1
k__Bacteria|p__Firmicutes|c__Clostridia|o__Clostridiales|f__Clostridiales_unclassified|g__unknown|s__unknown|fSGB__3056|gSGB__9705|sSGB__15224	733	0.934808	0.94386	1
k__Bacteria|p__Bacteroidetes|c__Bacteroidia|o__Bacteroidales|f__Bacteroidaceae|g__Bacteroides|s__Bacteroides_xylanisolvens|fSGB__595|gSGB__1376|sSGB__1867	1604	0.93883	0.94386	1
k__Bacteria|p__Bacteroidetes|c__Bacteroidia|o__Bacteroidales|f__Rikenellaceae|g__Alistipes|s__Alistipes_timonensis|fSGB__673|gSGB__1675|sSGB__2299	260	0.940377	0.94386	1
k__Bacteria|p__Proteobacteria|c__Betaproteobacteria|o__Burkholderiales|f__Sutterellaceae|g__Sutterella|s__unknown|fSGB__2398|gSGB__6563|sSGB__9272	188	0.980833	0.980833	1

## Sheet: gut species MED diet
feature	s	p	p_FDR	p_bonferroni
k__Bacteria|p__Firmicutes|c__Clostridia|o__Clostridiales|f__Ruminococcaceae|g__Faecalibacterium|s__Faecalibacterium_prausnitzii|fSGB__3058|gSGB__9741|sSGB__15333	871	2.77536e-05	0.00513233	0.00832609
k__Bacteria|p__Firmicutes|c__Clostridia|o__Clostridiales|f__Clostridiaceae|g__Clostridium|s__Clostridium_sp_CAG_122|fSGB__1422|gSGB__3487|sSGB__4659	305	3.42155e-05	0.00513233	0.0102647
k__Bacteria|p__Firmicutes|c__Clostridia|o__Clostridiales|f__Ruminococcaceae|g__Faecalibacterium|s__Faecalibacterium_prausnitzii|fSGB__3058|gSGB__9741|sSGB__15332	1020	9.50538e-05	0.00716729	0.0285161
k__Bacteria|p__Firmicutes|c__Clostridia|o__Clostridiales|f__Eubacteriaceae|g__Eubacterium|s__Eubacterium_ventriosum|fSGB__1472|gSGB__3721|sSGB__5045	782	9.62398e-05	0.00716729	0.0288719
k__Bacteria|p__Firmicutes|c__Clostridia|o__Clostridiales|f__Clostridiaceae|g__Clostridium|s__Clostridium_sp|fSGB__1439|gSGB__3529|sSGB__4714	1005	0.000119455	0.00716729	0.0358365
k__Bacteria|p__Firmicutes|c__Clostridia|o__Clostridiales|f__Ruminococcaceae|g__Faecalibacterium|s__unknown|fSGB__3058|gSGB__9741|sSGB__15346	1147	0.000290832	0.0145416	0.0872497
k__Bacteria|p__Actinobacteria|c__Actinobacteria|o__Bifidobacteriales|f__Bifidobacteriaceae|g__Bifidobacterium|s__Bifidobacterium_adolescentis|fSGB__3150|gSGB__10624|sSGB__17244	723	0.000561176	0.0216455	0.168353
k__Bacteria|p__Firmicutes|c__Clostridia|o__Clostridiales|f__Ruminococcaceae|g__Faecalibacterium|s__unknown|fSGB__3058|gSGB__9741|sSGB__15329	1046	0.000616277	0.0216455	0.184883
k__Bacteria|p__Firmicutes|c__Clostridia|o__Clostridiales|f__Ruminococcaceae|g__Faecalibacterium|s__unknown|fSGB__3058|gSGB__9741|sSGB__15340	1169	0.000649366	0.0216455	0.19481
k__Bacteria|p__Firmicutes|c__Clostridia|o__Clostridiales|f__Ruminococcaceae|g__unknown|s__unknown|fSGB__3068|gSGB__9760|sSGB__15373	457	0.000747291	0.0220045	0.224187
k__Bacteria|p__Firmicutes|c__Clostridia|o__Clostridiales|f__Ruminococcaceae|g__Faecalibacterium|s__Faecalibacterium_sp_CAG_74|fSGB__3068|gSGB__9758|sSGB__15369	539	0.000806833	0.0220045	0.24205
k__Bacteria|p__Firmicutes|c__Clostridia|o__Clostridiales|f__Eubacteriaceae|g__Eubacterium|s__Eubacterium_ramulus|fSGB__1455|gSGB__3650|sSGB__4959	657	0.000996865	0.0239317	0.29906
k__Bacteria|p__Firmicutes|c__Clostridia|o__Clostridiales|f__Ruminococcaceae|g__Ruthenibacterium|s__Ruthenibacterium_lactatiformans|fSGB__3057|gSGB__9718|sSGB__15271	592	0.00103704	0.0239317	0.311113
k__Bacteria|p__Firmicutes|c__Clostridia|o__Clostridiales|f__Ruminococcaceae|g__Faecalibacterium|s__unknown|fSGB__3058|gSGB__9741|sSGB__15324	502	0.00144474	0.0309586	0.433421
k__Bacteria|p__Bacteroidetes|c__Bacteroidia|o__Bacteroidales|f__Bacteroidaceae|g__Bacteroides|s__Bacteroides_thetaiotaomicron|fSGB__595|gSGB__1375|sSGB__1861	1153	0.00200458	0.0379234	0.601374
k__Bacteria|p__Firmicutes|c__Clostridia|o__Clostridiales|f__Ruminococcaceae|g__Faecalibacterium|s__Faecalibacterium_prausnitzii|fSGB__3058|gSGB__9740|sSGB__15318	1248	0.00202258	0.0379234	0.606774
k__Bacteria|p__Firmicutes|c__Clostridia|o__Clostridiales|f__Ruminococcaceae|g__Faecalibacterium|s__unknown|fSGB__3058|gSGB__9741|sSGB__15326	961	0.00248554	0.0413779	0.745663
k__Bacteria|p__Bacteroidetes|c__Bacteroidia|o__Bacteroidales|f__Odoribacteraceae|g__Butyricimonas|s__Butyricimonas_sp_An62|fSGB__588|gSGB__1330|sSGB__1785	634	0.00259549	0.0413779	0.778648
k__Bacteria|p__Bacteroidetes|c__Bacteroidia|o__Bacteroidales|f__Bacteroidaceae|g__Bacteroides|s__Bacteroides_sp_CAG_144|fSGB__602|gSGB__1420|sSGB__1957	310	0.0026206	0.0413779	0.786181
k__Bacteria|p__Firmicutes|c__Clostridia|o__Clostridiales|f__Clostridiaceae|g__Butyricicoccus|s__Butyricicoccus_sp|fSGB__3052|gSGB__9578|sSGB__14993	1184	0.00311589	0.0458091	0.934768
k__Bacteria|p__Bacteroidetes|c__Bacteroidia|o__Bacteroidales|f__Odoribacteraceae|g__Butyricimonas|s__Butyricimonas_synergistica|fSGB__588|gSGB__1330|sSGB__1786	900	0.0035586	0.0458091	1
k__Bacteria|p__Firmicutes|c__Clostridia|o__Clostridiales|f__Clostridiales_unclassified|g__unknown|s__unknown|fSGB__3056|gSGB__9699|sSGB__15216	876	0.00374324	0.0458091	1
k__Bacteria|p__Firmicutes|c__Clostridia|o__Clostridiales|f__Ruminococcaceae|g__Ruminococcus|s__Ruminococcus_callidus|fSGB__1369|gSGB__3342|sSGB__4422	160	0.0038644	0.0458091	1
k__unknown|p__unknown|c__unknown|o__unknown|f__unknown|g__unknown|s__unknown|fSGB__1443|gSGB__3564|sSGB__4767	1265	0.00393316	0.0458091	1
k__Bacteria|p__Bacteroidetes|c__Bacteroidia|o__Bacteroidales|f__Bacteroidaceae|g__Bacteroides|s__Bacteroides_uniformis|fSGB__595|gSGB__1366|sSGB__1836	1469	0.00398801	0.0458091	1
k__Bacteria|p__Actinobacteria|c__Actinobacteria|o__Bifidobacteriales|f__Bifidobacteriaceae|g__Bifidobacterium|s__Bifidobacterium_longum|fSGB__3150|gSGB__10625|sSGB__17248	909	0.00412745	0.0458091	1
k__unknown|p__unknown|c__unknown|o__unknown|f__unknown|g__unknown|s__unknown|fSGB__2951|gSGB__9293|sSGB__14250	70	0.00425012	0.0458091	1
k__Bacteria|p__Firmicutes|c__Firmicutes_unclassified|o__Firmicutes_unclassified|f__Firmicutes_unclassified|g__Firmicutes_unclassified|s__Firmicutes_bacterium_CAG_110|fSGB__3056|gSGB__9602|sSGB__15031	429	0.00427551	0.0458091	1
k__Bacteria|p__Firmicutes|c__Clostridia|o__Clostridiales|f__Ruminococcaceae|g__Faecalibacterium|s__Faecalibacterium_prausnitzii|fSGB__3058|gSGB__9741|sSGB__15342	1497	0.0055453	0.0573652	1
k__Bacteria|p__Firmicutes|c__Firmicutes_unclassified|o__Firmicutes_unclassified|f__Firmicutes_unclassified|g__Firmicutes_unclassified|s__Firmicutes_bacterium_CAG_194|fSGB__1451|gSGB__3614|sSGB__4886	127	0.00609341	0.0609341	1
k__Bacteria|p__Firmicutes|c__Clostridia|o__Clostridiales|f__Clostridiaceae|g__Clostridium|s__Clostridium_sp|fSGB__1334|gSGB__3232|sSGB__4269	1377	0.00697819	0.0675309	1
k__Bacteria|p__Firmicutes|c__Clostridia|o__Clostridiales|f__Ruminococcaceae|g__Faecalibacterium|s__Faecalibacterium_prausnitzii|fSGB__3058|gSGB__9740|sSGB__15316	1532	0.00825302	0.077372	1
k__Bacteria|p__Firmicutes|c__Clostridia|o__Clostridiales|f__Lachnospiraceae|g__Lachnospira|s__Lachnospira_pectinoschiza|fSGB__1476|gSGB__3740|sSGB__5075	796	0.00897514	0.0815922	1
k__Bacteria|p__Actinobacteria|c__Coriobacteriia|o__Eggerthellales|f__Eggerthellaceae|g__unknown|s__unknown|fSGB__2993|gSGB__9413|sSGB__14773	106	0.00927103	0.0818032	1
k__unknown|p__unknown|c__unknown|o__unknown|f__unknown|g__unknown|s__unknown|fSGB__2834|gSGB__9063|sSGB__13982	370	0.00981579	0.0831572	1
k__Bacteria|p__Firmicutes|c__Clostridia|o__Clostridiales|f__Clostridiaceae|g__unknown|s__unknown|fSGB__3052|gSGB__9577|sSGB__14991	565	0.00997886	0.0831572	1
k__Bacteria|p__Bacteroidetes|c__Bacteroidia|o__Bacteroidales|f__Odoribacteraceae|g__Odoribacter|s__Odoribacter_splanchnicus|fSGB__589|gSGB__1333|sSGB__1790	1591	0.0105436	0.0853788	1
k__Bacteria|p__Bacteroidetes|c__Bacteroidia|o__Bacteroidales|f__Rikenellaceae|g__unknown|s__unknown|fSGB__673|gSGB__1694|sSGB__2328	731	0.0108147	0.0853788	1
k__Bacteria|p__Bacteroidetes|c__Bacteroidia|o__Bacteroidales|f__Bacteroidaceae|g__Bacteroides|s__Bacteroides_ovatus|fSGB__595|gSGB__1376|sSGB__1872	1314	0.0111032	0.0854093	1
k__Bacteria|p__Firmicutes|c__Clostridia|o__Clostridiales|f__Clostridiaceae|g__Clostridium|s__Clostridium_sp_CAG_127|fSGB__1480|gSGB__3757|sSGB__5111	396	0.0123245	0.0924334	1
k__Bacteria|p__Firmicutes|c__Clostridia|o__Clostridiales|f__Clostridiaceae|g__Clostridium|s__Clostridium_sp|fSGB__1439|gSGB__3529|sSGB__4716	1470	0.0136717	0.100037	1
k__Bacteria|p__Firmicutes|c__Clostridia|o__Clostridiales|f__Lachnospiraceae|g__Roseburia|s__Roseburia_hominis|fSGB__1454|gSGB__3639|sSGB__4936	1478	0.0149284	0.106631	1
k__Bacteria|p__Bacteroidetes|c__Bacteroidia|o__Bacteroidales|f__Barnesiellaceae|g__Coprobacter|s__Coprobacter_fastidiosus|fSGB__604|gSGB__1424|sSGB__1963	492	0.0198465	0.138464	1
k__Bacteria|p__Bacteroidetes|c__Bacteroidia|o__Bacteroidales|f__Bacteroidaceae|g__Bacteroides|s__Bacteroides_massiliensis|fSGB__595|gSGB__1352|sSGB__1812	967	0.0350039	0.238663	1
k__Bacteria|p__Bacteroidetes|c__Bacteroidia|o__Bacteroidales|f__Tannerellaceae|g__Parabacteroides|s__Parabacteroides_merdae|fSGB__599|gSGB__1415|sSGB__1949	1216	0.0363642	0.242428	1
k__Bacteria|p__Actinobacteria|c__Actinobacteria|o__Bifidobacteriales|f__Bifidobacteriaceae|g__Bifidobacterium|s__Bifidobacterium_pseudocatenulatum|fSGB__3150|gSGB__10624|sSGB__17237	188	0.0375117	0.244641	1
k__Bacteria|p__Firmicutes|c__Clostridia|o__Clostridiales|f__Lachnospiraceae|g__Roseburia|s__unknown|fSGB__1420|gSGB__3480|sSGB__4648	94	0.0384584	0.245479	1
k__Bacteria|p__Firmicutes|c__Clostridia|o__Clostridiales|f__Ruminococcaceae|g__unknown|s__unknown|fSGB__3058|gSGB__9728|sSGB__15286	1502	0.0405891	0.249198	1
k__Bacteria|p__Firmicutes|c__Clostridia|o__Clostridiales|f__Ruminococcaceae|g__unknown|s__unknown|fSGB__3058|gSGB__9737|sSGB__15310	133	0.0407023	0.249198	1
k__Bacteria|p__Bacteroidetes|c__Bacteroidia|o__Bacteroidales|f__Prevotellaceae|g__Paraprevotella|s__Paraprevotella_xylaniphila|fSGB__592|gSGB__1340|sSGB__1797	206	0.0460164	0.271867	1
k__Bacteria|p__Firmicutes|c__Clostridia|o__Clostridiales|f__Ruminococcaceae|g__unknown|s__unknown|fSGB__3068|gSGB__9760|sSGB__15374	431	0.0462174	0.271867	1
k__Bacteria|p__Firmicutes|c__Firmicutes_unclassified|o__Firmicutes_unclassified|f__Firmicutes_unclassified|g__Firmicutes_unclassified|s__Firmicutes_bacterium_CAG_124|fSGB__3056|gSGB__9708|sSGB__15234	864	0.0590126	0.330972	1
k__Bacteria|p__Firmicutes|c__Firmicutes_unclassified|o__Firmicutes_unclassified|f__Firmicutes_unclassified|g__unknown|s__unknown|fSGB__1226|gSGB__2998|sSGB__3989	141	0.0598356	0.330972	1
k__Bacteria|p__Firmicutes|c__Firmicutes_unclassified|o__Firmicutes_unclassified|f__Firmicutes_unclassified|g__Firmicutes_unclassified|s__Firmicutes_bacterium_CAG_103|fSGB__3056|gSGB__9715|sSGB__15265	921	0.0599071	0.330972	1
k__Bacteria|p__Firmicutes|c__Firmicutes_unclassified|o__Firmicutes_unclassified|f__Firmicutes_unclassified|g__Firmicutes_unclassified|s__unknown|fSGB__3056|gSGB__9715|sSGB__15267	734	0.0606783	0.330972	1
k__unknown|p__unknown|c__unknown|o__unknown|f__unknown|g__unknown|s__unknown|fSGB__3023|gSGB__9502|sSGB__14899	228	0.0624403	0.334408	1
k__Bacteria|p__Bacteroidetes|c__Bacteroidia|o__Bacteroidales|f__Bacteroidaceae|g__Bacteroides|s__Bacteroides_sp_CAG_20|fSGB__605|gSGB__1426|sSGB__1965	1549	0.0635376	0.334408	1
k__Bacteria|p__Bacteroidetes|c__Bacteroidia|o__Bacteroidales|f__Rikenellaceae|g__Alistipes|s__Alistipes_indistinctus|fSGB__673|gSGB__1692|sSGB__2325	550	0.0652881	0.337697	1
k__Bacteria|p__Firmicutes|c__Clostridia|o__Clostridiales|f__Clostridiaceae|g__Clostridium|s__Clostridium_sp_CAG_58|fSGB__1439|gSGB__3533|sSGB__4721	245	0.0687536	0.344067	1
k__Bacteria|p__Firmicutes|c__Clostridia|o__Clostridiales|f__Lachnospiraceae|g__Roseburia|s__Roseburia_sp|fSGB__1454|gSGB__3641|sSGB__4938	449	0.0688134	0.344067	1
k__Bacteria|p__Firmicutes|c__Clostridia|o__Clostridiales|f__Ruminococcaceae|g__Faecalibacterium|s__unknown|fSGB__3058|gSGB__9740|sSGB__15315	1026	0.0744307	0.366052	1
k__Bacteria|p__Firmicutes|c__Clostridia|o__Clostridiales|f__Clostridiaceae|g__unknown|s__unknown|fSGB__2984|gSGB__9345|sSGB__14311	207	0.0769026	0.37211	1
k__Bacteria|p__Firmicutes|c__Clostridia|o__Clostridiales|f__Clostridiaceae|g__Clostridium|s__Clostridium_sp|fSGB__1831|gSGB__4860|sSGB__6750	418	0.0812267	0.386533	1
k__Bacteria|p__Bacteroidetes|c__Bacteroidia|o__Bacteroidales|f__Prevotellaceae|g__Prevotella|s__Prevotella_copri|fSGB__579|gSGB__1238|sSGB__1626	1005	0.0829157	0.386533	1
k__Bacteria|p__Firmicutes|c__Firmicutes_unclassified|o__Firmicutes_unclassified|f__Firmicutes_unclassified|g__Firmicutes_unclassified|s__unknown|fSGB__3056|gSGB__9715|sSGB__15266	731	0.0852112	0.386533	1
k__Bacteria|p__Firmicutes|c__Clostridia|o__Clostridiales|f__Clostridiales_unclassified|g__unknown|s__unknown|fSGB__3056|gSGB__9714|sSGB__15254	1367	0.0878052	0.386533	1
k__Bacteria|p__Firmicutes|c__Clostridia|o__Clostridiales|f__Ruminococcaceae|g__Ruminococcus|s__Ruminococcus_sp_CAG_254|fSGB__1369|gSGB__3345|sSGB__4425	316	0.0902185	0.386533	1
k__Bacteria|p__Firmicutes|c__Clostridia|o__Clostridiales|f__Ruminococcaceae|g__unknown|s__unknown|fSGB__3058|gSGB__9730|sSGB__15291	1234	0.0908509	0.386533	1
k__unknown|p__unknown|c__unknown|o__unknown|f__unknown|g__unknown|s__unknown|fSGB__1473|gSGB__3730|sSGB__5060	186	0.0913134	0.386533	1
k__Bacteria|p__Bacteroidetes|c__Bacteroidia|o__Bacteroidales|f__Bacteroidaceae|g__Bacteroides|s__Bacteroides_dorei|fSGB__595|gSGB__1353|sSGB__1815	1516	0.0920868	0.386533	1
k__Bacteria|p__Firmicutes|c__Clostridia|o__Clostridiales|f__Ruminococcaceae|g__Ruminiclostridium|s__Eubacterium_siraeum|fSGB__1326|gSGB__3177|sSGB__4198	547	0.0923175	0.386533	1
k__Bacteria|p__Firmicutes|c__Firmicutes_unclassified|o__Firmicutes_unclassified|f__Firmicutes_unclassified|g__Firmicutes_unclassified|s__unknown|fSGB__3056|gSGB__9602|sSGB__15028	369	0.0936987	0.386533	1
k__unknown|p__unknown|c__unknown|o__unknown|f__unknown|g__unknown|s__unknown|fSGB__3069|gSGB__9767|sSGB__15385	163	0.0957719	0.386533	1
k__Bacteria|p__Firmicutes|c__Clostridia|o__Clostridiales|f__Lachnospiraceae|g__Blautia|s__Ruminococcus_sp|fSGB__1414|gSGB__3425|sSGB__4552	1142	0.0965268	0.386533	1
k__Bacteria|p__Bacteroidetes|c__Bacteroidia|o__Bacteroidales|f__Bacteroidaceae|g__Bacteroides|s__Bacteroides_salyersiae|fSGB__595|gSGB__1372|sSGB__1857	407	0.0966334	0.386533	1
k__Bacteria|p__Bacteroidetes|c__Bacteroidia|o__Bacteroidales|f__Tannerellaceae|g__Parabacteroides|s__Parabacteroides_distasonis|fSGB__599|gSGB__1409|sSGB__1934	1678	0.10048	0.396632	1
k__Bacteria|p__Firmicutes|c__Clostridia|o__Clostridiales|f__Ruminococcaceae|g__Faecalibacterium|s__Faecalibacterium_prausnitzii|fSGB__3058|gSGB__9740|sSGB__15323	165	0.103841	0.401806	1
k__Bacteria|p__Firmicutes|c__Clostridia|o__Clostridiales|f__Clostridiales_unclassified|g__Clostridiales_unclassified|s__Clostridiales_bacterium_KLE1615|fSGB__1477|gSGB__3747|sSGB__5090	1723	0.105262	0.401806	1
k__Bacteria|p__Bacteroidetes|c__Bacteroidia|o__Bacteroidales|f__Barnesiellaceae|g__Coprobacter|s__Coprobacter_secundus|fSGB__604|gSGB__1423|sSGB__1962	747	0.107607	0.401806	1
k__unknown|p__unknown|c__unknown|o__unknown|f__unknown|g__unknown|s__unknown|fSGB__2377|gSGB__6516|sSGB__9203	557	0.110222	0.401806	1
k__Bacteria|p__Firmicutes|c__Clostridia|o__Clostridiales|f__Lachnospiraceae|g__Roseburia|s__Roseburia_faecis|fSGB__1454|gSGB__3634|sSGB__4925	1575	0.111024	0.401806	1
k__Bacteria|p__Firmicutes|c__Negativicutes|o__Veillonellales|f__Veillonellaceae|g__Allisonella|s__Allisonella_histaminiformans|fSGB__1709|gSGB__4280|sSGB__5843	232	0.112565	0.401806	1
k__Bacteria|p__Proteobacteria|c__Betaproteobacteria|o__Burkholderiales|f__Burkholderiales_unclassified|g__Burkholderiales_unclassified|s__Burkholderiales_bacterium_1_1_47|fSGB__2396|gSGB__6556|sSGB__9262	1189	0.112579	0.401806	1
k__Bacteria|p__Firmicutes|c__Clostridia|o__Clostridiales|f__Clostridiaceae|g__Clostridium|s__Clostridium_sp|fSGB__1439|gSGB__3529|sSGB__4715	516	0.115142	0.401806	1
k__Bacteria|p__Firmicutes|c__Clostridia|o__Clostridiales|f__Clostridiales_unclassified|g__unknown|s__unknown|fSGB__3056|gSGB__9608|sSGB__15041	134	0.11613	0.401806	1
k__Bacteria|p__Firmicutes|c__Clostridia|o__Clostridiales|f__Clostridiales_unclassified|g__unknown|s__unknown|fSGB__3056|gSGB__9615|sSGB__15054	1433	0.116452	0.401806	1
k__Bacteria|p__Firmicutes|c__Clostridia|o__Clostridiales|f__Lachnospiraceae|g__Blautia|s__Ruminococcus_torques|fSGB__1414|gSGB__3428|sSGB__4564	1434	0.117493	0.401806	1
k__Bacteria|p__Bacteroidetes|c__Bacteroidia|o__Bacteroidales|f__Odoribacteraceae|g__Butyricimonas|s__unknown|fSGB__588|gSGB__1330|sSGB__1784	361	0.117863	0.401806	1
k__unknown|p__unknown|c__unknown|o__unknown|f__unknown|g__unknown|s__unknown|fSGB__1211|gSGB__2970|sSGB__3952	280	0.124772	0.420578	1
k__Bacteria|p__Bacteroidetes|c__Bacteroidia|o__Bacteroidales|f__Bacteroidaceae|g__Bacteroides|s__Bacteroides_plebeius_CAG_211|fSGB__595|gSGB__1390|sSGB__1903	126	0.130134	0.433779	1
k__Bacteria|p__Firmicutes|c__Clostridia|o__Clostridiales|f__Oscillospiraceae|g__Oscillibacter|s__Oscillibacter_sp_CAG_241|fSGB__3056|gSGB__9633|sSGB__15090	638	0.134219	0.441792	1
k__Bacteria|p__Firmicutes|c__Clostridia|o__Clostridiales|f__Clostridiaceae|g__Clostridium|s__Clostridium_sp_CAG_138|fSGB__2982|gSGB__9342|sSGB__14306	423	0.135677	0.441792	1
k__Bacteria|p__Bacteroidetes|c__Bacteroidia|o__Bacteroidales|f__Bacteroidaceae|g__Bacteroides|s__Bacteroides_vulgatus|fSGB__595|gSGB__1353|sSGB__1814	1839	0.137845	0.441792	1
k__Bacteria|p__Bacteroidetes|c__Bacteroidia|o__Bacteroidales|f__Rikenellaceae|g__unknown|s__unknown|fSGB__673|gSGB__1679|sSGB__2311	527	0.140126	0.441792	1
k__Bacteria|p__Firmicutes|c__Firmicutes_unclassified|o__Firmicutes_unclassified|f__Firmicutes_unclassified|g__Firmicutes_unclassified|s__unknown|fSGB__3056|gSGB__9708|sSGB__15236	932	0.14086	0.441792	1
k__Bacteria|p__Firmicutes|c__Firmicutes_unclassified|o__Firmicutes_unclassified|f__Firmicutes_unclassified|g__Firmicutes_unclassified|s__Firmicutes_bacterium_CAG_102|fSGB__1508|gSGB__3824|sSGB__5190	1115	0.142098	0.441792	1
k__unknown|p__unknown|c__unknown|o__unknown|f__unknown|g__unknown|s__unknown|fSGB__2834|gSGB__9062|sSGB__13981	285	0.142846	0.441792	1
k__Bacteria|p__Bacteroidetes|c__Bacteroidia|o__Bacteroidales|f__Bacteroidaceae|g__Bacteroides|s__Bacteroides_finegoldii|fSGB__595|gSGB__1376|sSGB__1862	466	0.145039	0.443998	1
k__Bacteria|p__Firmicutes|c__Erysipelotrichia|o__Erysipelotrichales|f__Erysipelotrichaceae|g__Holdemanella|s__unknown|fSGB__1833|gSGB__4877|sSGB__6796	373	0.154515	0.466823	1
k__Bacteria|p__Firmicutes|c__Clostridia|o__Clostridiales|f__Clostridiaceae|g__Butyricicoccus|s__unknown|fSGB__3052|gSGB__9578|sSGB__14992	970	0.155608	0.466823	1
k__Bacteria|p__Firmicutes|c__Clostridia|o__Clostridiales|f__Clostridiales_unclassified|g__unknown|s__unknown|fSGB__3056|gSGB__9618|sSGB__15064	229	0.158952	0.472134	1
k__Bacteria|p__Firmicutes|c__Clostridia|o__Clostridiales|f__Clostridiaceae|g__Clostridium|s__Clostridium_sp_CAG_245|fSGB__1765|gSGB__4552|sSGB__6276	341	0.167078	0.490998	1
k__unknown|p__unknown|c__unknown|o__unknown|f__unknown|g__unknown|s__unknown|fSGB__667|gSGB__1662|sSGB__2276	166	0.171376	0.490998	1
k__Bacteria|p__Proteobacteria|c__Betaproteobacteria|o__Burkholderiales|f__Sutterellaceae|g__Sutterella|s__Sutterella_wadsworthensis|fSGB__2400|gSGB__6571|sSGB__9283	561	0.17139	0.490998	1
k__Bacteria|p__Firmicutes|c__Clostridia|o__Clostridiales|f__Clostridiales_unclassified|g__unknown|s__unknown|fSGB__3056|gSGB__9590|sSGB__15012	143	0.171849	0.490998	1
k__Bacteria|p__Firmicutes|c__Clostridia|o__Clostridiales|f__Eubacteriaceae|g__unknown|s__unknown|fSGB__1455|gSGB__3649|sSGB__4957	343	0.174893	0.494981	1
k__unknown|p__unknown|c__unknown|o__unknown|f__unknown|g__unknown|s__unknown|fSGB__1446|gSGB__3573|sSGB__4781	262	0.176945	0.496106	1
k__Bacteria|p__Bacteroidetes|c__Bacteroidia|o__Bacteroidales|f__Bacteroidaceae|g__Bacteroides|s__Bacteroides_sp_D2|fSGB__595|gSGB__1376|sSGB__1870	279	0.184523	0.512563	1
k__Bacteria|p__Firmicutes|c__Erysipelotrichia|o__Erysipelotrichales|f__Erysipelotrichaceae|g__Holdemanella|s__Holdemanella_biformis|fSGB__1833|gSGB__4877|sSGB__6806	207	0.189087	0.520422	1
k__Bacteria|p__Firmicutes|c__Clostridia|o__Clostridiales|f__Clostridiaceae|g__unknown|s__unknown|fSGB__1439|gSGB__3527|sSGB__4712	1313	0.191945	0.523486	1
k__Bacteria|p__Firmicutes|c__Clostridia|o__Clostridiales|f__Lachnospiraceae|g__Blautia|s__Blautia_obeum|fSGB__1449|gSGB__3590|sSGB__4811	1538	0.204612	0.553006	1
k__Bacteria|p__Firmicutes|c__Clostridia|o__Clostridiales|f__Eubacteriaceae|g__Eubacterium|s__unknown|fSGB__1455|gSGB__3650|sSGB__4960	238	0.207239	0.554604	1
k__Bacteria|p__Bacteroidetes|c__Bacteroidia|o__Bacteroidales|f__Bacteroidaceae|g__Bacteroides|s__Bacteroides_faecis|fSGB__595|gSGB__1375|sSGB__1860	224	0.208901	0.554604	1
k__unknown|p__unknown|c__unknown|o__unknown|f__unknown|g__unknown|s__unknown|fSGB__2953|gSGB__9295|sSGB__14252	491	0.226818	0.596889	1
k__Bacteria|p__Bacteroidetes|c__Bacteroidia|o__Bacteroidales|f__Rikenellaceae|g__unknown|s__unknown|fSGB__673|gSGB__1673|sSGB__2290	1596	0.237207	0.60676	1
k__Bacteria|p__Firmicutes|c__Clostridia|o__Clostridiales|f__Clostridiaceae|g__unknown|s__unknown|fSGB__1765|gSGB__4603|sSGB__6367	201	0.238783	0.60676	1
k__Bacteria|p__Firmicutes|c__Clostridia|o__Clostridiales|f__Eubacteriaceae|g__Eubacterium|s__Eubacterium_sp_CAG_38|fSGB__1476|gSGB__3746|sSGB__5089	1339	0.238883	0.60676	1
k__Bacteria|p__Firmicutes|c__Clostridia|o__Clostridiales|f__Lachnospiraceae|g__Lachnospiraceae_unclassified|s__unknown|fSGB__1454|gSGB__3638|sSGB__4931	923	0.243685	0.60676	1
k__Bacteria|p__Firmicutes|c__Firmicutes_unclassified|o__Firmicutes_unclassified|f__Firmicutes_unclassified|g__Firmicutes_unclassified|s__Firmicutes_bacterium_CAG_137|fSGB__3035|gSGB__9524|sSGB__14924	202	0.24632	0.60676	1
k__Bacteria|p__Firmicutes|c__Clostridia|o__Clostridiales|f__Peptostreptococcaceae|g__unknown|s__unknown|fSGB__1753|gSGB__4460|sSGB__6148	359	0.24744	0.60676	1
k__Bacteria|p__Firmicutes|c__Negativicutes|o__Acidaminococcales|f__Acidaminococcaceae|g__Phascolarctobacterium|s__Phascolarctobacterium_succinatutens|fSGB__1703|gSGB__4252|sSGB__5769	91	0.249103	0.60676	1
k__Bacteria|p__Bacteroidetes|c__Bacteroidia|o__Bacteroidales|f__Bacteroidaceae|g__Bacteroides|s__Bacteroides_cellulosilyticus|fSGB__595|gSGB__1369|sSGB__1844	1207	0.249666	0.60676	1
k__Bacteria|p__Bacteroidetes|c__Bacteroidia|o__Bacteroidales|f__Tannerellaceae|g__Parabacteroides|s__Parabacteroides_johnsonii|fSGB__599|gSGB__1415|sSGB__1948	519	0.25266	0.60676	1
k__Bacteria|p__Firmicutes|c__Firmicutes_unclassified|o__Firmicutes_unclassified|f__Firmicutes_unclassified|g__Firmicutes_unclassified|s__Firmicutes_bacterium_CAG_83|fSGB__3056|gSGB__9632|sSGB__15089	1143	0.253977	0.60676	1
k__Bacteria|p__Firmicutes|c__Firmicutes_unclassified|o__Firmicutes_unclassified|f__Firmicutes_unclassified|g__Firmicutes_unclassified|s__Firmicutes_bacterium_CAG_240|fSGB__3056|gSGB__9677|sSGB__15180	231	0.255572	0.60676	1
k__Bacteria|p__Firmicutes|c__Clostridia|o__Clostridiales|f__Lachnospiraceae|g__Roseburia|s__Roseburia_sp_CAG_380|fSGB__1421|gSGB__3484|sSGB__4654	165	0.256284	0.60676	1
k__Bacteria|p__Firmicutes|c__Clostridia|o__Clostridiales|f__Ruminococcaceae|g__Ruminococcus|s__Ruminococcus_bromii|fSGB__1336|gSGB__3243|sSGB__4285	1244	0.256862	0.60676	1
k__Bacteria|p__Firmicutes|c__Clostridia|o__Clostridiales|f__Clostridiaceae|g__Clostridium|s__Clostridium_sp_CAG_7|fSGB__1442|gSGB__3552|sSGB__4749	1687	0.259492	0.608185	1
k__unknown|p__unknown|c__unknown|o__unknown|f__unknown|g__unknown|s__unknown|fSGB__1292|gSGB__3109|sSGB__4121	310	0.264251	0.611458	1
k__Bacteria|p__Firmicutes|c__Clostridia|o__Clostridiales|f__Lachnospiraceae|g__Roseburia|s__Roseburia_inulinivorans|fSGB__1454|gSGB__3642|sSGB__4940	1812	0.266064	0.611458	1
k__Bacteria|p__Firmicutes|c__Clostridia|o__Clostridiales|f__Lachnospiraceae|g__Coprococcus|s__unknown|fSGB__1428|gSGB__3495|sSGB__4669	219	0.271824	0.611458	1
k__Bacteria|p__Firmicutes|c__Negativicutes|o__Veillonellales|f__Veillonellaceae|g__Dialister|s__Dialister_sp_CAG_357|fSGB__1706|gSGB__4265|sSGB__5803	382	0.271846	0.611458	1
k__unknown|p__unknown|c__unknown|o__unknown|f__unknown|g__unknown|s__unknown|fSGB__1443|gSGB__3565|sSGB__4768	1734	0.271978	0.611458	1
k__Bacteria|p__Bacteroidetes|c__Bacteroidia|o__Bacteroidales|f__Bacteroidaceae|g__Bacteroides|s__Bacteroides_eggerthii|fSGB__595|gSGB__1362|sSGB__1829	461	0.27573	0.611458	1
k__Bacteria|p__Bacteroidetes|c__Bacteroidia|o__Bacteroidales|f__Prevotellaceae|g__Paraprevotella|s__Paraprevotella_clara|fSGB__592|gSGB__1340|sSGB__1798	347	0.279242	0.611458	1
k__unknown|p__unknown|c__unknown|o__unknown|f__unknown|g__unknown|s__unknown|fSGB__3062|gSGB__9747|sSGB__15356	571	0.282547	0.611458	1
k__Bacteria|p__Firmicutes|c__Clostridia|o__Clostridiales|f__Lachnospiraceae|g__Blautia|s__Blautia_sp|fSGB__1449|gSGB__3596|sSGB__4828	1028	0.283172	0.611458	1
k__Bacteria|p__Firmicutes|c__Clostridia|o__Clostridiales|f__Lachnospiraceae|g__Blautia|s__Ruminococcus_sp|fSGB__1449|gSGB__3607|sSGB__4871	1701	0.284917	0.611458	1
k__Bacteria|p__Actinobacteria|c__Actinobacteria|o__Bifidobacteriales|f__Bifidobacteriaceae|g__Bifidobacterium|s__Bifidobacterium_bifidum|fSGB__3150|gSGB__10628|sSGB__17256	235	0.285281	0.611458	1
k__Bacteria|p__Firmicutes|c__Clostridia|o__Clostridiales|f__Clostridiaceae|g__Clostridium|s__unknown|fSGB__1445|gSGB__3572|sSGB__4780	1190	0.287338	0.611458	1
k__Bacteria|p__Firmicutes|c__Clostridia|o__Clostridiales|f__Ruminococcaceae|g__Ruminococcus|s__Ruminococcus_lactaris|fSGB__1414|gSGB__3427|sSGB__4557	910	0.288269	0.611458	1
k__Bacteria|p__Firmicutes|c__Firmicutes_unclassified|o__Firmicutes_unclassified|f__Firmicutes_unclassified|g__Firmicutes_unclassified|s__Firmicutes_bacterium_CAG_95|fSGB__1451|gSGB__3619|sSGB__4894	506	0.289424	0.611458	1
k__unknown|p__unknown|c__unknown|o__unknown|f__unknown|g__unknown|s__unknown|fSGB__3038|gSGB__9531|sSGB__14932	315	0.295273	0.618098	1
k__Bacteria|p__Firmicutes|c__Clostridia|o__Clostridiales|f__Lachnospiraceae|g__Dorea|s__Dorea_longicatena|fSGB__1414|gSGB__3436|sSGB__4581	1871	0.296687	0.618098	1
k__Bacteria|p__Firmicutes|c__Clostridia|o__Clostridiales|f__Ruminococcaceae|g__Ruminiclostridium|s__unknown|fSGB__1326|gSGB__3177|sSGB__4197	252	0.302126	0.62501	1
k__Bacteria|p__Firmicutes|c__Clostridia|o__Clostridiales|f__Lachnospiraceae|g__Blautia|s__Ruminococcus_torques|fSGB__1414|gSGB__3453|sSGB__4608	554	0.306919	0.62501	1
k__Bacteria|p__Bacteroidetes|c__Bacteroidia|o__Bacteroidales|f__Rikenellaceae|g__Alistipes|s__Alistipes_inops|fSGB__672|gSGB__1670|sSGB__2286	334	0.306999	0.62501	1
k__Bacteria|p__Proteobacteria|c__Betaproteobacteria|o__Burkholderiales|f__Oxalobacteraceae|g__unknown|s__unknown|fSGB__2429|gSGB__6649|sSGB__9391	317	0.308338	0.62501	1
k__Bacteria|p__Firmicutes|c__Clostridia|o__Clostridiales|f__Eubacteriaceae|g__Eubacterium|s__Eubacterium_eligens|fSGB__1476|gSGB__3742|sSGB__5082	1802	0.323243	0.650825	1
k__Bacteria|p__Firmicutes|c__Clostridia|o__Clostridiales|f__Lachnospiraceae|g__Blautia|s__Ruminococcus_sp|fSGB__1449|gSGB__3591|sSGB__4815	1076	0.329864	0.659727	1
k__Bacteria|p__Firmicutes|c__Clostridia|o__Clostridiales|f__Lachnospiraceae|g__Coprococcus|s__Coprococcus_catus|fSGB__1428|gSGB__3495|sSGB__4670	1607	0.333955	0.663457	1
k__Bacteria|p__Firmicutes|c__Clostridia|o__Clostridiales|f__Lachnospiraceae|g__Blautia|s__Ruminococcus_sp|fSGB__1333|gSGB__3227|sSGB__4262	1608	0.336152	0.663457	1
k__Bacteria|p__Firmicutes|c__Clostridia|o__Clostridiales|f__Clostridiaceae|g__Clostridium|s__unknown|fSGB__1444|gSGB__3566|sSGB__4771	633	0.345774	0.677987	1
k__unknown|p__unknown|c__unknown|o__unknown|f__unknown|g__unknown|s__unknown|fSGB__3059|gSGB__9744|sSGB__15350	874	0.358945	0.699243	1
k__Bacteria|p__Firmicutes|c__Clostridia|o__Clostridiales|f__Clostridiaceae|g__unknown|s__unknown|fSGB__1439|gSGB__3527|sSGB__4711	1364	0.379346	0.732509	1
k__Bacteria|p__Firmicutes|c__Clostridia|o__Clostridiales|f__Clostridiales_unclassified|g__unknown|s__unknown|fSGB__3056|gSGB__9691|sSGB__15198	141	0.380905	0.732509	1
k__Bacteria|p__Bacteroidetes|c__Bacteroidia|o__Bacteroidales|f__Bacteroidaceae|g__Bacteroides|s__Bacteroides_xylanisolvens|fSGB__595|gSGB__1376|sSGB__1867	1366	0.38477	0.735229	1
k__Bacteria|p__Firmicutes|c__Clostridia|o__Clostridiales|f__Lachnospiraceae|g__Blautia|s__Blautia_sp|fSGB__1449|gSGB__3596|sSGB__4826	1634	0.39651	0.752867	1
k__Bacteria|p__Firmicutes|c__Clostridia|o__Clostridiales|f__Clostridiaceae|g__Clostridium|s__Clostridium_sp_CAG_226|fSGB__2984|gSGB__9347|sSGB__14313	205	0.399423	0.753629	1
k__Bacteria|p__Firmicutes|c__Clostridia|o__Clostridiales|f__Clostridiaceae|g__Clostridium|s__Clostridium_sp_CAG_62|fSGB__1420|gSGB__3479|sSGB__4644	1302	0.404532	0.758498	1
k__Bacteria|p__Proteobacteria|c__Deltaproteobacteria|o__Desulfovibrionales|f__Desulfovibrionaceae|g__Bilophila|s__Bilophila_sp_4_1_30|fSGB__3078|gSGB__9816|sSGB__15452	1038	0.40943	0.762912	1
k__Bacteria|p__Bacteroidetes|c__Bacteroidia|o__Bacteroidales|f__Rikenellaceae|g__Alistipes|s__Alistipes_finegoldii|fSGB__673|gSGB__1676|sSGB__2303	1681	0.414508	0.765343	1
k__Bacteria|p__Verrucomicrobia|c__Verrucomicrobiae|o__Verrucomicrobiales|f__Akkermansiaceae|g__Akkermansia|s__Akkermansia_muciniphila|fSGB__2382|gSGB__6531|sSGB__9226	648	0.415837	0.765343	1
k__Bacteria|p__Firmicutes|c__Firmicutes_unclassified|o__Firmicutes_unclassified|f__Firmicutes_unclassified|g__Firmicutes_unclassified|s__Firmicutes_bacterium_CAG_176|fSGB__3056|gSGB__9635|sSGB__15106	578	0.425599	0.778535	1
k__Bacteria|p__Firmicutes|c__Clostridia|o__Clostridiales|f__Lachnospiraceae|g__Blautia|s__Blautia_obeum|fSGB__1449|gSGB__3599|sSGB__4844	2069	0.433508	0.784251	1
k__Bacteria|p__Firmicutes|c__Clostridia|o__Clostridiales|f__Clostridiales_unclassified|g__unknown|s__unknown|fSGB__3056|gSGB__9705|sSGB__15225	1046	0.43774	0.784251	1
k__Bacteria|p__Firmicutes|c__Firmicutes_unclassified|o__Firmicutes_unclassified|f__Firmicutes_unclassified|g__unknown|s__unknown|fSGB__1226|gSGB__2998|sSGB__3988	470	0.441158	0.784251	1
k__Bacteria|p__Firmicutes|c__Clostridia|o__Clostridiales|f__Eubacteriaceae|g__Eubacterium|s__Eubacterium_hallii|fSGB__1413|gSGB__3419|sSGB__4537	429	0.441162	0.784251	1
k__Bacteria|p__Firmicutes|c__Clostridia|o__Clostridiales|f__Clostridiaceae|g__Clostridium|s__Clostridium_sp_CAG_253|fSGB__1422|gSGB__3486|sSGB__4658	223	0.443286	0.784251	1
k__Bacteria|p__Firmicutes|c__Clostridia|o__Clostridiales|f__Lachnospiraceae|g__Blautia|s__Blautia_sp|fSGB__1449|gSGB__3594|sSGB__4820	2075	0.446698	0.784251	1
k__Bacteria|p__Firmicutes|c__Clostridia|o__Clostridiales|f__Clostridiaceae|g__unknown|s__unknown|fSGB__1439|gSGB__3526|sSGB__4706	1499	0.447023	0.784251	1
k__Bacteria|p__Firmicutes|c__Negativicutes|o__Acidaminococcales|f__Acidaminococcaceae|g__Acidaminococcus|s__Acidaminococcus_intestini|fSGB__1702|gSGB__4242|sSGB__5736	197	0.465283	0.803783	1
k__Bacteria|p__Firmicutes|c__Clostridia|o__Clostridiales|f__Eubacteriaceae|g__Eubacterium|s__Eubacterium_sp_CAG_86|fSGB__1476|gSGB__3744|sSGB__5087	1287	0.466175	0.803783	1
k__unknown|p__unknown|c__unknown|o__unknown|f__unknown|g__unknown|s__unknown|fSGB__2915|gSGB__9235|sSGB__14177	171	0.466194	0.803783	1
k__Bacteria|p__Bacteroidetes|c__Bacteroidia|o__Bacteroidales|f__Bacteroidaceae|g__Bacteroides|s__Bacteroides_nordii|fSGB__595|gSGB__1373|sSGB__1858	634	0.470602	0.806746	1
k__Bacteria|p__Firmicutes|c__Clostridia|o__Clostridiales|f__Eubacteriaceae|g__Eubacterium|s__Eubacterium_sp_CAG_161|fSGB__1472|gSGB__3719|sSGB__5042	256	0.478011	0.807206	1
k__Bacteria|p__Bacteroidetes|c__Bacteroidia|o__Bacteroidales|f__Rikenellaceae|g__Alistipes|s__Alistipes_putredinis|fSGB__673|gSGB__1686|sSGB__2318	1918	0.48854	0.807206	1
k__Bacteria|p__Firmicutes|c__Firmicutes_unclassified|o__Firmicutes_unclassified|f__Firmicutes_unclassified|g__Firmicutes_unclassified|s__Firmicutes_bacterium_CAG_321|fSGB__1776|gSGB__4684|sSGB__6478	227	0.489025	0.807206	1
k__Bacteria|p__Proteobacteria|c__Betaproteobacteria|o__Burkholderiales|f__Sutterellaceae|g__Sutterella|s__Sutterella_sp_KLE1602|fSGB__2400|gSGB__6573|sSGB__9286	289	0.489399	0.807206	1
k__Bacteria|p__Firmicutes|c__Clostridia|o__Clostridiales|f__Ruminococcaceae|g__Faecalibacterium|s__Faecalibacterium_prausnitzii|fSGB__3058|gSGB__9741|sSGB__15339	306	0.492445	0.807206	1
k__Bacteria|p__Firmicutes|c__Clostridia|o__Clostridiales|f__Ruminococcaceae|g__Faecalibacterium|s__Faecalibacterium_prausnitzii|fSGB__673|gSGB__1693|sSGB__2326	590	0.493809	0.807206	1
k__Bacteria|p__Proteobacteria|c__Betaproteobacteria|o__Burkholderiales|f__Sutterellaceae|g__Sutterella|s__unknown|fSGB__2398|gSGB__6563|sSGB__9272	173	0.494517	0.807206	1
k__Bacteria|p__Firmicutes|c__Clostridia|o__Clostridiales|f__Lachnospiraceae|g__Roseburia|s__unknown|fSGB__1454|gSGB__3642|sSGB__4939	378	0.496306	0.807206	1
k__unknown|p__unknown|c__unknown|o__unknown|f__unknown|g__unknown|s__unknown|fSGB__3038|gSGB__9534|sSGB__14937	909	0.497921	0.807206	1
k__Bacteria|p__Bacteroidetes|c__Bacteroidia|o__Bacteroidales|f__Rikenellaceae|g__Alistipes|s__unknown|fSGB__673|gSGB__1675|sSGB__2296	522	0.498449	0.807206	1
k__unknown|p__unknown|c__unknown|o__unknown|f__unknown|g__unknown|s__unknown|fSGB__2378|gSGB__6518|sSGB__9205	243	0.50283	0.807206	1
k__unknown|p__unknown|c__unknown|o__unknown|f__unknown|g__unknown|s__unknown|fSGB__3005|gSGB__9468|sSGB__14861	1443	0.503158	0.807206	1
k__Bacteria|p__Bacteroidetes|c__Bacteroidia|o__Bacteroidales|f__Prevotellaceae|g__unknown|s__unknown|fSGB__580|gSGB__1266|sSGB__1699	97	0.520213	0.830098	1
k__Bacteria|p__Bacteroidetes|c__Bacteroidia|o__Bacteroidales|f__Bacteroidaceae|g__Bacteroides|s__unknown|fSGB__595|gSGB__1376|sSGB__1865	276	0.522962	0.830098	1
k__Bacteria|p__Firmicutes|c__Clostridia|o__Clostridiales|f__Clostridiales_unclassified|g__Flavonifractor|s__Flavonifractor_plautii|fSGB__3056|gSGB__9654|sSGB__15132	774	0.52804	0.831765	1
k__Bacteria|p__Bacteroidetes|c__Bacteroidia|o__Bacteroidales|f__Bacteroidaceae|g__Bacteroides|s__Bacteroides_caccae|fSGB__595|gSGB__1377|sSGB__1877	1343	0.534414	0.831765	1
k__Bacteria|p__Firmicutes|c__Clostridia|o__Clostridiales|f__Lachnospiraceae|g__Roseburia|s__Roseburia_sp_CAG_182|fSGB__1454|gSGB__3646|sSGB__4953	551	0.540697	0.831765	1
k__unknown|p__unknown|c__unknown|o__unknown|f__unknown|g__unknown|s__unknown|fSGB__2834|gSGB__9064|sSGB__13983	217	0.543524	0.831765	1
k__Bacteria|p__Firmicutes|c__Clostridia|o__Clostridiales|f__Eubacteriaceae|g__Eubacterium|s__unknown|fSGB__1476|gSGB__3742|sSGB__5083	1106	0.543942	0.831765	1
k__Bacteria|p__Firmicutes|c__Erysipelotrichia|o__Erysipelotrichales|f__Erysipelotrichaceae|g__Catenibacterium|s__Catenibacterium_sp_CAG_290|fSGB__1831|gSGB__4868|sSGB__6783	107	0.54459	0.831765	1
k__Bacteria|p__Firmicutes|c__Clostridia|o__Clostridiales|f__Clostridiales_unclassified|g__unknown|s__unknown|fSGB__3056|gSGB__9660|sSGB__15145	1011	0.546061	0.831765	1
k__Bacteria|p__Firmicutes|c__Clostridia|o__Clostridiales|f__Lachnospiraceae|g__Lachnospiraceae_unclassified|s__Eubacterium_rectale|fSGB__1454|gSGB__3638|sSGB__4933	2028	0.546192	0.831765	1
k__Bacteria|p__Firmicutes|c__Clostridia|o__Clostridiales|f__Ruminococcaceae|g__Gemmiger|s__unknown|fSGB__3058|gSGB__9731|sSGB__15295	233	0.562139	0.849753	1
k__Bacteria|p__Firmicutes|c__Clostridia|o__Clostridiales|f__Ruminococcaceae|g__Gemmiger|s__Gemmiger_formicilis|fSGB__3058|gSGB__9731|sSGB__15300	1904	0.56367	0.849753	1
k__Bacteria|p__Firmicutes|c__Clostridia|o__Clostridiales|f__Clostridiaceae|g__Clostridium|s__Clostridium_sp|fSGB__1831|gSGB__4860|sSGB__6754	1353	0.569011	0.853516	1
k__Bacteria|p__Proteobacteria|c__Gammaproteobacteria|o__Enterobacterales|f__Enterobacteriaceae|g__Escherichia|s__Escherichia_coli|fSGB__2483|gSGB__6985|sSGB__10068	1249	0.576843	0.858054	1
k__Bacteria|p__Firmicutes|c__Clostridia|o__Clostridiales|f__Clostridiales_unclassified|g__Flavonifractor|s__Flavonifractor_sp|fSGB__3056|gSGB__9659|sSGB__15143	868	0.577756	0.858054	1
k__Bacteria|p__Firmicutes|c__Firmicutes_unclassified|o__Firmicutes_unclassified|f__Firmicutes_unclassified|g__Firmicutes_unclassified|s__Firmicutes_bacterium_CAG_170|fSGB__3056|gSGB__9709|sSGB__15238	315	0.581874	0.859912	1
k__Bacteria|p__Firmicutes|c__Bacilli|o__Lactobacillales|f__Streptococcaceae|g__Streptococcus|s__Streptococcus_thermophilus|fSGB__1976|gSGB__5671|sSGB__8002	655	0.59224	0.870942	1
k__Bacteria|p__Firmicutes|c__Clostridia|o__Clostridiales|f__Clostridiaceae|g__Clostridium|s__unknown|fSGB__1442|gSGB__3552|sSGB__4750	1710	0.606653	0.877598	1
k__Bacteria|p__Firmicutes|c__Clostridia|o__Clostridiales|f__Clostridiaceae|g__Clostridium|s__Clostridium_sp_CAG_75|fSGB__1421|gSGB__3482|sSGB__4652	1122	0.609211	0.877598	1
k__Bacteria|p__Firmicutes|c__Clostridia|o__Clostridiales|f__Eubacteriaceae|g__Eubacterium|s__Eubacterium_sp_CAG_156|fSGB__1472|gSGB__3720|sSGB__5043	208	0.614315	0.877598	1
k__Bacteria|p__Firmicutes|c__Clostridia|o__Clostridiales|f__Clostridiales_unclassified|g__unknown|s__unknown|fSGB__3056|gSGB__9614|sSGB__15049	1837	0.614638	0.877598	1
k__unknown|p__unknown|c__unknown|o__unknown|f__unknown|g__unknown|s__unknown|fSGB__1359|gSGB__3321|sSGB__4394	354	0.6154	0.877598	1
k__Bacteria|p__Firmicutes|c__Clostridia|o__Clostridiales|f__Lachnospiraceae|g__Blautia|s__Blautia_sp|fSGB__1449|gSGB__3592|sSGB__4816	847	0.61666	0.877598	1
k__Bacteria|p__Firmicutes|c__Clostridia|o__Clostridiales|f__Ruminococcaceae|g__Faecalibacterium|s__Faecalibacterium_prausnitzii|fSGB__3058|gSGB__9740|sSGB__15322	495	0.619115	0.877598	1
k__Bacteria|p__Bacteroidetes|c__Bacteroidia|o__Bacteroidales|f__Rikenellaceae|g__Alistipes|s__Alistipes_finegoldii|fSGB__673|gSGB__1676|sSGB__2301	966	0.620688	0.877598	1
k__Bacteria|p__Proteobacteria|c__Deltaproteobacteria|o__Desulfovibrionales|f__Desulfovibrionaceae|g__Bilophila|s__unknown|fSGB__3078|gSGB__9816|sSGB__15451	132	0.623094	0.877598	1
k__Bacteria|p__Firmicutes|c__Firmicutes_unclassified|o__Firmicutes_unclassified|f__Firmicutes_unclassified|g__Firmicutes_unclassified|s__Firmicutes_bacterium_CAG_114|fSGB__3056|gSGB__9643|sSGB__15120	182	0.632508	0.886693	1
k__Bacteria|p__Firmicutes|c__Clostridia|o__Clostridiales|f__Clostridiales_unclassified|g__unknown|s__unknown|fSGB__3056|gSGB__9647|sSGB__15124	769	0.647779	0.903878	1
k__Archaea|p__Euryarchaeota|c__Methanobacteria|o__Methanobacteriales|f__Methanobacteriaceae|g__Methanobrevibacter|s__Methanobrevibacter_smithii|fSGB__222|gSGB__534|sSGB__714	240	0.653594	0.90777	1
k__Bacteria|p__Firmicutes|c__Clostridia|o__Clostridiales|f__Ruminococcaceae|g__Faecalibacterium|s__Faecalibacterium_sp_CAG_82|fSGB__3058|gSGB__9740|sSGB__15317	1378	0.659883	0.909585	1
k__Bacteria|p__Firmicutes|c__Clostridia|o__Clostridiales|f__Clostridiales_unclassified|g__unknown|s__unknown|fSGB__3056|gSGB__9705|sSGB__15224	772	0.665005	0.909585	1
k__Bacteria|p__Firmicutes|c__Clostridia|o__Clostridiales|f__Lachnospiraceae|g__Anaerostipes|s__Anaerostipes_hadrus|fSGB__1413|gSGB__3421|sSGB__4540	2165	0.669479	0.909585	1
k__Bacteria|p__Firmicutes|c__Clostridia|o__Clostridiales|f__Lachnospiraceae|g__Blautia|s__unknown|fSGB__1333|gSGB__3227|sSGB__4261	1238	0.669752	0.909585	1
k__Bacteria|p__Firmicutes|c__Clostridia|o__Clostridiales|f__Eubacteriaceae|g__Eubacterium|s__Eubacterium_sp_CAG_115|fSGB__1325|gSGB__3175|sSGB__4191	643	0.675276	0.909585	1
k__Bacteria|p__Firmicutes|c__Clostridia|o__Clostridiales|f__Clostridiaceae|g__Clostridium|s__Clostridium_sp|fSGB__1464|gSGB__3679|sSGB__4993	1346	0.676558	0.909585	1
k__Bacteria|p__Firmicutes|c__Clostridia|o__Clostridiales|f__Clostridiaceae|g__unknown|s__unknown|fSGB__2932|gSGB__9261|sSGB__14209	113	0.678863	0.909585	1
k__Bacteria|p__Firmicutes|c__Clostridia|o__Clostridiales|f__Lachnospiraceae|g__Fusicatenibacter|s__Fusicatenibacter_saccharivorans|fSGB__1449|gSGB__3608|sSGB__4874	2169	0.680327	0.909585	1
k__Bacteria|p__Firmicutes|c__Clostridia|o__Clostridiales|f__Eubacteriaceae|g__Eubacterium|s__Eubacterium_sp_CAG_202|fSGB__1336|gSGB__3244|sSGB__4290	290	0.682188	0.909585	1
k__Bacteria|p__Firmicutes|c__Clostridia|o__Clostridiales|f__Lachnospiraceae|g__Roseburia|s__Roseburia_sp_CAG_100|fSGB__1451|gSGB__3612|sSGB__4882	343	0.690031	0.911777	1
k__Bacteria|p__Firmicutes|c__Clostridia|o__Clostridiales|f__Clostridiales_unclassified|g__unknown|s__unknown|fSGB__3056|gSGB__9615|sSGB__15051	504	0.690058	0.911777	1
k__Bacteria|p__Firmicutes|c__Clostridia|o__Clostridiales|f__Lachnospiraceae|g__Anaerostipes|s__Anaerostipes_hadrus|fSGB__1413|gSGB__3421|sSGB__4547	981	0.693166	0.911777	1
k__Bacteria|p__Firmicutes|c__Clostridia|o__Clostridiales|f__Lachnospiraceae|g__Blautia|s__unknown|fSGB__1333|gSGB__3227|sSGB__4263	647	0.702098	0.911777	1
k__Bacteria|p__Bacteroidetes|c__Bacteroidia|o__Bacteroidales|f__Odoribacteraceae|g__Butyricimonas|s__unknown|fSGB__588|gSGB__1330|sSGB__1783	200	0.705129	0.911777	1
k__Bacteria|p__Firmicutes|c__Clostridia|o__Clostridiales|f__Eubacteriaceae|g__Eubacterium|s__Eubacterium_sp_CAG_180|fSGB__1349|gSGB__3293|sSGB__4348	725	0.706148	0.911777	1
k__Bacteria|p__Firmicutes|c__Clostridia|o__Clostridiales|f__Lachnospiraceae|g__unknown|s__unknown|fSGB__1215|gSGB__2975|sSGB__3957	292	0.706381	0.911777	1
k__Bacteria|p__Firmicutes|c__Clostridia|o__Clostridiales|f__Clostridiales_unclassified|g__unknown|s__unknown|fSGB__3056|gSGB__9627|sSGB__15081	529	0.711103	0.911777	1
k__Bacteria|p__Firmicutes|c__Clostridia|o__Clostridiales|f__Eubacteriaceae|g__Eubacterium|s__Eubacterium_hallii|fSGB__1413|gSGB__3419|sSGB__4532	1912	0.711186	0.911777	1
k__Bacteria|p__Firmicutes|c__Clostridia|o__Clostridiales|f__Clostridiales_unclassified|g__unknown|s__unknown|fSGB__3056|gSGB__9714|sSGB__15252	925	0.718047	0.915254	1
k__Bacteria|p__Firmicutes|c__Clostridia|o__Clostridiales|f__Clostridiaceae|g__Clostridium|s__Clostridium_sp|fSGB__1451|gSGB__3628|sSGB__4914	2185	0.724368	0.915254	1
k__Bacteria|p__Firmicutes|c__Clostridia|o__Clostridiales|f__Oscillospiraceae|g__Oscillibacter|s__unknown|fSGB__3056|gSGB__9633|sSGB__15091	444	0.726208	0.915254	1
k__Bacteria|p__Firmicutes|c__Clostridia|o__Clostridiales|f__Clostridiales_unclassified|g__unknown|s__unknown|fSGB__3056|gSGB__9634|sSGB__15093	445	0.735289	0.915254	1
k__Bacteria|p__Firmicutes|c__Clostridia|o__Clostridiales|f__Clostridiales_unclassified|g__unknown|s__unknown|fSGB__3056|gSGB__9619|sSGB__15067	784	0.735611	0.915254	1
k__Bacteria|p__Firmicutes|c__Clostridia|o__Clostridiales|f__Eubacteriaceae|g__unknown|s__unknown|fSGB__1455|gSGB__3653|sSGB__4964	1473	0.736719	0.915254	1
k__Bacteria|p__Firmicutes|c__Firmicutes_unclassified|o__Firmicutes_unclassified|f__Firmicutes_unclassified|g__Firmicutes_unclassified|s__unknown|fSGB__3056|gSGB__9715|sSGB__15260	603	0.739106	0.915254	1
k__Bacteria|p__Firmicutes|c__Clostridia|o__Clostridiales|f__Ruminococcaceae|g__Ruminococcus|s__unknown|fSGB__1369|gSGB__3342|sSGB__4421	312	0.741459	0.915254	1
k__Bacteria|p__Firmicutes|c__Clostridia|o__Clostridiales|f__Clostridiales_unclassified|g__unknown|s__unknown|fSGB__3056|gSGB__9662|sSGB__15154	1552	0.744313	0.915254	1
k__Bacteria|p__Firmicutes|c__Clostridia|o__Clostridiales|f__Clostridiales_unclassified|g__unknown|s__unknown|fSGB__3056|gSGB__9712|sSGB__15244	446	0.744406	0.915254	1
k__Bacteria|p__Firmicutes|c__Clostridia|o__Clostridiales|f__Clostridiaceae|g__Clostridium|s__Clostridium_sp|fSGB__1451|gSGB__3618|sSGB__4893	468	0.752689	0.92166	1
k__Bacteria|p__Bacteroidetes|c__Bacteroidia|o__Bacteroidales|f__Bacteroidaceae|g__Bacteroides|s__Bacteroides_clarus|fSGB__595|gSGB__1363|sSGB__1832	535	0.758933	0.925528	1
k__Bacteria|p__Firmicutes|c__Clostridia|o__Clostridiales|f__Clostridiaceae|g__Clostridium|s__Clostridium_sp|fSGB__1451|gSGB__3628|sSGB__4910	1481	0.766959	0.928316	1
k__Bacteria|p__Firmicutes|c__Clostridia|o__Clostridiales|f__Lachnospiraceae|g__Coprococcus|s__Coprococcus_comes|fSGB__1414|gSGB__3435|sSGB__4577	1974	0.767428	0.928316	1
k__Bacteria|p__Firmicutes|c__Clostridia|o__Clostridiales|f__Clostridiaceae|g__Clostridium|s__Clostridium_sp_CAG_43|fSGB__1439|gSGB__3525|sSGB__4705	1975	0.770503	0.928316	1
k__Bacteria|p__Proteobacteria|c__Alphaproteobacteria|o__Rhodospirillales|f__Rhodospirillaceae|g__Azospirillum|s__Azospirillum_sp_CAG_239|fSGB__2404|gSGB__6612|sSGB__9346	370	0.780168	0.928715	1
k__Bacteria|p__Firmicutes|c__Clostridia|o__Clostridiales|f__Ruminococcaceae|g__Ruminococcus|s__unknown|fSGB__1354|gSGB__3304|sSGB__4365	298	0.78067	0.928715	1
k__Bacteria|p__Firmicutes|c__Clostridia|o__Clostridiales|f__Clostridiales_unclassified|g__unknown|s__unknown|fSGB__3056|gSGB__9644|sSGB__15121	191	0.784656	0.928715	1
k__Bacteria|p__Firmicutes|c__Clostridia|o__Clostridiales|f__Lachnospiraceae|g__Coprococcus|s__Coprococcus_eutactus|fSGB__1480|gSGB__3759|sSGB__5117	1196	0.785525	0.928715	1
k__Bacteria|p__Proteobacteria|c__Deltaproteobacteria|o__Desulfovibrionales|f__Desulfovibrionaceae|g__unknown|s__unknown|fSGB__3078|gSGB__9819|sSGB__15460	205	0.786937	0.928715	1
k__Bacteria|p__Actinobacteria|c__Coriobacteriia|o__Eggerthellales|f__Eggerthellaceae|g__Eggerthella|s__Eggerthella_sp_CAG_209|fSGB__2987|gSGB__9352|sSGB__14322	316	0.789408	0.928715	1
k__Bacteria|p__Proteobacteria|c__Alphaproteobacteria|o__Rhodospirillales|f__Rhodospirillaceae|g__unknown|s__unknown|fSGB__2404|gSGB__6606|sSGB__9340	250	0.793487	0.929868	1
k__Bacteria|p__Firmicutes|c__Clostridia|o__Clostridiales|f__Lachnospiraceae|g__unknown|s__unknown|fSGB__1449|gSGB__3598|sSGB__4832	431	0.7977	0.931167	1
k__Bacteria|p__Firmicutes|c__Firmicutes_unclassified|o__Firmicutes_unclassified|f__Firmicutes_unclassified|g__Firmicutes_unclassified|s__Firmicutes_bacterium_CAG_129|fSGB__3056|gSGB__9713|sSGB__15249	1305	0.80248	0.93281	1
k__Bacteria|p__Firmicutes|c__Clostridia|o__Clostridiales|f__Lachnospiraceae|g__Blautia|s__unknown|fSGB__1449|gSGB__3599|sSGB__4839	972	0.805326	0.93281	1
k__Bacteria|p__Firmicutes|c__Negativicutes|o__Acidaminococcales|f__Acidaminococcaceae|g__Phascolarctobacterium|s__unknown|fSGB__1703|gSGB__4252|sSGB__5758	130	0.822927	0.949532	1
k__Bacteria|p__Firmicutes|c__Negativicutes|o__Acidaminococcales|f__Acidaminococcaceae|g__Phascolarctobacterium|s__Phascolarctobacterium_sp_CAG_207|fSGB__1704|gSGB__4258|sSGB__5792	237	0.829329	0.953252	1
k__Bacteria|p__Firmicutes|c__Clostridia|o__Clostridiales|f__Clostridiaceae|g__Clostridium|s__unknown|fSGB__1451|gSGB__3628|sSGB__4909	666	0.83409	0.955065	1
k__Bacteria|p__Firmicutes|c__Clostridia|o__Clostridiales|f__Ruminococcaceae|g__Ruminococcus|s__Ruminococcus_sp_CAG_177|fSGB__1354|gSGB__3304|sSGB__4367	592	0.838416	0.956368	1
k__Bacteria|p__Proteobacteria|c__Alphaproteobacteria|o__Rhodospirillales|f__Acetobacteraceae|g__Acetobacter|s__Acetobacter_sp_CAG_267|fSGB__2403|gSGB__6601|sSGB__9333	286	0.844133	0.956631	1
k__Bacteria|p__Firmicutes|c__Clostridia|o__Clostridiales|f__Clostridiaceae|g__Clostridium|s__Clostridium_sp_CAG_269|fSGB__1765|gSGB__4585|sSGB__6340	436	0.846327	0.956631	1
k__Bacteria|p__Firmicutes|c__Clostridia|o__Clostridiales|f__Lachnospiraceae|g__Roseburia|s__Roseburia_intestinalis|fSGB__1454|gSGB__3644|sSGB__4951	1912	0.848213	0.956631	1
k__Bacteria|p__Firmicutes|c__Clostridia|o__Clostridiales|f__Eubacteriaceae|g__Eubacterium|s__Eubacterium_sp_CAG_248|fSGB__1476|gSGB__3740|sSGB__5077	358	0.856149	0.961965	1
k__Bacteria|p__Firmicutes|c__Clostridia|o__Clostridiales|f__Oscillospiraceae|g__Oscillibacter|s__Oscillibacter_sp|fSGB__3056|gSGB__9624|sSGB__15078	1874	0.865564	0.968915	1
k__Bacteria|p__Firmicutes|c__Clostridia|o__Clostridiales|f__Clostridiaceae|g__Clostridium|s__Clostridium_sp_CAG_230|fSGB__1421|gSGB__3481|sSGB__4651	398	0.871861	0.969942	1
k__Bacteria|p__Bacteroidetes|c__Bacteroidia|o__Bacteroidales|f__Rikenellaceae|g__Alistipes|s__Alistipes_shahii|fSGB__673|gSGB__1675|sSGB__2295	1709	0.877322	0.969942	1
k__Bacteria|p__Firmicutes|c__Clostridia|o__Clostridiales|f__Clostridiaceae|g__Clostridium|s__Clostridium_sp_CAG_343|fSGB__1765|gSGB__4599|sSGB__6362	272	0.879284	0.969942	1
k__Bacteria|p__Firmicutes|c__Clostridia|o__Clostridiales|f__Clostridiaceae|g__Clostridium|s__unknown|fSGB__1755|gSGB__4483|sSGB__6179	482	0.879414	0.969942	1
k__Bacteria|p__Firmicutes|c__Clostridia|o__Clostridiales|f__Lachnospiraceae|g__Blautia|s__Blautia_sp|fSGB__1449|gSGB__3604|sSGB__4868	1512	0.887118	0.974855	1
k__Bacteria|p__Bacteroidetes|c__Bacteroidia|o__Bacteroidales|f__Bacteroidaceae|g__Bacteroides|s__Bacteroides_stercoris|fSGB__595|gSGB__1363|sSGB__1830	1291	0.897303	0.981314	1
k__Bacteria|p__Firmicutes|c__Clostridia|o__Clostridiales|f__Lachnospiraceae|g__Blautia|s__unknown|fSGB__1449|gSGB__3599|sSGB__4842	1799	0.900618	0.981314	1
k__Bacteria|p__Firmicutes|c__Clostridia|o__Clostridiales|f__Eubacteriaceae|g__Eubacterium|s__Eubacterium_sp_CAG_274|fSGB__1380|gSGB__3363|sSGB__4447	274	0.907541	0.981314	1
k__unknown|p__unknown|c__unknown|o__unknown|f__unknown|g__unknown|s__unknown|fSGB__2954|gSGB__9296|sSGB__14253	530	0.90867	0.981314	1
k__Bacteria|p__Firmicutes|c__Clostridia|o__Clostridiales|f__Clostridiaceae|g__Clostridium|s__Clostridium_sp_CAG_288|fSGB__1798|gSGB__4769|sSGB__6602	198	0.909351	0.981314	1
k__Bacteria|p__Firmicutes|c__Clostridia|o__Clostridiales|f__Lachnospiraceae|g__Blautia|s__Blautia_sp|fSGB__1449|gSGB__3596|sSGB__4829	508	0.914605	0.981589	1
k__Bacteria|p__Firmicutes|c__Clostridia|o__Clostridiales|f__Lachnospiraceae|g__Dorea|s__Dorea_formicigenerans|fSGB__1414|gSGB__3434|sSGB__4575	2252	0.917223	0.981589	1
k__Bacteria|p__Firmicutes|c__Clostridia|o__Clostridiales|f__Eubacteriaceae|g__Eubacterium|s__Eubacterium_sp_CAG_251|fSGB__1342|gSGB__3277|sSGB__4327	383	0.922182	0.981589	1
k__Bacteria|p__Firmicutes|c__Clostridia|o__Clostridiales|f__Clostridiales_unclassified|g__unknown|s__unknown|fSGB__3056|gSGB__9707|sSGB__15229	1159	0.931828	0.981589	1
k__Bacteria|p__Firmicutes|c__Clostridia|o__Clostridiales|f__Clostridiaceae|g__Clostridium|s__Clostridium_sp_CAG_264|fSGB__1480|gSGB__3760|sSGB__5121	404	0.935722	0.981589	1
k__Bacteria|p__Bacteroidetes|c__Bacteroidia|o__Bacteroidales|f__Bacteroidaceae|g__Bacteroides|s__unknown|fSGB__595|gSGB__1369|sSGB__1842	365	0.936426	0.981589	1
k__Bacteria|p__Verrucomicrobia|c__Opitutae|o__Puniceicoccales|f__Puniceicoccaceae|g__Coraliomargarita|s__Coraliomargarita_sp_CAG_312|fSGB__2164|gSGB__6132|sSGB__8779	135	0.940555	0.981589	1
k__Bacteria|p__Firmicutes|c__Negativicutes|o__Acidaminococcales|f__Acidaminococcaceae|g__Phascolarctobacterium|s__Phascolarctobacterium_succinatutens|fSGB__1703|gSGB__4252|sSGB__5767	135	0.940555	0.981589	1
k__Bacteria|p__Firmicutes|c__Clostridia|o__Clostridiales|f__Clostridiaceae|g__Clostridium|s__Clostridium_sp_CAG_217|fSGB__1340|gSGB__3256|sSGB__4303	734	0.941657	0.981589	1
k__Bacteria|p__Firmicutes|c__Clostridia|o__Clostridiales|f__Clostridiales_unclassified|g__unknown|s__unknown|fSGB__3056|gSGB__9636|sSGB__15107	186	0.942542	0.981589	1
k__Bacteria|p__Firmicutes|c__Firmicutes_unclassified|o__Firmicutes_unclassified|f__Firmicutes_unclassified|g__Firmicutes_unclassified|s__unknown|fSGB__3056|gSGB__9708|sSGB__15233	936	0.945597	0.981589	1
k__Bacteria|p__Bacteroidetes|c__Bacteroidia|o__Bacteroidales|f__Rikenellaceae|g__Alistipes|s__Alistipes_timonensis|fSGB__673|gSGB__1675|sSGB__2299	173	0.949372	0.981846	1
k__unknown|p__unknown|c__unknown|o__unknown|f__unknown|g__unknown|s__unknown|fSGB__2841|gSGB__9096|sSGB__14027	261	0.955265	0.981846	1
k__Bacteria|p__Firmicutes|c__Clostridia|o__Clostridiales|f__Lachnospiraceae|g__Dorea|s__Dorea_longicatena|fSGB__1414|gSGB__3436|sSGB__4582	1233	0.955664	0.981846	1
k__Bacteria|p__Firmicutes|c__Clostridia|o__Clostridiales|f__Lachnospiraceae|g__Blautia|s__unknown|fSGB__1449|gSGB__3596|sSGB__4824	278	0.964371	0.98741	1
k__Bacteria|p__Firmicutes|c__Clostridia|o__Clostridiales|f__Lachnospiraceae|g__Blautia|s__Blautia_sp_CAG_237|fSGB__1449|gSGB__3589|sSGB__4810	711	0.968223	0.987982	1
k__Bacteria|p__Candidatus_Melainabacteria|c__Candidatus_Melainabacteria_unclassified|o__Candidatus_Melainabacteria_unclassified|f__Candidatus_Melainabacteria_unclassified|g__Candidatus_Melainabacteria_unclassified|s__Candidatus_Gastranaerophilales_bacterium_HUM_10|fSGB__2107|gSGB__5982|sSGB__8601	188	0.980833	0.994087	1
k__Bacteria|p__Firmicutes|c__Clostridia|o__Clostridiales|f__Clostridiaceae|g__Clostridium|s__Clostridium_sp_CAG_433|fSGB__1776|gSGB__4642|sSGB__6422	188	0.980833	0.994087	1
k__Bacteria|p__Firmicutes|c__Clostridia|o__Clostridiales|f__Lachnospiraceae|g__Dorea|s__Dorea_sp_CAG_105|fSGB__1414|gSGB__3431|sSGB__4571	263	0.985081	0.995032	1
k__Bacteria|p__Firmicutes|c__Clostridia|o__Clostridiales|f__Clostridiales_unclassified|g__unknown|s__unknown|fSGB__3056|gSGB__9714|sSGB__15256	944	0.991404	0.998057	1
k__Bacteria|p__Bacteroidetes|c__Bacteroidia|o__Bacteroidales|f__Rikenellaceae|g__Alistipes|s__unknown|fSGB__673|gSGB__1675|sSGB__2294	540	0.995641	0.998971	1
k__Bacteria|p__Firmicutes|c__Clostridia|o__Clostridiales|f__Oscillospiraceae|g__Oscillibacter|s__unknown|fSGB__3056|gSGB__9621|sSGB__15073	189	1	1	1

## Sheet: oral species PPT diet
feature	s	p	p_FDR	p_bonferroni
k__Bacteria|p__Firmicutes|c__Bacilli|o__Lactobacillales|f__Streptococcaceae|g__Streptococcus|s__Streptococcus_mutans|fSGB__1976|gSGB__5669|sSGB__8000	375	0.0015548	0.190962	0.429126
k__Bacteria|p__Actinobacteria|c__Actinobacteria|o__Actinomycetales|f__Actinomycetaceae|g__Actinomyces|s__Actinomyces_sp_oral_taxon_448|fSGB__3111|gSGB__10013|sSGB__15872	910	0.00168738	0.190962	0.465716
k__Bacteria|p__Actinobacteria|c__Actinobacteria|o__Actinomycetales|f__Actinomycetaceae|g__Actinomyces|s__Actinomyces_oris|fSGB__3111|gSGB__10017|sSGB__15878	1117	0.00289067	0.190962	0.797825
k__Bacteria|p__Fusobacteria|c__Fusobacteriia|o__Fusobacteriales|f__Leptotrichiaceae|g__Leptotrichia|s__unknown|fSGB__1732|gSGB__4397|sSGB__6059	1088	0.00294148	0.190962	0.811849
k__Bacteria|p__Actinobacteria|c__Actinobacteria|o__Actinomycetales|f__Actinomycetaceae|g__Actinomyces|s__Actinomyces_massiliensis|fSGB__3111|gSGB__10014|sSGB__15873	1111	0.00411297	0.190962	1
k__Bacteria|p__Bacteroidetes|c__Bacteroidia|o__Bacteroidales|f__Prevotellaceae|g__Prevotella|s__unknown|fSGB__567|gSGB__1187|sSGB__1536	41	0.00415134	0.190962	1
k__Bacteria|p__Actinobacteria|c__Actinobacteria|o__Micrococcales|f__Micrococcaceae|g__Rothia|s__Rothia_dentocariosa|fSGB__3125|gSGB__10485|sSGB__16988	1174	0.00643163	0.191125	1
k__Bacteria|p__Firmicutes|c__Bacilli|o__Lactobacillales|f__Streptococcaceae|g__Streptococcus|s__Streptococcus_parasanguinis|fSGB__1976|gSGB__5679|sSGB__8076	57	0.0065161	0.191125	1
k__Bacteria|p__Proteobacteria|c__Gammaproteobacteria|o__Cardiobacteriales|f__Cardiobacteriaceae|g__Cardiobacterium|s__unknown|fSGB__2433|gSGB__6671|sSGB__9415	943	0.00709774	0.191125	1
k__Bacteria|p__Actinobacteria|c__Actinobacteria|o__Micrococcales|f__Micrococcaceae|g__Rothia|s__Rothia_sp_HMSC061E04|fSGB__3125|gSGB__10483|sSGB__16974	66	0.0080688	0.191125	1
k__Bacteria|p__Proteobacteria|c__Gammaproteobacteria|o__Cardiobacteriales|f__Cardiobacteriaceae|g__unknown|s__unknown|fSGB__2433|gSGB__6673|sSGB__9421	437	0.0085279	0.191125	1
k__Bacteria|p__Actinobacteria|c__Actinobacteria|o__Actinomycetales|f__Actinomycetaceae|g__Actinomyces|s__unknown|fSGB__3111|gSGB__10014|sSGB__15874	1164	0.00857024	0.191125	1
k__Bacteria|p__Proteobacteria|c__Epsilonproteobacteria|o__Campylobacterales|f__Campylobacteraceae|g__unknown|s__unknown|fSGB__4197|gSGB__12443|sSGB__19313	54	0.00914621	0.191125	1
k__Bacteria|p__Firmicutes|c__Bacilli|o__Lactobacillales|f__Streptococcaceae|g__Streptococcus|s__Streptococcus_gordonii|fSGB__1976|gSGB__5677|sSGB__8053	1142	0.00969473	0.191125	1
k__Bacteria|p__Bacteroidetes|c__Bacteroidia|o__Bacteroidales|f__Porphyromonadaceae|g__Porphyromonas|s__Porphyromonas_gingivalis|fSGB__626|gSGB__1482|sSGB__2057	83	0.0108762	0.197904	1
k__Bacteria|p__Firmicutes|c__Bacilli|o__Bacillales|f__Bacillales_unclassified|g__Gemella|s__Gemella_sanguinis|fSGB__1924|gSGB__5225|sSGB__7298	50	0.0114727	0.197904	1
k__unknown|p__unknown|c__unknown|o__unknown|f__unknown|g__unknown|s__unknown|fSGB__1394|gSGB__3385|sSGB__4472	1103	0.01315	0.203806	1
k__Bacteria|p__Actinobacteria|c__Actinobacteria|o__Micrococcales|f__Micrococcaceae|g__Rothia|s__Rothia_mucilaginosa|fSGB__3125|gSGB__10483|sSGB__16975	103	0.0132917	0.203806	1
k__Bacteria|p__Bacteroidetes|c__Bacteroidia|o__Bacteroidales|f__Prevotellaceae|g__Prevotella|s__Prevotella_saccharolytica|fSGB__551|gSGB__1137|sSGB__1454	1134	0.0197536	0.27957	1
k__Bacteria|p__Spirochaetes|c__Spirochaetia|o__Spirochaetales|f__Spirochaetaceae|g__Treponema|s__Treponema_maltophilum|fSGB__1016|gSGB__2664|sSGB__3589	929	0.0204918	0.27957	1
k__Bacteria|p__Fusobacteria|c__Fusobacteriia|o__Fusobacteriales|f__Leptotrichiaceae|g__unknown|s__unknown|fSGB__1732|gSGB__4395|sSGB__6050	176	0.0228041	0.27957	1
k__Bacteria|p__Firmicutes|c__Bacilli|o__Lactobacillales|f__Streptococcaceae|g__Streptococcus|s__Streptococcus_anginosus|fSGB__1976|gSGB__5676|sSGB__8028	541	0.0233075	0.27957	1
k__Bacteria|p__Proteobacteria|c__Epsilonproteobacteria|o__Campylobacterales|f__Campylobacteraceae|g__Campylobacter|s__unknown|fSGB__4197|gSGB__12444|sSGB__19318	1246	0.0240427	0.27957	1
k__Bacteria|p__Actinobacteria|c__Actinobacteria|o__Actinomycetales|f__Actinomycetaceae|g__Actinomyces|s__Actinomyces_naeslundii|fSGB__3111|gSGB__10017|sSGB__15888	1280	0.0243104	0.27957	1
k__Bacteria|p__Actinobacteria|c__Actinobacteria|o__Actinomycetales|f__Actinomycetaceae|g__Actinomyces|s__unknown|fSGB__3111|gSGB__10021|sSGB__15895	842	0.0288665	0.314754	1
k__Bacteria|p__Bacteroidetes|c__Bacteroidia|o__Bacteroidales|f__Prevotellaceae|g__Prevotella|s__Prevotella_loescheii|fSGB__551|gSGB__1140|sSGB__1457	1264	0.0296508	0.314754	1
k__Bacteria|p__Proteobacteria|c__Epsilonproteobacteria|o__Campylobacterales|f__Campylobacteraceae|g__Campylobacter|s__Campylobacter_showae|fSGB__4197|gSGB__12444|sSGB__19322	1243	0.0340385	0.337255	1
k__Bacteria|p__Firmicutes|c__Negativicutes|o__Veillonellales|f__Veillonellaceae|g__Veillonella|s__Veillonella_dispar|fSGB__1873|gSGB__4968|sSGB__6945	318	0.038864	0.337255	1
k__Bacteria|p__Bacteroidetes|c__Flavobacteriia|o__Flavobacteriales|f__Flavobacteriaceae|g__Capnocytophaga|s__unknown|fSGB__769|gSGB__1841|sSGB__2493	1222	0.0389626	0.337255	1
k__unknown|p__unknown|c__unknown|o__unknown|f__unknown|g__unknown|s__unknown|fSGB__1394|gSGB__3386|sSGB__4474	154	0.0396974	0.337255	1
k__Bacteria|p__Actinobacteria|c__Actinobacteria|o__Actinomycetales|f__Actinomycetaceae|g__Actinobaculum|s__Actinobaculum_sp_oral_taxon_183|fSGB__3111|gSGB__10020|sSGB__15892	1292	0.0405992	0.337255	1
k__Bacteria|p__Firmicutes|c__Clostridia|o__Clostridiales|f__Clostridiales_Family_XIII_Incertae_Sedis|g__Clostridiales_Family_XIII_Incertae_Sedis_unclassified|s__Eubacterium_nodatum|fSGB__1804|gSGB__4788|sSGB__6627	123	0.0410136	0.337255	1
k__Bacteria|p__Proteobacteria|c__Deltaproteobacteria|o__Desulfobacterales|f__Desulfobulbaceae|g__unknown|s__unknown|fSGB__2197|gSGB__6180|sSGB__8831	371	0.0411162	0.337255	1
k__Bacteria|p__Proteobacteria|c__Gammaproteobacteria|o__Pasteurellales|f__Pasteurellaceae|g__Haemophilus|s__unknown|fSGB__2477|gSGB__6812|sSGB__9665	144	0.0415459	0.337255	1
k__unknown|p__unknown|c__unknown|o__unknown|f__unknown|g__unknown|s__unknown|fSGB__4355|gSGB__12788|sSGB__19833	741	0.0455474	0.35681	1
k__Bacteria|p__Firmicutes|c__Tissierellia|o__Tissierellales|f__Peptoniphilaceae|g__Parvimonas|s__Parvimonas_micra|fSGB__1818|gSGB__4810|sSGB__6653	1205	0.0465404	0.35681	1
k__Bacteria|p__Bacteroidetes|c__Bacteroidia|o__Bacteroidales|f__Prevotellaceae|g__Prevotella|s__Prevotella_histicola|fSGB__568|gSGB__1191|sSGB__1543	171	0.0504031	0.37598	1
k__Bacteria|p__Candidatus_Saccharibacteria|c__Candidatus_Saccharibacteria_unclassified|o__Candidatus_Saccharibacteria_unclassified|f__Candidatus_Saccharibacteria_unclassified|g__unknown|s__unknown|fSGB__4357|gSGB__12795|sSGB__19883	1318	0.0536617	0.38706	1
k__Bacteria|p__Firmicutes|c__Clostridia|o__Clostridiales|f__Lachnospiraceae|g__Oribacterium|s__unknown|fSGB__1535|gSGB__3888|sSGB__5274	60	0.0546932	0.38706	1
k__Bacteria|p__Firmicutes|c__Bacilli|o__Lactobacillales|f__Carnobacteriaceae|g__Granulicatella|s__Granulicatella_adiacens|fSGB__1979|gSGB__5709|sSGB__8249	1263	0.06127	0.422763	1
k__Bacteria|p__Fusobacteria|c__Fusobacteriia|o__Fusobacteriales|f__Leptotrichiaceae|g__Leptotrichia|s__Leptotrichia_wadei|fSGB__1732|gSGB__4397|sSGB__6054	1141	0.0671861	0.430511	1
k__unknown|p__unknown|c__unknown|o__unknown|f__unknown|g__unknown|s__unknown|fSGB__1860|gSGB__4938|sSGB__6893	930	0.0674285	0.430511	1
k__Bacteria|p__Bacteroidetes|c__Bacteroidetes_unclassified|o__Bacteroidetes_unclassified|f__Bacteroidetes_unclassified|g__Bacteroidetes_unclassified|s__unknown|fSGB__507|gSGB__1042|sSGB__1343	1309	0.0696005	0.430511	1
k__Bacteria|p__Proteobacteria|c__Betaproteobacteria|o__Neisseriales|f__Neisseriaceae|g__unknown|s__unknown|fSGB__2434|gSGB__6675|sSGB__9425	167	0.069709	0.430511	1
k__Bacteria|p__Bacteroidetes|c__Bacteroidia|o__Bacteroidales|f__Tannerellaceae|g__Tannerella|s__Tannerella_sp_oral_taxon_HOT_286|fSGB__623|gSGB__1477|sSGB__2048	1379	0.070192	0.430511	1
k__Bacteria|p__Firmicutes|c__Bacilli|o__Lactobacillales|f__Carnobacteriaceae|g__Granulicatella|s__unknown|fSGB__1979|gSGB__5709|sSGB__8255	249	0.0780648	0.43911	1
k__Bacteria|p__Fusobacteria|c__Fusobacteriia|o__Fusobacteriales|f__Fusobacteriaceae|g__Fusobacterium|s__Fusobacterium_nucleatum|fSGB__1728|gSGB__4374|sSGB__6001	1355	0.0781416	0.43911	1
k__Bacteria|p__Firmicutes|c__Clostridia|o__Clostridiales|f__Lachnospiraceae|g__Oribacterium|s__Oribacterium_sinus|fSGB__1535|gSGB__3888|sSGB__5275	72	0.0794272	0.43911	1
k__Bacteria|p__Proteobacteria|c__Betaproteobacteria|o__Neisseriales|f__Neisseriaceae|g__Neisseria|s__Neisseria_sicca|fSGB__2434|gSGB__6683|sSGB__9467	1093	0.0795771	0.43911	1
k__Bacteria|p__Proteobacteria|c__Betaproteobacteria|o__Burkholderiales|f__Burkholderiaceae|g__Lautropia|s__Lautropia_mirabilis|fSGB__2595|gSGB__8459|sSGB__13165	1289	0.0802692	0.43911	1
k__Bacteria|p__Firmicutes|c__Clostridia|o__Clostridiales|f__Clostridiales_Family_XIII_Incertae_Sedis|g__Clostridiales_Family_XIII_Incertae_Sedis_unclassified|s__Eubacterium_brachy|fSGB__1197|gSGB__2952|sSGB__3931	1158	0.0811399	0.43911	1
k__Bacteria|p__Proteobacteria|c__Gammaproteobacteria|o__Pasteurellales|f__Pasteurellaceae|g__Haemophilus|s__Haemophilus_parainfluenzae|fSGB__2477|gSGB__6812|sSGB__9712	1035	0.0828331	0.439653	1
k__unknown|p__unknown|c__unknown|o__unknown|f__unknown|g__unknown|s__unknown|fSGB__1207|gSGB__2964|sSGB__3946	368	0.0915094	0.459964	1
k__Bacteria|p__Firmicutes|c__Bacilli|o__Lactobacillales|f__Streptococcaceae|g__Streptococcus|s__Streptococcus_sanguinis|fSGB__1976|gSGB__5677|sSGB__8047	1407	0.0918351	0.459964	1
k__Bacteria|p__Firmicutes|c__Bacilli|o__Lactobacillales|f__Carnobacteriaceae|g__Granulicatella|s__unknown|fSGB__1979|gSGB__5709|sSGB__8252	424	0.0925546	0.459964	1
k__Bacteria|p__Firmicutes|c__Bacilli|o__Lactobacillales|f__Carnobacteriaceae|g__Granulicatella|s__unknown|fSGB__1979|gSGB__5709|sSGB__8251	301	0.0933261	0.459964	1
k__Bacteria|p__Candidatus_Saccharibacteria|c__Candidatus_Saccharibacteria_unclassified|o__Candidatus_Saccharibacteria_unclassified|f__Candidatus_Saccharibacteria_unclassified|g__unknown|s__unknown|fSGB__4357|gSGB__12798|sSGB__19911	528	0.0969359	0.469374	1
k__Bacteria|p__Synergistetes|c__Synergistia|o__Synergistales|f__Synergistaceae|g__unknown|s__unknown|fSGB__3253|gSGB__10852|sSGB__17523	259	0.105877	0.503831	1
k__Bacteria|p__Firmicutes|c__Clostridia|o__Clostridiales|f__Lachnospiraceae|g__Stomatobaculum|s__Stomatobaculum_longum|fSGB__1533|gSGB__3883|sSGB__5265	703	0.118604	0.547389	1
k__Bacteria|p__Actinobacteria|c__Coriobacteriia|o__Coriobacteriales|f__Atopobiaceae|g__Atopobium|s__Atopobium_parvulum|fSGB__327|gSGB__748|sSGB__972	436	0.118998	0.547389	1
k__Bacteria|p__Spirochaetes|c__Spirochaetia|o__Spirochaetales|f__Spirochaetaceae|g__Treponema|s__Treponema_denticola|fSGB__1022|gSGB__2677|sSGB__3613	809	0.122391	0.548068	1
k__Bacteria|p__Actinobacteria|c__Actinobacteria|o__Propionibacteriales|f__Propionibacteriaceae|g__Pseudopropionibacterium|s__unknown|fSGB__3112|gSGB__10023|sSGB__15898	1232	0.124401	0.548068	1
k__Bacteria|p__Firmicutes|c__Bacilli|o__Lactobacillales|f__Streptococcaceae|g__Streptococcus|s__Streptococcus_mitis|fSGB__1976|gSGB__5681|sSGB__8168	1370	0.125398	0.548068	1
k__Bacteria|p__Bacteroidetes|c__Flavobacteriia|o__Flavobacteriales|f__Flavobacteriaceae|g__Capnocytophaga|s__Capnocytophaga_haemolytica|fSGB__769|gSGB__1837|sSGB__2487	136	0.127088	0.548068	1
k__Bacteria|p__Proteobacteria|c__Betaproteobacteria|o__Neisseriales|f__Neisseriaceae|g__Neisseria|s__Neisseria_mucosa|fSGB__2434|gSGB__6683|sSGB__9464	787	0.130282	0.553199	1
k__Bacteria|p__Proteobacteria|c__Gammaproteobacteria|o__Pasteurellales|f__Pasteurellaceae|g__Haemophilus|s__unknown|fSGB__2477|gSGB__6812|sSGB__9698	252	0.133333	0.557576	1
k__unknown|p__unknown|c__unknown|o__unknown|f__unknown|g__unknown|s__unknown|fSGB__570|gSGB__1201|sSGB__1566	1345	0.137421	0.566094	1
k__Bacteria|p__Bacteroidetes|c__Flavobacteriia|o__Flavobacteriales|f__Flavobacteriaceae|g__Capnocytophaga|s__Capnocytophaga_granulosa|fSGB__769|gSGB__1836|sSGB__2483	1422	0.145011	0.588573	1
k__Bacteria|p__Proteobacteria|c__Gammaproteobacteria|o__Pasteurellales|f__Pasteurellaceae|g__Haemophilus|s__Haemophilus_sp_HMSC066D02|fSGB__2477|gSGB__6812|sSGB__9704	447	0.148129	0.592515	1
k__Bacteria|p__Proteobacteria|c__Gammaproteobacteria|o__Pasteurellales|f__Pasteurellaceae|g__Haemophilus|s__Haemophilus_haemolyticus|fSGB__2477|gSGB__6810|sSGB__9652	200	0.150332	0.592737	1
k__Bacteria|p__Firmicutes|c__Bacilli|o__Lactobacillales|f__Streptococcaceae|g__Streptococcus|s__unknown|fSGB__1976|gSGB__5679|sSGB__8060	176	0.158259	0.607425	1
k__Bacteria|p__Bacteroidetes|c__Bacteroidia|o__Bacteroidales|f__Prevotellaceae|g__Prevotella|s__Prevotella_intermedia|fSGB__568|gSGB__1197|sSGB__1560	649	0.158459	0.607425	1
k__Bacteria|p__Bacteroidetes|c__Bacteroidia|o__Bacteroidales|f__Bacteroidaceae|g__Bacteroides|s__Bacteroides_uniformis|fSGB__595|gSGB__1366|sSGB__1836	244	0.162041	0.609339	1
k__Bacteria|p__Proteobacteria|c__Betaproteobacteria|o__Neisseriales|f__Neisseriaceae|g__Kingella|s__Kingella_oralis|fSGB__2434|gSGB__6674|sSGB__9422	1400	0.163374	0.609339	1
k__Bacteria|p__Proteobacteria|c__Epsilonproteobacteria|o__Campylobacterales|f__Campylobacteraceae|g__Campylobacter|s__unknown|fSGB__4197|gSGB__12446|sSGB__19335	1167	0.173077	0.627561	1
k__Bacteria|p__Bacteroidetes|c__Bacteroidia|o__Bacteroidales|f__Prevotellaceae|g__Prevotella|s__Prevotella_micans|fSGB__569|gSGB__1200|sSGB__1565	757	0.175751	0.627561	1
k__unknown|p__unknown|c__unknown|o__unknown|f__unknown|g__unknown|s__unknown|fSGB__4353|gSGB__12786|sSGB__19828	84	0.176192	0.627561	1
k__Bacteria|p__Proteobacteria|c__Gammaproteobacteria|o__Pasteurellales|f__Pasteurellaceae|g__unknown|s__unknown|fSGB__2477|gSGB__6814|sSGB__9728	609	0.177354	0.627561	1
k__Bacteria|p__Actinobacteria|c__Actinobacteria|o__Corynebacteriales|f__Corynebacteriaceae|g__Corynebacterium|s__Corynebacterium_matruchotii|fSGB__3130|gSGB__10497|sSGB__17007	1492	0.19131	0.668373	1
k__Bacteria|p__Bacteroidetes|c__Bacteroidia|o__Bacteroidales|f__Prevotellaceae|g__unknown|s__unknown|fSGB__552|gSGB__1144|sSGB__1469	236	0.195682	0.675103	1
k__Bacteria|p__Firmicutes|c__Clostridia|o__Clostridiales|f__Lachnospiraceae|g__Stomatobaculum|s__unknown|fSGB__1533|gSGB__3883|sSGB__5266	316	0.206416	0.703344	1
k__Bacteria|p__Proteobacteria|c__Gammaproteobacteria|o__Pasteurellales|f__Pasteurellaceae|g__Aggregatibacter|s__Aggregatibacter_aphrophilus|fSGB__2477|gSGB__6816|sSGB__9731	999	0.21254	0.708843	1
k__Bacteria|p__Proteobacteria|c__Betaproteobacteria|o__Neisseriales|f__Neisseriaceae|g__Neisseria|s__Neisseria_sicca|fSGB__2434|gSGB__6683|sSGB__9465	882	0.213167	0.708843	1
k__Bacteria|p__Firmicutes|c__Negativicutes|o__Veillonellales|f__Veillonellaceae|g__Veillonella|s__Veillonella_parvula|fSGB__1873|gSGB__4968|sSGB__6939	1508	0.216697	0.712005	1
k__Bacteria|p__Firmicutes|c__Clostridia|o__Clostridiales|f__Peptostreptococcaceae|g__Peptostreptococcus|s__Peptostreptococcus_stomatis|fSGB__233|gSGB__565|sSGB__748	699	0.225636	0.732349	1
k__unknown|p__unknown|c__unknown|o__unknown|f__unknown|g__unknown|s__unknown|fSGB__1860|gSGB__4936|sSGB__6889	187	0.231935	0.732349	1
k__Bacteria|p__Candidatus_Saccharibacteria|c__Candidatus_Saccharibacteria_unclassified|o__Candidatus_Saccharibacteria_unclassified|f__Candidatus_Saccharibacteria_unclassified|g__unknown|s__unknown|fSGB__4357|gSGB__12796|sSGB__19893	628	0.234143	0.732349	1
k__Bacteria|p__Firmicutes|c__Clostridia|o__Clostridiales|f__Lachnospiraceae|g__Catonella|s__Catonella_morbi|fSGB__1398|gSGB__3395|sSGB__4503	1338	0.23694	0.732349	1
k__Bacteria|p__Bacteroidetes|c__Flavobacteriia|o__Flavobacteriales|f__Flavobacteriaceae|g__Capnocytophaga|s__Capnocytophaga_gingivalis|fSGB__769|gSGB__1835|sSGB__2479	1485	0.241456	0.732349	1
k__Bacteria|p__Firmicutes|c__Erysipelotrichia|o__Erysipelotrichales|f__Erysipelotrichaceae|g__Bulleidia|s__Bulleidia_extructa|fSGB__1835|gSGB__4881|sSGB__6820	259	0.244999	0.732349	1
k__Bacteria|p__Proteobacteria|c__Gammaproteobacteria|o__Pasteurellales|f__Pasteurellaceae|g__Haemophilus|s__unknown|fSGB__2477|gSGB__6812|sSGB__9710	477	0.254922	0.732349	1
k__Bacteria|p__Tenericutes|c__Mollicutes|o__Mycoplasmatales|f__Mycoplasmataceae|g__unknown|s__unknown|fSGB__1719|gSGB__4333|sSGB__5935	190	0.255706	0.732349	1
k__Bacteria|p__Firmicutes|c__Clostridia|o__Clostridiales|f__Lachnospiraceae|g__unknown|s__unknown|fSGB__1535|gSGB__3887|sSGB__5270	82	0.257248	0.732349	1
k__unknown|p__unknown|c__unknown|o__unknown|f__unknown|g__unknown|s__unknown|fSGB__4342|gSGB__12762|sSGB__19793	82	0.257248	0.732349	1
k__Bacteria|p__Bacteroidetes|c__Bacteroidia|o__Bacteroidales|f__Porphyromonadaceae|g__unknown|s__unknown|fSGB__622|gSGB__1473|sSGB__2039	261	0.257987	0.732349	1
k__Bacteria|p__Fusobacteria|c__Fusobacteriia|o__Fusobacteriales|f__Leptotrichiaceae|g__Leptotrichia|s__unknown|fSGB__1732|gSGB__4398|sSGB__6069	1113	0.259341	0.732349	1
k__Bacteria|p__Candidatus_Saccharibacteria|c__Candidatus_Saccharibacteria_unclassified|o__Candidatus_Saccharibacteria_unclassified|f__Candidatus_Saccharibacteria_unclassified|g__unknown|s__unknown|fSGB__4357|gSGB__12797|sSGB__19903	872	0.261225	0.732349	1
k__Bacteria|p__Firmicutes|c__Clostridia|o__Clostridiales|f__Clostridiales_Family_XIII_Incertae_Sedis|g__Mogibacterium|s__unknown|fSGB__1194|gSGB__2948|sSGB__3922	614	0.268548	0.732349	1
k__Bacteria|p__Firmicutes|c__Bacilli|o__Lactobacillales|f__Aerococcaceae|g__Abiotrophia|s__Abiotrophia_defectiva|fSGB__1978|gSGB__5707|sSGB__8235	143	0.269095	0.732349	1
k__unknown|p__unknown|c__unknown|o__unknown|f__unknown|g__unknown|s__unknown|fSGB__1394|gSGB__3385|sSGB__4473	1054	0.269968	0.732349	1
k__Bacteria|p__Firmicutes|c__Negativicutes|o__Veillonellales|f__Veillonellaceae|g__Veillonella|s__Veillonella_dispar|fSGB__1873|gSGB__4968|sSGB__6952	568	0.270489	0.732349	1
k__Bacteria|p__Firmicutes|c__Bacilli|o__Lactobacillales|f__Streptococcaceae|g__Streptococcus|s__Streptococcus_oralis|fSGB__1976|gSGB__5681|sSGB__8133	1538	0.270651	0.732349	1
k__Bacteria|p__Bacteroidetes|c__Flavobacteriia|o__Flavobacteriales|f__Flavobacteriaceae|g__unknown|s__unknown|fSGB__769|gSGB__1833|sSGB__2477	525	0.277482	0.738702	1
k__Bacteria|p__Actinobacteria|c__Actinobacteria|o__Bifidobacteriales|f__Bifidobacteriaceae|g__Scardovia|s__Scardovia_wiggsiae|fSGB__3085|gSGB__9840|sSGB__15494	264	0.278352	0.738702	1
k__Bacteria|p__Bacteroidetes|c__Bacteroidia|o__Bacteroidales|f__Porphyromonadaceae|g__unknown|s__unknown|fSGB__622|gSGB__1472|sSGB__2038	883	0.293747	0.77194	1
k__Bacteria|p__Bacteroidetes|c__Bacteroidia|o__Bacteroidales|f__Prevotellaceae|g__Prevotella|s__Prevotella_melaninogenica|fSGB__568|gSGB__1192|sSGB__1554	1553	0.300824	0.77194	1
k__Bacteria|p__Bacteroidetes|c__Bacteroidetes_unclassified|o__Bacteroidetes_unclassified|f__Bacteroidetes_unclassified|g__Bacteroidetes_unclassified|s__Bacteroidetes_oral_taxon_274|fSGB__507|gSGB__1042|sSGB__1341	1369	0.30246	0.77194	1
k__unknown|p__unknown|c__unknown|o__unknown|f__unknown|g__unknown|s__unknown|fSGB__4342|gSGB__12762|sSGB__19792	135	0.303659	0.77194	1
k__Bacteria|p__Candidatus_Saccharibacteria|c__Candidatus_Saccharibacteria_unclassified|o__Candidatus_Saccharibacteria_unclassified|f__Candidatus_Saccharibacteria_unclassified|g__unknown|s__unknown|fSGB__4361|gSGB__12807|sSGB__19921	334	0.306999	0.77194	1
k__Bacteria|p__Firmicutes|c__Clostridia|o__Clostridiales|f__Clostridiales_Family_XIII_Incertae_Sedis|g__Mogibacterium|s__Mogibacterium_sp_CM50|fSGB__1194|gSGB__2947|sSGB__3920	469	0.31475	0.77194	1
k__Bacteria|p__Bacteroidetes|c__Bacteroidia|o__Bacteroidales|f__Porphyromonadaceae|g__Porphyromonas|s__Porphyromonas_catoniae|fSGB__622|gSGB__1471|sSGB__2036	1306	0.320883	0.77194	1
k__Bacteria|p__Firmicutes|c__Negativicutes|o__Veillonellales|f__Veillonellaceae|g__Dialister|s__Dialister_invisus|fSGB__1707|gSGB__4274|sSGB__5825	1488	0.323644	0.77194	1
k__Bacteria|p__Firmicutes|c__Clostridia|o__Clostridiales|f__Lachnospiraceae|g__Lachnoanaerobaculum|s__Lachnoanaerobaculum_saburreum|fSGB__1398|gSGB__3393|sSGB__4481	1526	0.324521	0.77194	1
k__Bacteria|p__Fusobacteria|c__Fusobacteriia|o__Fusobacteriales|f__Leptotrichiaceae|g__Leptotrichia|s__Leptotrichia_sp_oral_taxon_215|fSGB__1732|gSGB__4398|sSGB__6067	1379	0.325952	0.77194	1
k__Bacteria|p__Proteobacteria|c__Betaproteobacteria|o__Neisseriales|f__Neisseriaceae|g__Neisseria|s__Neisseria_sp_HMSC064E01|fSGB__2434|gSGB__6683|sSGB__9466	1239	0.326009	0.77194	1
k__Bacteria|p__Bacteroidetes|c__Bacteroidia|o__Bacteroidales|f__Prevotellaceae|g__Prevotella|s__Prevotella_maculosa|fSGB__565|gSGB__1177|sSGB__1524	1528	0.329001	0.77194	1
k__Bacteria|p__Bacteroidetes|c__Bacteroidetes_unclassified|o__Bacteroidetes_unclassified|f__Bacteroidetes_unclassified|g__Bacteroidetes_unclassified|s__Bacteroidetes_bacterium_oral_taxon_272|fSGB__625|gSGB__1479|sSGB__2052	115	0.330505	0.77194	1
k__Bacteria|p__Bacteroidetes|c__Bacteroidia|o__Bacteroidales|f__Prevotellaceae|g__unknown|s__unknown|fSGB__551|gSGB__1138|sSGB__1455	338	0.333158	0.77194	1
k__Bacteria|p__Firmicutes|c__Negativicutes|o__Veillonellales|f__Veillonellaceae|g__Veillonella|s__Veillonella_sp_oral_taxon_158|fSGB__1873|gSGB__4968|sSGB__6956	1277	0.335554	0.77194	1
k__Bacteria|p__Bacteroidetes|c__Flavobacteriia|o__Flavobacteriales|f__Flavobacteriaceae|g__Capnocytophaga|s__Capnocytophaga_leadbetteri|fSGB__769|gSGB__1841|sSGB__2495	1456	0.335626	0.77194	1
k__unknown|p__unknown|c__unknown|o__unknown|f__unknown|g__unknown|s__unknown|fSGB__1860|gSGB__4937|sSGB__6890	681	0.339892	0.772115	1
k__Bacteria|p__Firmicutes|c__Bacilli|o__Lactobacillales|f__Streptococcaceae|g__Streptococcus|s__Streptococcus_infantis|fSGB__1976|gSGB__5680|sSGB__8095	1211	0.341682	0.772115	1
k__Bacteria|p__Proteobacteria|c__Gammaproteobacteria|o__Pasteurellales|f__Pasteurellaceae|g__Haemophilus|s__unknown|fSGB__2477|gSGB__6812|sSGB__9699	434	0.345931	0.772115	1
k__Bacteria|p__Bacteroidetes|c__Bacteroidia|o__Bacteroidales|f__Bacteroidaceae|g__Bacteroides|s__Bacteroides_dorei|fSGB__595|gSGB__1353|sSGB__1815	200	0.346892	0.772115	1
k__unknown|p__unknown|c__unknown|o__unknown|f__unknown|g__unknown|s__unknown|fSGB__1860|gSGB__4937|sSGB__6891	901	0.352597	0.773093	1
k__Bacteria|p__Proteobacteria|c__Epsilonproteobacteria|o__Campylobacterales|f__Campylobacteraceae|g__Campylobacter|s__Campylobacter_concisus|fSGB__4197|gSGB__12446|sSGB__19351	1501	0.353979	0.773093	1
k__Bacteria|p__Firmicutes|c__Bacilli|o__Lactobacillales|f__Streptococcaceae|g__Streptococcus|s__Streptococcus_anginosus|fSGB__1976|gSGB__5676|sSGB__8027	845	0.356551	0.773093	1
k__Bacteria|p__Firmicutes|c__Negativicutes|o__Selenomonadales|f__Selenomonadaceae|g__Selenomonas|s__unknown|fSGB__1717|gSGB__4309|sSGB__5897	932	0.358536	0.773093	1
k__unknown|p__unknown|c__unknown|o__unknown|f__unknown|g__unknown|s__unknown|fSGB__4356|gSGB__12790|sSGB__19845	994	0.365061	0.776157	1
k__Bacteria|p__Spirochaetes|c__Spirochaetia|o__Spirochaetales|f__Spirochaetaceae|g__Treponema|s__unknown|fSGB__1016|gSGB__2662|sSGB__3585	1508	0.371034	0.776157	1
k__Bacteria|p__Firmicutes|c__Negativicutes|o__Selenomonadales|f__Selenomonadaceae|g__Selenomonas|s__unknown|fSGB__1717|gSGB__4307|sSGB__5891	1472	0.374804	0.776157	1
k__Bacteria|p__Proteobacteria|c__Gammaproteobacteria|o__Pasteurellales|f__Pasteurellaceae|g__Aggregatibacter|s__Aggregatibacter_segnis|fSGB__2477|gSGB__6816|sSGB__9738	1511	0.378497	0.776157	1
k__Bacteria|p__Actinobacteria|c__Actinobacteria|o__Actinomycetales|f__Actinomycetaceae|g__Actinomyces|s__Actinomyces_odontolyticus|fSGB__3134|gSGB__10570|sSGB__17161	460	0.379134	0.776157	1
k__unknown|p__unknown|c__unknown|o__unknown|f__unknown|g__unknown|s__unknown|fSGB__4353|gSGB__12785|sSGB__19826	327	0.379312	0.776157	1
k__Bacteria|p__Firmicutes|c__Bacilli|o__Lactobacillales|f__Streptococcaceae|g__Streptococcus|s__Streptococcus_peroris|fSGB__1976|gSGB__5680|sSGB__8084	420	0.38143	0.776157	1
k__Bacteria|p__Bacteroidetes|c__Bacteroidia|o__Bacteroidales|f__Prevotellaceae|g__Prevotella|s__Prevotella_oralis|fSGB__566|gSGB__1180|sSGB__1528	218	0.389706	0.776157	1
k__Bacteria|p__Actinobacteria|c__Actinobacteria|o__Propionibacteriales|f__Propionibacteriaceae|g__unknown|s__unknown|fSGB__3112|gSGB__10022|sSGB__15896	1064	0.390904	0.776157	1
k__Bacteria|p__Proteobacteria|c__Betaproteobacteria|o__Neisseriales|f__Neisseriaceae|g__Neisseria|s__Neisseria_bacilliformis|fSGB__2434|gSGB__6676|sSGB__9426	402	0.391267	0.776157	1
k__Bacteria|p__Firmicutes|c__Clostridia|o__Clostridiales|f__Peptostreptococcaceae|g__Filifactor|s__Filifactor_alocis|fSGB__1804|gSGB__4790|sSGB__6629	549	0.39293	0.776157	1
k__Bacteria|p__Firmicutes|c__Clostridia|o__Clostridiales|f__Lachnospiraceae|g__Lachnoanaerobaculum|s__Lachnoanaerobaculum_sp_ICM7|fSGB__1398|gSGB__3393|sSGB__4494	772	0.393703	0.776157	1
k__Bacteria|p__Firmicutes|c__Negativicutes|o__Veillonellales|f__Veillonellaceae|g__Dialister|s__Dialister_sp_CAG_588|fSGB__1709|gSGB__4279|sSGB__5842	669	0.397423	0.777934	1
k__Bacteria|p__Proteobacteria|c__Gammaproteobacteria|o__Pasteurellales|f__Pasteurellaceae|g__Haemophilus|s__Haemophilus_parainfluenzae|fSGB__2477|gSGB__6812|sSGB__9663	597	0.402123	0.78159	1
k__Bacteria|p__Candidatus_Gracilibacteria|c__Candidatus_Gracilibacteria_unclassified|o__Candidatus_Gracilibacteria_unclassified|f__Candidatus_Gracilibacteria_unclassified|g__unknown|s__unknown|fSGB__1724|gSGB__4364|sSGB__5977	529	0.4062	0.783995	1
k__Bacteria|p__Firmicutes|c__Negativicutes|o__Selenomonadales|f__Selenomonadaceae|g__Selenomonas|s__Selenomonas_sputigena|fSGB__1717|gSGB__4309|sSGB__5898	1168	0.412611	0.787648	1
k__Bacteria|p__Fusobacteria|c__Fusobacteriia|o__Fusobacteriales|f__Leptotrichiaceae|g__Leptotrichia|s__Leptotrichia_buccalis|fSGB__1732|gSGB__4397|sSGB__6058	1563	0.4138	0.787648	1
k__Bacteria|p__Spirochaetes|c__Spirochaetia|o__Spirochaetales|f__Spirochaetaceae|g__Treponema|s__unknown|fSGB__1022|gSGB__2673|sSGB__3601	406	0.418503	0.791142	1
k__Bacteria|p__Bacteroidetes|c__Flavobacteriia|o__Flavobacteriales|f__Flavobacteriaceae|g__Capnocytophaga|s__Capnocytophaga_sputigena|fSGB__769|gSGB__1842|sSGB__2502	1453	0.423143	0.794473	1
k__unknown|p__unknown|c__unknown|o__unknown|f__unknown|g__unknown|s__unknown|fSGB__4356|gSGB__12790|sSGB__19844	1012	0.427589	0.797396	1
k__Bacteria|p__Firmicutes|c__Negativicutes|o__Selenomonadales|f__Selenomonadaceae|g__Selenomonas|s__Selenomonas_noxia|fSGB__1717|gSGB__4306|sSGB__5884	1611	0.437748	0.805192	1
k__Bacteria|p__Bacteroidetes|c__Bacteroidia|o__Bacteroidales|f__Bacteroidaceae|g__Bacteroides|s__Bacteroides_stercoris|fSGB__595|gSGB__1363|sSGB__1830	145	0.438553	0.805192	1
k__Bacteria|p__Bacteroidetes|c__Bacteroidia|o__Bacteroidales|f__Prevotellaceae|g__Prevotella|s__Prevotella_jejuni|fSGB__568|gSGB__1192|sSGB__1545	195	0.440522	0.805192	1
k__Bacteria|p__Actinobacteria|c__Coriobacteriia|o__Coriobacteriales|f__Atopobiaceae|g__Olsenella|s__Olsenella_uli|fSGB__2991|gSGB__9387|sSGB__14386	170	0.452378	0.81194	1
k__Bacteria|p__Proteobacteria|c__Betaproteobacteria|o__Neisseriales|f__Neisseriaceae|g__Neisseria|s__Neisseria_cinerea|fSGB__2434|gSGB__6683|sSGB__9460	537	0.45264	0.81194	1
k__unknown|p__unknown|c__unknown|o__unknown|f__unknown|g__unknown|s__unknown|fSGB__1714|gSGB__4300|sSGB__5873	1082	0.453039	0.81194	1
k__Bacteria|p__Candidatus_Saccharibacteria|c__Candidatus_Saccharibacteria_unclassified|o__Candidatus_Saccharibacteria_unclassified|f__Candidatus_Saccharibacteria_unclassified|g__unknown|s__unknown|fSGB__4357|gSGB__12793|sSGB__19880	1428	0.457582	0.814791	1
k__Bacteria|p__Firmicutes|c__Bacilli|o__Bacillales|f__Bacillales_unclassified|g__Gemella|s__Gemella_morbillorum|fSGB__1924|gSGB__5224|sSGB__7295	1430	0.463522	0.815535	1
k__Bacteria|p__Firmicutes|c__Negativicutes|o__Veillonellales|f__Veillonellaceae|g__Veillonella|s__unknown|fSGB__1873|gSGB__4968|sSGB__6947	562	0.46611	0.815535	1
k__Bacteria|p__Proteobacteria|c__Epsilonproteobacteria|o__Campylobacterales|f__Campylobacteraceae|g__Campylobacter|s__Campylobacter_concisus|fSGB__4197|gSGB__12446|sSGB__19339	1508	0.472749	0.815535	1
k__Bacteria|p__Firmicutes|c__Negativicutes|o__Selenomonadales|f__Selenomonadaceae|g__unknown|s__unknown|fSGB__1717|gSGB__4308|sSGB__5895	933	0.474261	0.815535	1
k__Bacteria|p__Bacteroidetes|c__Bacteroidia|o__Bacteroidales|f__Prevotellaceae|g__Prevotella|s__Prevotella_sp_HMSC073D09|fSGB__551|gSGB__1140|sSGB__1458	1472	0.477797	0.815535	1
k__Bacteria|p__Actinobacteria|c__Actinobacteria|o__Actinomycetales|f__Actinomycetaceae|g__Actinomyces|s__Actinomyces_sp_oral_taxon_180|fSGB__3134|gSGB__10569|sSGB__17151	564	0.478004	0.815535	1
k__Bacteria|p__Proteobacteria|c__Betaproteobacteria|o__Neisseriales|f__Neisseriaceae|g__Neisseria|s__Neisseria_mucosa|fSGB__2434|gSGB__6683|sSGB__9449	1256	0.478684	0.815535	1
k__Bacteria|p__Bacteroidetes|c__Flavobacteriia|o__Flavobacteriales|f__Flavobacteriaceae|g__unknown|s__unknown|fSGB__770|gSGB__1843|sSGB__2516	1189	0.483015	0.817866	1
k__unknown|p__unknown|c__unknown|o__unknown|f__unknown|g__unknown|s__unknown|fSGB__1762|gSGB__4533|sSGB__6246	1294	0.489092	0.817958	1
k__Bacteria|p__Bacteroidetes|c__Bacteroidia|o__Bacteroidales|f__Prevotellaceae|g__Prevotella|s__Prevotella_oris|fSGB__565|gSGB__1178|sSGB__1525	1592	0.49299	0.817958	1
k__Bacteria|p__Bacteroidetes|c__Bacteroidia|o__Bacteroidales|f__Prevotellaceae|g__Prevotella|s__unknown|fSGB__551|gSGB__1140|sSGB__1459	1515	0.493309	0.817958	1
k__Bacteria|p__Fusobacteria|c__Fusobacteriia|o__Fusobacteriales|f__Leptotrichiaceae|g__unknown|s__unknown|fSGB__1732|gSGB__4396|sSGB__6052	1000	0.500348	0.817958	1
k__unknown|p__unknown|c__unknown|o__unknown|f__unknown|g__unknown|s__unknown|fSGB__4342|gSGB__12761|sSGB__19791	615	0.500367	0.817958	1
k__Bacteria|p__Bacteroidetes|c__Bacteroidia|o__Bacteroidales|f__Tannerellaceae|g__Tannerella|s__Tannerella_forsythia|fSGB__626|gSGB__1480|sSGB__2053	1298	0.502456	0.817958	1
k__Bacteria|p__Fusobacteria|c__Fusobacteriia|o__Fusobacteriales|f__Fusobacteriaceae|g__Fusobacterium|s__Fusobacterium_periodonticum|fSGB__1728|gSGB__4374|sSGB__5989	1519	0.505269	0.817958	1
k__Bacteria|p__Bacteroidetes|c__Bacteroidia|o__Bacteroidales|f__Bacteroidaceae|g__Bacteroides|s__Candidatus_Bacteroides_periocalifornicus|fSGB__496|gSGB__1025|sSGB__1320	292	0.519489	0.817958	1
k__Bacteria|p__Bacteroidetes|c__Bacteroidia|o__Bacteroidales|f__Prevotellaceae|g__Prevotella|s__Prevotella_pleuritidis|fSGB__566|gSGB__1179|sSGB__1526	548	0.521133	0.817958	1
k__Bacteria|p__Actinobacteria|c__Actinobacteria|o__Micrococcales|f__Micrococcaceae|g__Rothia|s__Rothia_aeria|fSGB__3125|gSGB__10484|sSGB__16987	1449	0.522039	0.817958	1
k__unknown|p__unknown|c__unknown|o__unknown|f__unknown|g__unknown|s__unknown|fSGB__2990|gSGB__9367|sSGB__14348	1564	0.525002	0.817958	1
k__Bacteria|p__Candidatus_Saccharibacteria|c__Candidatus_Saccharibacteria_unclassified|o__Candidatus_Saccharibacteria_unclassified|f__Candidatus_Saccharibacteria_unclassified|g__unknown|s__unknown|fSGB__4357|gSGB__12794|sSGB__19881	401	0.527756	0.817958	1
k__Bacteria|p__Firmicutes|c__Clostridia|o__Clostridiales|f__Peptostreptococcaceae|g__Peptoanaerobacter|s__Eubacterium_yurii|fSGB__1803|gSGB__4784|sSGB__6622	1135	0.529277	0.817958	1
k__unknown|p__unknown|c__unknown|o__unknown|f__unknown|g__unknown|s__unknown|fSGB__4343|gSGB__12766|sSGB__19800	1272	0.533793	0.817958	1
k__unknown|p__unknown|c__unknown|o__unknown|f__unknown|g__unknown|s__unknown|fSGB__1714|gSGB__4299|sSGB__5872	364	0.536378	0.817958	1
k__Bacteria|p__Firmicutes|c__Erysipelotrichia|o__Erysipelotrichales|f__Erysipelotrichaceae|g__Solobacterium|s__Solobacterium_moorei|fSGB__1840|gSGB__4886|sSGB__6826	1308	0.536691	0.817958	1
k__Bacteria|p__Proteobacteria|c__Betaproteobacteria|o__Neisseriales|f__Neisseriaceae|g__unknown|s__unknown|fSGB__2434|gSGB__6679|sSGB__9438	189	0.537722	0.817958	1
k__Bacteria|p__Proteobacteria|c__Gammaproteobacteria|o__Pasteurellales|f__Pasteurellaceae|g__Haemophilus|s__unknown|fSGB__2477|gSGB__6812|sSGB__9675	551	0.540697	0.817958	1
k__Bacteria|p__Proteobacteria|c__Betaproteobacteria|o__Burkholderiales|f__Burkholderiaceae|g__unknown|s__unknown|fSGB__2594|gSGB__8283|sSGB__12664	311	0.541203	0.817958	1
k__Bacteria|p__Proteobacteria|c__Gammaproteobacteria|o__Pasteurellales|f__Pasteurellaceae|g__Haemophilus|s__Haemophilus_parainfluenzae|fSGB__2477|gSGB__6812|sSGB__9674	598	0.542342	0.817958	1
k__Bacteria|p__Bacteroidetes|c__Bacteroidia|o__Bacteroidales|f__Porphyromonadaceae|g__Porphyromonas|s__Porphyromonas_sp_oral_taxon_278|fSGB__622|gSGB__1475|sSGB__2041	1011	0.546061	0.818462	1
k__Bacteria|p__Bacteroidetes|c__Bacteroidia|o__Bacteroidales|f__Prevotellaceae|g__Prevotella|s__Prevotella_sp_oral_taxon_306|fSGB__568|gSGB__1190|sSGB__1542	1140	0.548607	0.818462	1
k__Bacteria|p__Bacteroidetes|c__Bacteroidia|o__Bacteroidales|f__Prevotellaceae|g__Prevotella|s__Prevotella_salivae|fSGB__565|gSGB__1176|sSGB__1522	951	0.551718	0.818678	1
k__Bacteria|p__Spirochaetes|c__Spirochaetia|o__Spirochaetales|f__Spirochaetaceae|g__Treponema|s__Treponema_lecithinolyticum|fSGB__1016|gSGB__2663|sSGB__3587	248	0.56144	0.826303	1
k__Bacteria|p__Proteobacteria|c__Gammaproteobacteria|o__Pasteurellales|f__Pasteurellaceae|g__Haemophilus|s__unknown|fSGB__2477|gSGB__6812|sSGB__9670	349	0.567217	0.826303	1
k__Bacteria|p__Bacteroidetes|c__Bacteroidia|o__Bacteroidales|f__Rikenellaceae|g__Alistipes|s__Alistipes_putredinis|fSGB__673|gSGB__1686|sSGB__2318	178	0.569162	0.826303	1
k__Bacteria|p__Actinobacteria|c__Actinobacteria|o__Corynebacteriales|f__Corynebacteriaceae|g__Corynebacterium|s__Corynebacterium_durum|fSGB__3130|gSGB__10498|sSGB__17008	1540	0.570478	0.826303	1
k__Bacteria|p__Firmicutes|c__Negativicutes|o__Veillonellales|f__Veillonellaceae|g__Veillonella|s__Veillonella_atypica|fSGB__1873|gSGB__4966|sSGB__6936	729	0.573545	0.826303	1
k__Bacteria|p__Actinobacteria|c__Actinobacteria|o__Corynebacteriales|f__Corynebacteriaceae|g__Corynebacterium|s__unknown|fSGB__3130|gSGB__10497|sSGB__17006	234	0.574819	0.826303	1
k__Bacteria|p__Proteobacteria|c__Betaproteobacteria|o__Burkholderiales|f__Burkholderiaceae|g__Lautropia|s__unknown|fSGB__2595|gSGB__8459|sSGB__13164	1082	0.578182	0.82683	1
k__unknown|p__unknown|c__unknown|o__unknown|f__unknown|g__unknown|s__unknown|fSGB__1394|gSGB__3385|sSGB__4471	154	0.585027	0.830201	1
k__Bacteria|p__Bacteroidetes|c__Bacteroidia|o__Bacteroidales|f__Bacteroidaceae|g__Bacteroides|s__Bacteroides_vulgatus|fSGB__595|gSGB__1353|sSGB__1814	333	0.586555	0.830201	1
k__Bacteria|p__Fusobacteria|c__Fusobacteriia|o__Fusobacteriales|f__Fusobacteriaceae|g__Fusobacterium|s__Fusobacterium_nucleatum|fSGB__1728|gSGB__4374|sSGB__6014	1627	0.598433	0.838413	1
k__Bacteria|p__Actinobacteria|c__Actinobacteria|o__Actinomycetales|f__Actinomycetaceae|g__unknown|s__unknown|fSGB__3111|gSGB__10016|sSGB__15877	1627	0.598433	0.838413	1
k__Bacteria|p__Firmicutes|c__Bacilli|o__Lactobacillales|f__Streptococcaceae|g__Streptococcus|s__Streptococcus_mitis|fSGB__1976|gSGB__5681|sSGB__8163	1590	0.606234	0.839578	1
k__Bacteria|p__Candidatus_Gracilibacteria|c__Candidatus_Gracilibacteria_unclassified|o__Candidatus_Gracilibacteria_unclassified|f__Candidatus_Gracilibacteria_unclassified|g__unknown|s__unknown|fSGB__1724|gSGB__4364|sSGB__5978	516	0.611493	0.839578	1
k__Bacteria|p__Bacteroidetes|c__Bacteroidia|o__Bacteroidales|f__Prevotellaceae|g__Alloprevotella|s__unknown|fSGB__554|gSGB__1155|sSGB__1483	284	0.611626	0.839578	1
k__Bacteria|p__Bacteroidetes|c__Flavobacteriia|o__Flavobacteriales|f__Flavobacteriaceae|g__Capnocytophaga|s__Capnocytophaga_sp_ChDC_OS43|fSGB__769|gSGB__1842|sSGB__2498	1402	0.613413	0.839578	1
k__Bacteria|p__Bacteroidetes|c__Bacteroidia|o__Bacteroidales|f__Prevotellaceae|g__Prevotella|s__Prevotella_pallens|fSGB__568|gSGB__1199|sSGB__1564	684	0.614474	0.839578	1
k__Bacteria|p__Proteobacteria|c__Betaproteobacteria|o__Neisseriales|f__Neisseriaceae|g__Neisseria|s__Neisseria_sp_oral_taxon_014|fSGB__2434|gSGB__6683|sSGB__9463	1517	0.621294	0.844715	1
k__Bacteria|p__Bacteroidetes|c__Bacteroidia|o__Bacteroidales|f__Prevotellaceae|g__unknown|s__unknown|fSGB__552|gSGB__1143|sSGB__1467	195	0.626597	0.847749	1
k__unknown|p__unknown|c__unknown|o__unknown|f__unknown|g__unknown|s__unknown|fSGB__4353|gSGB__12785|sSGB__19827	169	0.630872	0.849369	1
k__Bacteria|p__Bacteroidetes|c__Flavobacteriia|o__Flavobacteriales|f__Flavobacteriaceae|g__Capnocytophaga|s__Capnocytophaga_sp_oral_taxon_338|fSGB__769|gSGB__1834|sSGB__2478	455	0.640637	0.856286	1
k__Bacteria|p__Bacteroidetes|c__Bacteroidia|o__Bacteroidales|f__Prevotellaceae|g__Prevotella|s__Prevotella_nigrescens|fSGB__568|gSGB__1197|sSGB__1561	1601	0.642214	0.856286	1
k__Bacteria|p__Bacteroidetes|c__Bacteroidia|o__Bacteroidales|f__Prevotellaceae|g__Prevotella|s__Prevotella_oulorum|fSGB__565|gSGB__1175|sSGB__1520	1339	0.649737	0.862151	1
k__Bacteria|p__Spirochaetes|c__Spirochaetia|o__Spirochaetales|f__Spirochaetaceae|g__Treponema|s__unknown|fSGB__1022|gSGB__2673|sSGB__3607	1269	0.654117	0.863809	1
k__unknown|p__unknown|c__unknown|o__unknown|f__unknown|g__unknown|s__unknown|fSGB__1397|gSGB__3391|sSGB__4479	523	0.664384	0.869469	1
k__Bacteria|p__Proteobacteria|c__Gammaproteobacteria|o__Pasteurellales|f__Pasteurellaceae|g__Haemophilus|s__Haemophilus_sp_CCUG_66565|fSGB__2477|gSGB__6810|sSGB__9649	458	0.665889	0.869469	1
k__Bacteria|p__Fusobacteria|c__Fusobacteriia|o__Fusobacteriales|f__Leptotrichiaceae|g__Leptotrichia|s__unknown|fSGB__1732|gSGB__4398|sSGB__6070	1273	0.670064	0.869469	1
k__Bacteria|p__Actinobacteria|c__Coriobacteriia|o__Coriobacteriales|f__Atopobiaceae|g__Atopobium|s__Atopobium_rimae|fSGB__327|gSGB__750|sSGB__985	1071	0.671003	0.869469	1
k__unknown|p__unknown|c__unknown|o__unknown|f__unknown|g__unknown|s__unknown|fSGB__1781|gSGB__4733|sSGB__6555	273	0.675315	0.870475	1
k__Bacteria|p__Proteobacteria|c__Gammaproteobacteria|o__Pasteurellales|f__Pasteurellaceae|g__unknown|s__unknown|fSGB__2477|gSGB__6813|sSGB__9727	948	0.681244	0.870475	1
k__Bacteria|p__Fusobacteria|c__Fusobacteriia|o__Fusobacteriales|f__Leptotrichiaceae|g__Leptotrichia|s__unknown|fSGB__1732|gSGB__4397|sSGB__6055	1653	0.682824	0.870475	1
k__unknown|p__unknown|c__unknown|o__unknown|f__unknown|g__unknown|s__unknown|fSGB__1395|gSGB__3388|sSGB__4476	803	0.684395	0.870475	1
k__Bacteria|p__Firmicutes|c__Negativicutes|o__Veillonellales|f__Veillonellaceae|g__Anaeroglobus|s__Anaeroglobus_geminatus|fSGB__1712|gSGB__4297|sSGB__5870	1013	0.697403	0.881864	1
k__Bacteria|p__Firmicutes|c__Clostridia|o__Clostridiales|f__Lachnospiraceae|g__Lachnoanaerobaculum|s__Lachnoanaerobaculum_saburreum|fSGB__1398|gSGB__3393|sSGB__4483	1143	0.699762	0.881864	1
k__unknown|p__unknown|c__unknown|o__unknown|f__unknown|g__unknown|s__unknown|fSGB__4352|gSGB__12782|sSGB__19820	421	0.702935	0.881864	1
k__Bacteria|p__Proteobacteria|c__Gammaproteobacteria|o__Pasteurellales|f__Pasteurellaceae|g__Haemophilus|s__Haemophilus_sp_HMSC061E01|fSGB__2477|gSGB__6812|sSGB__9701	625	0.721697	0.901057	1
k__Bacteria|p__Firmicutes|c__Negativicutes|o__Selenomonadales|f__Selenomonadaceae|g__Selenomonas|s__unknown|fSGB__1717|gSGB__4305|sSGB__5880	1116	0.727622	0.901057	1
k__Bacteria|p__Firmicutes|c__Clostridia|o__Clostridiales|f__Clostridiales_Family_XIII_Incertae_Sedis|g__Clostridiales_Family_XIII_Incertae_Sedis_unclassified|s__Eubacterium_sulci|fSGB__1198|gSGB__2954|sSGB__3934	988	0.728028	0.901057	1
k__unknown|p__unknown|c__unknown|o__unknown|f__unknown|g__unknown|s__unknown|fSGB__494|gSGB__1022|sSGB__1315	929	0.739115	0.903587	1
k__Bacteria|p__Bacteroidetes|c__Flavobacteriia|o__Flavobacteriales|f__Flavobacteriaceae|g__unknown|s__unknown|fSGB__770|gSGB__1843|sSGB__2510	1512	0.739647	0.903587	1
k__Bacteria|p__Actinobacteria|c__Actinobacteria|o__Actinomycetales|f__Actinomycetaceae|g__unknown|s__unknown|fSGB__3111|gSGB__10015|sSGB__15876	1022	0.741389	0.903587	1
k__Bacteria|p__Firmicutes|c__Negativicutes|o__Selenomonadales|f__Selenomonadaceae|g__unknown|s__unknown|fSGB__1717|gSGB__4303|sSGB__5876	1187	0.745335	0.903587	1
k__Bacteria|p__Bacteroidetes|c__Flavobacteriia|o__Flavobacteriales|f__Flavobacteriaceae|g__Capnocytophaga|s__unknown|fSGB__769|gSGB__1842|sSGB__2500	1633	0.751493	0.903587	1
k__Bacteria|p__Candidatus_Saccharibacteria|c__Candidatus_Saccharibacteria_unclassified|o__Candidatus_Saccharibacteria_unclassified|f__Candidatus_Saccharibacteria_unclassified|g__Candidatus_Saccharibacteria_unclassified|s__Candidatus_Saccharibacteria_oral_taxon_TM7x|fSGB__4357|gSGB__12791|sSGB__19849	279	0.751786	0.903587	1
k__unknown|p__unknown|c__unknown|o__unknown|f__unknown|g__unknown|s__unknown|fSGB__4342|gSGB__12760|sSGB__19783	127	0.753985	0.903587	1
k__Bacteria|p__Firmicutes|c__Bacilli|o__Bacillales|f__Bacillales_unclassified|g__Gemella|s__Gemella_haemolysans|fSGB__1924|gSGB__5223|sSGB__7292	218	0.765519	0.903587	1
k__Bacteria|p__Actinobacteria|c__Actinobacteria|o__Propionibacteriales|f__Propionibacteriaceae|g__Pseudopropionibacterium|s__unknown|fSGB__3112|gSGB__10023|sSGB__15899	1027	0.766207	0.903587	1
k__Bacteria|p__Bacteroidetes|c__Flavobacteriia|o__Flavobacteriales|f__Flavobacteriaceae|g__Capnocytophaga|s__Capnocytophaga_sp_oral_taxon_332|fSGB__769|gSGB__1839|sSGB__2489	708	0.766426	0.903587	1
k__unknown|p__unknown|c__unknown|o__unknown|f__unknown|g__unknown|s__unknown|fSGB__1764|gSGB__4538|sSGB__6256	369	0.76948	0.903587	1
k__Bacteria|p__Actinobacteria|c__Actinobacteria|o__Propionibacteriales|f__Propionibacteriaceae|g__Propionibacterium|s__Propionibacterium_acidifaciens|fSGB__3112|gSGB__10026|sSGB__15903	204	0.770353	0.903587	1
k__Bacteria|p__Proteobacteria|c__Gammaproteobacteria|o__Cardiobacteriales|f__Cardiobacteriaceae|g__Cardiobacterium|s__Cardiobacterium_hominis|fSGB__2433|gSGB__6672|sSGB__9418	1639	0.772632	0.903587	1
k__Bacteria|p__Proteobacteria|c__Betaproteobacteria|o__Neisseriales|f__Neisseriaceae|g__Kingella|s__Kingella_denitrificans|fSGB__2434|gSGB__6678|sSGB__9437	1195	0.781029	0.909144	1
k__Bacteria|p__Firmicutes|c__Clostridia|o__Clostridiales|f__Peptostreptococcaceae|g__Peptoanaerobacter|s__Peptoanaerobacter_stomatis|fSGB__1803|gSGB__4785|sSGB__6624	107	0.785365	0.909144	1
k__Bacteria|p__Bacteroidetes|c__Bacteroidia|o__Bacteroidales|f__Prevotellaceae|g__unknown|s__unknown|fSGB__552|gSGB__1144|sSGB__1468	390	0.788064	0.909144	1
k__Bacteria|p__Proteobacteria|c__Epsilonproteobacteria|o__Campylobacterales|f__Campylobacteraceae|g__Campylobacter|s__unknown|fSGB__4197|gSGB__12442|sSGB__19292	1685	0.792298	0.909144	1
k__Bacteria|p__Bacteroidetes|c__Flavobacteriia|o__Flavobacteriales|f__Flavobacteriaceae|g__Capnocytophaga|s__unknown|fSGB__769|gSGB__1836|sSGB__2480	1605	0.793854	0.909144	1
k__Bacteria|p__Bacteroidetes|c__Bacteroidia|o__Bacteroidales|f__Porphyromonadaceae|g__Porphyromonas|s__Porphyromonas_endodontalis|fSGB__617|gSGB__1454|sSGB__2016	1269	0.800634	0.91312	1
k__Bacteria|p__Candidatus_Gracilibacteria|c__Candidatus_Gracilibacteria_unclassified|o__Candidatus_Gracilibacteria_unclassified|f__Candidatus_Gracilibacteria_unclassified|g__unknown|s__unknown|fSGB__991|gSGB__2601|sSGB__3516	267	0.809388	0.919305	1
k__Bacteria|p__Proteobacteria|c__Betaproteobacteria|o__Neisseriales|f__Neisseriaceae|g__Eikenella|s__Eikenella_corrodens|fSGB__2434|gSGB__6677|sSGB__9434	1651	0.815406	0.922344	1
k__Bacteria|p__Proteobacteria|c__Gammaproteobacteria|o__Pasteurellales|f__Pasteurellaceae|g__Aggregatibacter|s__Aggregatibacter_sp_oral_taxon_458|fSGB__2477|gSGB__6816|sSGB__9733	1694	0.823951	0.928206	1
k__Bacteria|p__Proteobacteria|c__Betaproteobacteria|o__Neisseriales|f__Neisseriaceae|g__Neisseria|s__Neisseria_flavescens|fSGB__2434|gSGB__6683|sSGB__9450	1462	0.841043	0.943609	1
k__unknown|p__unknown|c__unknown|o__unknown|f__unknown|g__unknown|s__unknown|fSGB__1261|gSGB__3059|sSGB__4061	120	0.848594	0.944776	1
k__Bacteria|p__Spirochaetes|c__Spirochaetia|o__Spirochaetales|f__Spirochaetaceae|g__unknown|s__unknown|fSGB__1022|gSGB__2674|sSGB__3609	168	0.848929	0.944776	1
k__Bacteria|p__Bacteroidetes|c__Flavobacteriia|o__Flavobacteriales|f__Flavobacteriaceae|g__Capnocytophaga|s__unknown|fSGB__769|gSGB__1842|sSGB__2499	1354	0.856782	0.949686	1
k__Bacteria|p__Firmicutes|c__Clostridia|o__Clostridiales|f__Lachnospiraceae|g__Lachnospiraceae_unclassified|s__Lachnospiraceae_bacterium_oral_taxon_500|fSGB__1398|gSGB__3392|sSGB__4480	922	0.865958	0.953364	1
k__Bacteria|p__Firmicutes|c__Bacilli|o__Lactobacillales|f__Aerococcaceae|g__Abiotrophia|s__Abiotrophia_sp_HMSC24B09|fSGB__1978|gSGB__5707|sSGB__8236	378	0.867008	0.953364	1
k__Bacteria|p__Fusobacteria|c__Fusobacteriia|o__Fusobacteriales|f__Leptotrichiaceae|g__unknown|s__unknown|fSGB__1732|gSGB__4400|sSGB__6074	1181	0.874108	0.957357	1
k__Bacteria|p__Bacteroidetes|c__Flavobacteriia|o__Flavobacteriales|f__Flavobacteriaceae|g__unknown|s__unknown|fSGB__770|gSGB__1843|sSGB__2517	1082	0.88067	0.95889	1
k__Bacteria|p__Firmicutes|c__Negativicutes|o__Selenomonadales|f__Selenomonadaceae|g__Selenomonas|s__Selenomonas_artemidis|fSGB__1717|gSGB__4304|sSGB__5878	1397	0.882457	0.95889	1
k__Bacteria|p__Firmicutes|c__Negativicutes|o__Veillonellales|f__Veillonellaceae|g__Megasphaera|s__Megasphaera_micronuciformis|fSGB__1712|gSGB__4295|sSGB__5868	896	0.888762	0.961955	1
k__Bacteria|p__Firmicutes|c__Tissierellia|o__Tissierellales|f__Peptoniphilaceae|g__Parvimonas|s__unknown|fSGB__1818|gSGB__4810|sSGB__6649	576	0.902045	0.972517	1
k__Bacteria|p__Bacteroidetes|c__Bacteroidia|o__Bacteroidales|f__Prevotellaceae|g__Alloprevotella|s__Prevotella_sp_oral_taxon_473|fSGB__552|gSGB__1142|sSGB__1464	402	0.914368	0.973747	1
k__Bacteria|p__Bacteroidetes|c__Bacteroidia|o__Bacteroidales|f__Bacteroidaceae|g__Bacteroides|s__unknown|fSGB__496|gSGB__1025|sSGB__1319	531	0.917335	0.973747	1
k__Bacteria|p__Bacteroidetes|c__Flavobacteriia|o__Flavobacteriales|f__Flavobacteriaceae|g__Capnocytophaga|s__Capnocytophaga_ochracea|fSGB__769|gSGB__1842|sSGB__2497	1762	0.9183	0.973747	1
k__Bacteria|p__Bacteroidetes|c__Bacteroidia|o__Bacteroidales|f__Prevotellaceae|g__Prevotella|s__Prevotella_denticola|fSGB__568|gSGB__1189|sSGB__1540	1369	0.920611	0.973747	1
k__Bacteria|p__Bacteroidetes|c__Bacteroidia|o__Bacteroidales|f__Porphyromonadaceae|g__Porphyromonadaceae_unclassified|s__Porphyromonadaceae_bacterium_KA00676|fSGB__622|gSGB__1476|sSGB__2043	1680	0.920826	0.973747	1
k__Bacteria|p__Proteobacteria|c__Epsilonproteobacteria|o__Campylobacterales|f__Campylobacteraceae|g__Campylobacter|s__unknown|fSGB__4197|gSGB__12444|sSGB__19314	172	0.929167	0.974124	1
k__Bacteria|p__Fusobacteria|c__Fusobacteriia|o__Fusobacteriales|f__Fusobacteriaceae|g__Fusobacterium|s__Fusobacterium_nucleatum|fSGB__1728|gSGB__4374|sSGB__6007	1724	0.931258	0.974124	1
k__unknown|p__unknown|c__unknown|o__unknown|f__unknown|g__unknown|s__unknown|fSGB__1764|gSGB__4538|sSGB__6253	328	0.937388	0.974124	1
k__Bacteria|p__Actinobacteria|c__Actinobacteria|o__Propionibacteriales|f__Propionibacteriaceae|g__Pseudopropionibacterium|s__Pseudopropionibacterium_propionicum|fSGB__3112|gSGB__10023|sSGB__15897	1448	0.938098	0.974124	1
k__Bacteria|p__Actinobacteria|c__Actinobacteria|o__Actinomycetales|f__Actinomycetaceae|g__Actinomyces|s__Actinomyces_hongkongensis|fSGB__3134|gSGB__10567|sSGB__17148	1604	0.93883	0.974124	1
k__unknown|p__unknown|c__unknown|o__unknown|f__unknown|g__unknown|s__unknown|fSGB__1860|gSGB__4938|sSGB__6894	330	0.962408	0.982164	1
k__Bacteria|p__Bacteroidetes|c__Bacteroidia|o__Bacteroidales|f__Prevotellaceae|g__Alloprevotella|s__Alloprevotella_tannerae|fSGB__531|gSGB__1097|sSGB__1411	1379	0.963476	0.982164	1
k__Bacteria|p__Bacteroidetes|c__Bacteroidia|o__Bacteroidales|f__Porphyromonadaceae|g__unknown|s__unknown|fSGB__622|gSGB__1474|sSGB__2040	201	0.963675	0.982164	1
k__Bacteria|p__Bacteroidetes|c__Bacteroidia|o__Bacteroidales|f__Porphyromonadaceae|g__unknown|s__unknown|fSGB__622|gSGB__1472|sSGB__2037	684	0.963681	0.982164	1
k__Bacteria|p__Bacteroidetes|c__Bacteroidia|o__Bacteroidales|f__Prevotellaceae|g__Prevotella|s__Prevotella_copri|fSGB__579|gSGB__1238|sSGB__1626	278	0.964371	0.982164	1
k__Bacteria|p__Bacteroidetes|c__Flavobacteriia|o__Flavobacteriales|f__Flavobacteriaceae|g__unknown|s__unknown|fSGB__770|gSGB__1843|sSGB__2524	1421	0.983148	0.995516	1
k__Bacteria|p__Fusobacteria|c__Fusobacteriia|o__Fusobacteriales|f__Leptotrichiaceae|g__Leptotrichia|s__Leptotrichia_sp_oral_taxon_225|fSGB__1732|gSGB__4397|sSGB__6063	1311	0.986568	0.995516	1
k__Bacteria|p__Proteobacteria|c__Betaproteobacteria|o__Neisseriales|f__Neisseriaceae|g__Neisseria|s__Neisseria_elongata|fSGB__2434|gSGB__6682|sSGB__9447	1577	0.988302	0.995516	1
k__Bacteria|p__Bacteroidetes|c__Bacteroidia|o__Bacteroidales|f__Prevotellaceae|g__Prevotella|s__unknown|fSGB__565|gSGB__1175|sSGB__1521	612	0.996032	0.999654	1
k__Bacteria|p__Bacteroidetes|c__Bacteroidia|o__Bacteroidales|f__Prevotellaceae|g__Prevotella|s__Prevotella_buccae|fSGB__566|gSGB__1183|sSGB__1531	885	1	1	1

## Sheet: oral species MED diet
feature	s	p	p_FDR	p_bonferroni
k__Bacteria|p__Bacteroidetes|c__Bacteroidia|o__Bacteroidales|f__Rikenellaceae|g__Alistipes|s__Alistipes_putredinis|fSGB__673|gSGB__1686|sSGB__2318	30	0.000120223	0.0314983	0.0314983
k__Bacteria|p__Bacteroidetes|c__Bacteroidia|o__Bacteroidales|f__Bacteroidaceae|g__Bacteroides|s__Bacteroides_dorei|fSGB__595|gSGB__1353|sSGB__1815	62	0.0013238	0.160991	0.346834
k__Bacteria|p__Bacteroidetes|c__Bacteroidia|o__Bacteroidales|f__Prevotellaceae|g__Prevotella|s__Prevotella_oulorum|fSGB__565|gSGB__1175|sSGB__1520	784	0.00184341	0.160991	0.482973
k__Bacteria|p__Bacteroidetes|c__Bacteroidia|o__Bacteroidales|f__Prevotellaceae|g__Prevotella|s__Prevotella_copri|fSGB__579|gSGB__1238|sSGB__1626	116	0.00328999	0.207878	0.861978
k__Bacteria|p__Bacteroidetes|c__Bacteroidia|o__Bacteroidales|f__Bacteroidaceae|g__Bacteroides|s__Bacteroides_uniformis|fSGB__595|gSGB__1366|sSGB__1836	129	0.00396714	0.207878	1
k__Bacteria|p__Bacteroidetes|c__Bacteroidia|o__Bacteroidales|f__Bacteroidaceae|g__Bacteroides|s__Bacteroides_vulgatus|fSGB__595|gSGB__1353|sSGB__1814	133	0.00491769	0.214739	1
k__Bacteria|p__Actinobacteria|c__Actinobacteria|o__Actinomycetales|f__Actinomycetaceae|g__Actinomyces|s__Actinomyces_hongkongensis|fSGB__3134|gSGB__10567|sSGB__17148	972	0.00717698	0.268624	1
k__Bacteria|p__Fusobacteria|c__Fusobacteriia|o__Fusobacteriales|f__Leptotrichiaceae|g__Leptotrichia|s__Leptotrichia_sp_oral_taxon_225|fSGB__1732|gSGB__4397|sSGB__6063	983	0.00847175	0.27745	1
k__Bacteria|p__Actinobacteria|c__Actinobacteria|o__Propionibacteriales|f__Propionibacteriaceae|g__Pseudopropionibacterium|s__unknown|fSGB__3112|gSGB__10023|sSGB__15898	904	0.0141018	0.389311	1
k__Bacteria|p__Firmicutes|c__Negativicutes|o__Veillonellales|f__Veillonellaceae|g__Veillonella|s__Veillonella_atypica|fSGB__1873|gSGB__4966|sSGB__6936	427	0.0170322	0.389311	1
k__Bacteria|p__Firmicutes|c__Bacilli|o__Bacillales|f__Bacillales_unclassified|g__Gemella|s__Gemella_morbillorum|fSGB__1924|gSGB__5224|sSGB__7295	1036	0.0181003	0.389311	1
k__Bacteria|p__Bacteroidetes|c__Bacteroidia|o__Bacteroidales|f__Porphyromonadaceae|g__Porphyromonadaceae_unclassified|s__Porphyromonadaceae_bacterium_KA00676|fSGB__622|gSGB__1476|sSGB__2043	1067	0.0183546	0.389311	1
k__Bacteria|p__Firmicutes|c__Clostridia|o__Clostridiales|f__Lachnospiraceae|g__Catonella|s__Catonella_morbi|fSGB__1398|gSGB__3395|sSGB__4503	845	0.0200056	0.389311	1
k__Bacteria|p__Proteobacteria|c__Betaproteobacteria|o__Neisseriales|f__Neisseriaceae|g__Neisseria|s__Neisseria_mucosa|fSGB__2434|gSGB__6683|sSGB__9464	601	0.0208029	0.389311	1
k__Bacteria|p__Bacteroidetes|c__Bacteroidetes_unclassified|o__Bacteroidetes_unclassified|f__Bacteroidetes_unclassified|g__Bacteroidetes_unclassified|s__Bacteroidetes_bacterium_oral_taxon_272|fSGB__625|gSGB__1479|sSGB__2052	52	0.0263309	0.459914	1
k__Bacteria|p__Bacteroidetes|c__Bacteroidetes_unclassified|o__Bacteroidetes_unclassified|f__Bacteroidetes_unclassified|g__Bacteroidetes_unclassified|s__unknown|fSGB__507|gSGB__1042|sSGB__1343	878	0.0329148	0.53898	1
k__Bacteria|p__Bacteroidetes|c__Bacteroidia|o__Bacteroidales|f__Prevotellaceae|g__Prevotella|s__Prevotella_jejuni|fSGB__568|gSGB__1192|sSGB__1545	121	0.0369208	0.547358	1
k__Bacteria|p__Actinobacteria|c__Actinobacteria|o__Actinomycetales|f__Actinomycetaceae|g__Actinomyces|s__Actinomyces_naeslundii|fSGB__3111|gSGB__10017|sSGB__15888	1187	0.0378207	0.547358	1
k__Bacteria|p__Firmicutes|c__Clostridia|o__Clostridiales|f__Peptostreptococcaceae|g__Peptostreptococcus|s__Peptostreptococcus_stomatis|fSGB__233|gSGB__565|sSGB__748	426	0.0411844	0.547358	1
k__Bacteria|p__Fusobacteria|c__Fusobacteriia|o__Fusobacteriales|f__Leptotrichiaceae|g__Leptotrichia|s__Leptotrichia_buccalis|fSGB__1732|gSGB__4397|sSGB__6058	1071	0.0424051	0.547358	1
k__Bacteria|p__Bacteroidetes|c__Bacteroidia|o__Bacteroidales|f__Porphyromonadaceae|g__unknown|s__unknown|fSGB__622|gSGB__1472|sSGB__2037	618	0.0438722	0.547358	1
k__Bacteria|p__Candidatus_Saccharibacteria|c__Candidatus_Saccharibacteria_unclassified|o__Candidatus_Saccharibacteria_unclassified|f__Candidatus_Saccharibacteria_unclassified|g__unknown|s__unknown|fSGB__4357|gSGB__12793|sSGB__19880	1112	0.0479656	0.571226	1
k__unknown|p__unknown|c__unknown|o__unknown|f__unknown|g__unknown|s__unknown|fSGB__1860|gSGB__4937|sSGB__6891	700	0.0525547	0.598667	1
k__Bacteria|p__Actinobacteria|c__Actinobacteria|o__Corynebacteriales|f__Corynebacteriaceae|g__Corynebacterium|s__Corynebacterium_matruchotii|fSGB__3130|gSGB__10497|sSGB__17007	1229	0.0607448	0.663131	1
k__Bacteria|p__Proteobacteria|c__Betaproteobacteria|o__Neisseriales|f__Neisseriaceae|g__Neisseria|s__Neisseria_sp_HMSC064E01|fSGB__2434|gSGB__6683|sSGB__9466	903	0.0686693	0.679987	1
k__Bacteria|p__Firmicutes|c__Bacilli|o__Lactobacillales|f__Carnobacteriaceae|g__Granulicatella|s__Granulicatella_adiacens|fSGB__1979|gSGB__5709|sSGB__8249	1179	0.0717751	0.679987	1
k__Bacteria|p__Bacteroidetes|c__Bacteroidia|o__Bacteroidales|f__Prevotellaceae|g__Prevotella|s__Prevotella_pallens|fSGB__568|gSGB__1199|sSGB__1564	451	0.0718075	0.679987	1
k__Bacteria|p__Firmicutes|c__Bacilli|o__Lactobacillales|f__Streptococcaceae|g__Streptococcus|s__Streptococcus_mutans|fSGB__1976|gSGB__5669|sSGB__8000	413	0.0726704	0.679987	1
k__Bacteria|p__Firmicutes|c__Erysipelotrichia|o__Erysipelotrichales|f__Erysipelotrichaceae|g__Bulleidia|s__Bulleidia_extructa|fSGB__1835|gSGB__4881|sSGB__6820	197	0.0857602	0.729448	1
k__Bacteria|p__Bacteroidetes|c__Flavobacteriia|o__Flavobacteriales|f__Flavobacteriaceae|g__Capnocytophaga|s__Capnocytophaga_haemolytica|fSGB__769|gSGB__1837|sSGB__2487	149	0.0858958	0.729448	1
k__unknown|p__unknown|c__unknown|o__unknown|f__unknown|g__unknown|s__unknown|fSGB__1394|gSGB__3385|sSGB__4472	1010	0.0880165	0.729448	1
k__Bacteria|p__Fusobacteria|c__Fusobacteriia|o__Fusobacteriales|f__Leptotrichiaceae|g__Leptotrichia|s__unknown|fSGB__1732|gSGB__4398|sSGB__6069	1043	0.0909326	0.729448	1
k__Bacteria|p__Spirochaetes|c__Spirochaetia|o__Spirochaetales|f__Spirochaetaceae|g__Treponema|s__unknown|fSGB__1022|gSGB__2673|sSGB__3601	187	0.0947924	0.729448	1
k__Bacteria|p__Firmicutes|c__Bacilli|o__Lactobacillales|f__Streptococcaceae|g__Streptococcus|s__Streptococcus_oralis|fSGB__1976|gSGB__5681|sSGB__8133	1278	0.100937	0.729448	1
k__Bacteria|p__Bacteroidetes|c__Flavobacteriia|o__Flavobacteriales|f__Flavobacteriaceae|g__Capnocytophaga|s__unknown|fSGB__769|gSGB__1842|sSGB__2499	830	0.11303	0.729448	1
k__Bacteria|p__Proteobacteria|c__Betaproteobacteria|o__Neisseriales|f__Neisseriaceae|g__Neisseria|s__Neisseria_mucosa|fSGB__2434|gSGB__6683|sSGB__9449	1126	0.114362	0.729448	1
k__unknown|p__unknown|c__unknown|o__unknown|f__unknown|g__unknown|s__unknown|fSGB__4356|gSGB__12790|sSGB__19844	701	0.115168	0.729448	1
k__unknown|p__unknown|c__unknown|o__unknown|f__unknown|g__unknown|s__unknown|fSGB__1394|gSGB__3385|sSGB__4473	834	0.119095	0.729448	1
k__Bacteria|p__Bacteroidetes|c__Flavobacteriia|o__Flavobacteriales|f__Flavobacteriaceae|g__unknown|s__unknown|fSGB__770|gSGB__1843|sSGB__2517	863	0.121355	0.729448	1
k__Bacteria|p__Spirochaetes|c__Spirochaetia|o__Spirochaetales|f__Spirochaetaceae|g__Treponema|s__Treponema_lecithinolyticum|fSGB__1016|gSGB__2663|sSGB__3587	135	0.121512	0.729448	1
k__Bacteria|p__Bacteroidetes|c__Bacteroidia|o__Bacteroidales|f__Prevotellaceae|g__Prevotella|s__Prevotella_oris|fSGB__565|gSGB__1178|sSGB__1525	1265	0.1237	0.729448	1
k__Bacteria|p__Proteobacteria|c__Gammaproteobacteria|o__Pasteurellales|f__Pasteurellaceae|g__Haemophilus|s__Haemophilus_parainfluenzae|fSGB__2477|gSGB__6812|sSGB__9712	894	0.125911	0.729448	1
k__Bacteria|p__Bacteroidetes|c__Bacteroidia|o__Bacteroidales|f__Porphyromonadaceae|g__unknown|s__unknown|fSGB__622|gSGB__1472|sSGB__2038	683	0.127336	0.729448	1
k__Bacteria|p__Firmicutes|c__Clostridia|o__Clostridiales|f__Peptostreptococcaceae|g__Filifactor|s__Filifactor_alocis|fSGB__1804|gSGB__4790|sSGB__6629	330	0.128713	0.729448	1
k__Bacteria|p__Bacteroidetes|c__Flavobacteriia|o__Flavobacteriales|f__Flavobacteriaceae|g__unknown|s__unknown|fSGB__770|gSGB__1843|sSGB__2510	1044	0.129733	0.729448	1
k__unknown|p__unknown|c__unknown|o__unknown|f__unknown|g__unknown|s__unknown|fSGB__4342|gSGB__12762|sSGB__19793	126	0.130134	0.729448	1
k__Bacteria|p__Bacteroidetes|c__Bacteroidia|o__Bacteroidales|f__Prevotellaceae|g__Prevotella|s__unknown|fSGB__565|gSGB__1175|sSGB__1521	481	0.130855	0.729448	1
k__Bacteria|p__Bacteroidetes|c__Flavobacteriia|o__Flavobacteriales|f__Flavobacteriaceae|g__unknown|s__unknown|fSGB__770|gSGB__1843|sSGB__2516	991	0.141068	0.765793	1
k__Bacteria|p__Firmicutes|c__Tissierellia|o__Tissierellales|f__Peptoniphilaceae|g__Parvimonas|s__unknown|fSGB__1818|gSGB__4810|sSGB__6649	255	0.145441	0.765793	1
k__Bacteria|p__Firmicutes|c__Erysipelotrichia|o__Erysipelotrichales|f__Erysipelotrichaceae|g__Solobacterium|s__Solobacterium_moorei|fSGB__1840|gSGB__4886|sSGB__6826	878	0.146144	0.765793	1
k__Bacteria|p__Bacteroidetes|c__Flavobacteriia|o__Flavobacteriales|f__Flavobacteriaceae|g__Capnocytophaga|s__Capnocytophaga_sputigena|fSGB__769|gSGB__1842|sSGB__2502	1257	0.157937	0.811364	1
k__Bacteria|p__Firmicutes|c__Negativicutes|o__Veillonellales|f__Veillonellaceae|g__Veillonella|s__Veillonella_dispar|fSGB__1873|gSGB__4968|sSGB__6945	274	0.161672	0.813693	1
k__Bacteria|p__Proteobacteria|c__Betaproteobacteria|o__Neisseriales|f__Neisseriaceae|g__Neisseria|s__Neisseria_sicca|fSGB__2434|gSGB__6683|sSGB__9465	805	0.164602	0.813693	1
k__unknown|p__unknown|c__unknown|o__unknown|f__unknown|g__unknown|s__unknown|fSGB__1860|gSGB__4937|sSGB__6890	563	0.177001	0.858783	1
k__Bacteria|p__Bacteroidetes|c__Bacteroidia|o__Bacteroidales|f__Prevotellaceae|g__Prevotella|s__Prevotella_sp_HMSC073D09|fSGB__551|gSGB__1140|sSGB__1458	1318	0.2004	0.946363	1
k__Bacteria|p__Bacteroidetes|c__Flavobacteriia|o__Flavobacteriales|f__Flavobacteriaceae|g__unknown|s__unknown|fSGB__770|gSGB__1843|sSGB__2524	1087	0.202715	0.946363	1
k__Bacteria|p__Bacteroidetes|c__Bacteroidia|o__Bacteroidales|f__Prevotellaceae|g__Alloprevotella|s__Prevotella_sp_oral_taxon_473|fSGB__552|gSGB__1142|sSGB__1464	171	0.205888	0.946363	1
k__Bacteria|p__Firmicutes|c__Tissierellia|o__Tissierellales|f__Peptoniphilaceae|g__Parvimonas|s__Parvimonas_micra|fSGB__1818|gSGB__4810|sSGB__6653	1228	0.223727	0.958779	1
k__Bacteria|p__Proteobacteria|c__Epsilonproteobacteria|o__Campylobacterales|f__Campylobacteraceae|g__Campylobacter|s__Campylobacter_concisus|fSGB__4197|gSGB__12446|sSGB__19351	1263	0.225905	0.958779	1
k__Bacteria|p__Actinobacteria|c__Actinobacteria|o__Actinomycetales|f__Actinomycetaceae|g__Actinomyces|s__unknown|fSGB__3111|gSGB__10021|sSGB__15895	1008	0.232948	0.958779	1
k__Bacteria|p__Spirochaetes|c__Spirochaetia|o__Spirochaetales|f__Spirochaetaceae|g__Treponema|s__Treponema_maltophilum|fSGB__1016|gSGB__2664|sSGB__3589	834	0.233566	0.958779	1
k__unknown|p__unknown|c__unknown|o__unknown|f__unknown|g__unknown|s__unknown|fSGB__494|gSGB__1022|sSGB__1315	652	0.233679	0.958779	1
k__Bacteria|p__Bacteroidetes|c__Bacteroidia|o__Bacteroidales|f__Porphyromonadaceae|g__Porphyromonas|s__Porphyromonas_catoniae|fSGB__622|gSGB__1471|sSGB__2036	979	0.235856	0.958779	1
k__Bacteria|p__Firmicutes|c__Bacilli|o__Lactobacillales|f__Streptococcaceae|g__Streptococcus|s__Streptococcus_mitis|fSGB__1976|gSGB__5681|sSGB__8168	1205	0.245348	0.958779	1
k__Bacteria|p__Firmicutes|c__Negativicutes|o__Veillonellales|f__Veillonellaceae|g__Veillonella|s__Veillonella_dispar|fSGB__1873|gSGB__4968|sSGB__6952	683	0.254229	0.958779	1
k__Bacteria|p__Proteobacteria|c__Epsilonproteobacteria|o__Campylobacterales|f__Campylobacteraceae|g__Campylobacter|s__unknown|fSGB__4197|gSGB__12442|sSGB__19292	1386	0.261722	0.958779	1
k__Bacteria|p__Bacteroidetes|c__Bacteroidia|o__Bacteroidales|f__Prevotellaceae|g__Prevotella|s__Prevotella_oralis|fSGB__566|gSGB__1180|sSGB__1528	232	0.26279	0.958779	1
k__Bacteria|p__Bacteroidetes|c__Bacteroidia|o__Bacteroidales|f__Prevotellaceae|g__Prevotella|s__Prevotella_buccae|fSGB__566|gSGB__1183|sSGB__1531	686	0.264293	0.958779	1
k__Bacteria|p__Firmicutes|c__Negativicutes|o__Selenomonadales|f__Selenomonadaceae|g__Selenomonas|s__Selenomonas_noxia|fSGB__1717|gSGB__4306|sSGB__5884	1392	0.274151	0.958779	1
k__Bacteria|p__Bacteroidetes|c__Bacteroidia|o__Bacteroidales|f__Porphyromonadaceae|g__Porphyromonas|s__Porphyromonas_sp_oral_taxon_278|fSGB__622|gSGB__1475|sSGB__2041	741	0.277077	0.958779	1
k__Bacteria|p__Spirochaetes|c__Spirochaetia|o__Spirochaetales|f__Spirochaetaceae|g__Treponema|s__unknown|fSGB__1022|gSGB__2673|sSGB__3607	969	0.288268	0.958779	1
k__Bacteria|p__Bacteroidetes|c__Bacteroidia|o__Bacteroidales|f__Prevotellaceae|g__Prevotella|s__Prevotella_intermedia|fSGB__568|gSGB__1197|sSGB__1560	573	0.290784	0.958779	1
k__Bacteria|p__Bacteroidetes|c__Bacteroidia|o__Bacteroidales|f__Prevotellaceae|g__Prevotella|s__Prevotella_melaninogenica|fSGB__568|gSGB__1192|sSGB__1554	1364	0.291148	0.958779	1
k__Bacteria|p__Fusobacteria|c__Fusobacteriia|o__Fusobacteriales|f__Fusobacteriaceae|g__Fusobacterium|s__Fusobacterium_nucleatum|fSGB__1728|gSGB__4374|sSGB__6001	1401	0.29354	0.958779	1
k__Bacteria|p__Proteobacteria|c__Betaproteobacteria|o__Neisseriales|f__Neisseriaceae|g__Neisseria|s__Neisseria_bacilliformis|fSGB__2434|gSGB__6676|sSGB__9426	282	0.29441	0.958779	1
k__Bacteria|p__Bacteroidetes|c__Bacteroidia|o__Bacteroidales|f__Prevotellaceae|g__Prevotella|s__Prevotella_loescheii|fSGB__551|gSGB__1140|sSGB__1457	1194	0.297212	0.958779	1
k__unknown|p__unknown|c__unknown|o__unknown|f__unknown|g__unknown|s__unknown|fSGB__1764|gSGB__4538|sSGB__6256	267	0.299783	0.958779	1
k__Bacteria|p__Proteobacteria|c__Betaproteobacteria|o__Neisseriales|f__Neisseriaceae|g__Neisseria|s__Neisseria_flavescens|fSGB__2434|gSGB__6683|sSGB__9450	1267	0.31022	0.958779	1
k__Bacteria|p__Bacteroidetes|c__Flavobacteriia|o__Flavobacteriales|f__Flavobacteriaceae|g__Capnocytophaga|s__Capnocytophaga_leadbetteri|fSGB__769|gSGB__1841|sSGB__2495	1337	0.310782	0.958779	1
k__Bacteria|p__Bacteroidetes|c__Bacteroidia|o__Bacteroidales|f__Prevotellaceae|g__Prevotella|s__Prevotella_salivae|fSGB__565|gSGB__1176|sSGB__1522	889	0.312585	0.958779	1
k__Bacteria|p__Bacteroidetes|c__Flavobacteriia|o__Flavobacteriales|f__Flavobacteriaceae|g__unknown|s__unknown|fSGB__769|gSGB__1832|sSGB__2476	114	0.316512	0.958779	1
k__Bacteria|p__Actinobacteria|c__Actinobacteria|o__Actinomycetales|f__Actinomycetaceae|g__Actinomyces|s__Actinomyces_sp_oral_taxon_180|fSGB__3134|gSGB__10569|sSGB__17151	534	0.317739	0.958779	1
k__Bacteria|p__Fusobacteria|c__Fusobacteriia|o__Fusobacteriales|f__Leptotrichiaceae|g__Leptotrichia|s__unknown|fSGB__1732|gSGB__4398|sSGB__6070	1138	0.32332	0.958779	1
k__Bacteria|p__Firmicutes|c__Negativicutes|o__Veillonellales|f__Veillonellaceae|g__Megasphaera|s__Megasphaera_micronuciformis|fSGB__1712|gSGB__4295|sSGB__5868	677	0.323639	0.958779	1
k__Bacteria|p__Bacteroidetes|c__Bacteroidia|o__Bacteroidales|f__Prevotellaceae|g__Prevotella|s__Prevotella_pleuritidis|fSGB__566|gSGB__1179|sSGB__1526	373	0.326328	0.958779	1
k__Bacteria|p__Bacteroidetes|c__Bacteroidetes_unclassified|o__Bacteroidetes_unclassified|f__Bacteroidetes_unclassified|g__Bacteroidetes_unclassified|s__Bacteroidetes_oral_taxon_274|fSGB__507|gSGB__1042|sSGB__1341	1178	0.342962	0.958779	1
k__Bacteria|p__Bacteroidetes|c__Bacteroidia|o__Bacteroidales|f__Bacteroidaceae|g__Bacteroides|s__unknown|fSGB__496|gSGB__1025|sSGB__1319	358	0.347484	0.958779	1
k__Bacteria|p__Firmicutes|c__Bacilli|o__Lactobacillales|f__Aerococcaceae|g__Abiotrophia|s__Abiotrophia_defectiva|fSGB__1978|gSGB__5707|sSGB__8235	358	0.347484	0.958779	1
k__Bacteria|p__Bacteroidetes|c__Bacteroidia|o__Bacteroidales|f__Prevotellaceae|g__unknown|s__unknown|fSGB__552|gSGB__1143|sSGB__1467	258	0.350505	0.958779	1
k__Bacteria|p__Firmicutes|c__Clostridia|o__Clostridiales|f__Clostridiales_Family_XIII_Incertae_Sedis|g__Mogibacterium|s__Mogibacterium_sp_CM50|fSGB__1194|gSGB__2947|sSGB__3920	377	0.351583	0.958779	1
k__Bacteria|p__Actinobacteria|c__Actinobacteria|o__Actinomycetales|f__Actinomycetaceae|g__unknown|s__unknown|fSGB__3111|gSGB__10016|sSGB__15877	1427	0.354611	0.958779	1
k__Bacteria|p__Firmicutes|c__Clostridia|o__Clostridiales|f__Clostridiales_Family_XIII_Incertae_Sedis|g__Mogibacterium|s__unknown|fSGB__1194|gSGB__2948|sSGB__3922	416	0.356557	0.958779	1
k__Bacteria|p__Synergistetes|c__Synergistia|o__Synergistales|f__Synergistaceae|g__unknown|s__unknown|fSGB__3253|gSGB__10852|sSGB__17523	229	0.357472	0.958779	1
k__Bacteria|p__Firmicutes|c__Bacilli|o__Lactobacillales|f__Carnobacteriaceae|g__Granulicatella|s__unknown|fSGB__1979|gSGB__5709|sSGB__8251	342	0.360713	0.958779	1
k__Bacteria|p__Bacteroidetes|c__Bacteroidia|o__Bacteroidales|f__Prevotellaceae|g__Prevotella|s__Prevotella_histicola|fSGB__568|gSGB__1191|sSGB__1543	151	0.361269	0.958779	1
k__Bacteria|p__Firmicutes|c__Bacilli|o__Lactobacillales|f__Streptococcaceae|g__Streptococcus|s__Streptococcus_mitis|fSGB__1976|gSGB__5681|sSGB__8163	1430	0.36214	0.958779	1
k__Bacteria|p__Firmicutes|c__Negativicutes|o__Veillonellales|f__Veillonellaceae|g__Dialister|s__Dialister_sp_CAG_588|fSGB__1709|gSGB__4279|sSGB__5842	521	0.362729	0.958779	1
k__Bacteria|p__Proteobacteria|c__Betaproteobacteria|o__Neisseriales|f__Neisseriaceae|g__unknown|s__unknown|fSGB__2434|gSGB__6675|sSGB__9425	308	0.364728	0.958779	1
k__Bacteria|p__Bacteroidetes|c__Bacteroidia|o__Bacteroidales|f__Prevotellaceae|g__Prevotella|s__Prevotella_nigrescens|fSGB__568|gSGB__1197|sSGB__1561	1359	0.365992	0.958779	1
k__Bacteria|p__Proteobacteria|c__Betaproteobacteria|o__Burkholderiales|f__Burkholderiaceae|g__Lautropia|s__unknown|fSGB__2595|gSGB__8459|sSGB__13164	906	0.370186	0.958779	1
k__Bacteria|p__Tenericutes|c__Mollicutes|o__Mycoplasmatales|f__Mycoplasmataceae|g__unknown|s__unknown|fSGB__1719|gSGB__4333|sSGB__5935	118	0.37475	0.958779	1
k__unknown|p__unknown|c__unknown|o__unknown|f__unknown|g__unknown|s__unknown|fSGB__4355|gSGB__12788|sSGB__19833	850	0.375132	0.958779	1
k__Bacteria|p__Proteobacteria|c__Gammaproteobacteria|o__Pasteurellales|f__Pasteurellaceae|g__Haemophilus|s__unknown|fSGB__2477|gSGB__6812|sSGB__9710	420	0.38143	0.958779	1
k__Bacteria|p__Proteobacteria|c__Gammaproteobacteria|o__Pasteurellales|f__Pasteurellaceae|g__Aggregatibacter|s__Aggregatibacter_sp_oral_taxon_458|fSGB__2477|gSGB__6816|sSGB__9733	1405	0.39242	0.958779	1
k__unknown|p__unknown|c__unknown|o__unknown|f__unknown|g__unknown|s__unknown|fSGB__1764|gSGB__4538|sSGB__6253	142	0.394863	0.958779	1
k__Bacteria|p__Bacteroidetes|c__Flavobacteriia|o__Flavobacteriales|f__Flavobacteriaceae|g__unknown|s__unknown|fSGB__769|gSGB__1833|sSGB__2477	464	0.403272	0.958779	1
k__Bacteria|p__Firmicutes|c__Negativicutes|o__Veillonellales|f__Veillonellaceae|g__Veillonella|s__unknown|fSGB__1873|gSGB__4968|sSGB__6947	671	0.406835	0.958779	1
k__Bacteria|p__Bacteroidetes|c__Flavobacteriia|o__Flavobacteriales|f__Flavobacteriaceae|g__Capnocytophaga|s__unknown|fSGB__769|gSGB__1841|sSGB__2493	1412	0.41163	0.958779	1
k__Bacteria|p__Candidatus_Saccharibacteria|c__Candidatus_Saccharibacteria_unclassified|o__Candidatus_Saccharibacteria_unclassified|f__Candidatus_Saccharibacteria_unclassified|g__unknown|s__unknown|fSGB__4357|gSGB__12798|sSGB__19911	577	0.420175	0.958779	1
k__Bacteria|p__Firmicutes|c__Negativicutes|o__Veillonellales|f__Veillonellaceae|g__Anaeroglobus|s__Anaeroglobus_geminatus|fSGB__1712|gSGB__4297|sSGB__5870	602	0.428185	0.958779	1
k__Bacteria|p__Proteobacteria|c__Gammaproteobacteria|o__Pasteurellales|f__Pasteurellaceae|g__Aggregatibacter|s__Aggregatibacter_aphrophilus|fSGB__2477|gSGB__6816|sSGB__9731	982	0.430154	0.958779	1
k__Bacteria|p__Candidatus_Gracilibacteria|c__Candidatus_Gracilibacteria_unclassified|o__Candidatus_Gracilibacteria_unclassified|f__Candidatus_Gracilibacteria_unclassified|g__unknown|s__unknown|fSGB__991|gSGB__2601|sSGB__3516	389	0.434521	0.958779	1
k__Bacteria|p__Firmicutes|c__Bacilli|o__Lactobacillales|f__Streptococcaceae|g__Streptococcus|s__Streptococcus_peroris|fSGB__1976|gSGB__5680|sSGB__8084	300	0.437192	0.958779	1
k__Bacteria|p__Firmicutes|c__Negativicutes|o__Veillonellales|f__Veillonellaceae|g__Veillonella|s__Veillonella_sp_oral_taxon_158|fSGB__1873|gSGB__4968|sSGB__6956	1046	0.43774	0.958779	1
k__Bacteria|p__Actinobacteria|c__Actinobacteria|o__Actinomycetales|f__Actinomycetaceae|g__Actinomyces|s__unknown|fSGB__3111|gSGB__10014|sSGB__15874	1349	0.438745	0.958779	1
k__unknown|p__unknown|c__unknown|o__unknown|f__unknown|g__unknown|s__unknown|fSGB__1394|gSGB__3386|sSGB__4474	122	0.438931	0.958779	1
k__Bacteria|p__Firmicutes|c__Bacilli|o__Lactobacillales|f__Streptococcaceae|g__Streptococcus|s__Streptococcus_gordonii|fSGB__1976|gSGB__5677|sSGB__8053	1459	0.439995	0.958779	1
k__Bacteria|p__Proteobacteria|c__Gammaproteobacteria|o__Pasteurellales|f__Pasteurellaceae|g__Haemophilus|s__unknown|fSGB__2477|gSGB__6812|sSGB__9698	157	0.442012	0.958779	1
k__Bacteria|p__Actinobacteria|c__Actinobacteria|o__Propionibacteriales|f__Propionibacteriaceae|g__Pseudopropionibacterium|s__Pseudopropionibacterium_propionicum|fSGB__3112|gSGB__10023|sSGB__15897	1317	0.449713	0.958779	1
k__Bacteria|p__Actinobacteria|c__Actinobacteria|o__Actinomycetales|f__Actinomycetaceae|g__Actinobaculum|s__Actinobaculum_sp_oral_taxon_183|fSGB__3111|gSGB__10020|sSGB__15892	1354	0.453902	0.958779	1
k__Bacteria|p__Proteobacteria|c__Gammaproteobacteria|o__Pasteurellales|f__Pasteurellaceae|g__unknown|s__unknown|fSGB__2477|gSGB__6814|sSGB__9728	561	0.460225	0.958779	1
k__Bacteria|p__Firmicutes|c__Negativicutes|o__Selenomonadales|f__Selenomonadaceae|g__Selenomonas|s__unknown|fSGB__1717|gSGB__4309|sSGB__5897	961	0.466219	0.958779	1
k__Bacteria|p__Firmicutes|c__Clostridia|o__Clostridiales|f__Lachnospiraceae|g__Stomatobaculum|s__unknown|fSGB__1533|gSGB__3883|sSGB__5266	241	0.480325	0.958779	1
k__Bacteria|p__Proteobacteria|c__Gammaproteobacteria|o__Pasteurellales|f__Pasteurellaceae|g__Aggregatibacter|s__Aggregatibacter_segnis|fSGB__2477|gSGB__6816|sSGB__9738	1327	0.481358	0.958779	1
k__Bacteria|p__Proteobacteria|c__Betaproteobacteria|o__Neisseriales|f__Neisseriaceae|g__Neisseria|s__Neisseria_cinerea|fSGB__2434|gSGB__6683|sSGB__9460	612	0.483158	0.958779	1
k__unknown|p__unknown|c__unknown|o__unknown|f__unknown|g__unknown|s__unknown|fSGB__1207|gSGB__2964|sSGB__3946	257	0.488681	0.958779	1
k__Bacteria|p__Fusobacteria|c__Fusobacteriia|o__Fusobacteriales|f__Leptotrichiaceae|g__Leptotrichia|s__unknown|fSGB__1732|gSGB__4397|sSGB__6059	1476	0.489776	0.958779	1
k__unknown|p__unknown|c__unknown|o__unknown|f__unknown|g__unknown|s__unknown|fSGB__4342|gSGB__12762|sSGB__19792	199	0.490798	0.958779	1
k__Bacteria|p__Firmicutes|c__Bacilli|o__Bacillales|f__Bacillales_unclassified|g__Gemella|s__Gemella_haemolysans|fSGB__1924|gSGB__5223|sSGB__7292	273	0.491501	0.958779	1
k__Bacteria|p__Proteobacteria|c__Gammaproteobacteria|o__Pasteurellales|f__Pasteurellaceae|g__Haemophilus|s__Haemophilus_parainfluenzae|fSGB__2477|gSGB__6812|sSGB__9674	521	0.491964	0.958779	1
k__unknown|p__unknown|c__unknown|o__unknown|f__unknown|g__unknown|s__unknown|fSGB__4356|gSGB__12790|sSGB__19845	768	0.498117	0.958779	1
k__Bacteria|p__Proteobacteria|c__Gammaproteobacteria|o__Cardiobacteriales|f__Cardiobacteriaceae|g__Cardiobacterium|s__Cardiobacterium_hominis|fSGB__2433|gSGB__6672|sSGB__9418	1442	0.500047	0.958779	1
k__Bacteria|p__Proteobacteria|c__Gammaproteobacteria|o__Pasteurellales|f__Pasteurellaceae|g__Haemophilus|s__Haemophilus_sp_HMSC066D02|fSGB__2477|gSGB__6812|sSGB__9704	360	0.501542	0.958779	1
k__Bacteria|p__Bacteroidetes|c__Bacteroidia|o__Bacteroidales|f__Porphyromonadaceae|g__Porphyromonas|s__Porphyromonas_endodontalis|fSGB__617|gSGB__1454|sSGB__2016	881	0.50314	0.958779	1
k__Bacteria|p__Spirochaetes|c__Spirochaetia|o__Spirochaetales|f__Spirochaetaceae|g__unknown|s__unknown|fSGB__1022|gSGB__2674|sSGB__3609	187	0.50957	0.958779	1
k__Bacteria|p__Bacteroidetes|c__Bacteroidia|o__Bacteroidales|f__Porphyromonadaceae|g__unknown|s__unknown|fSGB__622|gSGB__1474|sSGB__2040	343	0.511898	0.958779	1
k__Bacteria|p__Proteobacteria|c__Betaproteobacteria|o__Neisseriales|f__Neisseriaceae|g__Neisseria|s__Neisseria_sicca|fSGB__2434|gSGB__6683|sSGB__9467	1131	0.514067	0.958779	1
k__unknown|p__unknown|c__unknown|o__unknown|f__unknown|g__unknown|s__unknown|fSGB__1762|gSGB__4533|sSGB__6246	1131	0.514067	0.958779	1
k__Bacteria|p__Fusobacteria|c__Fusobacteriia|o__Fusobacteriales|f__Leptotrichiaceae|g__unknown|s__unknown|fSGB__1732|gSGB__4396|sSGB__6052	1035	0.515918	0.958779	1
k__Bacteria|p__Actinobacteria|c__Coriobacteriia|o__Coriobacteriales|f__Atopobiaceae|g__Atopobium|s__Atopobium_rimae|fSGB__327|gSGB__750|sSGB__985	856	0.520316	0.958779	1
k__unknown|p__unknown|c__unknown|o__unknown|f__unknown|g__unknown|s__unknown|fSGB__4342|gSGB__12761|sSGB__19791	344	0.520919	0.958779	1
k__Bacteria|p__Proteobacteria|c__Deltaproteobacteria|o__Desulfobacterales|f__Desulfobulbaceae|g__unknown|s__unknown|fSGB__2197|gSGB__6180|sSGB__8831	260	0.521445	0.958779	1
k__Bacteria|p__Proteobacteria|c__Betaproteobacteria|o__Neisseriales|f__Neisseriaceae|g__Kingella|s__Kingella_oralis|fSGB__2434|gSGB__6674|sSGB__9422	1376	0.52398	0.958779	1
k__Bacteria|p__Spirochaetes|c__Spirochaetia|o__Spirochaetales|f__Spirochaetaceae|g__Treponema|s__Treponema_denticola|fSGB__1022|gSGB__2677|sSGB__3613	830	0.531488	0.958779	1
k__Bacteria|p__Bacteroidetes|c__Flavobacteriia|o__Flavobacteriales|f__Flavobacteriaceae|g__Capnocytophaga|s__unknown|fSGB__769|gSGB__1842|sSGB__2500	1492	0.539265	0.958779	1
k__Bacteria|p__Bacteroidetes|c__Flavobacteriia|o__Flavobacteriales|f__Flavobacteriaceae|g__Capnocytophaga|s__Capnocytophaga_sp_oral_taxon_332|fSGB__769|gSGB__1839|sSGB__2489	599	0.548572	0.958779	1
k__Bacteria|p__Firmicutes|c__Bacilli|o__Lactobacillales|f__Streptococcaceae|g__Streptococcus|s__Streptococcus_anginosus|fSGB__1976|gSGB__5676|sSGB__8028	862	0.548665	0.958779	1
k__Bacteria|p__Proteobacteria|c__Epsilonproteobacteria|o__Campylobacterales|f__Campylobacteraceae|g__Campylobacter|s__Campylobacter_concisus|fSGB__4197|gSGB__12446|sSGB__19339	1422	0.555044	0.958779	1
k__Bacteria|p__Fusobacteria|c__Fusobacteriia|o__Fusobacteriales|f__Fusobacteriaceae|g__Fusobacterium|s__Fusobacterium_nucleatum|fSGB__1728|gSGB__4374|sSGB__6014	1424	0.561741	0.958779	1
k__Bacteria|p__Firmicutes|c__Clostridia|o__Clostridiales|f__Clostridiales_Family_XIII_Incertae_Sedis|g__Clostridiales_Family_XIII_Incertae_Sedis_unclassified|s__Eubacterium_sulci|fSGB__1198|gSGB__2954|sSGB__3934	650	0.562012	0.958779	1
k__unknown|p__unknown|c__unknown|o__unknown|f__unknown|g__unknown|s__unknown|fSGB__2990|gSGB__9367|sSGB__14348	1282	0.569795	0.958779	1
k__Bacteria|p__Bacteroidetes|c__Bacteroidia|o__Bacteroidales|f__Tannerellaceae|g__Tannerella|s__Tannerella_sp_oral_taxon_HOT_286|fSGB__623|gSGB__1477|sSGB__2048	1503	0.574685	0.958779	1
k__unknown|p__unknown|c__unknown|o__unknown|f__unknown|g__unknown|s__unknown|fSGB__4343|gSGB__12766|sSGB__19800	1050	0.578244	0.958779	1
k__Bacteria|p__Firmicutes|c__Clostridia|o__Clostridiales|f__Lachnospiraceae|g__Oribacterium|s__Oribacterium_sinus|fSGB__1535|gSGB__3888|sSGB__5275	99	0.585402	0.958779	1
k__Bacteria|p__Bacteroidetes|c__Flavobacteriia|o__Flavobacteriales|f__Flavobacteriaceae|g__Capnocytophaga|s__Capnocytophaga_ochracea|fSGB__769|gSGB__1842|sSGB__2497	1431	0.585484	0.958779	1
k__Bacteria|p__Bacteroidetes|c__Flavobacteriia|o__Flavobacteriales|f__Flavobacteriaceae|g__Capnocytophaga|s__unknown|fSGB__769|gSGB__1836|sSGB__2480	1470	0.590869	0.958779	1
k__Bacteria|p__Proteobacteria|c__Betaproteobacteria|o__Neisseriales|f__Neisseriaceae|g__Neisseria|s__Neisseria_sp_oral_taxon_014|fSGB__2434|gSGB__6683|sSGB__9463	1288	0.591938	0.958779	1
k__Bacteria|p__Candidatus_Saccharibacteria|c__Candidatus_Saccharibacteria_unclassified|o__Candidatus_Saccharibacteria_unclassified|f__Candidatus_Saccharibacteria_unclassified|g__Candidatus_Saccharibacteria_unclassified|s__Candidatus_Saccharibacteria_oral_taxon_TM7x|fSGB__4357|gSGB__12791|sSGB__19849	142	0.5965	0.958779	1
k__Bacteria|p__Proteobacteria|c__Gammaproteobacteria|o__Pasteurellales|f__Pasteurellaceae|g__Haemophilus|s__unknown|fSGB__2477|gSGB__6812|sSGB__9699	371	0.600132	0.958779	1
k__unknown|p__unknown|c__unknown|o__unknown|f__unknown|g__unknown|s__unknown|fSGB__1714|gSGB__4300|sSGB__5873	816	0.602499	0.958779	1
k__Bacteria|p__Proteobacteria|c__Betaproteobacteria|o__Neisseriales|f__Neisseriaceae|g__Eikenella|s__Eikenella_corrodens|fSGB__2434|gSGB__6677|sSGB__9434	1478	0.618145	0.958779	1
k__Bacteria|p__Fusobacteria|c__Fusobacteriia|o__Fusobacteriales|f__Leptotrichiaceae|g__Leptotrichia|s__unknown|fSGB__1732|gSGB__4397|sSGB__6055	1404	0.620563	0.958779	1
k__Bacteria|p__Firmicutes|c__Negativicutes|o__Selenomonadales|f__Selenomonadaceae|g__Selenomonas|s__unknown|fSGB__1717|gSGB__4305|sSGB__5880	997	0.621739	0.958779	1
k__Bacteria|p__Actinobacteria|c__Actinobacteria|o__Propionibacteriales|f__Propionibacteriaceae|g__Pseudopropionibacterium|s__unknown|fSGB__3112|gSGB__10023|sSGB__15899	792	0.622974	0.958779	1
k__Bacteria|p__Proteobacteria|c__Gammaproteobacteria|o__Pasteurellales|f__Pasteurellaceae|g__Haemophilus|s__unknown|fSGB__2477|gSGB__6812|sSGB__9670	453	0.624029	0.958779	1
k__Bacteria|p__Fusobacteria|c__Fusobacteriia|o__Fusobacteriales|f__Leptotrichiaceae|g__unknown|s__unknown|fSGB__1732|gSGB__4400|sSGB__6074	1061	0.626089	0.958779	1
k__Bacteria|p__Firmicutes|c__Clostridia|o__Clostridiales|f__Peptostreptococcaceae|g__Peptoanaerobacter|s__Eubacterium_yurii|fSGB__1803|gSGB__4784|sSGB__6622	687	0.632745	0.958779	1
k__Bacteria|p__Bacteroidetes|c__Bacteroidia|o__Bacteroidales|f__Prevotellaceae|g__Alloprevotella|s__Alloprevotella_tannerae|fSGB__531|gSGB__1097|sSGB__1411	1064	0.639428	0.958779	1
k__Bacteria|p__Proteobacteria|c__Gammaproteobacteria|o__Pasteurellales|f__Pasteurellaceae|g__Haemophilus|s__unknown|fSGB__2477|gSGB__6812|sSGB__9675	589	0.639653	0.958779	1
k__Bacteria|p__Actinobacteria|c__Coriobacteriia|o__Coriobacteriales|f__Atopobiaceae|g__Olsenella|s__Olsenella_uli|fSGB__2991|gSGB__9387|sSGB__14386	133	0.643142	0.958779	1
k__Bacteria|p__Proteobacteria|c__Gammaproteobacteria|o__Cardiobacteriales|f__Cardiobacteriaceae|g__Cardiobacterium|s__unknown|fSGB__2433|gSGB__6671|sSGB__9415	1234	0.653478	0.958779	1
k__Bacteria|p__Actinobacteria|c__Actinobacteria|o__Actinomycetales|f__Actinomycetaceae|g__Actinomyces|s__Actinomyces_odontolyticus|fSGB__3134|gSGB__10570|sSGB__17161	358	0.655193	0.958779	1
k__Bacteria|p__Firmicutes|c__Negativicutes|o__Selenomonadales|f__Selenomonadaceae|g__Selenomonas|s__unknown|fSGB__1717|gSGB__4307|sSGB__5891	1451	0.655758	0.958779	1
k__unknown|p__unknown|c__unknown|o__unknown|f__unknown|g__unknown|s__unknown|fSGB__4352|gSGB__12782|sSGB__19820	416	0.657129	0.958779	1
k__Bacteria|p__Spirochaetes|c__Spirochaetia|o__Spirochaetales|f__Spirochaetaceae|g__Treponema|s__unknown|fSGB__1016|gSGB__2662|sSGB__3585	1415	0.660516	0.958779	1
k__Bacteria|p__Bacteroidetes|c__Flavobacteriia|o__Flavobacteriales|f__Flavobacteriaceae|g__Capnocytophaga|s__Capnocytophaga_sp_ChDC_OS43|fSGB__769|gSGB__1842|sSGB__2498	1415	0.660516	0.958779	1
k__Bacteria|p__Firmicutes|c__Negativicutes|o__Selenomonadales|f__Selenomonadaceae|g__Selenomonas|s__Selenomonas_sputigena|fSGB__1717|gSGB__4309|sSGB__5898	1103	0.668852	0.958779	1
k__Bacteria|p__Firmicutes|c__Bacilli|o__Lactobacillales|f__Carnobacteriaceae|g__Granulicatella|s__unknown|fSGB__1979|gSGB__5709|sSGB__8255	398	0.673648	0.958779	1
k__Bacteria|p__Bacteroidetes|c__Bacteroidia|o__Bacteroidales|f__Prevotellaceae|g__Prevotella|s__Prevotella_denticola|fSGB__568|gSGB__1189|sSGB__1540	1239	0.673845	0.958779	1
k__Bacteria|p__Bacteroidetes|c__Flavobacteriia|o__Flavobacteriales|f__Flavobacteriaceae|g__Capnocytophaga|s__Capnocytophaga_sp_oral_taxon_338|fSGB__769|gSGB__1834|sSGB__2478	459	0.674393	0.958779	1
k__Bacteria|p__Actinobacteria|c__Actinobacteria|o__Micrococcales|f__Micrococcaceae|g__Rothia|s__Rothia_mucilaginosa|fSGB__3125|gSGB__10483|sSGB__16975	124	0.686879	0.958779	1
k__Bacteria|p__Firmicutes|c__Negativicutes|o__Veillonellales|f__Veillonellaceae|g__Veillonella|s__Veillonella_parvula|fSGB__1873|gSGB__4968|sSGB__6939	1536	0.687031	0.958779	1
k__Bacteria|p__Firmicutes|c__Bacilli|o__Lactobacillales|f__Carnobacteriaceae|g__Granulicatella|s__unknown|fSGB__1979|gSGB__5709|sSGB__8252	343	0.690031	0.958779	1
k__Bacteria|p__Candidatus_Saccharibacteria|c__Candidatus_Saccharibacteria_unclassified|o__Candidatus_Saccharibacteria_unclassified|f__Candidatus_Saccharibacteria_unclassified|g__unknown|s__unknown|fSGB__4357|gSGB__12795|sSGB__19883	1537	0.690562	0.958779	1
k__Bacteria|p__Bacteroidetes|c__Bacteroidia|o__Bacteroidales|f__Prevotellaceae|g__Prevotella|s__unknown|fSGB__551|gSGB__1140|sSGB__1459	1538	0.694101	0.958779	1
k__Bacteria|p__Bacteroidetes|c__Bacteroidia|o__Bacteroidales|f__Tannerellaceae|g__Tannerella|s__Tannerella_forsythia|fSGB__626|gSGB__1480|sSGB__2053	951	0.696368	0.958779	1
k__Bacteria|p__Candidatus_Saccharibacteria|c__Candidatus_Saccharibacteria_unclassified|o__Candidatus_Saccharibacteria_unclassified|f__Candidatus_Saccharibacteria_unclassified|g__unknown|s__unknown|fSGB__4357|gSGB__12797|sSGB__19903	550	0.696722	0.958779	1
k__Bacteria|p__Actinobacteria|c__Actinobacteria|o__Micrococcales|f__Micrococcaceae|g__Rothia|s__Rothia_dentocariosa|fSGB__3125|gSGB__10485|sSGB__16988	1502	0.703061	0.958779	1
k__Bacteria|p__Candidatus_Saccharibacteria|c__Candidatus_Saccharibacteria_unclassified|o__Candidatus_Saccharibacteria_unclassified|f__Candidatus_Saccharibacteria_unclassified|g__unknown|s__unknown|fSGB__4357|gSGB__12794|sSGB__19881	484	0.705332	0.958779	1
k__Bacteria|p__Firmicutes|c__Negativicutes|o__Veillonellales|f__Veillonellaceae|g__Dialister|s__Dialister_invisus|fSGB__1707|gSGB__4274|sSGB__5825	1354	0.70772	0.958779	1
k__Bacteria|p__Fusobacteria|c__Fusobacteriia|o__Fusobacteriales|f__Leptotrichiaceae|g__Leptotrichia|s__Leptotrichia_wadei|fSGB__1732|gSGB__4397|sSGB__6054	1391	0.70932	0.958779	1
k__Bacteria|p__Actinobacteria|c__Actinobacteria|o__Bifidobacteriales|f__Bifidobacteriaceae|g__Scardovia|s__Scardovia_wiggsiae|fSGB__3085|gSGB__9840|sSGB__15494	364	0.716732	0.958779	1
k__Bacteria|p__Proteobacteria|c__Epsilonproteobacteria|o__Campylobacterales|f__Campylobacteraceae|g__Campylobacter|s__unknown|fSGB__4197|gSGB__12446|sSGB__19335	1285	0.71878	0.958779	1
k__Bacteria|p__Actinobacteria|c__Actinobacteria|o__Corynebacteriales|f__Corynebacteriaceae|g__Corynebacterium|s__unknown|fSGB__3130|gSGB__10497|sSGB__17006	215	0.718888	0.958779	1
k__Bacteria|p__Proteobacteria|c__Gammaproteobacteria|o__Pasteurellales|f__Pasteurellaceae|g__Haemophilus|s__Haemophilus_parainfluenzae|fSGB__2477|gSGB__6812|sSGB__9663	530	0.719002	0.958779	1
k__Bacteria|p__Fusobacteria|c__Fusobacteriia|o__Fusobacteriales|f__Fusobacteriaceae|g__Fusobacterium|s__Fusobacterium_periodonticum|fSGB__1728|gSGB__4374|sSGB__5989	1431	0.720372	0.958779	1
k__Bacteria|p__Actinobacteria|c__Actinobacteria|o__Corynebacteriales|f__Corynebacteriaceae|g__Corynebacterium|s__Corynebacterium_durum|fSGB__3130|gSGB__10498|sSGB__17008	1394	0.720914	0.958779	1
k__Bacteria|p__Candidatus_Saccharibacteria|c__Candidatus_Saccharibacteria_unclassified|o__Candidatus_Saccharibacteria_unclassified|f__Candidatus_Saccharibacteria_unclassified|g__unknown|s__unknown|fSGB__4361|gSGB__12807|sSGB__19921	137	0.725741	0.960324	1
k__Bacteria|p__Proteobacteria|c__Gammaproteobacteria|o__Cardiobacteriales|f__Cardiobacteriaceae|g__unknown|s__unknown|fSGB__2433|gSGB__6673|sSGB__9421	330	0.745669	0.96593	1
k__unknown|p__unknown|c__unknown|o__unknown|f__unknown|g__unknown|s__unknown|fSGB__651|gSGB__1611|sSGB__2208	138	0.746926	0.96593	1
k__Bacteria|p__Bacteroidetes|c__Bacteroidia|o__Bacteroidales|f__Bacteroidaceae|g__Bacteroides|s__Candidatus_Bacteroides_periocalifornicus|fSGB__496|gSGB__1025|sSGB__1320	386	0.747005	0.96593	1
k__Bacteria|p__Actinobacteria|c__Actinobacteria|o__Propionibacteriales|f__Propionibacteriaceae|g__Propionibacterium|s__Propionibacterium_acidifaciens|fSGB__3112|gSGB__10026|sSGB__15903	247	0.750574	0.96593	1
k__Bacteria|p__Candidatus_Gracilibacteria|c__Candidatus_Gracilibacteria_unclassified|o__Candidatus_Gracilibacteria_unclassified|f__Candidatus_Gracilibacteria_unclassified|g__unknown|s__unknown|fSGB__1724|gSGB__4364|sSGB__5977	605	0.753725	0.96593	1
k__Bacteria|p__Proteobacteria|c__Gammaproteobacteria|o__Pasteurellales|f__Pasteurellaceae|g__Haemophilus|s__Haemophilus_sp_HMSC061E01|fSGB__2477|gSGB__6812|sSGB__9701	349	0.755193	0.96593	1
k__Bacteria|p__Firmicutes|c__Bacilli|o__Lactobacillales|f__Streptococcaceae|g__Streptococcus|s__Streptococcus_infantis|fSGB__1976|gSGB__5680|sSGB__8095	1224	0.757009	0.96593	1
k__Bacteria|p__Firmicutes|c__Clostridia|o__Clostridiales|f__Lachnospiraceae|g__Lachnoanaerobaculum|s__Lachnoanaerobaculum_saburreum|fSGB__1398|gSGB__3393|sSGB__4483	1026	0.761223	0.96593	1
k__Bacteria|p__Bacteroidetes|c__Bacteroidia|o__Bacteroidales|f__Prevotellaceae|g__Prevotella|s__Prevotella_maculosa|fSGB__565|gSGB__1177|sSGB__1524	1480	0.763159	0.96593	1
k__Bacteria|p__Proteobacteria|c__Epsilonproteobacteria|o__Campylobacterales|f__Campylobacteraceae|g__Campylobacter|s__Campylobacter_showae|fSGB__4197|gSGB__12444|sSGB__19322	1522	0.776832	0.967451	1
k__Bacteria|p__Proteobacteria|c__Betaproteobacteria|o__Burkholderiales|f__Burkholderiaceae|g__Lautropia|s__Lautropia_mirabilis|fSGB__2595|gSGB__8459|sSGB__13165	1484	0.778394	0.967451	1
k__Bacteria|p__Bacteroidetes|c__Bacteroidia|o__Bacteroidales|f__Prevotellaceae|g__Prevotella|s__Prevotella_micans|fSGB__569|gSGB__1200|sSGB__1565	765	0.787788	0.967451	1
k__Bacteria|p__Firmicutes|c__Negativicutes|o__Selenomonadales|f__Selenomonadaceae|g__unknown|s__unknown|fSGB__1717|gSGB__4308|sSGB__5895	822	0.795351	0.967451	1
k__unknown|p__unknown|c__unknown|o__unknown|f__unknown|g__unknown|s__unknown|fSGB__1860|gSGB__4938|sSGB__6893	1002	0.799399	0.967451	1
k__Bacteria|p__Bacteroidetes|c__Flavobacteriia|o__Flavobacteriales|f__Flavobacteriaceae|g__Capnocytophaga|s__Capnocytophaga_granulosa|fSGB__769|gSGB__1836|sSGB__2483	1529	0.803175	0.967451	1
k__Bacteria|p__Firmicutes|c__Bacilli|o__Lactobacillales|f__Aerococcaceae|g__Abiotrophia|s__Abiotrophia_sp_HMSC24B09|fSGB__1978|gSGB__5707|sSGB__8236	518	0.805821	0.967451	1
k__Bacteria|p__Fusobacteria|c__Fusobacteriia|o__Fusobacteriales|f__Leptotrichiaceae|g__Leptotrichia|s__Leptotrichia_goodfellowii|fSGB__1732|gSGB__4399|sSGB__6073	108	0.811678	0.967451	1
k__Bacteria|p__Candidatus_Gracilibacteria|c__Candidatus_Gracilibacteria_unclassified|o__Candidatus_Gracilibacteria_unclassified|f__Candidatus_Gracilibacteria_unclassified|g__unknown|s__unknown|fSGB__1724|gSGB__4364|sSGB__5978	613	0.813041	0.967451	1
k__Bacteria|p__Proteobacteria|c__Betaproteobacteria|o__Neisseriales|f__Neisseriaceae|g__unknown|s__unknown|fSGB__2434|gSGB__6679|sSGB__9438	130	0.822927	0.967451	1
k__Bacteria|p__Bacteroidetes|c__Bacteroidia|o__Bacteroidales|f__Prevotellaceae|g__Prevotella|s__Prevotella_saccharolytica|fSGB__551|gSGB__1137|sSGB__1454	1496	0.824591	0.967451	1
k__unknown|p__unknown|c__unknown|o__unknown|f__unknown|g__unknown|s__unknown|fSGB__1714|gSGB__4299|sSGB__5872	337	0.826844	0.967451	1
k__Bacteria|p__Firmicutes|c__Bacilli|o__Lactobacillales|f__Streptococcaceae|g__Streptococcus|s__Streptococcus_anginosus|fSGB__1976|gSGB__5676|sSGB__8027	946	0.830674	0.967451	1
k__Bacteria|p__Firmicutes|c__Clostridia|o__Clostridiales|f__Peptostreptococcaceae|g__Peptoanaerobacter|s__Peptoanaerobacter_stomatis|fSGB__1803|gSGB__4785|sSGB__6624	131	0.846232	0.967451	1
k__Bacteria|p__Proteobacteria|c__Epsilonproteobacteria|o__Campylobacterales|f__Campylobacteraceae|g__Campylobacter|s__unknown|fSGB__4197|gSGB__12444|sSGB__19314	131	0.846232	0.967451	1
k__Bacteria|p__Bacteroidetes|c__Bacteroidia|o__Bacteroidales|f__Porphyromonadaceae|g__unknown|s__unknown|fSGB__622|gSGB__1473|sSGB__2039	181	0.847586	0.967451	1
k__Bacteria|p__Fusobacteria|c__Fusobacteriia|o__Fusobacteriales|f__Fusobacteriaceae|g__Fusobacterium|s__Fusobacterium_nucleatum|fSGB__1728|gSGB__4374|sSGB__6007	1580	0.847859	0.967451	1
k__Bacteria|p__Fusobacteria|c__Fusobacteriia|o__Fusobacteriales|f__Leptotrichiaceae|g__Leptotrichia|s__Leptotrichia_sp_oral_taxon_215|fSGB__1732|gSGB__4398|sSGB__6067	1352	0.848332	0.967451	1
k__Bacteria|p__Proteobacteria|c__Epsilonproteobacteria|o__Campylobacterales|f__Campylobacteraceae|g__Campylobacter|s__unknown|fSGB__4197|gSGB__12444|sSGB__19318	1541	0.848842	0.967451	1
k__Bacteria|p__Firmicutes|c__Clostridia|o__Clostridiales|f__Clostridiales_Family_XIII_Incertae_Sedis|g__Clostridiales_Family_XIII_Incertae_Sedis_unclassified|s__Eubacterium_brachy|fSGB__1197|gSGB__2952|sSGB__3931	1076	0.850525	0.967451	1
k__unknown|p__unknown|c__unknown|o__unknown|f__unknown|g__unknown|s__unknown|fSGB__4353|gSGB__12785|sSGB__19826	287	0.857535	0.967451	1
k__Bacteria|p__Actinobacteria|c__Actinobacteria|o__Actinomycetales|f__Actinomycetaceae|g__Actinomyces|s__Actinomyces_oris|fSGB__3111|gSGB__10017|sSGB__15878	1585	0.866686	0.967451	1
k__unknown|p__unknown|c__unknown|o__unknown|f__unknown|g__unknown|s__unknown|fSGB__1397|gSGB__3391|sSGB__4479	378	0.867008	0.967451	1
k__Bacteria|p__Actinobacteria|c__Actinobacteria|o__Actinomycetales|f__Actinomycetaceae|g__Actinomyces|s__Actinomyces_massiliensis|fSGB__3111|gSGB__10014|sSGB__15873	1469	0.86893	0.967451	1
k__unknown|p__unknown|c__unknown|o__unknown|f__unknown|g__unknown|s__unknown|fSGB__1395|gSGB__3388|sSGB__4476	549	0.87388	0.967451	1
k__Bacteria|p__Firmicutes|c__Bacilli|o__Lactobacillales|f__Streptococcaceae|g__Streptococcus|s__Streptococcus_sanguinis|fSGB__1976|gSGB__5677|sSGB__8047	1587	0.874238	0.967451	1
k__Bacteria|p__Proteobacteria|c__Betaproteobacteria|o__Burkholderiales|f__Burkholderiaceae|g__unknown|s__unknown|fSGB__2594|gSGB__8283|sSGB__12664	460	0.875265	0.967451	1
k__Bacteria|p__Actinobacteria|c__Coriobacteriia|o__Coriobacteriales|f__Atopobiaceae|g__Atopobium|s__Atopobium_parvulum|fSGB__327|gSGB__748|sSGB__972	573	0.877729	0.967451	1
k__Bacteria|p__Bacteroidetes|c__Bacteroidia|o__Bacteroidales|f__Prevotellaceae|g__Alloprevotella|s__unknown|fSGB__554|gSGB__1155|sSGB__1483	272	0.879284	0.967451	1
k__Bacteria|p__Firmicutes|c__Clostridia|o__Clostridiales|f__Lachnospiraceae|g__Lachnoanaerobaculum|s__Lachnoanaerobaculum_saburreum|fSGB__1398|gSGB__3393|sSGB__4481	1549	0.879582	0.967451	1
k__Bacteria|p__Bacteroidetes|c__Bacteroidia|o__Bacteroidales|f__Prevotellaceae|g__unknown|s__unknown|fSGB__552|gSGB__1144|sSGB__1468	419	0.881537	0.967451	1
k__unknown|p__unknown|c__unknown|o__unknown|f__unknown|g__unknown|s__unknown|fSGB__1860|gSGB__4936|sSGB__6889	170	0.888906	0.967451	1
k__Bacteria|p__Actinobacteria|c__Actinobacteria|o__Actinomycetales|f__Actinomycetaceae|g__unknown|s__unknown|fSGB__3111|gSGB__10015|sSGB__15876	674	0.891344	0.967451	1
k__Bacteria|p__Actinobacteria|c__Actinobacteria|o__Propionibacteriales|f__Propionibacteriaceae|g__unknown|s__unknown|fSGB__3112|gSGB__10022|sSGB__15896	1151	0.893064	0.967451	1
k__Bacteria|p__Bacteroidetes|c__Bacteroidia|o__Bacteroidales|f__Prevotellaceae|g__Prevotella|s__Prevotella_sp_oral_taxon_306|fSGB__568|gSGB__1190|sSGB__1542	1020	0.8936	0.967451	1
k__Bacteria|p__Firmicutes|c__Negativicutes|o__Selenomonadales|f__Selenomonadaceae|g__Selenomonas|s__Selenomonas_artemidis|fSGB__1717|gSGB__4304|sSGB__5878	1478	0.905021	0.975784	1
k__Bacteria|p__Firmicutes|c__Bacilli|o__Lactobacillales|f__Streptococcaceae|g__Streptococcus|s__unknown|fSGB__1976|gSGB__5679|sSGB__8060	198	0.909351	0.976434	1
k__Bacteria|p__Candidatus_Saccharibacteria|c__Candidatus_Saccharibacteria_unclassified|o__Candidatus_Saccharibacteria_unclassified|f__Candidatus_Saccharibacteria_unclassified|g__unknown|s__unknown|fSGB__4357|gSGB__12796|sSGB__19893	678	0.920205	0.977065	1
k__Bacteria|p__Firmicutes|c__Clostridia|o__Clostridiales|f__Lachnospiraceae|g__Lachnospiraceae_unclassified|s__Lachnospiraceae_bacterium_oral_taxon_500|fSGB__1398|gSGB__3392|sSGB__4480	731	0.921124	0.977065	1
k__Bacteria|p__Firmicutes|c__Negativicutes|o__Selenomonadales|f__Selenomonadaceae|g__unknown|s__unknown|fSGB__1717|gSGB__4303|sSGB__5876	1090	0.921126	0.977065	1
k__Bacteria|p__Proteobacteria|c__Gammaproteobacteria|o__Pasteurellales|f__Pasteurellaceae|g__Haemophilus|s__Haemophilus_sp_CCUG_66565|fSGB__2477|gSGB__6810|sSGB__9649	403	0.925038	0.977258	1
k__Bacteria|p__Actinobacteria|c__Actinobacteria|o__Actinomycetales|f__Actinomycetaceae|g__Actinomyces|s__Actinomyces_sp_oral_taxon_448|fSGB__3111|gSGB__10013|sSGB__15872	1449	0.942218	0.985389	1
k__Bacteria|p__Bacteroidetes|c__Flavobacteriia|o__Flavobacteriales|f__Flavobacteriaceae|g__Capnocytophaga|s__Capnocytophaga_gingivalis|fSGB__769|gSGB__1835|sSGB__2479	1606	0.946464	0.985389	1
k__unknown|p__unknown|c__unknown|o__unknown|f__unknown|g__unknown|s__unknown|fSGB__4353|gSGB__12785|sSGB__19827	173	0.949372	0.985389	1
k__Bacteria|p__Firmicutes|c__Clostridia|o__Clostridiales|f__Lachnospiraceae|g__Lachnoanaerobaculum|s__Lachnoanaerobaculum_sp_ICM7|fSGB__1398|gSGB__3393|sSGB__4494	632	0.957658	0.985389	1
k__Bacteria|p__Actinobacteria|c__Actinobacteria|o__Micrococcales|f__Micrococcaceae|g__Rothia|s__Rothia_aeria|fSGB__3125|gSGB__10484|sSGB__16987	1379	0.963476	0.985389	1
k__Bacteria|p__Proteobacteria|c__Betaproteobacteria|o__Neisseriales|f__Neisseriaceae|g__Kingella|s__Kingella_denitrificans|fSGB__2434|gSGB__6678|sSGB__9437	1235	0.964991	0.985389	1
k__Bacteria|p__Proteobacteria|c__Gammaproteobacteria|o__Pasteurellales|f__Pasteurellaceae|g__unknown|s__unknown|fSGB__2477|gSGB__6813|sSGB__9727	633	0.965351	0.985389	1
k__Bacteria|p__Proteobacteria|c__Gammaproteobacteria|o__Pasteurellales|f__Pasteurellaceae|g__Haemophilus|s__unknown|fSGB__2477|gSGB__6812|sSGB__9665	148	0.966447	0.985389	1
k__Bacteria|p__Firmicutes|c__Clostridia|o__Clostridiales|f__Lachnospiraceae|g__Stomatobaculum|s__Stomatobaculum_longum|fSGB__1533|gSGB__3883|sSGB__5265	765	0.966584	0.985389	1
k__Bacteria|p__Bacteroidetes|c__Bacteroidia|o__Bacteroidales|f__Prevotellaceae|g__unknown|s__unknown|fSGB__552|gSGB__1144|sSGB__1469	161	0.978915	0.994092	1
k__unknown|p__unknown|c__unknown|o__unknown|f__unknown|g__unknown|s__unknown|fSGB__1860|gSGB__4938|sSGB__6894	314	0.986932	0.994214	1
k__Bacteria|p__Proteobacteria|c__Betaproteobacteria|o__Neisseriales|f__Neisseriaceae|g__Neisseria|s__Neisseria_elongata|fSGB__2434|gSGB__6682|sSGB__9447	1499	0.989872	0.994214	1
k__unknown|p__unknown|c__unknown|o__unknown|f__unknown|g__unknown|s__unknown|fSGB__570|gSGB__1201|sSGB__1566	1241	0.992996	0.994214	1
k__Bacteria|p__Bacteroidetes|c__Bacteroidia|o__Bacteroidales|f__Prevotellaceae|g__unknown|s__unknown|fSGB__551|gSGB__1138|sSGB__1455	370	0.994214	0.994214	1

## Sheet: gut pathways PPT diet
feature	s	p	p_FDR	p_bonferroni
PWY-7356: thiamine diphosphate salvage IV (yeast)	638	5.07366e-09	1.47136e-06	1.47136e-06
PWY-7242: D-fructuronate degradation	733	2.61568e-08	3.79273e-06	7.58546e-06
GLUCUROCAT-PWY: superpathway of &beta;-D-glucuronosides degradation	786	8.21621e-08	7.94234e-06	2.3827e-05
PWY-6292: superpathway of L-cysteine biosynthesis (mammalian)	847	4.88147e-07	3.53907e-05	0.000141563
PWY-6507: 4-deoxy-L-threo-hex-4-enopyranuronate degradation	928	1.44838e-06	8.40062e-05	0.000420031
GALACTUROCAT-PWY: D-galacturonate degradation I	989	4.55071e-06	0.000219951	0.00131971
ARGSYNBSUB-PWY: L-arginine biosynthesis II (acetyl cycle)	1026	8.88235e-06	0.000367983	0.00257588
ARGSYN-PWY: L-arginine biosynthesis I (via L-ornithine)	1113	3.96716e-05	0.00136586	0.0115048
GLUTORN-PWY: L-ornithine biosynthesis I	1117	4.23889e-05	0.00136586	0.0122928
PWY66-399: gluconeogenesis III	1096	4.87932e-05	0.00140979	0.01415
PWY490-3: nitrate reduction VI (assimilatory)	219	5.34747e-05	0.00140979	0.0155076
PWY-7383: anaerobic energy metabolism (invertebrates, cytosol)	1115	6.68155e-05	0.00156816	0.0193765
PWY-6305: superpathway of putrescine biosynthesis	1148	7.0297e-05	0.00156816	0.0203861
PWY-7456: &beta;-(1,4)-mannan degradation	1165	9.22422e-05	0.00191073	0.0267502
PWY-5154: L-arginine biosynthesis III (via N-acetyl-L-citrulline)	1245	0.000313824	0.00606725	0.0910088
PWY-6823: molybdopterin biosynthesis	1258	0.000379704	0.00648381	0.110114
COBALSYN-PWY: superpathway of adenosylcobalamin salvage from cobinamide I	1229	0.000394935	0.00648381	0.114531
PWY-7323: superpathway of GDP-mannose-derived O-antigen building blocks biosynthesis	1262	0.000402443	0.00648381	0.116708
COMPLETE-ARO-PWY: superpathway of aromatic amino acid biosynthesis	1311	0.000805993	0.012302	0.233738
PWY-7238: sucrose biosynthesis II	1333	0.00108911	0.0157922	0.315843
PWY-1269: CMP-3-deoxy-D-manno-octulosonate biosynthesis	1342	0.00122949	0.0169787	0.356552
PWY-4984: urea cycle	1316	0.00135214	0.0172501	0.392122
PWY-6703: preQ0 biosynthesis	1350	0.00136811	0.0172501	0.396751
PWY-6143: CMP-pseudaminate biosynthesis	295	0.00158711	0.0191775	0.460261
PWY-8004: Entner-Doudoroff pathway I	1390	0.00230345	0.02672	0.668
PWY-5384: sucrose degradation IV (sucrose phosphorylase)	1398	0.0025497	0.028439	0.739413
RUMP-PWY: formaldehyde oxidation I	225	0.00274816	0.0295172	0.796965
GLYCOLYSIS-E-D: superpathway of glycolysis and the Entner-Doudoroff pathway	1415	0.00315475	0.0326742	0.914877
HSERMETANA-PWY: L-methionine biosynthesis III	1431	0.00384095	0.0384095	1
CENTFERM-PWY: pyruvate fermentation to butanoate	1202	0.00399497	0.038618	1
PWY-6590: superpathway of Clostridium acetobutylicum acidogenic fermentation	1210	0.00445355	0.0416623	1
GALACT-GLUCUROCAT-PWY: superpathway of hexuronide and hexuronate degradation	1346	0.00476333	0.0429576	1
PWY-621: sucrose degradation III (sucrose invertase)	1451	0.00488828	0.0429576	1
PWY-7560: methylerythritol phosphate pathway II	1466	0.00583644	0.0497814	1
PWY-8131: 5'-deoxyadenosine degradation II	852	0.00613399	0.0508245	1
PWY-7400: L-arginine biosynthesis IV (archaebacteria)	1479	0.006789	0.0546892	1
PWY-6121: 5-aminoimidazole ribonucleotide biosynthesis I	1497	0.00833838	0.0653549	1
CITRULBIO-PWY: L-citrulline biosynthesis	1501	0.00872295	0.0663365	1
PWY-5505: L-glutamate and L-glutamine biosynthesis	1503	0.00892111	0.0663365	1
PWY-6607: guanosine nucleotides degradation I	1024	0.010095	0.0726659	1
PWY-7790: UMP biosynthesis II	1520	0.0107746	0.0726659	1
PWY-7791: UMP biosynthesis III	1520	0.0107746	0.0726659	1
PWY-5686: UMP biosynthesis I	1520	0.0107746	0.0726659	1
PWY-5941: glycogen degradation II	1529	0.0118884	0.0783551	1
COA-PWY-1: superpathway of coenzyme A biosynthesis III (mammals)	1547	0.0144262	0.0922168	1
PWY-6630: superpathway of L-tyrosine biosynthesis	1512	0.0146275	0.0922168	1
PWY-5690: TCA cycle II (plants and fungi)	1150	0.0162355	0.100177	1
P461-PWY: hexitol fermentation to lactate, formate, ethanol and acetate	1251	0.0172413	0.104166	1
GLYCOGENSYNTH-PWY: glycogen biosynthesis I (from ADP-D-Glucose)	1572	0.018739	0.110904	1
PWY-7664: oleate biosynthesis IV (anaerobic)	1540	0.0196774	0.11228	1
PWY-6282: palmitoleate biosynthesis I (from (5Z)-dodec-5-enoate)	1541	0.0198829	0.11228	1
PWY-7345: superpathway of anaerobic sucrose degradation	1579	0.0201329	0.11228	1
FASYN-ELONG-PWY: fatty acid elongation -- saturated	1545	0.0207241	0.113396	1
PWY0-1261: anhydromuropeptides recycling I	1589	0.0222809	0.119656	1
PWY66-409: superpathway of purine nucleotide salvage	1115	0.0230571	0.121322	1
UNINTEGRATED	1594	0.0234277	0.121322	1
COA-PWY: coenzyme A biosynthesis I (prokaryotic)	1607	0.026652	0.135598	1
PWY-6531: mannitol cycle	1225	0.0276069	0.138034	1
PWY-6595: superpathway of guanosine nucleotides degradation (plants)	1071	0.0288266	0.139258	1
PWY-2942: L-lysine biosynthesis III	1616	0.0291027	0.139258	1
PWY-5989: stearate biosynthesis II (bacteria and plants)	1618	0.0296729	0.139258	1
PWY0-862: (5Z)-dodecenoate biosynthesis I	1581	0.0297958	0.139258	1
HISDEG-PWY: L-histidine degradation I	1620	0.0302527	0.139258	1
ARG+POLYAMINE-SYN: superpathway of arginine and polyamine biosynthesis	1585	0.0309886	0.140278	1
PWY-6123: inosine-5'-phosphate biosynthesis I	1624	0.0314415	0.140278	1
PWY-7761: NAD salvage pathway II (PNC IV cycle)	1590	0.0325371	0.142966	1
PWY-6628: superpathway of L-phenylalanine biosynthesis	1630	0.0332998	0.144133	1
PWY-6519: 8-amino-7-oxononanoate biosynthesis I	1594	0.0338232	0.144246	1
PWY-6470: peptidoglycan biosynthesis V (&beta;-lactam resistance)	1218	0.0372135	0.156404	1
BIOTIN-BIOSYNTHESIS-PWY: biotin biosynthesis I	1606	0.0379452	0.157201	1
POLYAMSYN-PWY: superpathway of polyamine biosynthesis I	1615	0.0413103	0.168732	1
UNMAPPED	1660	0.0440618	0.176646	1
PWY-7851: coenzyme A biosynthesis II (eukaryotic)	1661	0.044466	0.176646	1
FOLSYN-PWY: superpathway of tetrahydrofolate biosynthesis and salvage	325	0.0472633	0.182789	1
PWY-6588: pyruvate fermentation to acetone	220	0.0472729	0.182789	1
PWY0-1296: purine ribonucleosides degradation	1670	0.048247	0.182962	1
PWY-6612: superpathway of tetrahydrofolate biosynthesis	326	0.0485796	0.182962	1
COLANSYN-PWY: colanic acid building blocks biosynthesis	1680	0.0527612	0.196163	1
PWY-6122: 5-aminoimidazole ribonucleotide biosynthesis II	1688	0.056622	0.205255	1
PWY-6277: superpathway of 5-aminoimidazole ribonucleotide biosynthesis	1688	0.056622	0.205255	1
PWY-6803: phosphatidylcholine acyl editing	367	0.0580193	0.207723	1
NONMEVIPP-PWY: methylerythritol phosphate pathway I	1699	0.0623118	0.220371	1
PWY-2941: L-lysine biosynthesis II	1706	0.0661731	0.231207	1
GLYCOCAT-PWY: glycogen degradation I	1679	0.0732625	0.25293	1
PWY-5188: tetrapyrrole biosynthesis I (from glutamate)	1722	0.0757422	0.258415	1
PWY0-1061: superpathway of L-alanine biosynthesis	1498	0.0782936	0.264013	1
PWY-7237: myo-, chiro- and scyllo-inositol degradation	1730	0.0809343	0.268919	1
RIBOSYN2-PWY: flavin biosynthesis I (bacteria and plants)	1731	0.0816031	0.268919	1
PWY-5030: L-histidine degradation III	1736	0.085015	0.275378	1
PWY0-1297: superpathway of purine deoxyribonucleosides degradation	1472	0.0861731	0.275378	1
PWY-6124: inosine-5'-phosphate biosynthesis II	1738	0.0864116	0.275378	1
ORNDEG-PWY: superpathway of ornithine degradation	403	0.088432	0.276096	1
PWY0-162: superpathway of pyrimidine ribonucleotides de novo biosynthesis	1741	0.0885413	0.276096	1
P185-PWY: formaldehyde assimilation III (dihydroxyacetone cycle)	1513	0.0896611	0.276614	1
THISYNARA-PWY: superpathway of thiamine diphosphate biosynthesis III (eukaryotes)	1748	0.0936751	0.284574	1
PWY-6936: seleno-amino acid biosynthesis (plants)	1750	0.095185	0.284574	1
PYRIDNUCSYN-PWY: NAD de novo biosynthesis I (from aspartate)	1750	0.095185	0.284574	1
GLUDEG-I-PWY: GABA shunt	1048	0.0963103	0.285	1
PWY-6969: TCA cycle V (2-oxoglutarate synthase)	1756	0.0998318	0.292437	1
PWY-6901: superpathway of glucose and xylose degradation	1765	0.107139	0.308318	1
PWY-7312: dTDP-&beta;-D-fucofuranose biosynthesis	997	0.10738	0.308318	1
PWY-6527: stachyose degradation	1767	0.108819	0.309389	1
PWY-6317: D-galactose degradation I (Leloir pathway)	1770	0.111379	0.309759	1
PWY-5103: L-isoleucine biosynthesis III	1770	0.111379	0.309759	1
PWY-5136: fatty acid &beta;-oxidation II (plant peroxisome)	558	0.112154	0.309759	1
PWY-8187: L-arginine degradation XIII (reductive Stickland reaction)	1778	0.118435	0.324022	1
PWY-6859: all-trans-farnesol biosynthesis	1740	0.120264	0.32595	1
PENTOSE-P-PWY: pentose phosphate pathway	1793	0.132607	0.354833	1
DTDPRHAMSYN-PWY: dTDP-&beta;-L-rhamnose biosynthesis	1794	0.133597	0.354833	1
OANTIGEN-PWY: O-antigen building blocks biosynthesis (E. coli)	1795	0.134592	0.354833	1
PWY-7234: inosine-5'-phosphate biosynthesis III	1758	0.137922	0.360336	1
PWY-6415: L-ascorbate biosynthesis V (euglena, D-galacturonate pathway)	173	0.141632	0.366726	1
PWY-6807: xyloglucan degradation II (exoglucanase)	716	0.142932	0.366817	1
HOMOSER-METSYN-PWY: L-methionine biosynthesis I	391	0.153328	0.390044	1
PWY-5347: superpathway of L-methionine biosynthesis (transsulfuration)	392	0.156603	0.393736	1
FUCCAT-PWY: fucose degradation	1657	0.157494	0.393736	1
METSYN-PWY: superpathway of L-homoserine and L-methionine biosynthesis	393	0.159932	0.396413	1
MET-SAM-PWY: superpathway of S-adenosyl-L-methionine biosynthesis	394	0.163314	0.401364	1
GOLPDLCAT-PWY: superpathway of glycerol degradation to 1,3-propanediol	1296	0.165159	0.402488	1
UDPNAGSYN-PWY: UDP-N-acetyl-D-glucosamine biosynthesis I	1826	0.168371	0.406896	1
FUC-RHAMCAT-PWY: superpathway of fucose and rhamnose degradation	1667	0.169866	0.407116	1
PWY-7357: thiamine phosphate formation from pyrithiamine and oxythiamine (yeast)	1830	0.173156	0.411601	1
PWY-7392: taxadiene biosynthesis (engineered)	1797	0.182955	0.428058	1
BRANCHED-CHAIN-AA-SYN-PWY: superpathway of branched chain amino acid biosynthesis	1838	0.183032	0.428058	1
SALVADEHYPOX-PWY: adenosine nucleotides degradation II	1758	0.184873	0.428906	1
PWY-7211: superpathway of pyrimidine deoxyribonucleotides de novo biosynthesis	736	0.187595	0.431766	1
PWY0-1298: superpathway of pyrimidine deoxyribonucleosides degradation	1495	0.195895	0.446969	1
PWY-6270: isoprene biosynthesis I	1849	0.197283	0.446969	1
POLYISOPRENSYN-PWY: polyisoprenoid biosynthesis (E. coli)	1851	0.199959	0.449521	1
PWY-841: superpathway of purine nucleotides de novo biosynthesis I	1853	0.202662	0.451654	1
ARO-PWY: chorismate biosynthesis I	1854	0.204023	0.451654	1
PWY-5005: biotin biosynthesis II	1542	0.210937	0.463422	1
PWY-7688: dTDP-&alpha;-D-ravidosamine and dTDP-4-acetyl-&alpha;-D-ravidosamine biosynthesis	467	0.21459	0.467904	1
PWY-7883: anhydromuropeptides recycling II	1400	0.220008	0.476136	1
PWY-6731: starch degradation III	1869	0.225245	0.483859	1
PWY-6549: L-glutamine biosynthesis III	1788	0.22737	0.484833	1
ILEUSYN-PWY: L-isoleucine biosynthesis I (from threonine)	1874	0.232657	0.487043	1
PWY-8073: lipid IVA biosynthesis (P. putida)	1833	0.233445	0.487043	1
NAGLIPASYN-PWY: lipid IVA biosynthesis (E. coli)	1833	0.233445	0.487043	1
PWY-3001: superpathway of L-isoleucine biosynthesis I	1876	0.23567	0.488174	1
ALLANTOINDEG-PWY: superpathway of allantoin degradation in yeast	922	0.241112	0.495903	1
PWY-6147: 6-hydroxymethyl-dihydropterin diphosphate biosynthesis I	1888	0.254328	0.519403	1
PWY-7115: C4 photosynthetic carbon assimilation cycle, NAD-ME type	1607	0.25653	0.520236	1
PWY-6545: pyrimidine deoxyribonucleotides de novo biosynthesis III	816	0.260472	0.524449	1
PWY-7184: pyrimidine deoxyribonucleotides de novo biosynthesis I	817	0.263453	0.524449	1
PWY-6163: chorismate biosynthesis from 3-dehydroquinate	1894	0.264033	0.524449	1
PWY-7111: pyruvate fermentation to isobutanol (engineered)	1901	0.275674	0.543847	1
GLCMANNANAUT-PWY: superpathway of N-acetylglucosamine, N-acetylmannosamine and N-acetylneuraminate degradation	1905	0.282481	0.553511	1
PWY-7316: dTDP-N-acetylviosamine biosynthesis	348	0.285041	0.554777	1
PWY-7282: 4-amino-2-methyl-5-diphosphomethylpyrimidine biosynthesis II	1911	0.292904	0.558517	1
PWY-7210: pyrimidine deoxyribonucleotides biosynthesis from CTP	597	0.294154	0.558517	1
PWY-6353: purine nucleotides degradation II (aerobic)	1828	0.294249	0.558517	1
P41-PWY: pyruvate fermentation to acetate and (S)-lactate I	1912	0.294666	0.558517	1
PWY-6749: CMP-legionaminate biosynthesis I	509	0.303224	0.563615	1
PWY-5695: inosine 5'-phosphate degradation	1917	0.303582	0.563615	1
PANTOSYN-PWY: superpathway of coenzyme A biosynthesis I (bacteria)	1918	0.305386	0.563615	1
PWY-5367: petroselinate biosynthesis	554	0.306919	0.563615	1
PWY0-1319: CDP-diacylglycerol biosynthesis II	1920	0.309016	0.563615	1
PWY-5667: CDP-diacylglycerol biosynthesis I	1920	0.309016	0.563615	1
PWY-7197: pyrimidine deoxyribonucleotide phosphorylation	1923	0.314515	0.570058	1
PYRIDNUCSAL-PWY: NAD salvage pathway I (PNC VI cycle)	430	0.323319	0.582376	1
HEME-BIOSYNTHESIS-II-1: heme b biosynthesis V (aerobic)	271	0.330029	0.590792	1
PWY-6609: adenine and adenosine salvage III	1936	0.339081	0.603273	1
PWY-1861: formaldehyde assimilation II (assimilatory RuMP Cycle)	1211	0.341682	0.604194	1
PWY-5861: superpathway of demethylmenaquinol-8 biosynthesis I	845	0.356551	0.623827	1
PWY-7199: pyrimidine deoxyribonucleosides salvage	1946	0.358793	0.623827	1
PWY-5971: palmitate biosynthesis (type II fatty acid synthase)	499	0.361331	0.623827	1
PWY0-301: L-ascorbate degradation I (bacterial, anaerobic)	291	0.36139	0.623827	1
PWY-5097: L-lysine biosynthesis VI	1950	0.366876	0.626146	1
PWY1ZNC-1: assimilatory sulfate reduction IV	1545	0.368681	0.626146	1
PPGPPMET-PWY: ppGpp metabolism	1662	0.369292	0.626146	1
PWY-5837: 2-carboxy-1,4-naphthoquinol biosynthesis	849	0.371369	0.626146	1
HISTSYN-PWY: L-histidine biosynthesis	1955	0.377138	0.632196	1
PWY-5838: superpathway of menaquinol-8 biosynthesis I	852	0.382729	0.635314	1
PWY-6902: chitin degradation II (Vibrio)	1958	0.383379	0.635314	1
GLUCOSE1PMETAB-PWY: glucose and glucose-1-phosphate degradation	278	0.387543	0.638565	1
PWY0-1477: ethanolamine utilization	1672	0.392695	0.639781	1
PWY66-389: phytol degradation	572	0.393667	0.639781	1
PWY0-781: aspartate superpathway	347	0.397106	0.639781	1
P4-PWY: superpathway of L-lysine, L-threonine and L-methionine biosynthesis I	347	0.397106	0.639781	1
PWY-724: superpathway of L-lysine, L-threonine and L-methionine biosynthesis II	1966	0.400328	0.64141	1
RHAMCAT-PWY: L-rhamnose degradation I	1969	0.406799	0.648196	1
PWY-702: L-methionine biosynthesis II	1973	0.415523	0.654607	1
PWY3O-4107: NAD salvage pathway V (PNC V cycle)	466	0.415679	0.654607	1
PWY-5897: superpathway of menaquinol-11 biosynthesis	862	0.422109	0.654607	1
PWY-5898: superpathway of menaquinol-12 biosynthesis	862	0.422109	0.654607	1
PWY-5899: superpathway of menaquinol-13 biosynthesis	862	0.422109	0.654607	1
PWY66-429: fatty acid biosynthesis initiation (mitochondria)	1980	0.431052	0.664921	1
PWY-7315: dTDP-N-acetylthomosamine biosynthesis	1420	0.434255	0.666317	1
PWY-1042: glycolysis IV	1984	0.440075	0.671493	1
PWY-5189: tetrapyrrole biosynthesis II (from glycine)	335	0.44277	0.671493	1
PWY-5675: nitrate reduction V (assimilatory)	372	0.448413	0.671493	1
LACTOSECAT-PWY: lactose and galactose degradation I	1425	0.448753	0.671493	1
PWY-8178: pentose phosphate pathway (non-oxidative branch) II	1988	0.449206	0.671493	1
PWY-7992: superpathway of menaquinol-8 biosynthesis III	373	0.456208	0.678463	1
HEMESYN2-PWY: heme b biosynthesis II (oxygen-independent)	1619	0.459104	0.679287	1
GLYCOLYSIS: glycolysis I (from glucose 6-phosphate)	1998	0.472496	0.695553	1
PWY-7371: 1,4-dihydroxy-6-naphthoate biosynthesis II	377	0.488139	0.714951	1
HEME-BIOSYNTHESIS-II: heme b biosynthesis I (aerobic)	1331	0.494347	0.720406	1
PWY-5659: GDP-mannose biosynthesis	2018	0.521008	0.755462	1
ANAEROFRUCAT-PWY: homolactic fermentation	2020	0.525997	0.758901	1
PWY-7328: superpathway of UDP-glucose-derived O-antigen building blocks biosynthesis	2026	0.541107	0.772503	1
PWY-4041: &gamma;-glutamyl cycle	1897	0.544804	0.772503	1
PWY-7208: superpathway of pyrimidine nucleobases salvage	2029	0.548743	0.772503	1
PWY-7663: gondoate biosynthesis (anaerobic)	2029	0.548743	0.772503	1
PWY-3841: folate transformations II (plants)	2029	0.548743	0.772503	1
SULFATE-CYS-PWY: superpathway of sulfate assimilation and cysteine biosynthesis	1208	0.551951	0.773264	1
PWY-5022: 4-aminobutanoate degradation V	601	0.561136	0.781232	1
GLYOXYLATE-BYPASS: glyoxylate cycle	386	0.564178	0.781232	1
PWY-6284: superpathway of unsaturated fatty acids biosynthesis (E. coli)	532	0.56572	0.781232	1
P42-PWY: incomplete reductive TCA cycle	1821	0.568652	0.78156	1
PWY0-1586: peptidoglycan maturation (meso-diaminopimelate containing)	2040	0.577188	0.78955	1
PWY4LZ-257: superpathway of fermentation (Chlamydomonas reinhardtii)	704	0.580274	0.790045	1
P124-PWY: Bifidobacterium shunt	448	0.583349	0.79052	1
PWY-7221: guanosine ribonucleotides de novo biosynthesis	2056	0.619759	0.824451	1
PWY4FS-7: phosphatidylglycerol biosynthesis I (plastidic)	2056	0.619759	0.824451	1
PWY4FS-8: phosphatidylglycerol biosynthesis II (non-plastidic)	2056	0.619759	0.824451	1
PWY-5484: glycolysis II (from fructose 6-phosphate)	2056	0.619759	0.824451	1
PYRIDOXSYN-PWY: pyridoxal 5'-phosphate biosynthesis I	2061	0.633338	0.832584	1
PWY-5345: superpathway of L-methionine biosynthesis (by sulfhydrylation)	1229	0.633366	0.832584	1
METH-ACETATE-PWY: methanogenesis from acetate	1719	0.634487	0.832584	1
PANTO-PWY: phosphopantothenate biosynthesis I	2064	0.641546	0.834297	1
PWY-5973: cis-vaccenate biosynthesis	2064	0.641546	0.834297	1
PWY-6906: chitin derivatives degradation	1890	0.64532	0.835459	1
P164-PWY: purine nucleobases degradation I (anaerobic)	1765	0.649625	0.837295	1
P161-PWY: acetylene degradation (anaerobic)	717	0.656997	0.840734	1
PWY-5100: pyruvate fermentation to acetate and lactate II	2070	0.658092	0.840734	1
PEPTIDOGLYCANSYN-PWY: peptidoglycan biosynthesis I (meso-diaminopimelate containing)	2073	0.666429	0.843795	1
PWY-6168: flavin biosynthesis III (fungi)	1771	0.668326	0.843795	1
PWY-7977: L-methionine biosynthesis IV	2074	0.669217	0.843795	1
PWY-I9: L-cysteine biosynthesis VI (from L-methionine)	1987	0.674823	0.843795	1
PWY-5676: acetyl-CoA fermentation to butanoate II	1858	0.677347	0.843795	1
PWY-5130: 2-oxobutanoate degradation I	1901	0.677945	0.843795	1
PWY-5913: partial TCA cycle (obligate autotrophs)	1384	0.682532	0.845873	1
PWY-5121: superpathway of geranylgeranyl diphosphate biosynthesis II (via MEP)	2090	0.714427	0.877393	1
PWY-7117: C4 photosynthetic carbon assimilation cycle, PEPCK type	1393	0.717042	0.877393	1
PWY-241: C4 photosynthetic carbon assimilation cycle, NADP-ME type	1393	0.717042	0.877393	1
P105-PWY: TCA cycle IV (2-oxoglutarate decarboxylase)	346	0.722361	0.879563	1
PWY-5723: Rubisco shunt	277	0.72598	0.879563	1
PWY-6897: thiamine diphosphate salvage II	2095	0.728772	0.879563	1
NONOXIPENT-PWY: pentose phosphate pathway (non-oxidative branch) I	2096	0.731653	0.879563	1
P441-PWY: superpathway of N-acetylneuraminate degradation	1590	0.739939	0.879563	1
GLUCONEO-PWY: gluconeogenesis I	2099	0.740318	0.879563	1
PWY-6385: peptidoglycan biosynthesis III (mycobacteria)	2100	0.743213	0.879563	1
DAPLYSINESYN-PWY: L-lysine biosynthesis I	2055	0.743602	0.879563	1
PWY-6387: UDP-N-acetylmuramoyl-pentapeptide biosynthesis I (meso-diaminopimelate containing)	2101	0.746112	0.879563	1
SO4ASSIM-PWY: assimilatory sulfate reduction I	1258	0.753327	0.884474	1
ASPASN-PWY: superpathway of L-aspartate and L-asparagine biosynthesis	2108	0.766506	0.895178	1
PWY-5918: superpathway of heme b biosynthesis from glutamate	332	0.768618	0.895178	1
PWY-7198: pyrimidine deoxyribonucleotides de novo biosynthesis IV	1932	0.773012	0.896694	1
PWY-6608: guanosine nucleotides degradation III	2113	0.781173	0.902551	1
PWY-6895: superpathway of thiamine diphosphate biosynthesis II	1767	0.790935	0.910203	1
PWY-7118: chitin deacetylation	266	0.795571	0.911919	1
PWY-6700: queuosine biosynthesis I (de novo)	2120	0.801838	0.915265	1
TRNA-CHARGING-PWY: tRNA charging	2121	0.804802	0.915265	1
PWY-6386: UDP-N-acetylmuramoyl-pentapeptide biosynthesis II (lysine-containing)	2123	0.810738	0.918414	1
PWY-5981: CDP-diacylglycerol biosynthesis III	826	0.819336	0.921125	1
POLYAMINSYN3-PWY: superpathway of polyamine biosynthesis II	884	0.819483	0.921125	1
PWY-7953: UDP-N-acetylmuramoyl-pentapeptide biosynthesis III (meso-diaminopimelate containing)	2130	0.831597	0.928116	1
PWY-6572: chondroitin sulfate degradation I (bacterial)	1241	0.832104	0.928116	1
ANAGLYCOLYSIS-PWY: glycolysis III (from glucose)	2136	0.849573	0.943969	1
SER-GLYSYN-PWY: superpathway of L-serine and glycine biosynthesis I	2138	0.855582	0.945378	1
PWY-7220: adenosine deoxyribonucleotides de novo biosynthesis II	2141	0.864612	0.945378	1
PWY-7222: guanosine deoxyribonucleotides de novo biosynthesis II	2141	0.864612	0.945378	1
PWY-5862: superpathway of demethylmenaquinol-9 biosynthesis	723	0.866663	0.945378	1
1CMET2-PWY: folate transformations III (E. coli)	2143	0.870642	0.945378	1
ARGININE-SYN4-PWY: L-ornithine biosynthesis II	2144	0.87366	0.945378	1
PWY-6125: superpathway of guanosine nucleotides de novo biosynthesis II	2144	0.87366	0.945378	1
PWY-6478: GDP-D-glycero-&alpha;-D-manno-heptose biosynthesis	225	0.877403	0.945431	1
PWY-5845: superpathway of menaquinol-9 biosynthesis	725	0.880229	0.945431	1
VALSYN-PWY: L-valine biosynthesis	2150	0.891804	0.95388	1
PWY-6606: guanosine nucleotides degradation II	2105	0.894674	0.95388	1
PWY-5497: purine nucleobases degradation II (anaerobic)	1328	0.901557	0.957698	1
PWY-6126: superpathway of adenosine nucleotides de novo biosynthesis II	2158	0.916083	0.959591	1
GLUCARGALACTSUPER-PWY: superpathway of D-glucarate and D-galactarate degradation	1191	0.921414	0.959591	1
GALACTARDEG-PWY: D-galactarate degradation I	1191	0.921414	0.959591	1
CRNFORCAT-PWY: creatinine degradation I	259	0.925511	0.959591	1
PWY-7228: superpathway of guanosine nucleotides de novo biosynthesis I	2162	0.928253	0.959591	1
PWY0-1241: ADP-L-glycero-&beta;-D-manno-heptose biosynthesis	2162	0.928253	0.959591	1
PHOSLIPSYN-PWY: superpathway of phospholipid biosynthesis I (bacteria)	2163	0.931299	0.959591	1
PWY-5840: superpathway of menaquinol-7 biosynthesis	817	0.939833	0.959591	1
PWY0-845: superpathway of pyridoxal 5'-phosphate biosynthesis and salvage	2167	0.94349	0.959591	1
THRESYN-PWY: superpathway of L-threonine biosynthesis	2167	0.94349	0.959591	1
CALVIN-PWY: Calvin-Benson-Bassham cycle	2167	0.94349	0.959591	1
FERMENTATION-PWY: mixed acid fermentation	2167	0.94349	0.959591	1
PWY0-1479: tRNA processing	2076	0.946355	0.959591	1
GLUCARDEG-PWY: D-glucarate degradation I	583	0.9591	0.968479	1
PWY-6151: S-adenosyl-L-methionine salvage I	2173	0.9618	0.968479	1
PWY-7013: (S)-propane-1,2-diol degradation	609	0.972227	0.975591	1
PWY-7229: superpathway of adenosine nucleotides de novo biosynthesis I	2181	0.986243	0.986243	1

## Sheet: gut pathways MED diet
feature	s	p	p_FDR	p_bonferroni
GLUTORN-PWY: L-ornithine biosynthesis I	1041	2.56243e-06	0.000554623	0.000748231
ARGSYNBSUB-PWY: L-arginine biosynthesis II (acetyl cycle)	1064	3.85503e-06	0.000554623	0.00112567
ARGSYN-PWY: L-arginine biosynthesis I (via L-ornithine)	1091	6.1728e-06	0.000554623	0.00180246
PWY-6549: L-glutamine biosynthesis III	1052	8.52375e-06	0.000554623	0.00248894
PWY-6703: preQ0 biosynthesis	1117	9.62769e-06	0.000554623	0.00281129
PWY-7238: sucrose biosynthesis II	1127	1.13964e-05	0.000554623	0.00332774
P124-PWY: Bifidobacterium shunt	445	1.45646e-05	0.000607552	0.00425287
PWY-6823: molybdopterin biosynthesis	1170	2.3194e-05	0.000846581	0.00677265
PWY-6147: 6-hydroxymethyl-dihydropterin diphosphate biosynthesis I	1183	2.8619e-05	0.000852879	0.00835674
PWY-7356: thiamine diphosphate salvage IV (yeast)	1154	2.92082e-05	0.000852879	0.00852879
GALACTUROCAT-PWY: D-galacturonate degradation I	1195	3.468e-05	0.000920597	0.0101266
PWY-5941: glycogen degradation II	1208	4.26144e-05	0.00103695	0.0124434
PWY0-1296: purine ribonucleosides degradation	1221	5.22512e-05	0.00117364	0.0152574
PWY-6292: superpathway of L-cysteine biosynthesis (mammalian)	1231	6.10335e-05	0.00127298	0.0178218
PWY-7115: C4 photosynthetic carbon assimilation cycle, NAD-ME type	1185	7.81336e-05	0.00148186	0.022815
PWY-241: C4 photosynthetic carbon assimilation cycle, NADP-ME type	875	8.11979e-05	0.00148186	0.0237098
PWY-7117: C4 photosynthetic carbon assimilation cycle, PEPCK type	881	9.09318e-05	0.00156189	0.0265521
PWY-6507: 4-deoxy-L-threo-hex-4-enopyranuronate degradation	1290	0.000148733	0.00241279	0.0434302
PWY-5913: partial TCA cycle (obligate autotrophs)	938	0.000257374	0.00395544	0.0751533
COMPLETE-ARO-PWY: superpathway of aromatic amino acid biosynthesis	1352	0.000361633	0.00527984	0.105597
GLYCOGENSYNTH-PWY: glycogen biosynthesis I (from ADP-D-Glucose)	1385	0.000568919	0.0075511	0.166124
PWY-6628: superpathway of L-phenylalanine biosynthesis	1385	0.000568919	0.0075511	0.166124
ARGININE-SYN4-PWY: L-ornithine biosynthesis II	1403	0.000724232	0.0091946	0.211476
HSERMETANA-PWY: L-methionine biosynthesis III	1425	0.00096739	0.0117699	0.282478
PWY-6936: seleno-amino acid biosynthesis (plants)	1429	0.00101901	0.011902	0.29755
PWY-1269: CMP-3-deoxy-D-manno-octulosonate biosynthesis	1448	0.00130084	0.0144309	0.379846
PWY-5384: sucrose degradation IV (sucrose phosphorylase)	1450	0.00133436	0.0144309	0.389634
PWY-6906: chitin derivatives degradation	1192	0.0014365	0.0149806	0.419457
GLUCUROCAT-PWY: superpathway of &beta;-D-glucuronosides degradation	1465	0.00161231	0.0162343	0.470795
PWY-7242: D-fructuronate degradation	1481	0.00196679	0.0183943	0.574304
DTDPRHAMSYN-PWY: dTDP-&beta;-L-rhamnose biosynthesis	1482	0.00199116	0.0183943	0.58142
COBALSYN-PWY: superpathway of adenosylcobalamin salvage from cobinamide I	1483	0.00201581	0.0183943	0.588617
PWY-6527: stachyose degradation	1503	0.00257143	0.0226353	0.750858
PWY-702: L-methionine biosynthesis II	1435	0.00263562	0.0226353	0.769601
PWY-6607: guanosine nucleotides degradation I	884	0.00272037	0.0226956	0.794347
GALACT-GLUCUROCAT-PWY: superpathway of hexuronide and hexuronate degradation	1310	0.00300261	0.0243545	0.876762
PWY-5188: tetrapyrrole biosynthesis I (from glutamate)	1522	0.00322564	0.0254564	0.941887
PWY-7851: coenzyme A biosynthesis II (eukaryotic)	1538	0.00389051	0.0298955	1
PWY-5690: TCA cycle II (plants and fungi)	1082	0.0041845	0.0313301	1
COA-PWY: coenzyme A biosynthesis I (prokaryotic)	1548	0.00436694	0.0318787	1
PWY-1861: formaldehyde assimilation II (assimilatory RuMP Cycle)	942	0.00449945	0.0320449	1
PWY-I9: L-cysteine biosynthesis VI (from L-methionine)	1495	0.0054181	0.0376687	1
PWY0-1061: superpathway of L-alanine biosynthesis	1503	0.00594324	0.0403587	1
PWY-6807: xyloglucan degradation II (exoglucanase)	528	0.00704674	0.0467647	1
PWY0-1477: ethanolamine utilization	1356	0.00816825	0.0530029	1
P41-PWY: pyruvate fermentation to acetate and (S)-lactate I	1615	0.0091734	0.0573184	1
PWY-4041: &gamma;-glutamyl cycle	1506	0.0092259	0.0573184	1
POLYAMSYN-PWY: superpathway of polyamine biosynthesis I	1528	0.0117598	0.0698453	1
PWY-6595: superpathway of guanosine nucleotides degradation (plants)	977	0.011863	0.0698453	1
DAPLYSINESYN-PWY: L-lysine biosynthesis I	1566	0.0119598	0.0698453	1
PWY-621: sucrose degradation III (sucrose invertase)	1644	0.0124352	0.0711974	1
UDPNAGSYN-PWY: UDP-N-acetyl-D-glucosamine biosynthesis I	1656	0.0140612	0.0789589	1
PWY-6470: peptidoglycan biosynthesis V (&beta;-lactam resistance)	1302	0.0143668	0.0791529	1
ARG+POLYAMINE-SYN: superpathway of arginine and polyamine biosynthesis	1560	0.0165452	0.0894666	1
PWY490-3: nitrate reduction VI (assimilatory)	683	0.0169662	0.0898264	1
PWY-5154: L-arginine biosynthesis III (via N-acetyl-L-citrulline)	1677	0.0173617	0.0898264	1
PWY-5030: L-histidine degradation III	1678	0.0175346	0.0898264	1
PWY-7456: &beta;-(1,4)-mannan degradation	1680	0.0178849	0.090041	1
COA-PWY-1: superpathway of coenzyme A biosynthesis III (mammals)	1688	0.0193479	0.0957558	1
PWY-7663: gondoate biosynthesis (anaerobic)	1698	0.021323	0.103772	1
PWY-5676: acetyl-CoA fermentation to butanoate II	1597	0.0241401	0.115556	1
PWY-6353: purine nucleotides degradation II (aerobic)	1638	0.024973	0.117615	1
PWY-5100: pyruvate fermentation to acetate and lactate II	1723	0.0270457	0.120222	1
PWY-6163: chorismate biosynthesis from 3-dehydroquinate	1724	0.0272998	0.120222	1
PWY-7111: pyruvate fermentation to isobutanol (engineered)	1726	0.0278143	0.120222	1
PWY-7383: anaerobic energy metabolism (invertebrates, cytosol)	1688	0.0279904	0.120222	1
ASPASN-PWY: superpathway of L-aspartate and L-asparagine biosynthesis	1728	0.0283372	0.120222	1
PWY-5973: cis-vaccenate biosynthesis	1728	0.0283372	0.120222	1
PWY-7198: pyrimidine deoxyribonucleotides de novo biosynthesis IV	1729	0.0286018	0.120222	1
PWY-6572: chondroitin sulfate degradation I (bacterial)	738	0.0288203	0.120222	1
SALVADEHYPOX-PWY: adenosine nucleotides degradation II	1662	0.0314511	0.129348	1
ARO-PWY: chorismate biosynthesis I	1744	0.0328332	0.13314	1
PYRIDNUCSYN-PWY: NAD de novo biosynthesis I (from aspartate)	1747	0.0337409	0.13314	1
PWY-3001: superpathway of L-isoleucine biosynthesis I	1747	0.0337409	0.13314	1
GLUCONEO-PWY: gluconeogenesis I	1757	0.0369233	0.143446	1
PWY-6143: CMP-pseudaminate biosynthesis	385	0.0373353	0.143446	1
PWY-6630: superpathway of L-tyrosine biosynthesis	1765	0.03965	0.150361	1
PWY-5695: inosine 5'-phosphate degradation	1768	0.0407157	0.152423	1
PWY-6969: TCA cycle V (2-oxoglutarate synthase)	1776	0.0436768	0.161043	1
PYRIDNUCSAL-PWY: NAD salvage pathway I (PNC VI cycle)	468	0.0441537	0.161043	1
PWY-6317: D-galactose degradation I (Leloir pathway)	1779	0.0448331	0.161043	1
PWY-7977: L-methionine biosynthesis IV	1780	0.0452243	0.161043	1
OANTIGEN-PWY: O-antigen building blocks biosynthesis (E. coli)	1785	0.0472234	0.164995	1
PWY-7400: L-arginine biosynthesis IV (archaebacteria)	1746	0.0474644	0.164995	1
PWY-2942: L-lysine biosynthesis III	1788	0.0484582	0.166468	1
PWY3O-4107: NAD salvage pathway V (PNC V cycle)	474	0.0502315	0.169878	1
FUCCAT-PWY: fucose degradation	1637	0.0506143	0.169878	1
PWY-7323: superpathway of GDP-mannose-derived O-antigen building blocks biosynthesis	1799	0.0532201	0.176594	1
PWY0-1479: tRNA processing	1763	0.0549804	0.180385	1
PWY-7209: superpathway of pyrimidine ribonucleosides degradation	384	0.0568076	0.184309	1
PWY-7761: NAD salvage pathway II (PNC IV cycle)	1775	0.0608631	0.195297	1
PWY-6902: chitin degradation II (Vibrio)	1824	0.0655084	0.207918	1
P42-PWY: incomplete reductive TCA cycle	1747	0.0671321	0.21078	1
NONMEVIPP-PWY: methylerythritol phosphate pathway I	1833	0.070469	0.218904	1
PWY-7560: methylerythritol phosphate pathway II	1837	0.0727706	0.221344	1
FERMENTATION-PWY: mixed acid fermentation	1837	0.0727706	0.221344	1
NONOXIPENT-PWY: pentose phosphate pathway (non-oxidative branch) I	1845	0.0775584	0.233475	1
PWY66-409: superpathway of purine nucleotide salvage	1507	0.084964	0.253158	1
PWY-8178: pentose phosphate pathway (non-oxidative branch) II	1861	0.0879033	0.25927	1
LACTOSECAT-PWY: lactose and galactose degradation I	1441	0.0903506	0.263824	1
FUC-RHAMCAT-PWY: superpathway of fucose and rhamnose degradation	1680	0.10213	0.295266	1
PWY0-1297: superpathway of purine deoxyribonucleosides degradation	1605	0.103886	0.2974	1
PWY-6305: superpathway of putrescine biosynthesis	1844	0.105583	0.299322	1
PWY-5121: superpathway of geranylgeranyl diphosphate biosynthesis II (via MEP)	1887	0.10706	0.300591	1
GLCMANNANAUT-PWY: superpathway of N-acetylglucosamine, N-acetylmannosamine and N-acetylneuraminate degradation	1889	0.108661	0.30218	1
PWY-6749: CMP-legionaminate biosynthesis I	476	0.118995	0.327798	1
PWY66-399: gluconeogenesis III	1866	0.124364	0.338363	1
PWY-7688: dTDP-&alpha;-D-ravidosamine and dTDP-4-acetyl-&alpha;-D-ravidosamine biosynthesis	346	0.125148	0.338363	1
PWY-5136: fatty acid &beta;-oxidation II (plant peroxisome)	875	0.140899	0.377453	1
PWY-7790: UMP biosynthesis II	1942	0.158373	0.412902	1
PWY-7791: UMP biosynthesis III	1942	0.158373	0.412902	1
PWY-5686: UMP biosynthesis I	1942	0.158373	0.412902	1
PWY-8004: Entner-Doudoroff pathway I	1947	0.163834	0.421641	1
PWY-6606: guanosine nucleotides degradation II	1948	0.164943	0.421641	1
PWY-5505: L-glutamate and L-glutamine biosynthesis	1949	0.166057	0.421641	1
PWY-6168: flavin biosynthesis III (fungi)	1588	0.167661	0.422043	1
PWY-5189: tetrapyrrole biosynthesis II (from glycine)	475	0.171389	0.427741	1
ALLANTOINDEG-PWY: superpathway of allantoin degradation in yeast	1013	0.179247	0.443561	1
PWY0-1298: superpathway of pyrimidine deoxyribonucleosides degradation	1646	0.194223	0.475551	1
PYRIDOXSYN-PWY: pyridoxal 5'-phosphate biosynthesis I	1974	0.195795	0.475551	1
PWY-7237: myo-, chiro- and scyllo-inositol degradation	1975	0.19706	0.475551	1
SO4ASSIM-PWY: assimilatory sulfate reduction I	1185	0.205036	0.486752	1
SULFATE-CYS-PWY: superpathway of sulfate assimilation and cysteine biosynthesis	1185	0.205036	0.486752	1
PWY-5345: superpathway of L-methionine biosynthesis (by sulfhydrylation)	1191	0.216589	0.510031	1
PWY-8131: 5'-deoxyadenosine degradation II	1226	0.21981	0.510654	1
POLYAMINSYN3-PWY: superpathway of polyamine biosynthesis II	1160	0.220351	0.510654	1
PWY-2941: L-lysine biosynthesis II	1998	0.227847	0.522155	1
PWY-6859: all-trans-farnesol biosynthesis	1999	0.22926	0.522155	1
PWY-7953: UDP-N-acetylmuramoyl-pentapeptide biosynthesis III (meso-diaminopimelate containing)	2000	0.230678	0.522155	1
CITRULBIO-PWY: L-citrulline biosynthesis	2005	0.237864	0.534279	1
CALVIN-PWY: Calvin-Benson-Bassham cycle	2008	0.242251	0.539151	1
PWY-6901: superpathway of glucose and xylose degradation	2009	0.243726	0.539151	1
PWY0-1319: CDP-diacylglycerol biosynthesis II	2018	0.257283	0.560646	1
PWY-5667: CDP-diacylglycerol biosynthesis I	2018	0.257283	0.560646	1
POLYISOPRENSYN-PWY: polyisoprenoid biosynthesis (E. coli)	2022	0.263473	0.561717	1
PWY-7357: thiamine phosphate formation from pyrithiamine and oxythiamine (yeast)	2023	0.265037	0.561717	1
PWY-8187: L-arginine degradation XIII (reductive Stickland reaction)	2023	0.265037	0.561717	1
PWY-7234: inosine-5'-phosphate biosynthesis III	1980	0.265469	0.561717	1
UNMAPPED	2025	0.268183	0.563378	1
P185-PWY: formaldehyde assimilation III (dihydroxyacetone cycle)	1539	0.272595	0.565802	1
PWY-7210: pyrimidine deoxyribonucleotides biosynthesis from CTP	934	0.273273	0.565802	1
GLUCOSE1PMETAB-PWY: glucose and glucose-1-phosphate degradation	347	0.279242	0.565802	1
PWY-7211: superpathway of pyrimidine deoxyribonucleotides de novo biosynthesis	1058	0.280263	0.565802	1
PWY-7883: anhydromuropeptides recycling II	1659	0.280472	0.565802	1
GALACTARDEG-PWY: D-galactarate degradation I	796	0.282901	0.565802	1
GLUCARGALACTSUPER-PWY: superpathway of D-glucarate and D-galactarate degradation	796	0.282901	0.565802	1
PWY-6125: superpathway of guanosine nucleotides de novo biosynthesis II	2036	0.285945	0.565817	1
PWY-1042: glycolysis IV	2038	0.289258	0.565817	1
RHAMCAT-PWY: L-rhamnose degradation I	2039	0.290924	0.565817	1
PWY-7392: taxadiene biosynthesis (engineered)	2039	0.290924	0.565817	1
PWY-7345: superpathway of anaerobic sucrose degradation	2040	0.292597	0.565817	1
PWY-6897: thiamine diphosphate salvage II	2043	0.297653	0.566305	1
COLANSYN-PWY: colanic acid building blocks biosynthesis	2045	0.301057	0.566305	1
PWY-7184: pyrimidine deoxyribonucleotides de novo biosynthesis I	1066	0.301646	0.566305	1
HISDEG-PWY: L-histidine degradation I	2046	0.302768	0.566305	1
PWY-6545: pyrimidine deoxyribonucleotides de novo biosynthesis III	1067	0.304393	0.566305	1
PANTO-PWY: phosphopantothenate biosynthesis I	2047	0.304486	0.566305	1
PWY0-166: superpathway of pyrimidine deoxyribonucleotides de novo biosynthesis (E. coli)	224	0.312719	0.577937	1
PWY0-1586: peptidoglycan maturation (meso-diaminopimelate containing)	2058	0.323807	0.586159	1
PWY-7228: superpathway of guanosine nucleotides de novo biosynthesis I	2059	0.325603	0.586159	1
BRANCHED-CHAIN-AA-SYN-PWY: superpathway of branched chain amino acid biosynthesis	2059	0.325603	0.586159	1
PHOSLIPSYN-PWY: superpathway of phospholipid biosynthesis I (bacteria)	2060	0.327404	0.586159	1
PWY-7222: guanosine deoxyribonucleotides de novo biosynthesis II	2061	0.329213	0.586159	1
PWY-7220: adenosine deoxyribonucleotides de novo biosynthesis II	2061	0.329213	0.586159	1
PWY-7199: pyrimidine deoxyribonucleosides salvage	2070	0.345777	0.604592	1
PWY-6386: UDP-N-acetylmuramoyl-pentapeptide biosynthesis II (lysine-containing)	2070	0.345777	0.604592	1
PWY-6126: superpathway of adenosine nucleotides de novo biosynthesis II	2070	0.345777	0.604592	1
FOLSYN-PWY: superpathway of tetrahydrofolate biosynthesis and salvage	635	0.354655	0.613389	1
PWY-6731: starch degradation III	2076	0.35711	0.613389	1
PWY-4984: urea cycle	2076	0.35711	0.613389	1
PWY-6612: superpathway of tetrahydrofolate biosynthesis	637	0.363679	0.621018	1
PWY0-1261: anhydromuropeptides recycling I	2083	0.370623	0.628259	1
PWY-5022: 4-aminobutanoate degradation V	501	0.372222	0.628259	1
PWY-5103: L-isoleucine biosynthesis III	2088	0.380468	0.638486	1
ORNDEG-PWY: superpathway of ornithine degradation	461	0.385084	0.640846	1
PWY-6385: peptidoglycan biosynthesis III (mycobacteria)	2091	0.386451	0.640846	1
UNINTEGRATED	2092	0.388458	0.640846	1
GLYCOLYSIS-E-D: superpathway of glycolysis and the Entner-Doudoroff pathway	2095	0.394517	0.643291	1
CRNFORCAT-PWY: creatinine degradation I	312	0.396225	0.643291	1
PWY0-162: superpathway of pyrimidine ribonucleotides de novo biosynthesis	2096	0.396549	0.643291	1
PWY-6700: queuosine biosynthesis I (de novo)	2099	0.402684	0.649634	1
PWY-7229: superpathway of adenosine nucleotides de novo biosynthesis I	2102	0.408875	0.655998	1
PWY-5097: L-lysine biosynthesis VI	2108	0.421427	0.67214	1
PWY0-845: superpathway of pyridoxal 5'-phosphate biosynthesis and salvage	2109	0.42354	0.67214	1
PWY-5837: 2-carboxy-1,4-naphthoquinol biosynthesis	676	0.43094	0.680187	1
PWY-5675: nitrate reduction V (assimilatory)	284	0.441408	0.691195	1
TRNA-CHARGING-PWY: tRNA charging	2119	0.445016	0.691195	1
PEPTIDOGLYCANSYN-PWY: peptidoglycan biosynthesis I (meso-diaminopimelate containing)	2119	0.445016	0.691195	1
PWY-5497: purine nucleobases degradation II (anaerobic)	1018	0.449743	0.693278	1
PWY-5897: superpathway of menaquinol-11 biosynthesis	681	0.455854	0.693278	1
PWY-5898: superpathway of menaquinol-12 biosynthesis	681	0.455854	0.693278	1
PWY-5899: superpathway of menaquinol-13 biosynthesis	681	0.455854	0.693278	1
PWY-6284: superpathway of unsaturated fatty acids biosynthesis (E. coli)	474	0.467509	0.704696	1
HEMESYN2-PWY: heme b biosynthesis II (oxygen-independent)	1910	0.468884	0.704696	1
PWY-5862: superpathway of demethylmenaquinol-9 biosynthesis	634	0.470602	0.704696	1
P461-PWY: hexitol fermentation to lactate, formate, ethanol and acetate	1509	0.475657	0.705253	1
PWY-7992: superpathway of menaquinol-8 biosynthesis III	226	0.477357	0.705253	1
PWY-6387: UDP-N-acetylmuramoyl-pentapeptide biosynthesis I (meso-diaminopimelate containing)	2134	0.478364	0.705253	1
ILEUSYN-PWY: L-isoleucine biosynthesis I (from threonine)	2135	0.480635	0.705253	1
PWY-6270: isoprene biosynthesis I	2138	0.487482	0.707993	1
PWY-5971: palmitate biosynthesis (type II fatty acid synthase)	456	0.487567	0.707993	1
ANAEROFRUCAT-PWY: homolactic fermentation	2139	0.489776	0.707993	1
PWY-5845: superpathway of menaquinol-9 biosynthesis	638	0.492657	0.708649	1
PWY-5723: Rubisco shunt	418	0.506612	0.720959	1
P164-PWY: purine nucleobases degradation I (anaerobic)	1558	0.50708	0.720959	1
PWY-5367: petroselinate biosynthesis	480	0.508622	0.720959	1
PWY-7371: 1,4-dihydroxy-6-naphthoate biosynthesis II	229	0.512814	0.723389	1
PWY-7221: guanosine ribonucleotides de novo biosynthesis	2155	0.527259	0.739988	1
PWY-6121: 5-aminoimidazole ribonucleotide biosynthesis I	2156	0.529649	0.739988	1
P4-PWY: superpathway of L-lysine, L-threonine and L-methionine biosynthesis I	442	0.536232	0.745618	1
PWY-5981: CDP-diacylglycerol biosynthesis III	1073	0.541176	0.748926	1
PWY-5861: superpathway of demethylmenaquinol-8 biosynthesis I	672	0.543837	0.749059	1
RIBOSYN2-PWY: flavin biosynthesis I (bacteria and plants)	2170	0.563682	0.768914	1
PWY-6608: guanosine nucleotides degradation III	2170	0.563682	0.768914	1
PWY-7197: pyrimidine deoxyribonucleotide phosphorylation	2171	0.566153	0.768914	1
NAD-BIOSYNTHESIS-II: NAD salvage pathway III (to nicotinamide riboside)	282	0.588844	0.791169	1
PWY-5838: superpathway of menaquinol-8 biosynthesis I	680	0.590481	0.791169	1
PWY-5130: 2-oxobutanoate degradation I	2090	0.59102	0.791169	1
PWY-6531: mannitol cycle	1586	0.593377	0.791169	1
GLUDEG-I-PWY: GABA shunt	1589	0.603008	0.794216	1
PWY0-781: aspartate superpathway	430	0.603605	0.794216	1
THRESYN-PWY: superpathway of L-threonine biosynthesis	2186	0.603822	0.794216	1
PWY-5840: superpathway of menaquinol-7 biosynthesis	683	0.608435	0.796696	1
PWY-7328: superpathway of UDP-glucose-derived O-antigen building blocks biosynthesis	2191	0.616624	0.803814	1
PWY-6151: S-adenosyl-L-methionine salvage I	2193	0.621778	0.80693	1
PWY-8073: lipid IVA biosynthesis (P. putida)	2197	0.632142	0.808956	1
NAGLIPASYN-PWY: lipid IVA biosynthesis (E. coli)	2197	0.632142	0.808956	1
PWY-5005: biotin biosynthesis II	1445	0.634315	0.808956	1
PWY4FS-7: phosphatidylglycerol biosynthesis I (plastidic)	2199	0.637351	0.808956	1
PWY4FS-8: phosphatidylglycerol biosynthesis II (non-plastidic)	2199	0.637351	0.808956	1
PWY66-429: fatty acid biosynthesis initiation (mitochondria)	2200	0.639962	0.808956	1
RUMP-PWY: formaldehyde oxidation I	566	0.643688	0.810158	1
P161-PWY: acetylene degradation (anaerobic)	797	0.650601	0.812614	1
PWY-6895: superpathway of thiamine diphosphate biosynthesis II	1892	0.651204	0.812614	1
1CMET2-PWY: folate transformations III (E. coli)	2209	0.663662	0.824635	1
GLYOXYLATE-BYPASS: glyoxylate cycle	418	0.675309	0.832711	1
PWY-7282: 4-amino-2-methyl-5-diphosphomethylpyrimidine biosynthesis II	2214	0.676977	0.832711	1
PWY4LZ-257: superpathway of fermentation (Chlamydomonas reinhardtii)	802	0.678716	0.832711	1
SER-GLYSYN-PWY: superpathway of L-serine and glycine biosynthesis I	2217	0.685016	0.836923	1
PWY1ZNC-1: assimilatory sulfate reduction IV	1782	0.703143	0.848338	1
PWY-724: superpathway of L-lysine, L-threonine and L-methionine biosynthesis II	2226	0.709342	0.848338	1
PWY-6122: 5-aminoimidazole ribonucleotide biosynthesis II	2226	0.709342	0.848338	1
PWY-6277: superpathway of 5-aminoimidazole ribonucleotide biosynthesis	2226	0.709342	0.848338	1
PWY-7316: dTDP-N-acetylviosamine biosynthesis	327	0.71167	0.848338	1
PWY-7013: (S)-propane-1,2-diol degradation	780	0.711791	0.848338	1
THISYNARA-PWY: superpathway of thiamine diphosphate biosynthesis III (eukaryotes)	2228	0.71479	0.848449	1
GLUCARDEG-PWY: D-glucarate degradation I	465	0.726259	0.858574	1
PWY-6590: superpathway of Clostridium acetobutylicum acidogenic fermentation	1878	0.739234	0.870388	1
PANTOSYN-PWY: superpathway of coenzyme A biosynthesis I (bacteria)	2240	0.747771	0.874641	1
PWY0-301: L-ascorbate degradation I (bacterial, anaerobic)	406	0.75088	0.874641	1
CENTFERM-PWY: pyruvate fermentation to butanoate	1882	0.751832	0.874641	1
P105-PWY: TCA cycle IV (2-oxoglutarate decarboxylase)	369	0.76948	0.89162	1
PWY-3841: folate transformations II (plants)	2251	0.778417	0.898411	1
BIOTIN-BIOSYNTHESIS-PWY: biotin biosynthesis I	2116	0.790011	0.908202	1
GLYCOCAT-PWY: glycogen degradation I	2258	0.798104	0.913907	1
PPGPPMET-PWY: ppGpp metabolism	1856	0.806086	0.919442	1
PWY-841: superpathway of purine nucleotides de novo biosynthesis I	2265	0.81792	0.929309	1
PWY-7315: dTDP-N-acetylthomosamine biosynthesis	1459	0.82915	0.937675	1
METH-ACETATE-PWY: methanogenesis from acetate	1779	0.831705	0.937675	1
PWY-6124: inosine-5'-phosphate biosynthesis II	2273	0.840709	0.944181	1
METHGLYUT-PWY: superpathway of methylglyoxal degradation	303	0.84418	0.944447	1
HEME-BIOSYNTHESIS-II-1: heme b biosynthesis V (aerobic)	321	0.850464	0.946314	1
HEME-BIOSYNTHESIS-II: heme b biosynthesis I (aerobic)	1702	0.852331	0.946314	1
PWY-5918: superpathway of heme b biosynthesis from glutamate	524	0.856942	0.946682	1
P441-PWY: superpathway of N-acetylneuraminate degradation	1787	0.859146	0.946682	1
PWY-6803: phosphatidylcholine acyl editing	622	0.88106	0.966487	1
GLYCOLYSIS: glycolysis I (from glucose 6-phosphate)	2288	0.883785	0.966487	1
PENTOSE-P-PWY: pentose phosphate pathway	2290	0.889558	0.966487	1
GALACTITOLCAT-PWY: galactitol degradation	361	0.890421	0.966487	1
PWY-6123: inosine-5'-phosphate biosynthesis I	2292	0.895336	0.966487	1
FASYN-ELONG-PWY: fatty acid elongation -- saturated	2201	0.905446	0.966487	1
PWY-7312: dTDP-&beta;-D-fucofuranose biosynthesis	1120	0.905524	0.966487	1
PWY-7208: superpathway of pyrimidine nucleobases salvage	2296	0.906909	0.966487	1
HISTSYN-PWY: L-histidine biosynthesis	2296	0.906909	0.966487	1
PWY-6609: adenine and adenosine salvage III	2301	0.921403	0.976925	1
PWY-7664: oleate biosynthesis IV (anaerobic)	2207	0.923394	0.976925	1
PWY0-862: (5Z)-dodecenoate biosynthesis I	2258	0.934916	0.981625	1
PWY-5989: stearate biosynthesis II (bacteria and plants)	2259	0.937869	0.981625	1
PWY-6519: 8-amino-7-oxononanoate biosynthesis I	2166	0.940441	0.981625	1
PWY0-1241: ADP-L-glycero-&beta;-D-manno-heptose biosynthesis	2261	0.943776	0.981625	1
ANAGLYCOLYSIS-PWY: glycolysis III (from glucose)	2309	0.944646	0.981625	1
HEXITOLDEGSUPER-PWY: superpathway of hexitol degradation (bacteria)	294	0.952285	0.984908	1
PWY66-389: phytol degradation	657	0.95515	0.984908	1
GOLPDLCAT-PWY: superpathway of glycerol degradation to 1,3-propanediol	1609	0.957924	0.984908	1
PWY-5659: GDP-mannose biosynthesis	2317	0.967936	0.991217	1
PWY-5484: glycolysis II (from fructose 6-phosphate)	2318	0.970849	0.991217	1
VALSYN-PWY: L-valine biosynthesis	2320	0.976678	0.993693	1
PWY-6282: palmitoleate biosynthesis I (from (5Z)-dodec-5-enoate)	2226	0.980445	0.994062	1
HOMOSER-METSYN-PWY: L-methionine biosynthesis I	587	0.991817	0.998657	1
MET-SAM-PWY: superpathway of S-adenosyl-L-methionine biosynthesis	587	0.991817	0.998657	1
METSYN-PWY: superpathway of L-homoserine and L-methionine biosynthesis	588	1	1	1
PWY-5347: superpathway of L-methionine biosynthesis (transsulfuration)	588	1	1	1

## Sheet: oral pathways PPT diet
feature	s	p	p_FDR	p_bonferroni
PWY-5384: sucrose degradation IV (sucrose phosphorylase)	918	0.000110351	0.0231183	0.0325536
PWY-6519: 8-amino-7-oxononanoate biosynthesis I	942	0.000170191	0.0231183	0.0502062
PWY-621: sucrose degradation III (sucrose invertase)	933	0.000235523	0.0231183	0.0694793
BIOTIN-BIOSYNTHESIS-PWY: biotin biosynthesis I	978	0.000319394	0.0231183	0.0942212
PWY-6922: L-N&delta;-acetylornithine biosynthesis	990	0.000391835	0.0231183	0.115591
PWY-7345: superpathway of anaerobic sucrose degradation	1044	0.00150585	0.0740376	0.444226
PWY-8131: 5'-deoxyadenosine degradation II	1054	0.00175909	0.074133	0.518931
ARGININE-SYN4-PWY: L-ornithine biosynthesis II	1104	0.0023886	0.0867972	0.704636
CITRULBIO-PWY: L-citrulline biosynthesis	1111	0.00264805	0.0867972	0.781175
HEME-BIOSYNTHESIS-II: heme b biosynthesis I (aerobic)	1121	0.00306351	0.0903736	0.903736
PWY-7376: cob(II)yrinate a,c-diamide biosynthesis II (late cobalt incorporation)	1050	0.00404789	0.0996894	1
PWY490-3: nitrate reduction VI (assimilatory)	235	0.00405516	0.0996894	1
P108-PWY: pyruvate fermentation to propanoate I	1095	0.00505028	0.114602	1
PWY-822: fructan biosynthesis	289	0.00600091	0.121456	1
PWY-4984: urea cycle	1171	0.00617571	0.121456	1
PWY-5723: Rubisco shunt	1084	0.00664112	0.122446	1
PWY-7220: adenosine deoxyribonucleotides de novo biosynthesis II	1199	0.00896386	0.146908	1
PWY-7222: guanosine deoxyribonucleotides de novo biosynthesis II	1199	0.00896386	0.146908	1
THISYNARA-PWY: superpathway of thiamine diphosphate biosynthesis III (eukaryotes)	1216	0.0111611	0.173291	1
POLYAMSYN-PWY: superpathway of polyamine biosynthesis I	1222	0.0120439	0.177648	1
PWY-6317: D-galactose degradation I (Leloir pathway)	1229	0.0131517	0.184749	1
POLYAMINSYN3-PWY: superpathway of polyamine biosynthesis II	997	0.0158372	0.193114	1
PWY-6292: superpathway of L-cysteine biosynthesis (mammalian)	1245	0.0160279	0.193114	1
FUCCAT-PWY: fucose degradation	588	0.0160734	0.193114	1
PWY-6527: stachyose degradation	1247	0.0164238	0.193114	1
PWY-7400: L-arginine biosynthesis IV (archaebacteria)	1156	0.0175334	0.193114	1
PWY-7197: pyrimidine deoxyribonucleotide phosphorylation	1257	0.0185346	0.193114	1
PWY-6125: superpathway of guanosine nucleotides de novo biosynthesis II	1257	0.0185346	0.193114	1
PWY-7013: (S)-propane-1,2-diol degradation	1259	0.0189841	0.193114	1
PWY-6305: superpathway of putrescine biosynthesis	1267	0.020879	0.205311	1
PWY-702: L-methionine biosynthesis II	1271	0.0218869	0.208278	1
PWY-7237: myo-, chiro- and scyllo-inositol degradation	1274	0.0226703	0.208992	1
PWY0-781: aspartate superpathway	1246	0.0240427	0.214927	1
PWY-7328: superpathway of UDP-glucose-derived O-antigen building blocks biosynthesis	1289	0.0269632	0.225	1
CALVIN-PWY: Calvin-Benson-Bassham cycle	1291	0.0275856	0.225	1
PWY-7456: &beta;-(1,4)-mannan degradation	1131	0.0282143	0.225	1
PWY-7228: superpathway of guanosine nucleotides de novo biosynthesis I	1293	0.0282203	0.225	1
PWY-5030: L-histidine degradation III	1297	0.0295275	0.229227	1
P4-PWY: superpathway of L-lysine, L-threonine and L-methionine biosynthesis I	1278	0.0347584	0.259555	1
PWY0-301: L-ascorbate degradation I (bacterial, anaerobic)	630	0.0359001	0.259555	1
PWY-6969: TCA cycle V (2-oxoglutarate synthase)	1315	0.0360737	0.259555	1
PWY-7208: superpathway of pyrimidine nucleobases salvage	1321	0.0385145	0.267991	1
FUC-RHAMCAT-PWY: superpathway of fucose and rhamnose degradation	369	0.0390632	0.267991	1
P163-PWY: L-lysine fermentation to acetate and butanoate	1295	0.0419536	0.28128	1
PWY-5918: superpathway of heme b biosynthesis from glutamate	1336	0.0452374	0.296557	1
P23-PWY: reductive TCA cycle I	1310	0.0493127	0.31539	1
PWY-5837: 2-carboxy-1,4-naphthoquinol biosynthesis	1346	0.0502485	0.31539	1
PWY-5154: L-arginine biosynthesis III (via N-acetyl-L-citrulline)	1254	0.0556309	0.341898	1
P125-PWY: superpathway of (R,R)-butanediol biosynthesis	1068	0.0594084	0.357663	1
PWY-6126: superpathway of adenosine nucleotides de novo biosynthesis II	1377	0.0688216	0.406047	1
PWY-5367: petroselinate biosynthesis	1353	0.0766185	0.415413	1
GLUCOSE1PMETAB-PWY: glucose and glucose-1-phosphate degradation	1355	0.0781416	0.415413	1
PWY-5899: superpathway of menaquinol-13 biosynthesis	1391	0.0788919	0.415413	1
PWY-5897: superpathway of menaquinol-11 biosynthesis	1391	0.0788919	0.415413	1
PWY-5898: superpathway of menaquinol-12 biosynthesis	1391	0.0788919	0.415413	1
PWY-8178: pentose phosphate pathway (non-oxidative branch) II	1393	0.0804237	0.415413	1
PWY-I9: L-cysteine biosynthesis VI (from L-methionine)	1394	0.0811987	0.415413	1
PWY-622: starch biosynthesis	1257	0.0816744	0.415413	1
PYRIDNUCSYN-PWY: NAD de novo biosynthesis I (from aspartate)	1401	0.0867945	0.427731	1
PWY-6731: starch degradation III	589	0.088226	0.427731	1
FERMENTATION-PWY: mixed acid fermentation	1369	0.0895058	0.427731	1
PWY-7323: superpathway of GDP-mannose-derived O-antigen building blocks biosynthesis	1200	0.0898961	0.427731	1
PWY-6595: superpathway of guanosine nucleotides degradation (plants)	1239	0.0956157	0.447724	1
NONOXIPENT-PWY: pentose phosphate pathway (non-oxidative branch) I	1418	0.101685	0.463924	1
PWY-7977: L-methionine biosynthesis IV	1420	0.103563	0.463924	1
HISDEG-PWY: L-histidine degradation I	1421	0.104513	0.463924	1
PWY-7431: aromatic biogenic amine degradation (bacteria)	852	0.105366	0.463924	1
P164-PWY: purine nucleobases degradation I (anaerobic)	1358	0.112291	0.487146	1
PWY-8190: L-glutamate degradation XI (reductive Stickland reaction)	778	0.115348	0.493154	1
PWY-6284: superpathway of unsaturated fatty acids biosynthesis (E. coli)	1404	0.123779	0.521638	1
COLANSYN-PWY: colanic acid building blocks biosynthesis	1446	0.130568	0.537337	1
PWY0-1415: superpathway of heme b biosynthesis from uroporphyrinogen-III	685	0.131147	0.537337	1
GLCMANNANAUT-PWY: superpathway of N-acetylglucosamine, N-acetylmannosamine and N-acetylneuraminate degradation	1450	0.135169	0.546231	1
PWY-6607: guanosine nucleotides degradation I	1311	0.138326	0.551436	1
PWY-7254: TCA cycle VII (acetate-producers)	1426	0.150087	0.562251	1
PWY-7198: pyrimidine deoxyribonucleotides de novo biosynthesis IV	1463	0.150989	0.562251	1
PWY-6549: L-glutamine biosynthesis III	1186	0.151536	0.562251	1
PWY-7357: thiamine phosphate formation from pyrithiamine and oxythiamine (yeast)	1465	0.153543	0.562251	1
METHGLYUT-PWY: superpathway of methylglyoxal degradation	1465	0.153543	0.562251	1
PWY-6562: norspermidine biosynthesis	356	0.157724	0.562251	1
MET-SAM-PWY: superpathway of S-adenosyl-L-methionine biosynthesis	1432	0.157955	0.562251	1
HOMOSER-METSYN-PWY: L-methionine biosynthesis I	1433	0.159296	0.562251	1
PWY-6897: thiamine diphosphate salvage II	1471	0.161403	0.562251	1
PWY-1269: CMP-3-deoxy-D-manno-octulosonate biosynthesis	1471	0.161403	0.562251	1
METSYN-PWY: superpathway of L-homoserine and L-methionine biosynthesis	1435	0.162005	0.562251	1
1CMET2-PWY: folate transformations III (E. coli)	1473	0.164089	0.562863	1
PWY0-1477: ethanolamine utilization	1475	0.166809	0.565616	1
PWY-6307: L-tryptophan degradation X (mammalian, via tryptamine)	808	0.17093	0.573005	1
PWY-7371: 1,4-dihydroxy-6-naphthoate biosynthesis II	1375	0.178879	0.592914	1
PYRIDNUCSAL-PWY: NAD salvage pathway I (PNC VI cycle)	1414	0.183817	0.60076	1
PWY-7392: taxadiene biosynthesis (engineered)	1488	0.185319	0.60076	1
PWY-7031: protein N-glycosylation (bacterial)	385	0.19924	0.63279	1
REDCITCYC: TCA cycle VI (Helicobacter)	1388	0.19949	0.63279	1
PWY-5347: superpathway of L-methionine biosynthesis (transsulfuration)	1462	0.202034	0.634043	1
ARG+POLYAMINE-SYN: superpathway of arginine and polyamine biosynthesis	1428	0.206096	0.634529	1
PWY-7992: superpathway of menaquinol-8 biosynthesis III	1219	0.206491	0.634529	1
PWY-5121: superpathway of geranylgeranyl diphosphate biosynthesis II (via MEP)	1508	0.216697	0.659028	1
PWY-841: superpathway of purine nucleotides de novo biosynthesis I	1515	0.228536	0.663033	1
GLYCOCAT-PWY: glycogen degradation I	1515	0.228536	0.663033	1
PWY0-162: superpathway of pyrimidine ribonucleotides de novo biosynthesis	1516	0.230264	0.663033	1
PWY-6313: serotonin degradation	862	0.233899	0.663033	1
PWY-6700: queuosine biosynthesis I (de novo)	1520	0.237269	0.663033	1
P185-PWY: formaldehyde assimilation III (dihydroxyacetone cycle)	1520	0.237269	0.663033	1
SALVADEHYPOX-PWY: adenosine nucleotides degradation II	1446	0.237539	0.663033	1
HEMESYN2-PWY: heme b biosynthesis II (oxygen-independent)	1521	0.239043	0.663033	1
PWY-5675: nitrate reduction V (assimilatory)	893	0.240787	0.663033	1
PWY-5130: 2-oxobutanoate degradation I	1522	0.240827	0.663033	1
TRNA-CHARGING-PWY: tRNA charging	1525	0.246235	0.663033	1
PWY-1042: glycolysis IV	1525	0.246235	0.663033	1
GLYOXYLATE-BYPASS: glyoxylate cycle	954	0.247833	0.663033	1
PWY0-862: (5Z)-dodecenoate biosynthesis I	1528	0.251728	0.663033	1
GLUCONEO-PWY: gluconeogenesis I	1528	0.251728	0.663033	1
PWY-7356: thiamine diphosphate salvage IV (yeast)	1532	0.259183	0.66393	1
GLYCOLYSIS: glycolysis I (from glucose 6-phosphate)	1532	0.259183	0.66393	1
PWY-6147: 6-hydroxymethyl-dihydropterin diphosphate biosynthesis I	1532	0.259183	0.66393	1
THRESYN-PWY: superpathway of L-threonine biosynthesis	1533	0.261071	0.66393	1
PWY-7664: oleate biosynthesis IV (anaerobic)	1538	0.270651	0.676627	1
PWY-5989: stearate biosynthesis II (bacteria and plants)	1538	0.270651	0.676627	1
PWY-6803: phosphatidylcholine acyl editing	1467	0.27833	0.683001	1
PWY3O-4107: NAD salvage pathway V (PNC V cycle)	1542	0.278486	0.683001	1
PWY-7229: superpathway of adenosine nucleotides de novo biosynthesis I	1543	0.280469	0.683001	1
PWY-7560: methylerythritol phosphate pathway II	1544	0.282461	0.683001	1
PWY-7858: (5Z)-dodecenoate biosynthesis II	1546	0.286475	0.687074	1
PWY-6270: isoprene biosynthesis I	1551	0.296676	0.703615	1
PWY-6282: palmitoleate biosynthesis I (from (5Z)-dodec-5-enoate)	1552	0.298745	0.703615	1
PWY-6606: guanosine nucleotides degradation II	1554	0.302912	0.703615	1
FASYN-ELONG-PWY: fatty acid elongation -- saturated	1554	0.302912	0.703615	1
HISTSYN-PWY: L-histidine biosynthesis	1557	0.309235	0.705573	1
PWY-6353: purine nucleotides degradation II (aerobic)	1483	0.312442	0.705573	1
PWY-5913: partial TCA cycle (obligate autotrophs)	1559	0.313498	0.705573	1
PWY-7187: pyrimidine deoxyribonucleotides de novo biosynthesis II	469	0.31475	0.705573	1
NAD-BIOSYNTHESIS-II: NAD salvage pathway III (to nicotinamide riboside)	1168	0.315714	0.705573	1
PWY-2941: L-lysine biosynthesis II	1563	0.32214	0.71452	1
PWY-6507: 4-deoxy-L-threo-hex-4-enopyranuronate degradation	1384	0.338131	0.738939	1
PWY-2201: folate transformations I	1278	0.338158	0.738939	1
SER-GLYSYN-PWY: superpathway of L-serine and glycine biosynthesis I	1572	0.342147	0.740659	1
PWY-5484: glycolysis II (from fructose 6-phosphate)	1574	0.346698	0.740659	1
PWY-7663: gondoate biosynthesis (anaerobic)	1575	0.348988	0.740659	1
PWY0-1298: superpathway of pyrimidine deoxyribonucleosides degradation	1575	0.348988	0.740659	1
PYRIDOXSYN-PWY: pyridoxal 5'-phosphate biosynthesis I	1577	0.353598	0.745081	1
PWY-6823: molybdopterin biosynthesis	1579	0.358245	0.74952	1
PHOSLIPSYN-PWY: superpathway of phospholipid biosynthesis I (bacteria)	1582	0.365288	0.758873	1
PWY-7234: inosine-5'-phosphate biosynthesis III	1586	0.374812	0.764771	1
PWY66-389: phytol degradation	1223	0.37551	0.764771	1
DAPLYSINESYN-PWY: L-lysine biosynthesis I	1587	0.377217	0.764771	1
PWY-7761: NAD salvage pathway II (PNC IV cycle)	1511	0.378497	0.764771	1
PWY-7118: chitin deacetylation	364	0.388836	0.769747	1
POLYISOPRENSYN-PWY: polyisoprenoid biosynthesis (E. coli)	1592	0.389383	0.769747	1
P41-PWY: pyruvate fermentation to acetate and (S)-lactate I	1593	0.391844	0.769747	1
PWY-7391: isoprene biosynthesis II (engineered)	1033	0.392302	0.769747	1
PWY-6545: pyrimidine deoxyribonucleotides de novo biosynthesis III	295	0.394006	0.769747	1
PWY0-1061: superpathway of L-alanine biosynthesis	1596	0.399286	0.774929	1
FOLSYN-PWY: superpathway of tetrahydrofolate biosynthesis and salvage	1484	0.405967	0.782747	1
DENOVOPURINE2-PWY: superpathway of purine nucleotides de novo biosynthesis II	487	0.415172	0.793361	1
PWY-6859: all-trans-farnesol biosynthesis	1604	0.41954	0.793361	1
LACTOSECAT-PWY: lactose and galactose degradation I	1604	0.41954	0.793361	1
PWY-5973: cis-vaccenate biosynthesis	1606	0.424696	0.797996	1
ASPASN-PWY: superpathway of L-aspartate and L-asparagine biosynthesis	1608	0.42989	0.798495	1
PWY-5100: pyruvate fermentation to acetate and lactate II	1609	0.4325	0.798495	1
PWY-6612: superpathway of tetrahydrofolate biosynthesis	1494	0.433082	0.798495	1
PWY0-1241: ADP-L-glycero-&beta;-D-manno-heptose biosynthesis	1613	0.443033	0.811768	1
PWY-3841: folate transformations II (plants)	1616	0.451028	0.821316	1
PWY-7883: anhydromuropeptides recycling II	1540	0.455303	0.824014	1
P461-PWY: hexitol fermentation to lactate, formate, ethanol and acetate	1622	0.46726	0.840298	1
PWY-7282: 4-amino-2-methyl-5-diphosphomethylpyrimidine biosynthesis II	1623	0.469997	0.840298	1
GLUCUROCAT-PWY: superpathway of &beta;-D-glucuronosides degradation	1362	0.478755	0.849017	1
PWY-6588: pyruvate fermentation to acetone	1628	0.483812	0.849017	1
PWY-6285: superpathway of fatty acids biosynthesis (E. coli)	1589	0.484439	0.849017	1
P161-PWY: acetylene degradation (anaerobic)	1629	0.486601	0.849017	1
P105-PWY: TCA cycle IV (2-oxoglutarate decarboxylase)	967	0.490549	0.849017	1
PWY-5659: GDP-mannose biosynthesis	1631	0.492205	0.849017	1
PWY-5840: superpathway of menaquinol-7 biosynthesis	1632	0.49502	0.849017	1
PWY-6630: superpathway of L-tyrosine biosynthesis	1636	0.506366	0.863456	1
PWY0-1261: anhydromuropeptides recycling I	1604	0.527989	0.895154	1
PWY-7111: pyruvate fermentation to isobutanol (engineered)	1648	0.541207	0.895516	1
PWY1ZNC-1: assimilatory sulfate reduction IV	777	0.543337	0.895516	1
PWY0-1586: peptidoglycan maturation (meso-diaminopimelate containing)	1651	0.5501	0.895516	1
PWY-6628: superpathway of L-phenylalanine biosynthesis	1654	0.559065	0.895516	1
PWY0-845: superpathway of pyridoxal 5'-phosphate biosynthesis and salvage	1655	0.562069	0.895516	1
OANTIGEN-PWY: O-antigen building blocks biosynthesis (E. coli)	1655	0.562069	0.895516	1
PANTOSYN-PWY: superpathway of coenzyme A biosynthesis I (bacteria)	1655	0.562069	0.895516	1
COA-PWY-1: superpathway of coenzyme A biosynthesis III (mammals)	1655	0.562069	0.895516	1
P124-PWY: Bifidobacterium shunt	1500	0.564916	0.895516	1
PWY-6748: nitrate reduction VII (denitrification)	626	0.566147	0.895516	1
ANAGLYCOLYSIS-PWY: glycolysis III (from glucose)	1658	0.571128	0.895516	1
PWY4LZ-257: superpathway of fermentation (Chlamydomonas reinhardtii)	1579	0.571183	0.895516	1
PWY-6609: adenine and adenosine salvage III	1659	0.574162	0.895516	1
PWY0-1297: superpathway of purine deoxyribonucleosides degradation	1660	0.577205	0.895516	1
ANAEROFRUCAT-PWY: homolactic fermentation	1660	0.577205	0.895516	1
PWY-8004: Entner-Doudoroff pathway I	1661	0.580255	0.895516	1
PWY-6936: seleno-amino acid biosynthesis (plants)	1662	0.583313	0.895516	1
PWY-8073: lipid IVA biosynthesis (P. putida)	1623	0.58588	0.895516	1
NAGLIPASYN-PWY: lipid IVA biosynthesis (E. coli)	1623	0.58588	0.895516	1
PWY-6121: 5-aminoimidazole ribonucleotide biosynthesis I	1667	0.598712	0.903876	1
PWY-5667: CDP-diacylglycerol biosynthesis I	1667	0.598712	0.903876	1
PWY-821: superpathway of sulfur amino acid biosynthesis (Saccharomyces cerevisiae)	734	0.601633	0.903876	1
TCA-GLYOX-BYPASS: superpathway of glyoxylate bypass and TCA	430	0.603605	0.903876	1
PANTO-PWY: phosphopantothenate biosynthesis I	1671	0.611163	0.90803	1
PWY-5690: TCA cycle II (plants and fungi)	995	0.612535	0.90803	1
GOLPDLCAT-PWY: superpathway of glycerol degradation to 1,3-propanediol	1555	0.619384	0.913591	1
PWY0-1479: tRNA processing	1637	0.630336	0.920699	1
COBALSYN-PWY: superpathway of adenosylcobalamin salvage from cobinamide I	1638	0.633566	0.920699	1
PWY-5676: acetyl-CoA fermentation to butanoate II	1638	0.633566	0.920699	1
GLYCOLYSIS-E-D: superpathway of glycolysis and the Entner-Doudoroff pathway	1680	0.639587	0.920845	1
PENTOSE-P-PWY: pentose phosphate pathway	1682	0.645978	0.920845	1
P441-PWY: superpathway of N-acetylneuraminate degradation	1682	0.645978	0.920845	1
PWY66-399: gluconeogenesis III	1684	0.652395	0.920845	1
PWY-7851: coenzyme A biosynthesis II (eukaryotic)	1684	0.652395	0.920845	1
PWY-2942: L-lysine biosynthesis III	1684	0.652395	0.920845	1
PWY-6703: preQ0 biosynthesis	1685	0.655613	0.920981	1
ARGSYN-PWY: L-arginine biosynthesis I (via L-ornithine)	1691	0.675056	0.928649	1
DTDPRHAMSYN-PWY: dTDP-&beta;-L-rhamnose biosynthesis	1692	0.678318	0.928649	1
PWY0-1319: CDP-diacylglycerol biosynthesis II	1693	0.681586	0.928649	1
PWY-7117: C4 photosynthetic carbon assimilation cycle, PEPCK type	1694	0.68486	0.928649	1
PWY-724: superpathway of L-lysine, L-threonine and L-methionine biosynthesis II	1694	0.68486	0.928649	1
PWY-6901: superpathway of glucose and xylose degradation	1654	0.68616	0.928649	1
PWY-7383: anaerobic energy metabolism (invertebrates, cytosol)	1695	0.68814	0.928649	1
PWY-6151: S-adenosyl-L-methionine salvage I	1695	0.68814	0.928649	1
PWY-6470: peptidoglycan biosynthesis V (&beta;-lactam resistance)	750	0.695398	0.928649	1
PWY-7199: pyrimidine deoxyribonucleosides salvage	1698	0.698016	0.928649	1
PWY-7221: guanosine ribonucleotides de novo biosynthesis	1700	0.704628	0.928649	1
PRPP-PWY: superpathway of histidine, purine, and pyrimidine biosynthesis	309	0.706134	0.928649	1
COA-PWY: coenzyme A biosynthesis I (prokaryotic)	1701	0.707942	0.928649	1
PWY-6124: inosine-5'-phosphate biosynthesis II	1701	0.707942	0.928649	1
PWY-7184: pyrimidine deoxyribonucleotides de novo biosynthesis I	327	0.71167	0.928649	1
PWY-5686: UMP biosynthesis I	1703	0.714588	0.928649	1
PWY-5097: L-lysine biosynthesis VI	1703	0.714588	0.928649	1
P42-PWY: incomplete reductive TCA cycle	1704	0.717919	0.928886	1
RHAMCAT-PWY: L-rhamnose degradation I	1433	0.727986	0.932829	1
PWY-5838: superpathway of menaquinol-8 biosynthesis I	1434	0.731802	0.932829	1
GLUTORN-PWY: L-ornithine biosynthesis I	1709	0.734653	0.932829	1
PWY-5103: L-isoleucine biosynthesis III	1709	0.734653	0.932829	1
PWY-6123: inosine-5'-phosphate biosynthesis I	1710	0.738015	0.932829	1
PWY-5855: ubiquinol-7 biosynthesis (early decarboxylation)	1590	0.739939	0.932829	1
PWY-5861: superpathway of demethylmenaquinol-8 biosynthesis I	1439	0.750984	0.942725	1
PWY-7200: superpathway of pyrimidine deoxyribonucleoside salvage	1444	0.770322	0.950813	1
PWY-5910: superpathway of geranylgeranyldiphosphate biosynthesis I (via mevalonate)	1639	0.772632	0.950813	1
PWY-6608: guanosine nucleotides degradation III	1722	0.778737	0.950813	1
GLYCOGENSYNTH-PWY: glycogen biosynthesis I (from ADP-D-Glucose)	1722	0.778737	0.950813	1
PWY-5941: glycogen degradation II	1722	0.778737	0.950813	1
PWY-7791: UMP biosynthesis III	1723	0.782159	0.950813	1
PWY-7790: UMP biosynthesis II	1723	0.782159	0.950813	1
PWY-7942: 5-oxo-L-proline metabolism	538	0.783212	0.950813	1
PWY-7953: UDP-N-acetylmuramoyl-pentapeptide biosynthesis III (meso-diaminopimelate containing)	1728	0.799335	0.960644	1
PWY1G-0: mycothiol biosynthesis	1647	0.80108	0.960644	1
PWY-922: mevalonate pathway I (eukaryotes and bacteria)	1647	0.80108	0.960644	1
HEME-BIOSYNTHESIS-II-1: heme b biosynthesis V (aerobic)	1689	0.806327	0.963022	1
PWY-8187: L-arginine degradation XIII (reductive Stickland reaction)	1732	0.813147	0.963367	1
PWY-5345: superpathway of L-methionine biosynthesis (by sulfhydrylation)	1732	0.813147	0.963367	1
ARGSYNBSUB-PWY: L-arginine biosynthesis II (acetyl cycle)	1735	0.823544	0.964549	1
RIBOSYN2-PWY: flavin biosynthesis I (bacteria and plants)	1736	0.827017	0.964549	1
PWY-5188: tetrapyrrole biosynthesis I (from glutamate)	1736	0.827017	0.964549	1
HSERMETANA-PWY: L-methionine biosynthesis III	1737	0.830493	0.964549	1
PWY-3001: superpathway of L-isoleucine biosynthesis I	1737	0.830493	0.964549	1
SULFATE-CYS-PWY: superpathway of sulfate assimilation and cysteine biosynthesis	1742	0.847922	0.976702	1
PWY-5695: inosine 5'-phosphate degradation	1744	0.854915	0.976702	1
PWY-5189: tetrapyrrole biosynthesis II (from glycine)	1745	0.858416	0.976702	1
PWY-7242: D-fructuronate degradation	1583	0.859145	0.976702	1
PWY-6387: UDP-N-acetylmuramoyl-pentapeptide biosynthesis I (meso-diaminopimelate containing)	1746	0.861919	0.976702	1
PWY-5497: purine nucleobases degradation II (anaerobic)	1014	0.861964	0.976702	1
PWY-5981: CDP-diacylglycerol biosynthesis III	1747	0.865426	0.976702	1
PWY66-429: fatty acid biosynthesis initiation (mitochondria)	1748	0.868935	0.976702	1
PWY-5464: superpathway of cytosolic glycolysis (plants), pyruvate dehydrogenase and TCA cycle	955	0.880182	0.976702	1
PWY66-409: superpathway of purine nucleotide salvage	1752	0.882996	0.976702	1
P122-PWY: heterolactic fermentation	1671	0.88787	0.976702	1
UDPNAGSYN-PWY: UDP-N-acetyl-D-glucosamine biosynthesis I	1757	0.900623	0.976702	1
PWY-241: C4 photosynthetic carbon assimilation cycle, NADP-ME type	1757	0.900623	0.976702	1
PWY-5920: superpathway of heme b biosynthesis from glycine	1758	0.904155	0.976702	1
PWY-6895: superpathway of thiamine diphosphate biosynthesis II	442	0.905446	0.976702	1
COMPLETE-ARO-PWY: superpathway of aromatic amino acid biosynthesis	1759	0.907689	0.976702	1
PPGPPMET-PWY: ppGpp metabolism	1761	0.914761	0.976702	1
PWY0-1296: purine ribonucleosides degradation	1763	0.921841	0.976702	1
TCA: TCA cycle I (prokaryotic)	1124	0.925348	0.976702	1
PWY-6386: UDP-N-acetylmuramoyl-pentapeptide biosynthesis II (lysine-containing)	1765	0.928927	0.976702	1
PWY-6163: chorismate biosynthesis from 3-dehydroquinate	1765	0.928927	0.976702	1
PWY-7238: sucrose biosynthesis II	1766	0.932471	0.976702	1
PWY-6385: peptidoglycan biosynthesis III (mycobacteria)	1766	0.932471	0.976702	1
NONMEVIPP-PWY: methylerythritol phosphate pathway I	1766	0.932471	0.976702	1
UNMAPPED	1766	0.932471	0.976702	1
PEPTIDOGLYCANSYN-PWY: peptidoglycan biosynthesis I (meso-diaminopimelate containing)	1767	0.936018	0.976702	1
PWY4FS-7: phosphatidylglycerol biosynthesis I (plastidic)	1768	0.939565	0.976702	1
UNINTEGRATED	1768	0.939565	0.976702	1
VALSYN-PWY: L-valine biosynthesis	1769	0.943114	0.976702	1
PWY-7115: C4 photosynthetic carbon assimilation cycle, NAD-ME type	1771	0.950215	0.976702	1
BRANCHED-CHAIN-AA-SYN-PWY: superpathway of branched chain amino acid biosynthesis	1771	0.950215	0.976702	1
PWY-6277: superpathway of 5-aminoimidazole ribonucleotide biosynthesis	1771	0.950215	0.976702	1
PWY-6122: 5-aminoimidazole ribonucleotide biosynthesis II	1771	0.950215	0.976702	1
DENITRIFICATION-PWY: nitrate reduction I (denitrification)	1649	0.956819	0.977685	1
PWY-5005: biotin biosynthesis II	1733	0.963787	0.977685	1
PWY-4041: &gamma;-glutamyl cycle	1306	0.964192	0.977685	1
PWY4FS-8: phosphatidylglycerol biosynthesis II (non-plastidic)	1775	0.964428	0.977685	1
SO4ASSIM-PWY: assimilatory sulfate reduction I	1778	0.975095	0.981751	1
ARO-PWY: chorismate biosynthesis I	1778	0.975095	0.981751	1
PWY-5971: palmitate biosynthesis (type II fatty acid synthase)	1738	0.981889	0.98221	1
ILEUSYN-PWY: L-isoleucine biosynthesis I (from threonine)	1780	0.98221	0.98221	1

[truncated: 5 more sheets: oral pathways MED diet, metabolites PPT diet, metabolites MED diet, cytokines PPT diet, cytokines MED diet]
