# Supplementary material for: Impact of dietary interventions on pre-diabetic oral and gut microbiome, metabolites and cytokines
Source: Nat Commun. 2023 Sep 4;14:5384. doi: 10.1038/s41467-023-41042-x (PMC10477304; doi:10.1038/s41467-023-41042-x)
Supplement: Supplementary file 5 — Supplementary Dataset 2 [file 41467_2023_41042_MOESM5_ESM.xlsx]

## Sheet: sheets guide
Each sheet contains the mediation analysis path as 5 rows and its results as columns
Predictor	Mediator	Outcome	Diet
Diet	Oral and Gut species	Glycemic measurements	PPT diet
Diet	Oral and Gut species	Glycemic measurements	MED diet
Diet	Oral and Gut species	Metablites and Cytokines	PPT diet
Diet	Oral and Gut species	Metablites and Cytokines	MED diet
Diet	Oral and Gut pathways	Glycemic measurements	PPT diet
Diet	Oral and Gut pathways	Glycemic measurements	MED diet
Diet	Oral and Gut pathways	Metablites and Cytokines	PPT diet
Diet	Oral and Gut pathways	Metablites and Cytokines	MED diet
Diet	Gut strains	Glycemic measurements	Both
Diet	Oral strains	Glycemic measurements	Both
Diet	Gut strains	Metablites and Cytokines	Both
Diet	Oral strains	Metablites and Cytokines	Both

## Sheet: diet-species-glucose PPT
path	x	m	y	p	coef	se	CI[2.5%]	CI[97.5%]
M ~ X	% Carbohydrates	Unclassified (SGB_15054)	Time_above_140	0.162144	-0.0334647	0.0237097	-0.0806768	0.0137473
Y ~ M	% Carbohydrates	Unclassified (SGB_15054)	Time_above_140	0.110189	-0.17012	0.105274	-0.379747	0.0395067
Total	% Carbohydrates	Unclassified (SGB_15054)	Time_above_140	0.00460339	0.0624761	0.0214038	0.0198557	0.105097
Direct	% Carbohydrates	Unclassified (SGB_15054)	Time_above_140	0.00863668	0.0582522	0.0216068	0.0152186	0.101286
Indirect	% Carbohydrates	Unclassified (SGB_15054)	Time_above_140	0.2	0.00422392	0.00503516	-0.00136965	0.0170164
M ~ X	% Carbohydrates	Unclassified (SGB_15054)	bt__hba1c	0.152854	-0.0336438	0.0233082	-0.0800377	0.0127501
Y ~ M	% Carbohydrates	Unclassified (SGB_15054)	bt__hba1c	0.0528976	-0.0427179	0.0217364	-0.085983	0.000547309
Total	% Carbohydrates	Unclassified (SGB_15054)	bt__hba1c	0.0171839	0.010969	0.00450633	0.00199936	0.0199386
Direct	% Carbohydrates	Unclassified (SGB_15054)	bt__hba1c	0.0333977	0.00978319	0.00451755	0.000789443	0.0187769
Indirect	% Carbohydrates	Unclassified (SGB_15054)	bt__hba1c	0.188	0.00118581	0.00129625	-0.000170556	0.00463304
M ~ X	% Carbohydrates	Unclassified (SGB_15346)	Time_above_140	0.263659	-0.0256736	0.0228068	-0.0710607	0.0197134
Y ~ M	% Carbohydrates	Unclassified (SGB_15346)	Time_above_140	0.606432	-0.0588538	0.113789	-0.285302	0.167594
Total	% Carbohydrates	Unclassified (SGB_15346)	Time_above_140	0.0035314	0.0667804	0.0222129	0.0225752	0.110986
Direct	% Carbohydrates	Unclassified (SGB_15346)	Time_above_140	0.00425944	0.0663033	0.0225253	0.0214677	0.111139
Indirect	% Carbohydrates	Unclassified (SGB_15346)	Time_above_140	0.812	0.000477126	0.0043419	-0.005505	0.0129918
M ~ X	% Carbohydrates	Unclassified (SGB_15346)	bt__hba1c	0.205745	-0.0290345	0.0227638	-0.0743191	0.01625
Y ~ M	% Carbohydrates	Unclassified (SGB_15346)	bt__hba1c	0.514445	-0.015501	0.0236738	-0.0625958	0.0315937
Total	% Carbohydrates	Unclassified (SGB_15346)	bt__hba1c	0.0167613	0.0116494	0.00477064	0.00215905	0.0211397
Direct	% Carbohydrates	Unclassified (SGB_15346)	bt__hba1c	0.0207916	0.0114215	0.00484397	0.00178349	0.0210595
Indirect	% Carbohydrates	Unclassified (SGB_15346)	bt__hba1c	0.852	0.00022788	0.000927461	-0.000869517	0.00390874
M ~ X	% Carbohydrates	Unclassified (SGB_15216)	Time_above_140	0.132463	-0.0384642	0.0252848	-0.0888453	0.011917
Y ~ M	% Carbohydrates	Unclassified (SGB_15216)	Time_above_140	0.526972	-0.0724279	0.113945	-0.299468	0.154612
Total	% Carbohydrates	Unclassified (SGB_15216)	Time_above_140	0.00620981	0.067565	0.0239838	0.0197762	0.115354
Direct	% Carbohydrates	Unclassified (SGB_15216)	Time_above_140	0.00804619	0.0668049	0.0245169	0.0179428	0.115667
Indirect	% Carbohydrates	Unclassified (SGB_15216)	Time_above_140	0.764	0.000760086	0.00404423	-0.00599744	0.0115089
M ~ X	% Carbohydrates	Unclassified (SGB_15216)	bt__hba1c	0.129736	-0.0384954	0.025128	-0.0885528	0.0115621
Y ~ M	% Carbohydrates	Unclassified (SGB_15216)	bt__hba1c	0.9256	0.0022919	0.0244608	-0.0464365	0.0510203
Total	% Carbohydrates	Unclassified (SGB_15216)	bt__hba1c	0.0268328	0.0118135	0.00523105	0.00139266	0.0222342
Direct	% Carbohydrates	Unclassified (SGB_15216)	bt__hba1c	0.0243372	0.0122741	0.0053392	0.00163553	0.0229127
Indirect	% Carbohydrates	Unclassified (SGB_15216)	bt__hba1c	0.584	-0.000460662	0.000896864	-0.0034017	0.000635998
M ~ X	% Carbohydrates	Unclassified (SGB_15254)	Time_above_140	0.402364	-0.017485	0.0207599	-0.05885	0.0238801
Y ~ M	% Carbohydrates	Unclassified (SGB_15254)	Time_above_140	0.542712	-0.0822118	0.134433	-0.350075	0.185651
Total	% Carbohydrates	Unclassified (SGB_15254)	Time_above_140	0.00231223	0.071656	0.0227032	0.0264188	0.116893
Direct	% Carbohydrates	Unclassified (SGB_15254)	Time_above_140	0.00283979	0.0708917	0.0229492	0.0251541	0.116629
Indirect	% Carbohydrates	Unclassified (SGB_15254)	Time_above_140	0.716	0.000764341	0.00366263	-0.0035893	0.0135084
M ~ X	% Carbohydrates	Unclassified (SGB_15254)	bt__hba1c	0.404967	-0.0173506	0.020717	-0.0586209	0.0239196
Y ~ M	% Carbohydrates	Unclassified (SGB_15254)	bt__hba1c	0.211766	-0.0353539	0.0280705	-0.0912732	0.0205653
Total	% Carbohydrates	Unclassified (SGB_15254)	bt__hba1c	0.0158779	0.0121343	0.00491723	0.00233868	0.0219299
Direct	% Carbohydrates	Unclassified (SGB_15254)	bt__hba1c	0.0211245	0.0116286	0.0049358	0.00179384	0.0214634
Indirect	% Carbohydrates	Unclassified (SGB_15254)	bt__hba1c	0.524	0.000505666	0.000929743	-0.000369697	0.00372445
M ~ X	% Carbohydrates	Faecalibacterium prausnitzii (SGB_15316)	Time_above_140	0.383029	-0.0154505	0.0176167	-0.0504956	0.0195947
Y ~ M	% Carbohydrates	Faecalibacterium prausnitzii (SGB_15316)	Time_above_140	0.492081	-0.104647	0.151641	-0.406309	0.197015
Total	% Carbohydrates	Faecalibacterium prausnitzii (SGB_15316)	Time_above_140	0.00386673	0.0688565	0.0231578	0.0227882	0.114925
Direct	% Carbohydrates	Faecalibacterium prausnitzii (SGB_15316)	Time_above_140	0.00476442	0.0678704	0.0233818	0.021348	0.114393
Indirect	% Carbohydrates	Faecalibacterium prausnitzii (SGB_15316)	Time_above_140	0.732	0.000986112	0.00321306	-0.00253383	0.0108998
M ~ X	% Carbohydrates	Faecalibacterium prausnitzii (SGB_15316)	bt__hba1c	0.380134	-0.0152806	0.0173191	-0.0497214	0.0191603
Y ~ M	% Carbohydrates	Faecalibacterium prausnitzii (SGB_15316)	bt__hba1c	0.695248	-0.0120352	0.0306169	-0.0729202	0.0488498
Total	% Carbohydrates	Faecalibacterium prausnitzii (SGB_15316)	bt__hba1c	0.0168714	0.0115143	0.00472258	0.00212292	0.0209057
Direct	% Carbohydrates	Faecalibacterium prausnitzii (SGB_15316)	bt__hba1c	0.018808	0.0114354	0.00477205	0.00194397	0.0209268
Indirect	% Carbohydrates	Faecalibacterium prausnitzii (SGB_15316)	bt__hba1c	0.852	7.89034e-05	0.000725811	-0.000967369	0.00206907
M ~ X	% Carbohydrates	Unclassified (SGB_15266)	Time_above_140	0.417218	-0.0217014	0.0265488	-0.0749065	0.0315036
Y ~ M	% Carbohydrates	Unclassified (SGB_15266)	Time_above_140	0.730339	-0.0492303	0.142106	-0.334018	0.235557
Total	% Carbohydrates	Unclassified (SGB_15266)	Time_above_140	0.00780405	0.0729279	0.0264082	0.0200048	0.125851
Direct	% Carbohydrates	Unclassified (SGB_15266)	Time_above_140	0.00893491	0.0727326	0.0268119	0.018978	0.126487
Indirect	% Carbohydrates	Unclassified (SGB_15266)	Time_above_140	0.988	0.00019538	0.00508809	-0.00788894	0.0135773
M ~ X	% Carbohydrates	Unclassified (SGB_15266)	bt__hba1c	0.406055	-0.0227716	0.0272007	-0.0772611	0.0317179
Y ~ M	% Carbohydrates	Unclassified (SGB_15266)	bt__hba1c	0.290144	-0.0278056	0.0260375	-0.0799649	0.0243537
Total	% Carbohydrates	Unclassified (SGB_15266)	bt__hba1c	0.00448545	0.0148341	0.00500908	0.00479967	0.0248684
Direct	% Carbohydrates	Unclassified (SGB_15266)	bt__hba1c	0.00624431	0.0143786	0.00505585	0.00424645	0.0245108
Indirect	% Carbohydrates	Unclassified (SGB_15266)	bt__hba1c	0.6	0.000455451	0.00108719	-0.000433978	0.00476587
M ~ X	% Carbohydrates	Flavonifractor plautii (SGB_15132)	Time_above_140	0.0978686	-0.0314902	0.0187326	-0.0689483	0.00596783
Y ~ M	% Carbohydrates	Flavonifractor plautii (SGB_15132)	Time_above_140	0.477274	-0.123661	0.172927	-0.46945	0.222129
Total	% Carbohydrates	Flavonifractor plautii (SGB_15132)	Time_above_140	0.0018091	0.0782414	0.0239795	0.0302915	0.126191
Direct	% Carbohydrates	Flavonifractor plautii (SGB_15132)	Time_above_140	0.00257924	0.0777916	0.0247307	0.0283229	0.12726
Indirect	% Carbohydrates	Flavonifractor plautii (SGB_15132)	Time_above_140	0.868	0.00044986	0.00648776	-0.0110599	0.0167784
M ~ X	% Carbohydrates	Flavonifractor plautii (SGB_15132)	bt__hba1c	0.0904343	-0.0315716	0.018361	-0.0682632	0.0051199
Y ~ M	% Carbohydrates	Flavonifractor plautii (SGB_15132)	bt__hba1c	0.89457	0.00431759	0.0324485	-0.0605256	0.0691607
Total	% Carbohydrates	Flavonifractor plautii (SGB_15132)	bt__hba1c	0.00584136	0.0129954	0.00455391	0.00389513	0.0220956
Direct	% Carbohydrates	Flavonifractor plautii (SGB_15132)	bt__hba1c	0.0045993	0.013748	0.00467522	0.00440234	0.0230936
Indirect	% Carbohydrates	Flavonifractor plautii (SGB_15132)	bt__hba1c	0.528	-0.000752599	0.00114434	-0.00435139	0.000648583
M ~ X	% Carbohydrates	Unclassified (SGB_15265)	Time_above_140	0.837307	-0.00495084	0.0240043	-0.0529833	0.0430817
Y ~ M	% Carbohydrates	Unclassified (SGB_15265)	Time_above_140	0.0622674	-0.324573	0.17079	-0.666324	0.0171773
Total	% Carbohydrates	Unclassified (SGB_15265)	Time_above_140	0.0177551	0.0754379	0.0309298	0.0135475	0.137328
Direct	% Carbohydrates	Unclassified (SGB_15265)	Time_above_140	0.0177159	0.0738842	0.0302668	0.0132986	0.13447
Indirect	% Carbohydrates	Unclassified (SGB_15265)	Time_above_140	0.764	0.00155368	0.0102691	-0.0145513	0.0261513
M ~ X	% Carbohydrates	Unclassified (SGB_15265)	bt__hba1c	0.795459	-0.0063496	0.0243855	-0.0551279	0.0424287
Y ~ M	% Carbohydrates	Unclassified (SGB_15265)	bt__hba1c	0.0345297	-0.0698174	0.0322769	-0.134381	-0.00525406
Total	% Carbohydrates	Unclassified (SGB_15265)	bt__hba1c	0.00179333	0.0190717	0.00583543	0.00739907	0.0307443
Direct	% Carbohydrates	Unclassified (SGB_15265)	bt__hba1c	0.00165697	0.0186494	0.00565606	0.00733165	0.0299671
Indirect	% Carbohydrates	Unclassified (SGB_15265)	bt__hba1c	0.82	0.000422263	0.00209101	-0.00342728	0.00559114
M ~ X	% Carbohydrates	Unclassified (SGB_4721)	Time_above_140	0.0912962	-0.044441	0.0257674	-0.096308	0.0074261
Y ~ M	% Carbohydrates	Unclassified (SGB_4721)	Time_above_140	0.0818217	-0.237659	0.13358	-0.506541	0.0312225
Total	% Carbohydrates	Unclassified (SGB_4721)	Time_above_140	0.0557172	0.0469554	0.023921	-0.00119511	0.095106
Direct	% Carbohydrates	Unclassified (SGB_4721)	Time_above_140	0.120119	0.038747	0.0244562	-0.0105103	0.0880042
Indirect	% Carbohydrates	Unclassified (SGB_4721)	Time_above_140	0.188	0.00820843	0.010693	-0.00114909	0.0479453
M ~ X	% Carbohydrates	Unclassified (SGB_4721)	bt__hba1c	0.0912962	-0.044441	0.0257674	-0.096308	0.0074261
Y ~ M	% Carbohydrates	Unclassified (SGB_4721)	bt__hba1c	0.040098	-0.0584902	0.027687	-0.114221	-0.00275905
Total	% Carbohydrates	Unclassified (SGB_4721)	bt__hba1c	0.0160041	0.0122711	0.00490628	0.00239524	0.0221469
Direct	% Carbohydrates	Unclassified (SGB_4721)	bt__hba1c	0.0443308	0.0102971	0.00497716	0.000272628	0.0203216
Indirect	% Carbohydrates	Unclassified (SGB_4721)	bt__hba1c	0.18	0.00197394	0.00194672	-0.000253748	0.00681796
M ~ X	% Carbohydrates	Unclassified (SGB_4957)	Time_above_140	0.327192	-0.0317178	0.0318766	-0.0966483	0.0332126
Y ~ M	% Carbohydrates	Unclassified (SGB_4957)	Time_above_140	0.311374	-0.157602	0.153218	-0.469697	0.154493
Total	% Carbohydrates	Unclassified (SGB_4957)	Time_above_140	0.0122637	0.0685226	0.0258116	0.0159462	0.121099
Direct	% Carbohydrates	Unclassified (SGB_4957)	Time_above_140	0.0189158	0.0654892	0.0264408	0.0115628	0.119416
Indirect	% Carbohydrates	Unclassified (SGB_4957)	Time_above_140	0.652	0.0030334	0.0119344	-0.0078894	0.0479631
M ~ X	% Carbohydrates	Unclassified (SGB_4957)	bt__hba1c	0.325404	-0.0315158	0.0315698	-0.0957451	0.0327135
Y ~ M	% Carbohydrates	Unclassified (SGB_4957)	bt__hba1c	0.00111281	-0.117763	0.0329677	-0.184836	-0.0506893
Total	% Carbohydrates	Unclassified (SGB_4957)	bt__hba1c	0.222502	0.00868386	0.00698427	-0.00552574	0.0228935
Direct	% Carbohydrates	Unclassified (SGB_4957)	bt__hba1c	0.41397	0.00512265	0.006189	-0.00748394	0.0177292
Indirect	% Carbohydrates	Unclassified (SGB_4957)	bt__hba1c	0.256	0.00356121	0.00431859	-0.00539722	0.012716
M ~ X	% Carbohydrates	Unclassified (SGB_15267)	Time_above_140	0.856218	0.00413712	0.0227105	-0.0415254	0.0497996
Y ~ M	% Carbohydrates	Unclassified (SGB_15267)	Time_above_140	0.624242	-0.106508	0.216029	-0.540863	0.327847
Total	% Carbohydrates	Unclassified (SGB_15267)	Time_above_140	0.0179472	0.0787616	0.0321369	0.0141461	0.143377
Direct	% Carbohydrates	Unclassified (SGB_15267)	Time_above_140	0.0181386	0.079257	0.0323717	0.0141336	0.14438
Indirect	% Carbohydrates	Unclassified (SGB_15267)	Time_above_140	0.86	-0.000495394	0.00551533	-0.0160256	0.00748664
M ~ X	% Carbohydrates	Unclassified (SGB_15267)	bt__hba1c	0.88399	0.00341415	0.0232768	-0.0433624	0.0501907
Y ~ M	% Carbohydrates	Unclassified (SGB_15267)	bt__hba1c	0.320459	-0.0386393	0.0384972	-0.116002	0.0387238
Total	% Carbohydrates	Unclassified (SGB_15267)	bt__hba1c	0.000357591	0.0213233	0.00555819	0.0101537	0.0324929
Direct	% Carbohydrates	Unclassified (SGB_15267)	bt__hba1c	0.000317828	0.0214646	0.00553196	0.0103419	0.0325874
Indirect	% Carbohydrates	Unclassified (SGB_15267)	bt__hba1c	0.78	-0.00014134	0.00142855	-0.00323767	0.00293864
M ~ X	% Carbohydrates	Unclassified (SGB_15340)	Time_above_140	0.377126	-0.0192657	0.021689	-0.0624451	0.0239137
Y ~ M	% Carbohydrates	Unclassified (SGB_15340)	Time_above_140	0.0634993	-0.243581	0.129393	-0.501183	0.0140213
Total	% Carbohydrates	Unclassified (SGB_15340)	Time_above_140	0.00662893	0.0677529	0.0242874	0.0194004	0.116105
Direct	% Carbohydrates	Unclassified (SGB_15340)	Time_above_140	0.0100384	0.063698	0.02413	0.0156489	0.111747
Indirect	% Carbohydrates	Unclassified (SGB_15340)	Time_above_140	0.352	0.00405486	0.00645421	-0.00299451	0.0222781
M ~ X	% Carbohydrates	Unclassified (SGB_15340)	bt__hba1c	0.338432	-0.0205713	0.0213609	-0.0630808	0.0219382
Y ~ M	% Carbohydrates	Unclassified (SGB_15340)	bt__hba1c	0.12831	-0.0399251	0.0259809	-0.0916287	0.0117785
Total	% Carbohydrates	Unclassified (SGB_15340)	bt__hba1c	0.0135131	0.0123139	0.00487501	0.00261236	0.0220155
Direct	% Carbohydrates	Unclassified (SGB_15340)	bt__hba1c	0.0196268	0.0116259	0.00488084	0.00191079	0.0213409
Indirect	% Carbohydrates	Unclassified (SGB_15340)	bt__hba1c	0.4	0.000688077	0.00122919	-0.000355058	0.00506456
M ~ X	% Carbohydrates	Faecalibacterium prausnitzii (SGB_15318)	Time_above_140	0.920375	-0.00209978	0.0209406	-0.0437651	0.0395655
Y ~ M	% Carbohydrates	Faecalibacterium prausnitzii (SGB_15318)	Time_above_140	0.271833	-0.135128	0.122134	-0.378137	0.107881
Total	% Carbohydrates	Faecalibacterium prausnitzii (SGB_15318)	Time_above_140	0.00478318	0.0640448	0.0220742	0.0201241	0.107965
Direct	% Carbohydrates	Faecalibacterium prausnitzii (SGB_15318)	Time_above_140	0.00490933	0.063769	0.02204	0.0199081	0.10763
Indirect	% Carbohydrates	Faecalibacterium prausnitzii (SGB_15318)	Time_above_140	0.868	0.000275824	0.00443514	-0.00712978	0.0111167
M ~ X	% Carbohydrates	Faecalibacterium prausnitzii (SGB_15318)	bt__hba1c	0.820518	-0.00473978	0.0208252	-0.0461602	0.0366806
Y ~ M	% Carbohydrates	Faecalibacterium prausnitzii (SGB_15318)	bt__hba1c	0.646352	-0.011374	0.0246985	-0.0604984	0.0377504
Total	% Carbohydrates	Faecalibacterium prausnitzii (SGB_15318)	bt__hba1c	0.0142012	0.0113362	0.00452546	0.00233525	0.0203372
Direct	% Carbohydrates	Faecalibacterium prausnitzii (SGB_15318)	bt__hba1c	0.015132	0.0112893	0.00454967	0.00223859	0.0203401
Indirect	% Carbohydrates	Faecalibacterium prausnitzii (SGB_15318)	bt__hba1c	1	4.6869e-05	0.00057886	-0.000742742	0.00184504
M ~ X	% Carbohydrates	Ruthenibacterium lactatiformans (SGB_15271)	Time_above_140	0.145805	-0.0315639	0.0214281	-0.074398	0.0112702
Y ~ M	% Carbohydrates	Ruthenibacterium lactatiformans (SGB_15271)	Time_above_140	0.632561	0.0726968	0.151293	-0.229734	0.375128
Total	% Carbohydrates	Ruthenibacterium lactatiformans (SGB_15271)	Time_above_140	0.00193077	0.077931	0.0240621	0.0298316	0.12603
Direct	% Carbohydrates	Ruthenibacterium lactatiformans (SGB_15271)	Time_above_140	0.00119364	0.0830332	0.0244223	0.0341978	0.131869
Indirect	% Carbohydrates	Ruthenibacterium lactatiformans (SGB_15271)	Time_above_140	0.44	-0.0051022	0.00725	-0.0260754	0.00420426
M ~ X	% Carbohydrates	Ruthenibacterium lactatiformans (SGB_15271)	bt__hba1c	0.147344	-0.0309609	0.0211046	-0.0731351	0.0112132
Y ~ M	% Carbohydrates	Ruthenibacterium lactatiformans (SGB_15271)	bt__hba1c	0.419833	0.0228613	0.0281534	-0.0333987	0.0791213
Total	% Carbohydrates	Ruthenibacterium lactatiformans (SGB_15271)	bt__hba1c	0.000814298	0.0155033	0.00440754	0.00669551	0.0243111
Direct	% Carbohydrates	Ruthenibacterium lactatiformans (SGB_15271)	bt__hba1c	0.000351054	0.0167649	0.00443136	0.00790672	0.025623
Indirect	% Carbohydrates	Ruthenibacterium lactatiformans (SGB_15271)	bt__hba1c	0.208	-0.0012616	0.0012985	-0.00507308	0.000422167
M ~ X	% Carbohydrates	Unclassified (SGB_15374)	Time_above_140	0.622286	-0.0125236	0.025255	-0.06333	0.0382829
Y ~ M	% Carbohydrates	Unclassified (SGB_15374)	Time_above_140	0.176496	0.26963	0.196485	-0.125648	0.664907
Total	% Carbohydrates	Unclassified (SGB_15374)	Time_above_140	0.0386838	0.0706694	0.0332224	0.00383464	0.137504
Direct	% Carbohydrates	Unclassified (SGB_15374)	Time_above_140	0.0278867	0.0744335	0.0327786	0.00845355	0.140413
Indirect	% Carbohydrates	Unclassified (SGB_15374)	Time_above_140	0.788	-0.00376413	0.00849375	-0.033479	0.00553682
M ~ X	% Carbohydrates	Unclassified (SGB_15374)	bt__hba1c	0.617882	-0.0125619	0.0250178	-0.0628636	0.0377399
Y ~ M	% Carbohydrates	Unclassified (SGB_15374)	bt__hba1c	0.597713	-0.0230288	0.0433504	-0.110191	0.0641331
Total	% Carbohydrates	Unclassified (SGB_15374)	bt__hba1c	0.0486394	0.0146739	0.00725276	9.12242e-05	0.0292565
Direct	% Carbohydrates	Unclassified (SGB_15374)	bt__hba1c	0.0546164	0.0144602	0.00733607	-0.000298119	0.0292184
Indirect	% Carbohydrates	Unclassified (SGB_15374)	bt__hba1c	0.956	0.000213729	0.00133678	-0.0010298	0.00666386
M ~ X	% Carbohydrates	Roseburia hominis (SGB_4936)	Time_above_140	0.560905	-0.0121077	0.0207335	-0.0533766	0.0291612
Y ~ M	% Carbohydrates	Roseburia hominis (SGB_4936)	Time_above_140	0.309724	-0.121163	0.118512	-0.357055	0.114728
Total	% Carbohydrates	Roseburia hominis (SGB_4936)	Time_above_140	0.00793337	0.0573815	0.021064	0.0154547	0.0993082
Direct	% Carbohydrates	Roseburia hominis (SGB_4936)	Time_above_140	0.00956997	0.0561558	0.0211385	0.0140723	0.0982394
Indirect	% Carbohydrates	Roseburia hominis (SGB_4936)	Time_above_140	0.764	0.00122564	0.00311927	-0.0020345	0.0113348
M ~ X	% Carbohydrates	Roseburia hominis (SGB_4936)	bt__hba1c	0.553041	-0.0121553	0.0204054	-0.0527556	0.0284449
Y ~ M	% Carbohydrates	Roseburia hominis (SGB_4936)	bt__hba1c	0.759434	0.00776955	0.0252865	-0.0425427	0.0580818
Total	% Carbohydrates	Roseburia hominis (SGB_4936)	bt__hba1c	0.0266304	0.0101991	0.00451671	0.00121228	0.0191859
Direct	% Carbohydrates	Roseburia hominis (SGB_4936)	bt__hba1c	0.025715	0.0103386	0.00454866	0.00128651	0.0193908
Indirect	% Carbohydrates	Roseburia hominis (SGB_4936)	bt__hba1c	0.892	-0.000139536	0.000597562	-0.00198627	0.000490069
M ~ X	% Carbohydrates	Unclassified (SGB_4964)	Time_above_140	0.0381566	-0.0526883	0.0249658	-0.102423	-0.00295387
Y ~ M	% Carbohydrates	Unclassified (SGB_4964)	Time_above_140	0.138811	-0.162569	0.108658	-0.379026	0.0538893
Total	% Carbohydrates	Unclassified (SGB_4964)	Time_above_140	0.00343428	0.0700152	0.0231686	0.023861	0.116169
Direct	% Carbohydrates	Unclassified (SGB_4964)	Time_above_140	0.00801012	0.0650989	0.0238855	0.017506	0.112692
Indirect	% Carbohydrates	Unclassified (SGB_4964)	Time_above_140	0.26	0.00491627	0.00569976	-0.00593974	0.0170124
M ~ X	% Carbohydrates	Unclassified (SGB_4964)	bt__hba1c	0.0386328	-0.0524794	0.0249357	-0.102143	-0.00281567
Y ~ M	% Carbohydrates	Unclassified (SGB_4964)	bt__hba1c	0.112715	-0.0341819	0.0213016	-0.0766077	0.00824384
Total	% Carbohydrates	Unclassified (SGB_4964)	bt__hba1c	0.0131888	0.0118041	0.00465057	0.00254163	0.0210665
Direct	% Carbohydrates	Unclassified (SGB_4964)	bt__hba1c	0.0296744	0.0105936	0.00477899	0.00107337	0.0201138
Indirect	% Carbohydrates	Unclassified (SGB_4964)	bt__hba1c	0.352	0.00121045	0.00133893	-0.000734657	0.00439666
M ~ X	% Carbohydrates	Unclassified (SGB_4767)	Time_above_140	0.0708918	-0.0384087	0.020971	-0.0801673	0.00334996
Y ~ M	% Carbohydrates	Unclassified (SGB_4767)	Time_above_140	0.152656	-0.183119	0.12677	-0.435549	0.0693119
Total	% Carbohydrates	Unclassified (SGB_4767)	Time_above_140	0.00387862	0.0681071	0.0228705	0.0225662	0.113648
Direct	% Carbohydrates	Unclassified (SGB_4767)	Time_above_140	0.00797441	0.0637344	0.023388	0.0171531	0.110316
Indirect	% Carbohydrates	Unclassified (SGB_4767)	Time_above_140	0.288	0.00437272	0.00479086	-0.0020314	0.0173442
M ~ X	% Carbohydrates	Unclassified (SGB_4767)	bt__hba1c	0.0722798	-0.0380195	0.0208699	-0.0795601	0.00352102
Y ~ M	% Carbohydrates	Unclassified (SGB_4767)	bt__hba1c	0.339834	-0.0241645	0.0251635	-0.0742513	0.0259222
Total	% Carbohydrates	Unclassified (SGB_4767)	bt__hba1c	0.0128426	0.0117298	0.00460721	0.00255937	0.0209002
Direct	% Carbohydrates	Unclassified (SGB_4767)	bt__hba1c	0.019567	0.0112652	0.00472579	0.00185692	0.0206736
Indirect	% Carbohydrates	Unclassified (SGB_4767)	bt__hba1c	0.468	0.00046456	0.000953084	-0.000977794	0.00289913
M ~ X	% Carbohydrates	Faecalibacterium prausnitzii (SGB_15342)	Time_above_140	0.936706	0.00172645	0.0216734	-0.0413969	0.0448498
Y ~ M	% Carbohydrates	Faecalibacterium prausnitzii (SGB_15342)	Time_above_140	0.194216	-0.164494	0.125658	-0.414514	0.0855262
Total	% Carbohydrates	Faecalibacterium prausnitzii (SGB_15342)	Time_above_140	0.00423359	0.0692965	0.0235428	0.0224537	0.116139
Direct	% Carbohydrates	Faecalibacterium prausnitzii (SGB_15342)	Time_above_140	0.00389629	0.0695859	0.0234065	0.0230054	0.116166
Indirect	% Carbohydrates	Faecalibacterium prausnitzii (SGB_15342)	Time_above_140	0.912	-0.000289442	0.00710003	-0.0114969	0.0120951
M ~ X	% Carbohydrates	Faecalibacterium prausnitzii (SGB_15342)	bt__hba1c	0.9812	-0.000508382	0.0215091	-0.043289	0.0422723
Y ~ M	% Carbohydrates	Faecalibacterium prausnitzii (SGB_15342)	bt__hba1c	0.895183	0.00323451	0.0244754	-0.045446	0.051915
Total	% Carbohydrates	Faecalibacterium prausnitzii (SGB_15342)	bt__hba1c	0.0166149	0.0113255	0.00463275	0.0021112	0.0205399
Direct	% Carbohydrates	Faecalibacterium prausnitzii (SGB_15342)	bt__hba1c	0.017257	0.0113273	0.00466035	0.00205635	0.0205982
Indirect	% Carbohydrates	Faecalibacterium prausnitzii (SGB_15342)	bt__hba1c	0.912	-1.72061e-06	0.000747152	-0.00137938	0.00131715
M ~ X	% Lipids	Unclassified (SGB_15054)	Time_above_140	0.0974509	0.040973	0.0244214	-0.00765624	0.0896022
Y ~ M	% Lipids	Unclassified (SGB_15054)	Time_above_140	0.110189	-0.17012	0.105274	-0.379747	0.0395067
Total	% Lipids	Unclassified (SGB_15054)	Time_above_140	0.083443	-0.0401653	0.0229018	-0.0857686	0.00543801
Direct	% Lipids	Unclassified (SGB_15054)	Time_above_140	0.142255	-0.0344084	0.0232046	-0.0806245	0.0118076
Indirect	% Lipids	Unclassified (SGB_15054)	Time_above_140	0.156	-0.00575684	0.00588819	-0.0231682	0.000641926
M ~ X	% Lipids	Unclassified (SGB_15054)	bt__hba1c	0.085648	0.0414411	0.0238085	-0.00594867	0.0888308
Y ~ M	% Lipids	Unclassified (SGB_15054)	bt__hba1c	0.0528976	-0.0427179	0.0217364	-0.085983	0.000547309
Total	% Lipids	Unclassified (SGB_15054)	bt__hba1c	0.0727395	-0.00855334	0.00470287	-0.0179142	0.000807494
Direct	% Lipids	Unclassified (SGB_15054)	bt__hba1c	0.141338	-0.0070432	0.00474004	-0.0164799	0.0023935
Indirect	% Lipids	Unclassified (SGB_15054)	bt__hba1c	0.124	-0.00151014	0.00136356	-0.0052743	7.56851e-05
M ~ X	% Lipids	Unclassified (SGB_15346)	Time_above_140	0.0233407	0.0525642	0.0227338	0.00732249	0.097806
Y ~ M	% Lipids	Unclassified (SGB_15346)	Time_above_140	0.606432	-0.0588538	0.113789	-0.285302	0.167594
Total	% Lipids	Unclassified (SGB_15346)	Time_above_140	0.065158	-0.0438144	0.0234316	-0.0904448	0.00281597
Direct	% Lipids	Unclassified (SGB_15346)	Time_above_140	0.0783005	-0.043442	0.024354	-0.0919174	0.00503338
Indirect	% Lipids	Unclassified (SGB_15346)	Time_above_140	0.916	-0.000372397	0.00726339	-0.0163033	0.012307
M ~ X	% Lipids	Unclassified (SGB_15346)	bt__hba1c	0.01727	0.0546355	0.0224813	0.00991311	0.099358
Y ~ M	% Lipids	Unclassified (SGB_15346)	bt__hba1c	0.514445	-0.015501	0.0236738	-0.0625958	0.0315937
Total	% Lipids	Unclassified (SGB_15346)	bt__hba1c	0.0878726	-0.00848882	0.0049144	-0.0182651	0.0012875
Direct	% Lipids	Unclassified (SGB_15346)	bt__hba1c	0.113342	-0.00819233	0.00511805	-0.0183756	0.00199097
Indirect	% Lipids	Unclassified (SGB_15346)	bt__hba1c	0.94	-0.000296485	0.0014741	-0.00392944	0.00232129
M ~ X	% Lipids	Unclassified (SGB_15216)	Time_above_140	0.387122	0.0225615	0.0259332	-0.0291115	0.0742345
Y ~ M	% Lipids	Unclassified (SGB_15216)	Time_above_140	0.526972	-0.0724279	0.113945	-0.299468	0.154612
Total	% Lipids	Unclassified (SGB_15216)	Time_above_140	0.167262	-0.0352713	0.0252885	-0.0856599	0.0151172
Direct	% Lipids	Unclassified (SGB_15216)	Time_above_140	0.187611	-0.0339813	0.025547	-0.0848964	0.0169338
Indirect	% Lipids	Unclassified (SGB_15216)	Time_above_140	0.62	-0.00129004	0.0038553	-0.013503	0.00216108
M ~ X	% Lipids	Unclassified (SGB_15216)	bt__hba1c	0.403081	0.0215595	0.0256388	-0.0295157	0.0726347
Y ~ M	% Lipids	Unclassified (SGB_15216)	bt__hba1c	0.9256	0.0022919	0.0244608	-0.0464365	0.0510203
Total	% Lipids	Unclassified (SGB_15216)	bt__hba1c	0.151502	-0.00779901	0.00538229	-0.0185211	0.00292306
Direct	% Lipids	Unclassified (SGB_15216)	bt__hba1c	0.149679	-0.00792242	0.00544199	-0.0187658	0.00292099
Indirect	% Lipids	Unclassified (SGB_15216)	bt__hba1c	0.82	0.000123407	0.000681456	-0.000580711	0.00272831
M ~ X	% Lipids	Unclassified (SGB_15254)	Time_above_140	0.722731	-0.0077673	0.0218082	-0.0512211	0.0356865
Y ~ M	% Lipids	Unclassified (SGB_15254)	Time_above_140	0.542712	-0.0822118	0.134433	-0.350075	0.185651
Total	% Lipids	Unclassified (SGB_15254)	Time_above_140	0.0956072	-0.0419174	0.0248314	-0.0913951	0.00756037
Direct	% Lipids	Unclassified (SGB_15254)	Time_above_140	0.0916676	-0.0426289	0.0249412	-0.0923367	0.00707897
Indirect	% Lipids	Unclassified (SGB_15254)	Time_above_140	0.772	0.000711514	0.00275319	-0.00266786	0.00965265
M ~ X	% Lipids	Unclassified (SGB_15254)	bt__hba1c	0.657069	-0.00963651	0.0216191	-0.052704	0.033431
Y ~ M	% Lipids	Unclassified (SGB_15254)	bt__hba1c	0.211766	-0.0353539	0.0280705	-0.0912732	0.0205653
Total	% Lipids	Unclassified (SGB_15254)	bt__hba1c	0.0837278	-0.00913578	0.00521219	-0.019519	0.00124744
Direct	% Lipids	Unclassified (SGB_15254)	bt__hba1c	0.0710954	-0.00950157	0.0051887	-0.0198403	0.000837146
Indirect	% Lipids	Unclassified (SGB_15254)	bt__hba1c	0.576	0.000365793	0.000889582	-0.000711551	0.00335087
M ~ X	% Lipids	Faecalibacterium prausnitzii (SGB_15316)	Time_above_140	0.0709948	0.032145	0.0175726	-0.00281255	0.0671026
Y ~ M	% Lipids	Faecalibacterium prausnitzii (SGB_15316)	Time_above_140	0.492081	-0.104647	0.151641	-0.406309	0.197015
Total	% Lipids	Faecalibacterium prausnitzii (SGB_15316)	Time_above_140	0.166275	-0.0340798	0.0244004	-0.08262	0.0144603
Direct	% Lipids	Faecalibacterium prausnitzii (SGB_15316)	Time_above_140	0.204959	-0.0319694	0.0250185	-0.0817483	0.0178095
Indirect	% Lipids	Faecalibacterium prausnitzii (SGB_15316)	Time_above_140	0.548	-0.00211044	0.0048818	-0.0153251	0.00463988
M ~ X	% Lipids	Faecalibacterium prausnitzii (SGB_15316)	bt__hba1c	0.0692247	0.0315389	0.017136	-0.00253785	0.0656157
Y ~ M	% Lipids	Faecalibacterium prausnitzii (SGB_15316)	bt__hba1c	0.695248	-0.0120352	0.0306169	-0.0729202	0.0488498
Total	% Lipids	Faecalibacterium prausnitzii (SGB_15316)	bt__hba1c	0.0998839	-0.00803614	0.00483006	-0.0176413	0.00156897
Direct	% Lipids	Faecalibacterium prausnitzii (SGB_15316)	bt__hba1c	0.111801	-0.00796533	0.00495592	-0.0178225	0.0018918
Indirect	% Lipids	Faecalibacterium prausnitzii (SGB_15316)	bt__hba1c	0.932	-7.0811e-05	0.00118286	-0.00277565	0.0019486
M ~ X	% Lipids	Unclassified (SGB_15266)	Time_above_140	0.757387	0.00887897	0.0285997	-0.0484361	0.066194
Y ~ M	% Lipids	Unclassified (SGB_15266)	Time_above_140	0.730339	-0.0492303	0.142106	-0.334018	0.235557
Total	% Lipids	Unclassified (SGB_15266)	Time_above_140	0.0665352	-0.0548138	0.0292818	-0.113496	0.00386811
Direct	% Lipids	Unclassified (SGB_15266)	Time_above_140	0.0708246	-0.054472	0.0295566	-0.113729	0.00478541
Indirect	% Lipids	Unclassified (SGB_15266)	Time_above_140	0.904	-0.000341823	0.00375105	-0.0115958	0.00471335
M ~ X	% Lipids	Unclassified (SGB_15266)	bt__hba1c	0.568225	0.0166208	0.028953	-0.041379	0.0746206
Y ~ M	% Lipids	Unclassified (SGB_15266)	bt__hba1c	0.290144	-0.0278056	0.0260375	-0.0799649	0.0243537
Total	% Lipids	Unclassified (SGB_15266)	bt__hba1c	0.022706	-0.0127793	0.00545419	-0.0237053	-0.00185321
Direct	% Lipids	Unclassified (SGB_15266)	bt__hba1c	0.0276574	-0.0123896	0.00547681	-0.0233654	-0.00141383
Indirect	% Lipids	Unclassified (SGB_15266)	bt__hba1c	0.652	-0.000389668	0.000978942	-0.00439457	0.000496354
M ~ X	% Lipids	Flavonifractor plautii (SGB_15132)	Time_above_140	0.239181	0.0243169	0.0204574	-0.0165903	0.0652241
Y ~ M	% Lipids	Flavonifractor plautii (SGB_15132)	Time_above_140	0.477274	-0.123661	0.172927	-0.46945	0.222129
Total	% Lipids	Flavonifractor plautii (SGB_15132)	Time_above_140	0.0576982	-0.0526982	0.0272418	-0.107172	0.00177517
Direct	% Lipids	Flavonifractor plautii (SGB_15132)	Time_above_140	0.0717789	-0.0508422	0.0277385	-0.106327	0.00464313
Indirect	% Lipids	Flavonifractor plautii (SGB_15132)	Time_above_140	0.668	-0.00185607	0.00646103	-0.0230201	0.00517405
M ~ X	% Lipids	Flavonifractor plautii (SGB_15132)	bt__hba1c	0.230198	0.0240851	0.0198791	-0.0156401	0.0638103
Y ~ M	% Lipids	Flavonifractor plautii (SGB_15132)	bt__hba1c	0.89457	0.00431759	0.0324485	-0.0605256	0.0691607
Total	% Lipids	Flavonifractor plautii (SGB_15132)	bt__hba1c	0.0328147	-0.0109002	0.00499457	-0.0208811	-0.00091939
Direct	% Lipids	Flavonifractor plautii (SGB_15132)	bt__hba1c	0.0304481	-0.0112606	0.00508396	-0.0214233	-0.00109793
Indirect	% Lipids	Flavonifractor plautii (SGB_15132)	bt__hba1c	0.736	0.000360393	0.00106162	-0.000797414	0.00408545
M ~ X	% Lipids	Unclassified (SGB_15265)	Time_above_140	0.66105	0.0107165	0.0243176	-0.037943	0.0593759
Y ~ M	% Lipids	Unclassified (SGB_15265)	Time_above_140	0.0622674	-0.324573	0.17079	-0.666324	0.0171773
Total	% Lipids	Unclassified (SGB_15265)	Time_above_140	0.223457	-0.0399895	0.0325031	-0.105028	0.025049
Direct	% Lipids	Unclassified (SGB_15265)	Time_above_140	0.255858	-0.0366314	0.0319209	-0.100528	0.0272651
Indirect	% Lipids	Unclassified (SGB_15265)	Time_above_140	0.608	-0.0033581	0.00908282	-0.0287758	0.00926569
M ~ X	% Lipids	Unclassified (SGB_15265)	bt__hba1c	0.490926	0.0168917	0.0243716	-0.0318587	0.0656421
Y ~ M	% Lipids	Unclassified (SGB_15265)	bt__hba1c	0.0345297	-0.0698174	0.0322769	-0.134381	-0.00525406
Total	% Lipids	Unclassified (SGB_15265)	bt__hba1c	0.0442761	-0.0126142	0.00613936	-0.0248947	-0.000333646
Direct	% Lipids	Unclassified (SGB_15265)	bt__hba1c	0.0599452	-0.0115264	0.00600936	-0.0235511	0.000498297
Indirect	% Lipids	Unclassified (SGB_15265)	bt__hba1c	0.476	-0.00108779	0.00184782	-0.00688811	0.00155497
M ~ X	% Lipids	Unclassified (SGB_4721)	Time_above_140	0.114361	0.0433991	0.0269652	-0.0108791	0.0976773
Y ~ M	% Lipids	Unclassified (SGB_4721)	Time_above_140	0.0818217	-0.237659	0.13358	-0.506541	0.0312225
Total	% Lipids	Unclassified (SGB_4721)	Time_above_140	0.155555	-0.0366581	0.025389	-0.0877636	0.0144473
Direct	% Lipids	Unclassified (SGB_4721)	Time_above_140	0.285765	-0.0278274	0.025759	-0.0797086	0.0240538
Indirect	% Lipids	Unclassified (SGB_4721)	Time_above_140	0.176	-0.00883075	0.0120034	-0.056651	0.00055578
M ~ X	% Lipids	Unclassified (SGB_4721)	bt__hba1c	0.114361	0.0433991	0.0269652	-0.0108791	0.0976773
Y ~ M	% Lipids	Unclassified (SGB_4721)	bt__hba1c	0.040098	-0.0584902	0.027687	-0.114221	-0.00275905
Total	% Lipids	Unclassified (SGB_4721)	bt__hba1c	0.0470201	-0.0106529	0.00521963	-0.0211594	-0.000146319
Direct	% Lipids	Unclassified (SGB_4721)	bt__hba1c	0.109833	-0.0085714	0.00525473	-0.019155	0.00201217
Indirect	% Lipids	Unclassified (SGB_4721)	bt__hba1c	0.188	-0.00208149	0.00202457	-0.00788507	0.000270692
M ~ X	% Lipids	Unclassified (SGB_4957)	Time_above_140	0.710608	0.0134604	0.035956	-0.0597796	0.0867003
Y ~ M	% Lipids	Unclassified (SGB_4957)	Time_above_140	0.311374	-0.157602	0.153218	-0.469697	0.154493
Total	% Lipids	Unclassified (SGB_4957)	Time_above_140	0.00310414	-0.0883965	0.027632	-0.144681	-0.0321119
Direct	% Lipids	Unclassified (SGB_4957)	Time_above_140	0.00384716	-0.0866529	0.027733	-0.143215	-0.0300911
Indirect	% Lipids	Unclassified (SGB_4957)	Time_above_140	0.82	-0.00174355	0.0119245	-0.0442688	0.00882602
M ~ X	% Lipids	Unclassified (SGB_4957)	bt__hba1c	0.647573	0.0162327	0.0351851	-0.055352	0.0878174
Y ~ M	% Lipids	Unclassified (SGB_4957)	bt__hba1c	0.00111281	-0.117763	0.0329677	-0.184836	-0.0506893
Total	% Lipids	Unclassified (SGB_4957)	bt__hba1c	0.189103	-0.0102794	0.00766592	-0.0258758	0.00531703
Direct	% Lipids	Unclassified (SGB_4957)	bt__hba1c	0.214216	-0.00842176	0.00664578	-0.0219588	0.00511525
Indirect	% Lipids	Unclassified (SGB_4957)	bt__hba1c	0.552	-0.00185764	0.00462952	-0.00977721	0.00844922
M ~ X	% Lipids	Unclassified (SGB_15267)	Time_above_140	0.971318	-0.000947497	0.0262152	-0.0536567	0.0517617
Y ~ M	% Lipids	Unclassified (SGB_15267)	Time_above_140	0.624242	-0.106508	0.216029	-0.540863	0.327847
Total	% Lipids	Unclassified (SGB_15267)	Time_above_140	0.105236	-0.06318	0.0382642	-0.140115	0.0137553
Direct	% Lipids	Unclassified (SGB_15267)	Time_above_140	0.107469	-0.0632827	0.038563	-0.140861	0.0142961
Indirect	% Lipids	Unclassified (SGB_15267)	Time_above_140	0.904	0.000102638	0.00530569	-0.0110383	0.0108781
M ~ X	% Lipids	Unclassified (SGB_15267)	bt__hba1c	0.775626	0.00757367	0.0264258	-0.045531	0.0606783
Y ~ M	% Lipids	Unclassified (SGB_15267)	bt__hba1c	0.320459	-0.0386393	0.0384972	-0.116002	0.0387238
Total	% Lipids	Unclassified (SGB_15267)	bt__hba1c	0.0016806	-0.0216245	0.00650371	-0.0346942	-0.00855476
Direct	% Lipids	Unclassified (SGB_15267)	bt__hba1c	0.00193518	-0.0213676	0.00651386	-0.0344646	-0.00827058
Indirect	% Lipids	Unclassified (SGB_15267)	bt__hba1c	0.84	-0.000256882	0.00127871	-0.00508153	0.00112661
M ~ X	% Lipids	Unclassified (SGB_15340)	Time_above_140	0.102759	0.034747	0.021046	-0.00715232	0.0766462
Y ~ M	% Lipids	Unclassified (SGB_15340)	Time_above_140	0.0634993	-0.243581	0.129393	-0.501183	0.0140213
Total	% Lipids	Unclassified (SGB_15340)	Time_above_140	0.188025	-0.0328551	0.0247388	-0.0821063	0.0163961
Direct	% Lipids	Unclassified (SGB_15340)	Time_above_140	0.31359	-0.0252438	0.0248866	-0.0747993	0.0243117
Indirect	% Lipids	Unclassified (SGB_15340)	Time_above_140	0.144	-0.00761131	0.0081314	-0.031058	0.000749207
M ~ X	% Lipids	Unclassified (SGB_15340)	bt__hba1c	0.0968204	0.0345531	0.0205649	-0.00637241	0.0754785
Y ~ M	% Lipids	Unclassified (SGB_15340)	bt__hba1c	0.12831	-0.0399251	0.0259809	-0.0916287	0.0117785
Total	% Lipids	Unclassified (SGB_15340)	bt__hba1c	0.105901	-0.00793684	0.00485325	-0.0175951	0.00172143
Direct	% Lipids	Unclassified (SGB_15340)	bt__hba1c	0.171518	-0.0067887	0.00491979	-0.0165813	0.0030039
Indirect	% Lipids	Unclassified (SGB_15340)	bt__hba1c	0.24	-0.00114814	0.00148211	-0.00583367	0.000288137
M ~ X	% Lipids	Faecalibacterium prausnitzii (SGB_15318)	Time_above_140	0.632782	0.0104898	0.0218706	-0.0330258	0.0540054
Y ~ M	% Lipids	Faecalibacterium prausnitzii (SGB_15318)	Time_above_140	0.271833	-0.135128	0.122134	-0.378137	0.107881
Total	% Lipids	Faecalibacterium prausnitzii (SGB_15318)	Time_above_140	0.191652	-0.0316011	0.0240002	-0.0793539	0.0161517
Direct	% Lipids	Faecalibacterium prausnitzii (SGB_15318)	Time_above_140	0.211301	-0.0302693	0.0240216	-0.0780738	0.0175352
Indirect	% Lipids	Faecalibacterium prausnitzii (SGB_15318)	Time_above_140	0.572	-0.00133174	0.00447593	-0.0149869	0.00381331
M ~ X	% Lipids	Faecalibacterium prausnitzii (SGB_15318)	bt__hba1c	0.556664	0.012731	0.021571	-0.0301727	0.0556348
Y ~ M	% Lipids	Faecalibacterium prausnitzii (SGB_15318)	bt__hba1c	0.646352	-0.011374	0.0246985	-0.0604984	0.0377504
Total	% Lipids	Faecalibacterium prausnitzii (SGB_15318)	bt__hba1c	0.0855332	-0.00832447	0.00478367	-0.017839	0.00119007
Direct	% Lipids	Faecalibacterium prausnitzii (SGB_15318)	bt__hba1c	0.0920837	-0.008214	0.00481915	-0.0178008	0.00137283
Indirect	% Lipids	Faecalibacterium prausnitzii (SGB_15318)	bt__hba1c	0.904	-0.000110475	0.000588409	-0.00200765	0.000618137
M ~ X	% Lipids	Ruthenibacterium lactatiformans (SGB_15271)	Time_above_140	0.408411	0.0192308	0.0231044	-0.0269544	0.0654159
Y ~ M	% Lipids	Ruthenibacterium lactatiformans (SGB_15271)	Time_above_140	0.632561	0.0726968	0.151293	-0.229734	0.375128
Total	% Lipids	Ruthenibacterium lactatiformans (SGB_15271)	Time_above_140	0.042633	-0.0555103	0.0268177	-0.109118	-0.0019025
Direct	% Lipids	Ruthenibacterium lactatiformans (SGB_15271)	Time_above_140	0.0376084	-0.0575442	0.0270741	-0.111682	-0.0034061
Indirect	% Lipids	Ruthenibacterium lactatiformans (SGB_15271)	Time_above_140	0.692	0.00203391	0.00631139	-0.00519966	0.0268316
M ~ X	% Lipids	Ruthenibacterium lactatiformans (SGB_15271)	bt__hba1c	0.415526	0.0185359	0.0226154	-0.0266574	0.0637293
Y ~ M	% Lipids	Ruthenibacterium lactatiformans (SGB_15271)	bt__hba1c	0.419833	0.0228613	0.0281534	-0.0333987	0.0791213
Total	% Lipids	Ruthenibacterium lactatiformans (SGB_15271)	bt__hba1c	0.0099002	-0.0128803	0.00484237	-0.022557	-0.00320358
Direct	% Lipids	Ruthenibacterium lactatiformans (SGB_15271)	bt__hba1c	0.00742143	-0.0134459	0.00485713	-0.0231552	-0.00373663
Indirect	% Lipids	Ruthenibacterium lactatiformans (SGB_15271)	bt__hba1c	0.464	0.000565617	0.0010259	-0.00045009	0.0039772
M ~ X	% Lipids	Unclassified (SGB_15374)	Time_above_140	0.839667	0.0057173	0.0281027	-0.050818	0.0622526
Y ~ M	% Lipids	Unclassified (SGB_15374)	Time_above_140	0.176496	0.26963	0.196485	-0.125648	0.664907
Total	% Lipids	Unclassified (SGB_15374)	Time_above_140	0.20239	-0.0490683	0.0379543	-0.125422	0.0272859
Direct	% Lipids	Unclassified (SGB_15374)	Time_above_140	0.184094	-0.0506544	0.037563	-0.126265	0.024956
Indirect	% Lipids	Unclassified (SGB_15374)	Time_above_140	0.944	0.00158612	0.00964333	-0.0125085	0.0321184
M ~ X	% Lipids	Unclassified (SGB_15374)	bt__hba1c	0.800729	0.00697818	0.027494	-0.0483023	0.0622586
Y ~ M	% Lipids	Unclassified (SGB_15374)	bt__hba1c	0.597713	-0.0230288	0.0433504	-0.110191	0.0641331
Total	% Lipids	Unclassified (SGB_15374)	bt__hba1c	0.20048	-0.0105733	0.00814564	-0.0269512	0.00580462
Direct	% Lipids	Unclassified (SGB_15374)	bt__hba1c	0.210702	-0.0104266	0.00821659	-0.0269562	0.00610308
Indirect	% Lipids	Unclassified (SGB_15374)	bt__hba1c	0.896	-0.000146725	0.00138869	-0.00594356	0.00125798
M ~ X	% Lipids	Roseburia hominis (SGB_4936)	Time_above_140	0.573564	0.0119981	0.0212294	-0.030258	0.0542542
Y ~ M	% Lipids	Roseburia hominis (SGB_4936)	Time_above_140	0.309724	-0.121163	0.118512	-0.357055	0.114728
Total	% Lipids	Roseburia hominis (SGB_4936)	Time_above_140	0.151899	-0.0322095	0.022262	-0.0765209	0.0121019
Direct	% Lipids	Roseburia hominis (SGB_4936)	Time_above_140	0.170526	-0.0308801	0.0223239	-0.0753235	0.0135633
Indirect	% Lipids	Roseburia hominis (SGB_4936)	Time_above_140	0.756	-0.00132938	0.00366511	-0.0134779	0.00333734
M ~ X	% Lipids	Roseburia hominis (SGB_4936)	bt__hba1c	0.590949	0.0111945	0.0207456	-0.0300828	0.0524717
Y ~ M	% Lipids	Roseburia hominis (SGB_4936)	bt__hba1c	0.759434	0.00776955	0.0252865	-0.0425427	0.0580818
Total	% Lipids	Roseburia hominis (SGB_4936)	bt__hba1c	0.0935136	-0.00789251	0.00465053	-0.0171456	0.00136059
Direct	% Lipids	Roseburia hominis (SGB_4936)	bt__hba1c	0.0911276	-0.00800817	0.00468293	-0.0173275	0.00131116
Indirect	% Lipids	Roseburia hominis (SGB_4936)	bt__hba1c	0.88	0.00011566	0.000681562	-0.000549409	0.00221765
M ~ X	% Lipids	Unclassified (SGB_4964)	Time_above_140	0.033745	0.0557398	0.0257722	0.00439893	0.107081
Y ~ M	% Lipids	Unclassified (SGB_4964)	Time_above_140	0.138811	-0.162569	0.108658	-0.379026	0.0538893
Total	% Lipids	Unclassified (SGB_4964)	Time_above_140	0.18139	-0.0338127	0.0250647	-0.0837441	0.0161187
Direct	% Lipids	Unclassified (SGB_4964)	Time_above_140	0.310639	-0.0262948	0.0257571	-0.0776171	0.0250274
Indirect	% Lipids	Unclassified (SGB_4964)	Time_above_140	0.14	-0.00751785	0.00647055	-0.0228547	0.00155512
M ~ X	% Lipids	Unclassified (SGB_4964)	bt__hba1c	0.0278993	0.0573412	0.0255795	0.00639531	0.108287
Y ~ M	% Lipids	Unclassified (SGB_4964)	bt__hba1c	0.112715	-0.0341819	0.0213016	-0.0766077	0.00824384
Total	% Lipids	Unclassified (SGB_4964)	bt__hba1c	0.0762529	-0.00877892	0.00488438	-0.018507	0.000949162
Direct	% Lipids	Unclassified (SGB_4964)	bt__hba1c	0.15241	-0.00726975	0.00502833	-0.0172867	0.00274719
Indirect	% Lipids	Unclassified (SGB_4964)	bt__hba1c	0.284	-0.00150916	0.00147558	-0.00536574	0.000684176
M ~ X	% Lipids	Unclassified (SGB_4767)	Time_above_140	0.0608821	0.0407755	0.0214358	-0.00190854	0.0834596
Y ~ M	% Lipids	Unclassified (SGB_4767)	Time_above_140	0.152656	-0.183119	0.12677	-0.435549	0.0693119
Total	% Lipids	Unclassified (SGB_4767)	Time_above_140	0.129542	-0.0373254	0.0243587	-0.0858298	0.011179
Direct	% Lipids	Unclassified (SGB_4767)	Time_above_140	0.212641	-0.0312618	0.0248722	-0.080799	0.0182755
Indirect	% Lipids	Unclassified (SGB_4767)	Time_above_140	0.232	-0.00606362	0.00588881	-0.0207419	0.00218496
M ~ X	% Lipids	Unclassified (SGB_4767)	bt__hba1c	0.0859296	0.0369023	0.0212204	-0.0053358	0.0791404
Y ~ M	% Lipids	Unclassified (SGB_4767)	bt__hba1c	0.339834	-0.0241645	0.0251635	-0.0742513	0.0259222
Total	% Lipids	Unclassified (SGB_4767)	bt__hba1c	0.0832768	-0.00837131	0.00477219	-0.0178701	0.00112751
Direct	% Lipids	Unclassified (SGB_4767)	bt__hba1c	0.115623	-0.0077659	0.00488071	-0.0174826	0.00195085
Indirect	% Lipids	Unclassified (SGB_4767)	bt__hba1c	0.44	-0.000605408	0.00101536	-0.00337659	0.000676747
M ~ X	% Lipids	Faecalibacterium prausnitzii (SGB_15342)	Time_above_140	0.0819118	0.0379567	0.0215469	-0.00491474	0.0808282
Y ~ M	% Lipids	Faecalibacterium prausnitzii (SGB_15342)	Time_above_140	0.194216	-0.164494	0.125658	-0.414514	0.0855262
Total	% Lipids	Faecalibacterium prausnitzii (SGB_15342)	Time_above_140	0.163276	-0.0348782	0.0247904	-0.0842034	0.014447
Direct	% Lipids	Faecalibacterium prausnitzii (SGB_15342)	Time_above_140	0.242328	-0.0297315	0.0252411	-0.0799629	0.0204999
Indirect	% Lipids	Faecalibacterium prausnitzii (SGB_15342)	Time_above_140	0.376	-0.00514664	0.0100285	-0.0393065	0.00313709
M ~ X	% Lipids	Faecalibacterium prausnitzii (SGB_15342)	bt__hba1c	0.0761838	0.0380526	0.0211911	-0.00409569	0.0802008
Y ~ M	% Lipids	Faecalibacterium prausnitzii (SGB_15342)	bt__hba1c	0.895183	0.00323451	0.0244754	-0.045446	0.051915
Total	% Lipids	Faecalibacterium prausnitzii (SGB_15342)	bt__hba1c	0.100646	-0.00786706	0.0047386	-0.0172919	0.00155783
Direct	% Lipids	Faecalibacterium prausnitzii (SGB_15342)	bt__hba1c	0.090962	-0.00830055	0.00485282	-0.0179544	0.00135325
Indirect	% Lipids	Faecalibacterium prausnitzii (SGB_15342)	bt__hba1c	0.74	0.000433492	0.00120983	-0.000818867	0.00449289
M ~ X	% Saturated fatty acids	Unclassified (SGB_15054)	Time_above_140	0.0143237	0.161713	0.0645328	0.0332118	0.290214
Y ~ M	% Saturated fatty acids	Unclassified (SGB_15054)	Time_above_140	0.110189	-0.17012	0.105274	-0.379747	0.0395067
Total	% Saturated fatty acids	Unclassified (SGB_15054)	Time_above_140	0.15587	-0.0891621	0.0622151	-0.213048	0.0347241
Direct	% Saturated fatty acids	Unclassified (SGB_15054)	Time_above_140	0.304111	-0.0666793	0.0644459	-0.195034	0.0616758
Indirect	% Saturated fatty acids	Unclassified (SGB_15054)	Time_above_140	0.172	-0.0224828	0.0233229	-0.10714	0.00449107
M ~ X	% Saturated fatty acids	Unclassified (SGB_15054)	bt__hba1c	0.012063	0.162664	0.0633036	0.0366615	0.288667
Y ~ M	% Saturated fatty acids	Unclassified (SGB_15054)	bt__hba1c	0.0528976	-0.0427179	0.0217364	-0.085983	0.000547309
Total	% Saturated fatty acids	Unclassified (SGB_15054)	bt__hba1c	0.134999	-0.0194115	0.0128542	-0.0449971	0.0061741
Direct	% Saturated fatty acids	Unclassified (SGB_15054)	bt__hba1c	0.311219	-0.0135045	0.013249	-0.0398812	0.0128722
Indirect	% Saturated fatty acids	Unclassified (SGB_15054)	bt__hba1c	0.14	-0.00590703	0.00501545	-0.0209033	0.000353199
M ~ X	% Saturated fatty acids	Unclassified (SGB_15346)	Time_above_140	0.898589	0.00768747	0.0601288	-0.111973	0.127348
Y ~ M	% Saturated fatty acids	Unclassified (SGB_15346)	Time_above_140	0.606432	-0.0588538	0.113789	-0.285302	0.167594
Total	% Saturated fatty acids	Unclassified (SGB_15346)	Time_above_140	0.275667	-0.0667885	0.060849	-0.187882	0.0543048
Direct	% Saturated fatty acids	Unclassified (SGB_15346)	Time_above_140	0.281143	-0.0663496	0.0611416	-0.188049	0.0553497
Indirect	% Saturated fatty acids	Unclassified (SGB_15346)	Time_above_140	0.952	-0.000438883	0.00737936	-0.022211	0.01139
M ~ X	% Saturated fatty acids	Unclassified (SGB_15346)	bt__hba1c	0.883739	0.00881393	0.0600866	-0.110718	0.128345
Y ~ M	% Saturated fatty acids	Unclassified (SGB_15346)	bt__hba1c	0.514445	-0.015501	0.0236738	-0.0625958	0.0315937
Total	% Saturated fatty acids	Unclassified (SGB_15346)	bt__hba1c	0.11214	-0.0204238	0.012718	-0.045724	0.00487628
Direct	% Saturated fatty acids	Unclassified (SGB_15346)	bt__hba1c	0.115831	-0.0202925	0.0127662	-0.0456933	0.00510818
Indirect	% Saturated fatty acids	Unclassified (SGB_15346)	bt__hba1c	0.908	-0.000131302	0.00158351	-0.00529581	0.00191854
M ~ X	% Saturated fatty acids	Unclassified (SGB_15216)	Time_above_140	0.339151	0.0625736	0.065041	-0.0670234	0.192171
Y ~ M	% Saturated fatty acids	Unclassified (SGB_15216)	Time_above_140	0.526972	-0.0724279	0.113945	-0.299468	0.154612
Total	% Saturated fatty acids	Unclassified (SGB_15216)	Time_above_140	0.337053	-0.0617672	0.0639229	-0.189136	0.0656019
Direct	% Saturated fatty acids	Unclassified (SGB_15216)	Time_above_140	0.372891	-0.057951	0.0646356	-0.18677	0.0708677
Indirect	% Saturated fatty acids	Unclassified (SGB_15216)	Time_above_140	0.68	-0.0038162	0.0115717	-0.0454705	0.00733114
M ~ X	% Saturated fatty acids	Unclassified (SGB_15216)	bt__hba1c	0.352688	0.0601745	0.0643441	-0.0680056	0.188355
Y ~ M	% Saturated fatty acids	Unclassified (SGB_15216)	bt__hba1c	0.9256	0.0022919	0.0244608	-0.0464365	0.0510203
Total	% Saturated fatty acids	Unclassified (SGB_15216)	bt__hba1c	0.210594	-0.0171316	0.013567	-0.0441586	0.00989527
Direct	% Saturated fatty acids	Unclassified (SGB_15216)	bt__hba1c	0.207286	-0.0174709	0.0137329	-0.0448343	0.00989243
Indirect	% Saturated fatty acids	Unclassified (SGB_15216)	bt__hba1c	0.812	0.000339299	0.00191488	-0.00171868	0.00739496
M ~ X	% Saturated fatty acids	Unclassified (SGB_15254)	Time_above_140	0.513905	-0.037188	0.0566952	-0.150156	0.0757797
Y ~ M	% Saturated fatty acids	Unclassified (SGB_15254)	Time_above_140	0.542712	-0.0822118	0.134433	-0.350075	0.185651
Total	% Saturated fatty acids	Unclassified (SGB_15254)	Time_above_140	0.366603	-0.0595527	0.065556	-0.190176	0.0710704
Direct	% Saturated fatty acids	Unclassified (SGB_15254)	Time_above_140	0.343048	-0.062974	0.0659852	-0.194482	0.0685343
Indirect	% Saturated fatty acids	Unclassified (SGB_15254)	Time_above_140	0.736	0.00342131	0.010536	-0.00730422	0.039946
M ~ X	% Saturated fatty acids	Unclassified (SGB_15254)	bt__hba1c	0.462031	-0.0415732	0.0562331	-0.153595	0.0704488
Y ~ M	% Saturated fatty acids	Unclassified (SGB_15254)	bt__hba1c	0.211766	-0.0353539	0.0280705	-0.0912732	0.0205653
Total	% Saturated fatty acids	Unclassified (SGB_15254)	bt__hba1c	0.174095	-0.0187899	0.0136933	-0.0460684	0.00848868
Direct	% Saturated fatty acids	Unclassified (SGB_15254)	bt__hba1c	0.139384	-0.0204073	0.013658	-0.0476214	0.00680682
Indirect	% Saturated fatty acids	Unclassified (SGB_15254)	bt__hba1c	0.464	0.00161742	0.00275805	-0.00135754	0.00959311
M ~ X	% Saturated fatty acids	Faecalibacterium prausnitzii (SGB_15316)	Time_above_140	0.42024	0.0372946	0.0460382	-0.0542901	0.128879
Y ~ M	% Saturated fatty acids	Faecalibacterium prausnitzii (SGB_15316)	Time_above_140	0.492081	-0.104647	0.151641	-0.406309	0.197015
Total	% Saturated fatty acids	Faecalibacterium prausnitzii (SGB_15316)	Time_above_140	0.39134	-0.0546074	0.0633683	-0.180667	0.0714523
Direct	% Saturated fatty acids	Faecalibacterium prausnitzii (SGB_15316)	Time_above_140	0.425879	-0.0511104	0.0638641	-0.17818	0.0759592
Indirect	% Saturated fatty acids	Faecalibacterium prausnitzii (SGB_15316)	Time_above_140	0.636	-0.00349699	0.00867268	-0.0290626	0.00671318
M ~ X	% Saturated fatty acids	Faecalibacterium prausnitzii (SGB_15316)	bt__hba1c	0.409271	0.0375248	0.0452473	-0.0524545	0.127504
Y ~ M	% Saturated fatty acids	Faecalibacterium prausnitzii (SGB_15316)	bt__hba1c	0.695248	-0.0120352	0.0306169	-0.0729202	0.0488498
Total	% Saturated fatty acids	Faecalibacterium prausnitzii (SGB_15316)	bt__hba1c	0.14406	-0.0185775	0.0125984	-0.0436307	0.00647576
Direct	% Saturated fatty acids	Faecalibacterium prausnitzii (SGB_15316)	bt__hba1c	0.154589	-0.0182742	0.0127204	-0.0435747	0.00702621
Indirect	% Saturated fatty acids	Faecalibacterium prausnitzii (SGB_15316)	bt__hba1c	0.788	-0.000303207	0.00180592	-0.00650501	0.00174395
M ~ X	% Saturated fatty acids	Unclassified (SGB_15266)	Time_above_140	0.251092	-0.0842941	0.0726724	-0.229933	0.0613445
Y ~ M	% Saturated fatty acids	Unclassified (SGB_15266)	Time_above_140	0.730339	-0.0492303	0.142106	-0.334018	0.235557
Total	% Saturated fatty acids	Unclassified (SGB_15266)	Time_above_140	0.175226	-0.104794	0.0763069	-0.257716	0.0481287
Direct	% Saturated fatty acids	Unclassified (SGB_15266)	Time_above_140	0.156735	-0.111608	0.077715	-0.267418	0.0442007
Indirect	% Saturated fatty acids	Unclassified (SGB_15266)	Time_above_140	0.604	0.00681481	0.0161297	-0.0134865	0.0566318
M ~ X	% Saturated fatty acids	Unclassified (SGB_15266)	bt__hba1c	0.37031	-0.0671728	0.0743753	-0.216164	0.0818188
Y ~ M	% Saturated fatty acids	Unclassified (SGB_15266)	bt__hba1c	0.290144	-0.0278056	0.0260375	-0.0799649	0.0243537
Total	% Saturated fatty acids	Unclassified (SGB_15266)	bt__hba1c	0.0571737	-0.0277163	0.0142721	-0.0563067	0.00087406
Direct	% Saturated fatty acids	Unclassified (SGB_15266)	bt__hba1c	0.040065	-0.030015	0.0142732	-0.0586191	-0.00141088
Indirect	% Saturated fatty acids	Unclassified (SGB_15266)	bt__hba1c	0.432	0.0022987	0.00280556	-0.000626774	0.0127157
M ~ X	% Saturated fatty acids	Flavonifractor plautii (SGB_15132)	Time_above_140	0.99987	8.98602e-06	0.0547339	-0.109438	0.109456
Y ~ M	% Saturated fatty acids	Flavonifractor plautii (SGB_15132)	Time_above_140	0.477274	-0.123661	0.172927	-0.46945	0.222129
Total	% Saturated fatty acids	Flavonifractor plautii (SGB_15132)	Time_above_140	0.228888	-0.0891515	0.0733502	-0.235824	0.0575213
Direct	% Saturated fatty acids	Flavonifractor plautii (SGB_15132)	Time_above_140	0.230808	-0.0891504	0.0736434	-0.236459	0.0581584
Indirect	% Saturated fatty acids	Flavonifractor plautii (SGB_15132)	Time_above_140	0.848	-1.11118e-06	0.0140853	-0.0273789	0.0289108
M ~ X	% Saturated fatty acids	Flavonifractor plautii (SGB_15132)	bt__hba1c	0.996628	-0.000227393	0.0535997	-0.107338	0.106883
Y ~ M	% Saturated fatty acids	Flavonifractor plautii (SGB_15132)	bt__hba1c	0.89457	0.00431759	0.0324485	-0.0605256	0.0691607
Total	% Saturated fatty acids	Flavonifractor plautii (SGB_15132)	bt__hba1c	0.0267709	-0.0301077	0.0132753	-0.0566363	-0.00357903
Direct	% Saturated fatty acids	Flavonifractor plautii (SGB_15132)	bt__hba1c	0.0279989	-0.0301067	0.01338	-0.0568529	-0.00336051
Indirect	% Saturated fatty acids	Flavonifractor plautii (SGB_15132)	bt__hba1c	0.908	-9.73191e-07	0.00231597	-0.00573687	0.00414352
M ~ X	% Saturated fatty acids	Unclassified (SGB_15265)	Time_above_140	0.912591	0.00622514	0.0564675	-0.106766	0.119216
Y ~ M	% Saturated fatty acids	Unclassified (SGB_15265)	Time_above_140	0.0622674	-0.324573	0.17079	-0.666324	0.0171773
Total	% Saturated fatty acids	Unclassified (SGB_15265)	Time_above_140	0.690948	-0.0304504	0.0762162	-0.182959	0.122058
Direct	% Saturated fatty acids	Unclassified (SGB_15265)	Time_above_140	0.7046	-0.0284357	0.0746357	-0.177835	0.120964
Indirect	% Saturated fatty acids	Unclassified (SGB_15265)	Time_above_140	0.788	-0.00201466	0.02509	-0.0556038	0.0451016
M ~ X	% Saturated fatty acids	Unclassified (SGB_15265)	bt__hba1c	0.763483	0.0172296	0.0569983	-0.0967841	0.131243
Y ~ M	% Saturated fatty acids	Unclassified (SGB_15265)	bt__hba1c	0.0345297	-0.0698174	0.0322769	-0.134381	-0.00525406
Total	% Saturated fatty acids	Unclassified (SGB_15265)	bt__hba1c	0.153831	-0.0210246	0.014556	-0.050141	0.00809182
Direct	% Saturated fatty acids	Unclassified (SGB_15265)	bt__hba1c	0.166125	-0.0198519	0.0141587	-0.0481833	0.00847956
Indirect	% Saturated fatty acids	Unclassified (SGB_15265)	bt__hba1c	0.78	-0.00117274	0.00444236	-0.0134009	0.0064501
M ~ X	% Saturated fatty acids	Unclassified (SGB_4721)	Time_above_140	0.00625249	0.223901	0.0781291	0.0666355	0.381167
Y ~ M	% Saturated fatty acids	Unclassified (SGB_4721)	Time_above_140	0.0818217	-0.237659	0.13358	-0.506541	0.0312225
Total	% Saturated fatty acids	Unclassified (SGB_4721)	Time_above_140	0.545836	-0.0481491	0.0791249	-0.207419	0.111121
Direct	% Saturated fatty acids	Unclassified (SGB_4721)	Time_above_140	0.943909	0.00596701	0.0843381	-0.163899	0.175833
Indirect	% Saturated fatty acids	Unclassified (SGB_4721)	Time_above_140	0.108	-0.0541162	0.0435197	-0.159094	0.00758256
M ~ X	% Saturated fatty acids	Unclassified (SGB_4721)	bt__hba1c	0.00625249	0.223901	0.0781291	0.0666355	0.381167
Y ~ M	% Saturated fatty acids	Unclassified (SGB_4721)	bt__hba1c	0.040098	-0.0584902	0.027687	-0.114221	-0.00275905
Total	% Saturated fatty acids	Unclassified (SGB_4721)	bt__hba1c	0.144141	-0.0242126	0.0162955	-0.0570137	0.00858851
Direct	% Saturated fatty acids	Unclassified (SGB_4721)	bt__hba1c	0.454687	-0.0131013	0.0173723	-0.0480909	0.0218883
Indirect	% Saturated fatty acids	Unclassified (SGB_4721)	bt__hba1c	0.124	-0.0111113	0.00822345	-0.0310366	0.0024552
M ~ X	% Saturated fatty acids	Unclassified (SGB_4957)	Time_above_140	0.138923	0.167718	0.110512	-0.0573877	0.392823
Y ~ M	% Saturated fatty acids	Unclassified (SGB_4957)	Time_above_140	0.311374	-0.157602	0.153218	-0.469697	0.154493
Total	% Saturated fatty acids	Unclassified (SGB_4957)	Time_above_140	0.0158382	-0.23417	0.0919049	-0.421374	-0.0469659
Direct	% Saturated fatty acids	Unclassified (SGB_4957)	Time_above_140	0.0276337	-0.22269	0.0963495	-0.419196	-0.0261836
Indirect	% Saturated fatty acids	Unclassified (SGB_4957)	Time_above_140	0.696	-0.0114805	0.0421658	-0.149169	0.0351235
M ~ X	% Saturated fatty acids	Unclassified (SGB_4957)	bt__hba1c	0.11588	0.17401	0.107761	-0.0452303	0.393251
Y ~ M	% Saturated fatty acids	Unclassified (SGB_4957)	bt__hba1c	0.00111281	-0.117763	0.0329677	-0.184836	-0.0506893
Total	% Saturated fatty acids	Unclassified (SGB_4957)	bt__hba1c	0.0345239	-0.0513909	0.0233053	-0.0988059	-0.0039758
Direct	% Saturated fatty acids	Unclassified (SGB_4957)	bt__hba1c	0.13204	-0.0333405	0.0215715	-0.0772803	0.0105993
Indirect	% Saturated fatty acids	Unclassified (SGB_4957)	bt__hba1c	0.1	-0.0180504	0.0125667	-0.0504794	0.00181394
M ~ X	% Saturated fatty acids	Unclassified (SGB_15267)	Time_above_140	0.45469	-0.0506133	0.06715	-0.185627	0.0844008
Y ~ M	% Saturated fatty acids	Unclassified (SGB_15267)	Time_above_140	0.624242	-0.106508	0.216029	-0.540863	0.327847
Total	% Saturated fatty acids	Unclassified (SGB_15267)	Time_above_140	0.152562	-0.144186	0.0991918	-0.343625	0.0552524
Direct	% Saturated fatty acids	Unclassified (SGB_15267)	Time_above_140	0.138273	-0.151347	0.100369	-0.353264	0.0505699
Indirect	% Saturated fatty acids	Unclassified (SGB_15267)	Time_above_140	0.92	0.00716108	0.0184196	-0.0104868	0.06995
M ~ X	% Saturated fatty acids	Unclassified (SGB_15267)	bt__hba1c	0.644308	-0.0317618	0.0683706	-0.169158	0.105634
Y ~ M	% Saturated fatty acids	Unclassified (SGB_15267)	bt__hba1c	0.320459	-0.0386393	0.0384972	-0.116002	0.0387238
Total	% Saturated fatty acids	Unclassified (SGB_15267)	bt__hba1c	0.0342312	-0.0387973	0.0178115	-0.0745908	-0.00300371
Direct	% Saturated fatty acids	Unclassified (SGB_15267)	bt__hba1c	0.0282808	-0.0402008	0.0177743	-0.0759384	-0.00446315
Indirect	% Saturated fatty acids	Unclassified (SGB_15267)	bt__hba1c	0.692	0.00140353	0.00418741	-0.00493674	0.0132246
M ~ X	% Saturated fatty acids	Unclassified (SGB_15340)	Time_above_140	0.101226	0.0903204	0.054458	-0.0180972	0.198738
Y ~ M	% Saturated fatty acids	Unclassified (SGB_15340)	Time_above_140	0.0634993	-0.243581	0.129393	-0.501183	0.0140213
Total	% Saturated fatty acids	Unclassified (SGB_15340)	Time_above_140	0.666133	-0.0280071	0.0646656	-0.156746	0.100732
Direct	% Saturated fatty acids	Unclassified (SGB_15340)	Time_above_140	0.923845	-0.00621859	0.0648409	-0.135333	0.122896
Indirect	% Saturated fatty acids	Unclassified (SGB_15340)	Time_above_140	0.136	-0.0217885	0.0185182	-0.074253	2.7949e-05
M ~ X	% Saturated fatty acids	Unclassified (SGB_15340)	bt__hba1c	0.103494	0.0884728	0.0537197	-0.0184328	0.195378
Y ~ M	% Saturated fatty acids	Unclassified (SGB_15340)	bt__hba1c	0.12831	-0.0399251	0.0259809	-0.0916287	0.0117785
Total	% Saturated fatty acids	Unclassified (SGB_15340)	bt__hba1c	0.179474	-0.0172449	0.0127341	-0.0425866	0.00809669
Direct	% Saturated fatty acids	Unclassified (SGB_15340)	bt__hba1c	0.27471	-0.0141776	0.0128897	-0.039834	0.0114788
Indirect	% Saturated fatty acids	Unclassified (SGB_15340)	bt__hba1c	0.232	-0.00306736	0.00329151	-0.0133598	0.00083486
M ~ X	% Saturated fatty acids	Faecalibacterium prausnitzii (SGB_15318)	Time_above_140	0.603193	-0.0301377	0.0577507	-0.145044	0.0847681
Y ~ M	% Saturated fatty acids	Faecalibacterium prausnitzii (SGB_15318)	Time_above_140	0.271833	-0.135128	0.122134	-0.378137	0.107881
Total	% Saturated fatty acids	Faecalibacterium prausnitzii (SGB_15318)	Time_above_140	0.444117	-0.0490888	0.0638328	-0.176096	0.0779184
Direct	% Saturated fatty acids	Faecalibacterium prausnitzii (SGB_15318)	Time_above_140	0.405707	-0.05334	0.0638123	-0.18033	0.0736505
Indirect	% Saturated fatty acids	Faecalibacterium prausnitzii (SGB_15318)	Time_above_140	0.636	0.00425119	0.0100998	-0.011355	0.029086
M ~ X	% Saturated fatty acids	Faecalibacterium prausnitzii (SGB_15318)	bt__hba1c	0.617415	-0.028793	0.0574249	-0.143009	0.0854228
Y ~ M	% Saturated fatty acids	Faecalibacterium prausnitzii (SGB_15318)	bt__hba1c	0.646352	-0.011374	0.0246985	-0.0604984	0.0377504
Total	% Saturated fatty acids	Faecalibacterium prausnitzii (SGB_15318)	bt__hba1c	0.137191	-0.0191885	0.0127852	-0.0446177	0.00624066
Direct	% Saturated fatty acids	Faecalibacterium prausnitzii (SGB_15318)	bt__hba1c	0.131781	-0.0195751	0.0128589	-0.0451556	0.00600534
Indirect	% Saturated fatty acids	Faecalibacterium prausnitzii (SGB_15318)	bt__hba1c	0.78	0.000386605	0.0014941	-0.00117587	0.00616707
M ~ X	% Saturated fatty acids	Ruthenibacterium lactatiformans (SGB_15271)	Time_above_140	0.355952	0.0567464	0.0610144	-0.0652196	0.178712
Y ~ M	% Saturated fatty acids	Ruthenibacterium lactatiformans (SGB_15271)	Time_above_140	0.632561	0.0726968	0.151293	-0.229734	0.375128
Total	% Saturated fatty acids	Ruthenibacterium lactatiformans (SGB_15271)	Time_above_140	0.162665	-0.10198	0.0721741	-0.246254	0.0422941
Direct	% Saturated fatty acids	Ruthenibacterium lactatiformans (SGB_15271)	Time_above_140	0.145756	-0.107585	0.0730132	-0.253584	0.0384134
Indirect	% Saturated fatty acids	Ruthenibacterium lactatiformans (SGB_15271)	Time_above_140	0.956	0.00560561	0.0178524	-0.0188794	0.0496216
M ~ X	% Saturated fatty acids	Ruthenibacterium lactatiformans (SGB_15271)	bt__hba1c	0.353328	0.0565616	0.0604898	-0.0643177	0.177441
Y ~ M	% Saturated fatty acids	Ruthenibacterium lactatiformans (SGB_15271)	bt__hba1c	0.419833	0.0228613	0.0281534	-0.0333987	0.0791213
Total	% Saturated fatty acids	Ruthenibacterium lactatiformans (SGB_15271)	bt__hba1c	0.0115215	-0.033835	0.0130005	-0.0598145	-0.0078555
Direct	% Saturated fatty acids	Ruthenibacterium lactatiformans (SGB_15271)	bt__hba1c	0.00826764	-0.0356156	0.0130533	-0.0617087	-0.00952249
Indirect	% Saturated fatty acids	Ruthenibacterium lactatiformans (SGB_15271)	bt__hba1c	0.58	0.00178059	0.0033062	-0.00160923	0.0145976
M ~ X	% Saturated fatty acids	Unclassified (SGB_15374)	Time_above_140	0.867381	-0.0130448	0.077693	-0.169343	0.143253
Y ~ M	% Saturated fatty acids	Unclassified (SGB_15374)	Time_above_140	0.176496	0.26963	0.196485	-0.125648	0.664907
Total	% Saturated fatty acids	Unclassified (SGB_15374)	Time_above_140	0.345555	-0.100758	0.105747	-0.313493	0.111977
Direct	% Saturated fatty acids	Unclassified (SGB_15374)	Time_above_140	0.358367	-0.0972991	0.104874	-0.308399	0.1138
Indirect	% Saturated fatty acids	Unclassified (SGB_15374)	Time_above_140	0.912	-0.00345894	0.0288968	-0.103192	0.0347067
M ~ X	% Saturated fatty acids	Unclassified (SGB_15374)	bt__hba1c	0.902241	-0.00941709	0.0762624	-0.162753	0.143919
Y ~ M	% Saturated fatty acids	Unclassified (SGB_15374)	bt__hba1c	0.597713	-0.0230288	0.0433504	-0.110191	0.0641331
Total	% Saturated fatty acids	Unclassified (SGB_15374)	bt__hba1c	0.228383	-0.027608	0.0226274	-0.0731034	0.0178874
Direct	% Saturated fatty acids	Unclassified (SGB_15374)	bt__hba1c	0.228175	-0.0278337	0.0227957	-0.0736927	0.0180254
Indirect	% Saturated fatty acids	Unclassified (SGB_15374)	bt__hba1c	0.864	0.000225703	0.00427298	-0.0070746	0.0119953
M ~ X	% Saturated fatty acids	Roseburia hominis (SGB_4936)	Time_above_140	0.415048	0.0471427	0.0575363	-0.0673804	0.161666
Y ~ M	% Saturated fatty acids	Roseburia hominis (SGB_4936)	Time_above_140	0.309724	-0.121163	0.118512	-0.357055	0.114728
Total	% Saturated fatty acids	Roseburia hominis (SGB_4936)	Time_above_140	0.647237	-0.0281049	0.0611827	-0.149886	0.0936763
Direct	% Saturated fatty acids	Roseburia hominis (SGB_4936)	Time_above_140	0.714275	-0.0225833	0.0614585	-0.144938	0.0997713
Indirect	% Saturated fatty acids	Roseburia hominis (SGB_4936)	Time_above_140	0.62	-0.00552167	0.0109026	-0.0386746	0.00642622
M ~ X	% Saturated fatty acids	Roseburia hominis (SGB_4936)	bt__hba1c	0.429969	0.0448817	0.0565818	-0.0676984	0.157462
Y ~ M	% Saturated fatty acids	Roseburia hominis (SGB_4936)	bt__hba1c	0.759434	0.00776955	0.0252865	-0.0425427	0.0580818
Total	% Saturated fatty acids	Roseburia hominis (SGB_4936)	bt__hba1c	0.180403	-0.0172827	0.0127909	-0.0427327	0.0081672
Direct	% Saturated fatty acids	Roseburia hominis (SGB_4936)	bt__hba1c	0.172419	-0.0177684	0.0129057	-0.0434516	0.00791476
Indirect	% Saturated fatty acids	Roseburia hominis (SGB_4936)	bt__hba1c	0.776	0.000485668	0.00216657	-0.00153005	0.00832497
M ~ X	% Saturated fatty acids	Unclassified (SGB_4964)	Time_above_140	0.0484418	0.13678	0.0681788	0.000960625	0.272599
Y ~ M	% Saturated fatty acids	Unclassified (SGB_4964)	Time_above_140	0.138811	-0.162569	0.108658	-0.379026	0.0538893
Total	% Saturated fatty acids	Unclassified (SGB_4964)	Time_above_140	0.469131	-0.0484548	0.0665965	-0.181122	0.0842122
Direct	% Saturated fatty acids	Unclassified (SGB_4964)	Time_above_140	0.685631	-0.0276257	0.0679789	-0.163077	0.107825
Indirect	% Saturated fatty acids	Unclassified (SGB_4964)	Time_above_140	0.14	-0.0208291	0.0164383	-0.0604027	0.00134635
M ~ X	% Saturated fatty acids	Unclassified (SGB_4964)	bt__hba1c	0.0410344	0.140787	0.0677335	0.00588424	0.27569
Y ~ M	% Saturated fatty acids	Unclassified (SGB_4964)	bt__hba1c	0.112715	-0.0341819	0.0213016	-0.0766077	0.00824384
Total	% Saturated fatty acids	Unclassified (SGB_4964)	bt__hba1c	0.294885	-0.0137674	0.0130529	-0.0397646	0.0122297
Direct	% Saturated fatty acids	Unclassified (SGB_4964)	bt__hba1c	0.480142	-0.00946414	0.013337	-0.0360327	0.0171044
Indirect	% Saturated fatty acids	Unclassified (SGB_4964)	bt__hba1c	0.232	-0.00430331	0.00402834	-0.0153765	0.000677881
M ~ X	% Saturated fatty acids	Unclassified (SGB_4767)	Time_above_140	0.28238	0.0611017	0.0564415	-0.0512878	0.173491
Y ~ M	% Saturated fatty acids	Unclassified (SGB_4767)	Time_above_140	0.152656	-0.183119	0.12677	-0.435549	0.0693119
Total	% Saturated fatty acids	Unclassified (SGB_4767)	Time_above_140	0.474242	-0.045951	0.0638987	-0.17319	0.0812875
Direct	% Saturated fatty acids	Unclassified (SGB_4767)	Time_above_140	0.583143	-0.0352912	0.0640312	-0.16282	0.092238
Indirect	% Saturated fatty acids	Unclassified (SGB_4767)	Time_above_140	0.408	-0.0106598	0.0145909	-0.0617286	0.00417693
M ~ X	% Saturated fatty acids	Unclassified (SGB_4767)	bt__hba1c	0.34339	0.0536165	0.0562483	-0.0583429	0.165576
Y ~ M	% Saturated fatty acids	Unclassified (SGB_4767)	bt__hba1c	0.339834	-0.0241645	0.0251635	-0.0742513	0.0259222
Total	% Saturated fatty acids	Unclassified (SGB_4767)	bt__hba1c	0.147316	-0.0183765	0.0125571	-0.0433708	0.0066178
Direct	% Saturated fatty acids	Unclassified (SGB_4767)	bt__hba1c	0.176134	-0.0172773	0.0126561	-0.0424737	0.00791904
Indirect	% Saturated fatty acids	Unclassified (SGB_4767)	bt__hba1c	0.564	-0.00109916	0.00210179	-0.00772448	0.0014048
M ~ X	% Saturated fatty acids	Faecalibacterium prausnitzii (SGB_15342)	Time_above_140	0.221152	0.0687779	0.0557821	-0.0422111	0.179767
Y ~ M	% Saturated fatty acids	Faecalibacterium prausnitzii (SGB_15342)	Time_above_140	0.194216	-0.164494	0.125658	-0.414514	0.0855262
Total	% Saturated fatty acids	Faecalibacterium prausnitzii (SGB_15342)	Time_above_140	0.449912	-0.0486802	0.0641168	-0.176253	0.0788922
Direct	% Saturated fatty acids	Faecalibacterium prausnitzii (SGB_15342)	Time_above_140	0.5569	-0.0380679	0.0645295	-0.166486	0.09035
Indirect	% Saturated fatty acids	Faecalibacterium prausnitzii (SGB_15342)	Time_above_140	0.356	-0.0106122	0.020199	-0.078471	0.00345189
M ~ X	% Saturated fatty acids	Faecalibacterium prausnitzii (SGB_15342)	bt__hba1c	0.232357	0.0666402	0.0553903	-0.0435288	0.176809
Y ~ M	% Saturated fatty acids	Faecalibacterium prausnitzii (SGB_15342)	bt__hba1c	0.895183	0.00323451	0.0244754	-0.045446	0.051915
Total	% Saturated fatty acids	Faecalibacterium prausnitzii (SGB_15342)	bt__hba1c	0.169976	-0.0170521	0.0123181	-0.0415524	0.00744822
Direct	% Saturated fatty acids	Faecalibacterium prausnitzii (SGB_15342)	bt__hba1c	0.163418	-0.0175688	0.012493	-0.0424213	0.00728385
Indirect	% Saturated fatty acids	Faecalibacterium prausnitzii (SGB_15342)	bt__hba1c	0.86	0.000516682	0.00242244	-0.00216845	0.00971262
M ~ X	% Mono un-saturated fatty acids	Unclassified (SGB_15054)	Time_above_140	0.574698	0.0282279	0.0500894	-0.0715129	0.127969
Y ~ M	% Mono un-saturated fatty acids	Unclassified (SGB_15054)	Time_above_140	0.110189	-0.17012	0.105274	-0.379747	0.0395067
Total	% Mono un-saturated fatty acids	Unclassified (SGB_15054)	Time_above_140	0.196529	-0.0607558	0.0466351	-0.153618	0.0321065
Direct	% Mono un-saturated fatty acids	Unclassified (SGB_15054)	Time_above_140	0.228906	-0.0561845	0.0463206	-0.14844	0.036071
Indirect	% Mono un-saturated fatty acids	Unclassified (SGB_15054)	Time_above_140	0.592	-0.00457135	0.0109942	-0.0388061	0.00986196
M ~ X	% Mono un-saturated fatty acids	Unclassified (SGB_15054)	bt__hba1c	0.514989	0.0313629	0.0479529	-0.064085	0.126811
Y ~ M	% Mono un-saturated fatty acids	Unclassified (SGB_15054)	bt__hba1c	0.0528976	-0.0427179	0.0217364	-0.085983	0.000547309
Total	% Mono un-saturated fatty acids	Unclassified (SGB_15054)	bt__hba1c	0.712787	-0.00351175	0.00950558	-0.0224321	0.0154086
Direct	% Mono un-saturated fatty acids	Unclassified (SGB_15054)	bt__hba1c	0.816342	-0.00218376	0.00937079	-0.0208396	0.016472
Indirect	% Mono un-saturated fatty acids	Unclassified (SGB_15054)	bt__hba1c	0.484	-0.00132799	0.00228944	-0.00800617	0.00124719
M ~ X	% Mono un-saturated fatty acids	Unclassified (SGB_15346)	Time_above_140	0.075995	0.0842958	0.0468905	-0.00901927	0.177611
Y ~ M	% Mono un-saturated fatty acids	Unclassified (SGB_15346)	Time_above_140	0.606432	-0.0588538	0.113789	-0.285302	0.167594
Total	% Mono un-saturated fatty acids	Unclassified (SGB_15346)	Time_above_140	0.102411	-0.0792202	0.047948	-0.17464	0.0161994
Direct	% Mono un-saturated fatty acids	Unclassified (SGB_15346)	Time_above_140	0.120362	-0.0772589	0.0492027	-0.175194	0.0206766
Indirect	% Mono un-saturated fatty acids	Unclassified (SGB_15346)	Time_above_140	0.732	-0.00196127	0.0124864	-0.0343745	0.0187968
M ~ X	% Mono un-saturated fatty acids	Unclassified (SGB_15346)	bt__hba1c	0.0694862	0.0836535	0.0454805	-0.00682164	0.174129
Y ~ M	% Mono un-saturated fatty acids	Unclassified (SGB_15346)	bt__hba1c	0.514445	-0.015501	0.0236738	-0.0625958	0.0315937
Total	% Mono un-saturated fatty acids	Unclassified (SGB_15346)	bt__hba1c	0.916457	-0.00104951	0.0099743	-0.0208916	0.0187925
Direct	% Mono un-saturated fatty acids	Unclassified (SGB_15346)	bt__hba1c	0.979958	0.000257405	0.0102146	-0.0200664	0.0205812
Indirect	% Mono un-saturated fatty acids	Unclassified (SGB_15346)	bt__hba1c	0.604	-0.00130691	0.00244251	-0.0103162	0.00155453
M ~ X	% Mono un-saturated fatty acids	Unclassified (SGB_15216)	Time_above_140	0.0649155	0.0961887	0.0513353	-0.00609919	0.198477
Y ~ M	% Mono un-saturated fatty acids	Unclassified (SGB_15216)	Time_above_140	0.526972	-0.0724279	0.113945	-0.299468	0.154612
Total	% Mono un-saturated fatty acids	Unclassified (SGB_15216)	Time_above_140	0.246541	-0.0597674	0.0511691	-0.161724	0.0421892
Direct	% Mono un-saturated fatty acids	Unclassified (SGB_15216)	Time_above_140	0.297155	-0.0553057	0.0526692	-0.160275	0.0496639
Indirect	% Mono un-saturated fatty acids	Unclassified (SGB_15216)	Time_above_140	0.732	-0.00446166	0.0116885	-0.0408057	0.0122203
M ~ X	% Mono un-saturated fatty acids	Unclassified (SGB_15216)	bt__hba1c	0.0814334	0.0879733	0.0498097	-0.0112526	0.187199
Y ~ M	% Mono un-saturated fatty acids	Unclassified (SGB_15216)	bt__hba1c	0.9256	0.0022919	0.0244608	-0.0464365	0.0510203
Total	% Mono un-saturated fatty acids	Unclassified (SGB_15216)	bt__hba1c	0.899377	0.00136623	0.0107682	-0.0200851	0.0228176
Direct	% Mono un-saturated fatty acids	Unclassified (SGB_15216)	bt__hba1c	0.912988	0.00121305	0.0110635	-0.0208314	0.0232575
Indirect	% Mono un-saturated fatty acids	Unclassified (SGB_15216)	bt__hba1c	0.936	0.000153187	0.00217189	-0.00305102	0.00740877
M ~ X	% Mono un-saturated fatty acids	Unclassified (SGB_15254)	Time_above_140	0.174331	-0.0586307	0.042746	-0.143804	0.0265427
Y ~ M	% Mono un-saturated fatty acids	Unclassified (SGB_15254)	Time_above_140	0.542712	-0.0822118	0.134433	-0.350075	0.185651
Total	% Mono un-saturated fatty acids	Unclassified (SGB_15254)	Time_above_140	0.151483	-0.0717196	0.0494863	-0.170323	0.0268839
Direct	% Mono un-saturated fatty acids	Unclassified (SGB_15254)	Time_above_140	0.122285	-0.0784856	0.0502021	-0.178538	0.0215671
Indirect	% Mono un-saturated fatty acids	Unclassified (SGB_15254)	Time_above_140	0.544	0.006766	0.0117084	-0.00671633	0.0423976
M ~ X	% Mono un-saturated fatty acids	Unclassified (SGB_15254)	bt__hba1c	0.128942	-0.0635121	0.0413706	-0.145927	0.0189023
Y ~ M	% Mono un-saturated fatty acids	Unclassified (SGB_15254)	bt__hba1c	0.211766	-0.0353539	0.0280705	-0.0912732	0.0205653
Total	% Mono un-saturated fatty acids	Unclassified (SGB_15254)	bt__hba1c	0.853775	-0.0019084	0.010319	-0.0224648	0.018648
Direct	% Mono un-saturated fatty acids	Unclassified (SGB_15254)	bt__hba1c	0.682459	-0.00428433	0.0104311	-0.0250687	0.0165001
Indirect	% Mono un-saturated fatty acids	Unclassified (SGB_15254)	bt__hba1c	0.292	0.00237593	0.00274914	-0.00102383	0.0108108
M ~ X	% Mono un-saturated fatty acids	Faecalibacterium prausnitzii (SGB_15316)	Time_above_140	0.0483159	0.0705463	0.0351938	0.000534619	0.140558
Y ~ M	% Mono un-saturated fatty acids	Faecalibacterium prausnitzii (SGB_15316)	Time_above_140	0.492081	-0.104647	0.151641	-0.406309	0.197015
Total	% Mono un-saturated fatty acids	Faecalibacterium prausnitzii (SGB_15316)	Time_above_140	0.42159	-0.0399368	0.049444	-0.138297	0.058423
Direct	% Mono un-saturated fatty acids	Faecalibacterium prausnitzii (SGB_15316)	Time_above_140	0.503896	-0.0341496	0.0508656	-0.135356	0.0670571
Indirect	% Mono un-saturated fatty acids	Faecalibacterium prausnitzii (SGB_15316)	Time_above_140	0.476	-0.00578728	0.0110015	-0.0376483	0.0103755
M ~ X	% Mono un-saturated fatty acids	Faecalibacterium prausnitzii (SGB_15316)	bt__hba1c	0.0493719	0.0671887	0.0336917	0.00018896	0.134188
Y ~ M	% Mono un-saturated fatty acids	Faecalibacterium prausnitzii (SGB_15316)	bt__hba1c	0.695248	-0.0120352	0.0306169	-0.0729202	0.0488498
Total	% Mono un-saturated fatty acids	Faecalibacterium prausnitzii (SGB_15316)	bt__hba1c	0.956005	-0.000535847	0.00968412	-0.0197938	0.0187221
Direct	% Mono un-saturated fatty acids	Faecalibacterium prausnitzii (SGB_15316)	bt__hba1c	0.977188	0.000285698	0.00996121	-0.0195267	0.0200981
Indirect	% Mono un-saturated fatty acids	Faecalibacterium prausnitzii (SGB_15316)	bt__hba1c	0.692	-0.000821545	0.00261702	-0.00720744	0.00406883
M ~ X	% Mono un-saturated fatty acids	Unclassified (SGB_15266)	Time_above_140	0.389265	0.0485096	0.0558984	-0.0635134	0.160533
Y ~ M	% Mono un-saturated fatty acids	Unclassified (SGB_15266)	Time_above_140	0.730339	-0.0492303	0.142106	-0.334018	0.235557
Total	% Mono un-saturated fatty acids	Unclassified (SGB_15266)	Time_above_140	0.198808	-0.0760671	0.0584847	-0.193273	0.0411389
Direct	% Mono un-saturated fatty acids	Unclassified (SGB_15266)	Time_above_140	0.214065	-0.0746879	0.0594046	-0.193787	0.0444111
Indirect	% Mono un-saturated fatty acids	Unclassified (SGB_15266)	Time_above_140	0.976	-0.00137927	0.0101672	-0.0303243	0.0109912
M ~ X	% Mono un-saturated fatty acids	Unclassified (SGB_15266)	bt__hba1c	0.188362	0.0729963	0.0548153	-0.036812	0.182805
Y ~ M	% Mono un-saturated fatty acids	Unclassified (SGB_15266)	bt__hba1c	0.290144	-0.0278056	0.0260375	-0.0799649	0.0243537
Total	% Mono un-saturated fatty acids	Unclassified (SGB_15266)	bt__hba1c	0.730914	-0.0037835	0.0109466	-0.0257122	0.0181452
Direct	% Mono un-saturated fatty acids	Unclassified (SGB_15266)	bt__hba1c	0.871295	-0.00180934	0.0111158	-0.024086	0.0204673
Indirect	% Mono un-saturated fatty acids	Unclassified (SGB_15266)	bt__hba1c	0.448	-0.00197417	0.00266366	-0.011689	0.000921509
M ~ X	% Mono un-saturated fatty acids	Flavonifractor plautii (SGB_15132)	Time_above_140	0.620779	0.0203456	0.0409136	-0.0614663	0.102157
Y ~ M	% Mono un-saturated fatty acids	Flavonifractor plautii (SGB_15132)	Time_above_140	0.477274	-0.123661	0.172927	-0.46945	0.222129
Total	% Mono un-saturated fatty acids	Flavonifractor plautii (SGB_15132)	Time_above_140	0.247541	-0.0642031	0.0549906	-0.174164	0.0457575
Direct	% Mono un-saturated fatty acids	Flavonifractor plautii (SGB_15132)	Time_above_140	0.267752	-0.0619372	0.0553682	-0.17269	0.0488157
Indirect	% Mono un-saturated fatty acids	Flavonifractor plautii (SGB_15132)	Time_above_140	0.736	-0.00226587	0.0106433	-0.0485454	0.0102729
M ~ X	% Mono un-saturated fatty acids	Flavonifractor plautii (SGB_15132)	bt__hba1c	0.616699	0.0196946	0.0391521	-0.0585447	0.0979338
Y ~ M	% Mono un-saturated fatty acids	Flavonifractor plautii (SGB_15132)	bt__hba1c	0.89457	0.00431759	0.0324485	-0.0605256	0.0691607
Total	% Mono un-saturated fatty acids	Flavonifractor plautii (SGB_15132)	bt__hba1c	0.790609	-0.00269307	0.0100997	-0.0228756	0.0174895
Direct	% Mono un-saturated fatty acids	Flavonifractor plautii (SGB_15132)	bt__hba1c	0.785398	-0.00278926	0.0101994	-0.0231775	0.017599
Indirect	% Mono un-saturated fatty acids	Flavonifractor plautii (SGB_15132)	bt__hba1c	0.968	9.61912e-05	0.00155625	-0.00218423	0.00494668
M ~ X	% Mono un-saturated fatty acids	Unclassified (SGB_15265)	Time_above_140	0.910708	0.00589362	0.0523284	-0.0988153	0.110603
Y ~ M	% Mono un-saturated fatty acids	Unclassified (SGB_15265)	Time_above_140	0.0622674	-0.324573	0.17079	-0.666324	0.0171773
Total	% Mono un-saturated fatty acids	Unclassified (SGB_15265)	Time_above_140	0.38756	-0.0611743	0.0702755	-0.201795	0.0794467
Direct	% Mono un-saturated fatty acids	Unclassified (SGB_15265)	Time_above_140	0.392578	-0.0592741	0.0688133	-0.197019	0.0784706
Indirect	% Mono un-saturated fatty acids	Unclassified (SGB_15265)	Time_above_140	0.812	-0.00190017	0.016921	-0.0378666	0.0330934
M ~ X	% Mono un-saturated fatty acids	Unclassified (SGB_15265)	bt__hba1c	0.51696	0.0327592	0.0502525	-0.0677607	0.133279
Y ~ M	% Mono un-saturated fatty acids	Unclassified (SGB_15265)	bt__hba1c	0.0345297	-0.0698174	0.0322769	-0.134381	-0.00525406
Total	% Mono un-saturated fatty acids	Unclassified (SGB_15265)	bt__hba1c	0.673728	-0.00553055	0.0130712	-0.0316769	0.0206158
Direct	% Mono un-saturated fatty acids	Unclassified (SGB_15265)	bt__hba1c	0.798739	-0.00326636	0.0127526	-0.0287842	0.0222515
Indirect	% Mono un-saturated fatty acids	Unclassified (SGB_15265)	bt__hba1c	0.5	-0.00226419	0.0037719	-0.0132739	0.0024311
M ~ X	% Mono un-saturated fatty acids	Unclassified (SGB_4721)	Time_above_140	0.134081	0.0848125	0.0556111	-0.0271269	0.196752
Y ~ M	% Mono un-saturated fatty acids	Unclassified (SGB_4721)	Time_above_140	0.0818217	-0.237659	0.13358	-0.506541	0.0312225
Total	% Mono un-saturated fatty acids	Unclassified (SGB_4721)	Time_above_140	0.181973	-0.0709487	0.0523531	-0.17633	0.0344326
Direct	% Mono un-saturated fatty acids	Unclassified (SGB_4721)	Time_above_140	0.318696	-0.0533604	0.0529206	-0.159948	0.0532271
Indirect	% Mono un-saturated fatty acids	Unclassified (SGB_4721)	Time_above_140	0.256	-0.0175883	0.0225146	-0.107799	0.00234251
M ~ X	% Mono un-saturated fatty acids	Unclassified (SGB_4721)	bt__hba1c	0.134081	0.0848125	0.0556111	-0.0271269	0.196752
Y ~ M	% Mono un-saturated fatty acids	Unclassified (SGB_4721)	bt__hba1c	0.040098	-0.0584902	0.027687	-0.114221	-0.00275905
Total	% Mono un-saturated fatty acids	Unclassified (SGB_4721)	bt__hba1c	0.509411	-0.00741888	0.0111573	-0.0298773	0.0150396
Direct	% Mono un-saturated fatty acids	Unclassified (SGB_4721)	bt__hba1c	0.816847	-0.00258248	0.0110854	-0.0249096	0.0197446
Indirect	% Mono un-saturated fatty acids	Unclassified (SGB_4721)	bt__hba1c	0.192	-0.0048364	0.00455525	-0.0176038	0.00027805
M ~ X	% Mono un-saturated fatty acids	Unclassified (SGB_4957)	Time_above_140	0.579485	-0.0368408	0.0658057	-0.170883	0.097201
Y ~ M	% Mono un-saturated fatty acids	Unclassified (SGB_4957)	Time_above_140	0.311374	-0.157602	0.153218	-0.469697	0.154493
Total	% Mono un-saturated fatty acids	Unclassified (SGB_4957)	Time_above_140	0.103813	-0.0935265	0.0558589	-0.207307	0.0202542
Direct	% Mono un-saturated fatty acids	Unclassified (SGB_4957)	Time_above_140	0.0813315	-0.100306	0.0556738	-0.213853	0.0132418
Indirect	% Mono un-saturated fatty acids	Unclassified (SGB_4957)	Time_above_140	0.772	0.00677909	0.0210671	-0.0196674	0.0710576
M ~ X	% Mono un-saturated fatty acids	Unclassified (SGB_4957)	bt__hba1c	0.718236	-0.0227334	0.0624673	-0.149824	0.104357
Y ~ M	% Mono un-saturated fatty acids	Unclassified (SGB_4957)	bt__hba1c	0.00111281	-0.117763	0.0329677	-0.184836	-0.0506893
Total	% Mono un-saturated fatty acids	Unclassified (SGB_4957)	bt__hba1c	0.948689	0.000905105	0.013958	-0.0274927	0.0293029
Direct	% Mono un-saturated fatty acids	Unclassified (SGB_4957)	bt__hba1c	0.883623	-0.00177915	0.0120579	-0.0263403	0.022782
Indirect	% Mono un-saturated fatty acids	Unclassified (SGB_4957)	bt__hba1c	0.78	0.00268425	0.00913903	-0.00937233	0.0295299
M ~ X	% Mono un-saturated fatty acids	Unclassified (SGB_15267)	Time_above_140	0.560732	0.0289559	0.0494268	-0.0704234	0.128335
Y ~ M	% Mono un-saturated fatty acids	Unclassified (SGB_15267)	Time_above_140	0.624242	-0.106508	0.216029	-0.540863	0.327847
Total	% Mono un-saturated fatty acids	Unclassified (SGB_15267)	Time_above_140	0.347642	-0.0699408	0.0737407	-0.218206	0.0783249
Direct	% Mono un-saturated fatty acids	Unclassified (SGB_15267)	Time_above_140	0.371658	-0.0673347	0.0746508	-0.217513	0.0828433
Indirect	% Mono un-saturated fatty acids	Unclassified (SGB_15267)	Time_above_140	0.996	-0.00260601	0.0115501	-0.0426793	0.0104166
M ~ X	% Mono un-saturated fatty acids	Unclassified (SGB_15267)	bt__hba1c	0.265663	0.0536633	0.0476596	-0.0421123	0.149439
Y ~ M	% Mono un-saturated fatty acids	Unclassified (SGB_15267)	bt__hba1c	0.320459	-0.0386393	0.0384972	-0.116002	0.0387238
Total	% Mono un-saturated fatty acids	Unclassified (SGB_15267)	bt__hba1c	0.506647	-0.00875152	0.0130819	-0.0350405	0.0175375
Direct	% Mono un-saturated fatty acids	Unclassified (SGB_15267)	bt__hba1c	0.608188	-0.0068508	0.0132754	-0.0335428	0.0198412
Indirect	% Mono un-saturated fatty acids	Unclassified (SGB_15267)	bt__hba1c	0.568	-0.00190072	0.00339616	-0.0138927	0.00142301
M ~ X	% Mono un-saturated fatty acids	Unclassified (SGB_15340)	Time_above_140	0.71888	0.0152946	0.0423364	-0.0689907	0.0995798
Y ~ M	% Mono un-saturated fatty acids	Unclassified (SGB_15340)	Time_above_140	0.0634993	-0.243581	0.129393	-0.501183	0.0140213
Total	% Mono un-saturated fatty acids	Unclassified (SGB_15340)	Time_above_140	0.373364	-0.0441009	0.0492565	-0.142163	0.0539613
Direct	% Mono un-saturated fatty acids	Unclassified (SGB_15340)	Time_above_140	0.40748	-0.040443	0.0485572	-0.137133	0.0562466
Indirect	% Mono un-saturated fatty acids	Unclassified (SGB_15340)	Time_above_140	0.668	-0.00365791	0.0142395	-0.0423042	0.0134965
M ~ X	% Mono un-saturated fatty acids	Unclassified (SGB_15340)	bt__hba1c	0.733842	0.0138622	0.0406268	-0.0669878	0.0947121
Y ~ M	% Mono un-saturated fatty acids	Unclassified (SGB_15340)	bt__hba1c	0.12831	-0.0399251	0.0259809	-0.0916287	0.0117785
Total	% Mono un-saturated fatty acids	Unclassified (SGB_15340)	bt__hba1c	0.929836	-0.000846695	0.00958568	-0.0199228	0.0182294
Direct	% Mono un-saturated fatty acids	Unclassified (SGB_15340)	bt__hba1c	0.975453	-0.000293674	0.00951419	-0.0192312	0.0186438
Indirect	% Mono un-saturated fatty acids	Unclassified (SGB_15340)	bt__hba1c	0.792	-0.000553021	0.00266444	-0.0098899	0.00263081
M ~ X	% Mono un-saturated fatty acids	Faecalibacterium prausnitzii (SGB_15318)	Time_above_140	0.11192	0.06856	0.0426602	-0.0163204	0.153441
Y ~ M	% Mono un-saturated fatty acids	Faecalibacterium prausnitzii (SGB_15318)	Time_above_140	0.271833	-0.135128	0.122134	-0.378137	0.107881
Total	% Mono un-saturated fatty acids	Faecalibacterium prausnitzii (SGB_15318)	Time_above_140	0.425401	-0.038297	0.0478038	-0.133412	0.0568175
Direct	% Mono un-saturated fatty acids	Faecalibacterium prausnitzii (SGB_15318)	Time_above_140	0.539144	-0.0299584	0.0485739	-0.126623	0.0667067
Indirect	% Mono un-saturated fatty acids	Faecalibacterium prausnitzii (SGB_15318)	Time_above_140	0.212	-0.00833862	0.0112982	-0.0397563	0.0036476
M ~ X	% Mono un-saturated fatty acids	Faecalibacterium prausnitzii (SGB_15318)	bt__hba1c	0.107803	0.0673029	0.0413991	-0.0150382	0.149644
Y ~ M	% Mono un-saturated fatty acids	Faecalibacterium prausnitzii (SGB_15318)	bt__hba1c	0.646352	-0.011374	0.0246985	-0.0604984	0.0377504
Total	% Mono un-saturated fatty acids	Faecalibacterium prausnitzii (SGB_15318)	bt__hba1c	0.849842	-0.00179895	0.00947256	-0.0206395	0.0170416
Direct	% Mono un-saturated fatty acids	Faecalibacterium prausnitzii (SGB_15318)	bt__hba1c	0.912459	-0.00106635	0.00966973	-0.0203025	0.0181698
Indirect	% Mono un-saturated fatty acids	Faecalibacterium prausnitzii (SGB_15318)	bt__hba1c	0.592	-0.000732597	0.00169605	-0.005711	0.00185003
M ~ X	% Mono un-saturated fatty acids	Ruthenibacterium lactatiformans (SGB_15271)	Time_above_140	0.519202	0.0297347	0.0458675	-0.0619531	0.121422
Y ~ M	% Mono un-saturated fatty acids	Ruthenibacterium lactatiformans (SGB_15271)	Time_above_140	0.632561	0.0726968	0.151293	-0.229734	0.375128
Total	% Mono un-saturated fatty acids	Ruthenibacterium lactatiformans (SGB_15271)	Time_above_140	0.342791	-0.0521278	0.0545277	-0.161127	0.0568714
Direct	% Mono un-saturated fatty acids	Ruthenibacterium lactatiformans (SGB_15271)	Time_above_140	0.324412	-0.0546574	0.0550174	-0.164671	0.0553566
Indirect	% Mono un-saturated fatty acids	Ruthenibacterium lactatiformans (SGB_15271)	Time_above_140	0.824	0.00252961	0.0114135	-0.013937	0.0400926
M ~ X	% Mono un-saturated fatty acids	Ruthenibacterium lactatiformans (SGB_15271)	bt__hba1c	0.52511	0.0287589	0.045003	-0.0611723	0.11869
Y ~ M	% Mono un-saturated fatty acids	Ruthenibacterium lactatiformans (SGB_15271)	bt__hba1c	0.419833	0.0228613	0.0281534	-0.0333987	0.0791213
Total	% Mono un-saturated fatty acids	Ruthenibacterium lactatiformans (SGB_15271)	bt__hba1c	0.455673	-0.00757871	0.0100965	-0.027755	0.0125976
Direct	% Mono un-saturated fatty acids	Ruthenibacterium lactatiformans (SGB_15271)	bt__hba1c	0.417151	-0.00828956	0.0101484	-0.0285759	0.0119968
Indirect	% Mono un-saturated fatty acids	Ruthenibacterium lactatiformans (SGB_15271)	bt__hba1c	0.808	0.000710856	0.00200582	-0.000857767	0.0105508
M ~ X	% Mono un-saturated fatty acids	Unclassified (SGB_15374)	Time_above_140	0.219607	0.0662868	0.053278	-0.0408947	0.173468
Y ~ M	% Mono un-saturated fatty acids	Unclassified (SGB_15374)	Time_above_140	0.176496	0.26963	0.196485	-0.125648	0.664907
Total	% Mono un-saturated fatty acids	Unclassified (SGB_15374)	Time_above_140	0.119323	-0.114978	0.0724712	-0.260772	0.030815
Direct	% Mono un-saturated fatty acids	Unclassified (SGB_15374)	Time_above_140	0.0634459	-0.137227	0.0721492	-0.282456	0.00800218
Indirect	% Mono un-saturated fatty acids	Unclassified (SGB_15374)	Time_above_140	0.292	0.0222484	0.0214662	-0.00662896	0.0789213
M ~ X	% Mono un-saturated fatty acids	Unclassified (SGB_15374)	bt__hba1c	0.200105	0.0653319	0.0502889	-0.0357807	0.166445
Y ~ M	% Mono un-saturated fatty acids	Unclassified (SGB_15374)	bt__hba1c	0.597713	-0.0230288	0.0433504	-0.110191	0.0641331
Total	% Mono un-saturated fatty acids	Unclassified (SGB_15374)	bt__hba1c	0.898735	-0.00197142	0.0154095	-0.0329543	0.0290115
Direct	% Mono un-saturated fatty acids	Unclassified (SGB_15374)	bt__hba1c	0.975726	-0.000483324	0.0158002	-0.0322691	0.0313025
Indirect	% Mono un-saturated fatty acids	Unclassified (SGB_15374)	bt__hba1c	0.82	-0.0014881	0.00356198	-0.0133971	0.00226943
M ~ X	% Mono un-saturated fatty acids	Roseburia hominis (SGB_4936)	Time_above_140	0.402705	-0.0356871	0.0424177	-0.120118	0.0487433
Y ~ M	% Mono un-saturated fatty acids	Roseburia hominis (SGB_4936)	Time_above_140	0.309724	-0.121163	0.118512	-0.357055	0.114728
Total	% Mono un-saturated fatty acids	Roseburia hominis (SGB_4936)	Time_above_140	0.50317	-0.0302988	0.0450478	-0.119964	0.0593666
Direct	% Mono un-saturated fatty acids	Roseburia hominis (SGB_4936)	Time_above_140	0.441911	-0.034933	0.0451966	-0.124912	0.0550465
Indirect	% Mono un-saturated fatty acids	Roseburia hominis (SGB_4936)	Time_above_140	0.492	0.00463418	0.00811002	-0.00266236	0.0326683
M ~ X	% Mono un-saturated fatty acids	Roseburia hominis (SGB_4936)	bt__hba1c	0.375669	-0.0362812	0.0407283	-0.117318	0.0447553
Y ~ M	% Mono un-saturated fatty acids	Roseburia hominis (SGB_4936)	bt__hba1c	0.759434	0.00776955	0.0252865	-0.0425427	0.0580818
Total	% Mono un-saturated fatty acids	Roseburia hominis (SGB_4936)	bt__hba1c	0.97782	-0.000259911	0.00931957	-0.0188029	0.0182831
Direct	% Mono un-saturated fatty acids	Roseburia hominis (SGB_4936)	bt__hba1c	0.998126	2.21934e-05	0.00941802	-0.0187203	0.0187647
Indirect	% Mono un-saturated fatty acids	Roseburia hominis (SGB_4936)	bt__hba1c	0.7	-0.000282104	0.00141164	-0.0045187	0.00161189
M ~ X	% Mono un-saturated fatty acids	Unclassified (SGB_4964)	Time_above_140	0.152337	0.0755969	0.0522792	-0.0285486	0.179742
Y ~ M	% Mono un-saturated fatty acids	Unclassified (SGB_4964)	Time_above_140	0.138811	-0.162569	0.108658	-0.379026	0.0538893
Total	% Mono un-saturated fatty acids	Unclassified (SGB_4964)	Time_above_140	0.343673	-0.0479445	0.0503112	-0.14817	0.0522807
Direct	% Mono un-saturated fatty acids	Unclassified (SGB_4964)	Time_above_140	0.472295	-0.0366488	0.0507285	-0.137728	0.0644299
Indirect	% Mono un-saturated fatty acids	Unclassified (SGB_4964)	Time_above_140	0.136	-0.0112956	0.0122091	-0.040577	0.00185949
M ~ X	% Mono un-saturated fatty acids	Unclassified (SGB_4964)	bt__hba1c	0.112145	0.0816949	0.0508287	-0.0195393	0.182929
Y ~ M	% Mono un-saturated fatty acids	Unclassified (SGB_4964)	bt__hba1c	0.112715	-0.0341819	0.0213016	-0.0766077	0.00824384
Total	% Mono un-saturated fatty acids	Unclassified (SGB_4964)	bt__hba1c	0.596337	-0.0051815	0.00974124	-0.0245829	0.0142199
Direct	% Mono un-saturated fatty acids	Unclassified (SGB_4964)	bt__hba1c	0.802089	-0.00247021	0.00982058	-0.0220338	0.0170934
Indirect	% Mono un-saturated fatty acids	Unclassified (SGB_4964)	bt__hba1c	0.188	-0.00271128	0.0023891	-0.00973758	0.000275472
M ~ X	% Mono un-saturated fatty acids	Unclassified (SGB_4767)	Time_above_140	0.419596	0.0363832	0.044836	-0.0528968	0.125663
Y ~ M	% Mono un-saturated fatty acids	Unclassified (SGB_4767)	Time_above_140	0.152656	-0.183119	0.12677	-0.435549	0.0693119
Total	% Mono un-saturated fatty acids	Unclassified (SGB_4767)	Time_above_140	0.260717	-0.0570419	0.0503445	-0.157291	0.0432069
Direct	% Mono un-saturated fatty acids	Unclassified (SGB_4767)	Time_above_140	0.315587	-0.0508103	0.0502953	-0.150982	0.0493616
Indirect	% Mono un-saturated fatty acids	Unclassified (SGB_4767)	Time_above_140	0.532	-0.0062316	0.010534	-0.0335879	0.00590196
M ~ X	% Mono un-saturated fatty acids	Unclassified (SGB_4767)	bt__hba1c	0.617613	0.0217797	0.0434536	-0.0647125	0.108272
Y ~ M	% Mono un-saturated fatty acids	Unclassified (SGB_4767)	bt__hba1c	0.339834	-0.0241645	0.0251635	-0.0742513	0.0259222
Total	% Mono un-saturated fatty acids	Unclassified (SGB_4767)	bt__hba1c	0.904513	-0.00117821	0.00978995	-0.0206646	0.0183082
Direct	% Mono un-saturated fatty acids	Unclassified (SGB_4767)	bt__hba1c	0.947028	-0.000653983	0.00981168	-0.0201875	0.0188796
Indirect	% Mono un-saturated fatty acids	Unclassified (SGB_4767)	bt__hba1c	0.644	-0.000524222	0.00178719	-0.00526289	0.00224895
M ~ X	% Mono un-saturated fatty acids	Faecalibacterium prausnitzii (SGB_15342)	Time_above_140	0.0707985	0.0786822	0.0429755	-0.00682552	0.16419
Y ~ M	% Mono un-saturated fatty acids	Faecalibacterium prausnitzii (SGB_15342)	Time_above_140	0.194216	-0.164494	0.125658	-0.414514	0.0855262
Total	% Mono un-saturated fatty acids	Faecalibacterium prausnitzii (SGB_15342)	Time_above_140	0.389506	-0.0431623	0.0498893	-0.142426	0.0561019
Direct	% Mono un-saturated fatty acids	Faecalibacterium prausnitzii (SGB_15342)	Time_above_140	0.537409	-0.0314701	0.0508069	-0.132579	0.0696389
Indirect	% Mono un-saturated fatty acids	Faecalibacterium prausnitzii (SGB_15342)	Time_above_140	0.328	-0.0116922	0.0194078	-0.0754144	0.00468337
M ~ X	% Mono un-saturated fatty acids	Faecalibacterium prausnitzii (SGB_15342)	bt__hba1c	0.0845707	0.0725749	0.0415745	-0.0101151	0.155265
Y ~ M	% Mono un-saturated fatty acids	Faecalibacterium prausnitzii (SGB_15342)	bt__hba1c	0.895183	0.00323451	0.0244754	-0.045446	0.051915
Total	% Mono un-saturated fatty acids	Faecalibacterium prausnitzii (SGB_15342)	bt__hba1c	0.929379	-0.000839136	0.00943952	-0.019614	0.0179357
Direct	% Mono un-saturated fatty acids	Faecalibacterium prausnitzii (SGB_15342)	bt__hba1c	0.908608	-0.00111331	0.00966833	-0.0203467	0.0181201
Indirect	% Mono un-saturated fatty acids	Faecalibacterium prausnitzii (SGB_15342)	bt__hba1c	0.924	0.000274171	0.00225692	-0.00320135	0.00584449
M ~ X	% Poly un-saturated fatty acids	Unclassified (SGB_15054)	Time_above_140	0.705563	0.0219464	0.0578713	-0.0932901	0.137183
Y ~ M	% Poly un-saturated fatty acids	Unclassified (SGB_15054)	Time_above_140	0.110189	-0.17012	0.105274	-0.379747	0.0395067
Total	% Poly un-saturated fatty acids	Unclassified (SGB_15054)	Time_above_140	0.128508	-0.082349	0.0535942	-0.189069	0.0243707
Direct	% Poly un-saturated fatty acids	Unclassified (SGB_15054)	Time_above_140	0.142494	-0.0787624	0.0531486	-0.184617	0.0270923
Indirect	% Poly un-saturated fatty acids	Unclassified (SGB_15054)	Time_above_140	0.784	-0.00358669	0.011445	-0.0381841	0.0126562
M ~ X	% Poly un-saturated fatty acids	Unclassified (SGB_15054)	bt__hba1c	0.686689	0.0226959	0.0560615	-0.0888916	0.134283
Y ~ M	% Poly un-saturated fatty acids	Unclassified (SGB_15054)	bt__hba1c	0.0528976	-0.0427179	0.0217364	-0.085983	0.000547309
Total	% Poly un-saturated fatty acids	Unclassified (SGB_15054)	bt__hba1c	0.0577181	-0.0208999	0.0108522	-0.0425006	0.000700815
Direct	% Poly un-saturated fatty acids	Unclassified (SGB_15054)	bt__hba1c	0.0653838	-0.0199717	0.0106861	-0.0412461	0.00130261
Indirect	% Poly un-saturated fatty acids	Unclassified (SGB_15054)	bt__hba1c	0.672	-0.000928172	0.00267904	-0.00859147	0.00265123
M ~ X	% Poly un-saturated fatty acids	Unclassified (SGB_15346)	Time_above_140	0.00575381	0.142425	0.0501879	0.0425478	0.242302
Y ~ M	% Poly un-saturated fatty acids	Unclassified (SGB_15346)	Time_above_140	0.606432	-0.0588538	0.113789	-0.285302	0.167594
Total	% Poly un-saturated fatty acids	Unclassified (SGB_15346)	Time_above_140	0.115683	-0.0840529	0.0528493	-0.189226	0.0211204
Direct	% Poly un-saturated fatty acids	Unclassified (SGB_15346)	Time_above_140	0.139482	-0.0832882	0.0557946	-0.194345	0.0277683
Indirect	% Poly un-saturated fatty acids	Unclassified (SGB_15346)	Time_above_140	0.924	-0.000764762	0.0185371	-0.042177	0.0345235
M ~ X	% Poly un-saturated fatty acids	Unclassified (SGB_15346)	bt__hba1c	0.00237027	0.153886	0.0490538	0.0563022	0.25147
Y ~ M	% Poly un-saturated fatty acids	Unclassified (SGB_15346)	bt__hba1c	0.514445	-0.015501	0.0236738	-0.0625958	0.0315937
Total	% Poly un-saturated fatty acids	Unclassified (SGB_15346)	bt__hba1c	0.162313	-0.015546	0.0110253	-0.0374788	0.00638686
Direct	% Poly un-saturated fatty acids	Unclassified (SGB_15346)	bt__hba1c	0.212768	-0.0147401	0.0117368	-0.0380926	0.00861245
Indirect	% Poly un-saturated fatty acids	Unclassified (SGB_15346)	bt__hba1c	0.876	-0.000805914	0.00392918	-0.0107858	0.00500143
M ~ X	% Poly un-saturated fatty acids	Unclassified (SGB_15216)	Time_above_140	0.537179	-0.0354838	0.0572343	-0.149526	0.078558
Y ~ M	% Poly un-saturated fatty acids	Unclassified (SGB_15216)	Time_above_140	0.526972	-0.0724279	0.113945	-0.299468	0.154612
Total	% Poly un-saturated fatty acids	Unclassified (SGB_15216)	Time_above_140	0.113402	-0.0888279	0.055446	-0.199307	0.0216507
Direct	% Poly un-saturated fatty acids	Unclassified (SGB_15216)	Time_above_140	0.103659	-0.0918727	0.0557493	-0.202981	0.0192355
Indirect	% Poly un-saturated fatty acids	Unclassified (SGB_15216)	Time_above_140	0.724	0.00304475	0.00872317	-0.00646886	0.0350283
M ~ X	% Poly un-saturated fatty acids	Unclassified (SGB_15216)	bt__hba1c	0.545539	-0.034489	0.0567983	-0.147637	0.0786589
Y ~ M	% Poly un-saturated fatty acids	Unclassified (SGB_15216)	bt__hba1c	0.9256	0.0022919	0.0244608	-0.0464365	0.0510203
Total	% Poly un-saturated fatty acids	Unclassified (SGB_15216)	bt__hba1c	0.135117	-0.017949	0.0118828	-0.0416208	0.00572273
Direct	% Poly un-saturated fatty acids	Unclassified (SGB_15216)	bt__hba1c	0.138527	-0.0179578	0.0119922	-0.0418528	0.00593711
Indirect	% Poly un-saturated fatty acids	Unclassified (SGB_15216)	bt__hba1c	0.988	8.80722e-06	0.00124392	-0.00275117	0.00288889
M ~ X	% Poly un-saturated fatty acids	Unclassified (SGB_15254)	Time_above_140	0.601842	0.0255591	0.0487767	-0.0716305	0.122749
Y ~ M	% Poly un-saturated fatty acids	Unclassified (SGB_15254)	Time_above_140	0.542712	-0.0822118	0.134433	-0.350075	0.185651
Total	% Poly un-saturated fatty acids	Unclassified (SGB_15254)	Time_above_140	0.109902	-0.0900906	0.0556778	-0.201031	0.0208498
Direct	% Poly un-saturated fatty acids	Unclassified (SGB_15254)	Time_above_140	0.119478	-0.0883158	0.0560577	-0.200039	0.0234071
Indirect	% Poly un-saturated fatty acids	Unclassified (SGB_15254)	Time_above_140	0.88	-0.00177477	0.00736781	-0.0363655	0.00476546
M ~ X	% Poly un-saturated fatty acids	Unclassified (SGB_15254)	bt__hba1c	0.571902	0.0275873	0.0485909	-0.0692107	0.124385
Y ~ M	% Poly un-saturated fatty acids	Unclassified (SGB_15254)	bt__hba1c	0.211766	-0.0353539	0.0280705	-0.0912732	0.0205653
Total	% Poly un-saturated fatty acids	Unclassified (SGB_15254)	bt__hba1c	0.0624397	-0.0221037	0.0116867	-0.0453849	0.00117753
Direct	% Poly un-saturated fatty acids	Unclassified (SGB_15254)	bt__hba1c	0.0734428	-0.0212192	0.0116855	-0.044503	0.00206465
Indirect	% Poly un-saturated fatty acids	Unclassified (SGB_15254)	bt__hba1c	0.628	-0.000884514	0.00187116	-0.00716119	0.00162237
M ~ X	% Poly un-saturated fatty acids	Faecalibacterium prausnitzii (SGB_15316)	Time_above_140	0.230581	0.0475368	0.0393569	-0.0307566	0.12583
Y ~ M	% Poly un-saturated fatty acids	Faecalibacterium prausnitzii (SGB_15316)	Time_above_140	0.492081	-0.104647	0.151641	-0.406309	0.197015
Total	% Poly un-saturated fatty acids	Faecalibacterium prausnitzii (SGB_15316)	Time_above_140	0.180004	-0.0731321	0.0540806	-0.180716	0.0344514
Direct	% Poly un-saturated fatty acids	Faecalibacterium prausnitzii (SGB_15316)	Time_above_140	0.20922	-0.0693701	0.0548042	-0.178413	0.039673
Indirect	% Poly un-saturated fatty acids	Faecalibacterium prausnitzii (SGB_15316)	Time_above_140	0.6	-0.00376199	0.00826951	-0.0352586	0.00511513
M ~ X	% Poly un-saturated fatty acids	Faecalibacterium prausnitzii (SGB_15316)	bt__hba1c	0.23723	0.0454591	0.0381871	-0.0304801	0.121398
Y ~ M	% Poly un-saturated fatty acids	Faecalibacterium prausnitzii (SGB_15316)	bt__hba1c	0.695248	-0.0120352	0.0306169	-0.0729202	0.0488498
Total	% Poly un-saturated fatty acids	Faecalibacterium prausnitzii (SGB_15316)	bt__hba1c	0.179205	-0.0144924	0.0106993	-0.0357692	0.00678442
Direct	% Poly un-saturated fatty acids	Faecalibacterium prausnitzii (SGB_15316)	bt__hba1c	0.194866	-0.0141806	0.0108508	-0.0357623	0.00740119
Indirect	% Poly un-saturated fatty acids	Faecalibacterium prausnitzii (SGB_15316)	bt__hba1c	0.848	-0.000311846	0.00184409	-0.00596128	0.00211467
M ~ X	% Poly un-saturated fatty acids	Unclassified (SGB_15266)	Time_above_140	0.613842	0.035162	0.0692864	-0.103691	0.174015
Y ~ M	% Poly un-saturated fatty acids	Unclassified (SGB_15266)	Time_above_140	0.730339	-0.0492303	0.142106	-0.334018	0.235557
Total	% Poly un-saturated fatty acids	Unclassified (SGB_15266)	Time_above_140	0.0473451	-0.143374	0.0706742	-0.285009	-0.00173995
Direct	% Poly un-saturated fatty acids	Unclassified (SGB_15266)	Time_above_140	0.0515062	-0.142306	0.0714607	-0.285577	0.000963643
Indirect	% Poly un-saturated fatty acids	Unclassified (SGB_15266)	Time_above_140	0.86	-0.00106777	0.0103943	-0.0412269	0.0109809
M ~ X	% Poly un-saturated fatty acids	Unclassified (SGB_15266)	bt__hba1c	0.662942	0.0311235	0.0710291	-0.111165	0.173412
Y ~ M	% Poly un-saturated fatty acids	Unclassified (SGB_15266)	bt__hba1c	0.290144	-0.0278056	0.0260375	-0.0799649	0.0243537
Total	% Poly un-saturated fatty acids	Unclassified (SGB_15266)	bt__hba1c	0.0284767	-0.0301598	0.0134114	-0.0570262	-0.00329349
Direct	% Poly un-saturated fatty acids	Unclassified (SGB_15266)	bt__hba1c	0.033012	-0.0293949	0.0134406	-0.0563305	-0.0024592
Indirect	% Poly un-saturated fatty acids	Unclassified (SGB_15266)	bt__hba1c	0.732	-0.000764968	0.00255658	-0.0116837	0.00150424
M ~ X	% Poly un-saturated fatty acids	Flavonifractor plautii (SGB_15132)	Time_above_140	0.286437	0.0487073	0.0452928	-0.0418613	0.139276
Y ~ M	% Poly un-saturated fatty acids	Flavonifractor plautii (SGB_15132)	Time_above_140	0.477274	-0.123661	0.172927	-0.46945	0.222129
Total	% Poly un-saturated fatty acids	Flavonifractor plautii (SGB_15132)	Time_above_140	0.051068	-0.119581	0.0600882	-0.239735	0.000572821
Direct	% Poly un-saturated fatty acids	Flavonifractor plautii (SGB_15132)	Time_above_140	0.0628617	-0.115711	0.0610487	-0.237826	0.00640489
Indirect	% Poly un-saturated fatty acids	Flavonifractor plautii (SGB_15132)	Time_above_140	0.664	-0.00387031	0.0133846	-0.0521105	0.0122754
M ~ X	% Poly un-saturated fatty acids	Flavonifractor plautii (SGB_15132)	bt__hba1c	0.271766	0.0479371	0.0432364	-0.0384641	0.134338
Y ~ M	% Poly un-saturated fatty acids	Flavonifractor plautii (SGB_15132)	bt__hba1c	0.89457	0.00431759	0.0324485	-0.0605256	0.0691607
Total	% Poly un-saturated fatty acids	Flavonifractor plautii (SGB_15132)	bt__hba1c	0.0458937	-0.0221841	0.0108925	-0.0439509	-0.000417202
Direct	% Poly un-saturated fatty acids	Flavonifractor plautii (SGB_15132)	bt__hba1c	0.0434057	-0.0228279	0.0110708	-0.0449581	-0.000697727
Indirect	% Poly un-saturated fatty acids	Flavonifractor plautii (SGB_15132)	bt__hba1c	0.764	0.000643867	0.00229293	-0.00170584	0.00775071
M ~ X	% Poly un-saturated fatty acids	Unclassified (SGB_15265)	Time_above_140	0.807873	0.0120602	0.0493734	-0.0867357	0.110856
Y ~ M	% Poly un-saturated fatty acids	Unclassified (SGB_15265)	Time_above_140	0.0622674	-0.324573	0.17079	-0.666324	0.0171773
Total	% Poly un-saturated fatty acids	Unclassified (SGB_15265)	Time_above_140	0.0641079	-0.122324	0.0648307	-0.25205	0.00740209
Direct	% Poly un-saturated fatty acids	Unclassified (SGB_15265)	Time_above_140	0.0670747	-0.118529	0.0635142	-0.245667	0.00860844
Indirect	% Poly un-saturated fatty acids	Unclassified (SGB_15265)	Time_above_140	0.776	-0.00379467	0.0178608	-0.0531485	0.0226308
M ~ X	% Poly un-saturated fatty acids	Unclassified (SGB_15265)	bt__hba1c	0.872915	0.00805727	0.0501567	-0.092271	0.108386
Y ~ M	% Poly un-saturated fatty acids	Unclassified (SGB_15265)	bt__hba1c	0.0345297	-0.0698174	0.0322769	-0.134381	-0.00525406
Total	% Poly un-saturated fatty acids	Unclassified (SGB_15265)	bt__hba1c	0.0981698	-0.02138	0.0127267	-0.0468371	0.00407713
Direct	% Poly un-saturated fatty acids	Unclassified (SGB_15265)	bt__hba1c	0.0972025	-0.0208264	0.0123573	-0.0455532	0.00390043
Indirect	% Poly un-saturated fatty acids	Unclassified (SGB_15265)	bt__hba1c	0.948	-0.000553585	0.00362421	-0.00997589	0.0049073
M ~ X	% Poly un-saturated fatty acids	Unclassified (SGB_4721)	Time_above_140	0.760893	0.0201062	0.0656803	-0.112101	0.152314
Y ~ M	% Poly un-saturated fatty acids	Unclassified (SGB_4721)	Time_above_140	0.0818217	-0.237659	0.13358	-0.506541	0.0312225
Total	% Poly un-saturated fatty acids	Unclassified (SGB_4721)	Time_above_140	0.545445	-0.0373596	0.0613342	-0.160819	0.0860999
Direct	% Poly un-saturated fatty acids	Unclassified (SGB_4721)	Time_above_140	0.589588	-0.0326475	0.0600885	-0.153672	0.0883769
Indirect	% Poly un-saturated fatty acids	Unclassified (SGB_4721)	Time_above_140	0.756	-0.00471206	0.01655	-0.0498094	0.0174034
M ~ X	% Poly un-saturated fatty acids	Unclassified (SGB_4721)	bt__hba1c	0.760893	0.0201062	0.0656803	-0.112101	0.152314
Y ~ M	% Poly un-saturated fatty acids	Unclassified (SGB_4721)	bt__hba1c	0.040098	-0.0584902	0.027687	-0.114221	-0.00275905
Total	% Poly un-saturated fatty acids	Unclassified (SGB_4721)	bt__hba1c	0.0670102	-0.023381	0.0124632	-0.0484682	0.00170627
Direct	% Poly un-saturated fatty acids	Unclassified (SGB_4721)	bt__hba1c	0.0713377	-0.0222502	0.0120471	-0.0465142	0.00201384
Indirect	% Poly un-saturated fatty acids	Unclassified (SGB_4721)	bt__hba1c	0.724	-0.00113078	0.00389698	-0.0131328	0.00430145
M ~ X	% Poly un-saturated fatty acids	Unclassified (SGB_4957)	Time_above_140	0.694194	-0.039251	0.0989342	-0.240773	0.162271
Y ~ M	% Poly un-saturated fatty acids	Unclassified (SGB_4957)	Time_above_140	0.311374	-0.157602	0.153218	-0.469697	0.154493
Total	% Poly un-saturated fatty acids	Unclassified (SGB_4957)	Time_above_140	0.163414	-0.120848	0.0847175	-0.293412	0.051716
Direct	% Poly un-saturated fatty acids	Unclassified (SGB_4957)	Time_above_140	0.140953	-0.127659	0.0844944	-0.299986	0.0446686
Indirect	% Poly un-saturated fatty acids	Unclassified (SGB_4957)	Time_above_140	0.824	0.00681089	0.0274662	-0.027915	0.0985657
M ~ X	% Poly un-saturated fatty acids	Unclassified (SGB_4957)	bt__hba1c	0.665225	-0.0426707	0.0977278	-0.241499	0.156158
Y ~ M	% Poly un-saturated fatty acids	Unclassified (SGB_4957)	bt__hba1c	0.00111281	-0.117763	0.0329677	-0.184836	-0.0506893
Total	% Poly un-saturated fatty acids	Unclassified (SGB_4957)	bt__hba1c	0.364166	-0.0198592	0.0215823	-0.0637687	0.0240503
Direct	% Poly un-saturated fatty acids	Unclassified (SGB_4957)	bt__hba1c	0.182773	-0.025028	0.0183787	-0.0624641	0.0124081
Indirect	% Poly un-saturated fatty acids	Unclassified (SGB_4957)	bt__hba1c	0.676	0.00516877	0.0118498	-0.0159109	0.0295717
M ~ X	% Poly un-saturated fatty acids	Unclassified (SGB_15267)	Time_above_140	0.295879	-0.0537943	0.0509016	-0.156139	0.0485501
Y ~ M	% Poly un-saturated fatty acids	Unclassified (SGB_15267)	Time_above_140	0.624242	-0.106508	0.216029	-0.540863	0.327847
Total	% Poly un-saturated fatty acids	Unclassified (SGB_15267)	Time_above_140	0.111569	-0.121945	0.0752284	-0.273202	0.0293116
Direct	% Poly un-saturated fatty acids	Unclassified (SGB_15267)	Time_above_140	0.0940324	-0.130646	0.0764421	-0.284427	0.023136
Indirect	% Poly un-saturated fatty acids	Unclassified (SGB_15267)	Time_above_140	0.608	0.00870034	0.0145682	-0.0108668	0.0522774
M ~ X	% Poly un-saturated fatty acids	Unclassified (SGB_15267)	bt__hba1c	0.278307	-0.057125	0.0521071	-0.161838	0.0475882
Y ~ M	% Poly un-saturated fatty acids	Unclassified (SGB_15267)	bt__hba1c	0.320459	-0.0386393	0.0384972	-0.116002	0.0387238
Total	% Poly un-saturated fatty acids	Unclassified (SGB_15267)	bt__hba1c	0.0232212	-0.0319047	0.0136158	-0.0592666	-0.00454277
Direct	% Poly un-saturated fatty acids	Unclassified (SGB_15267)	bt__hba1c	0.0135425	-0.0349487	0.013632	-0.0623576	-0.00753975
Indirect	% Poly un-saturated fatty acids	Unclassified (SGB_15267)	bt__hba1c	0.292	0.00304396	0.00303636	-0.000701973	0.0118459
M ~ X	% Poly un-saturated fatty acids	Unclassified (SGB_15340)	Time_above_140	0.251802	0.0553237	0.0479182	-0.0400741	0.150722
Y ~ M	% Poly un-saturated fatty acids	Unclassified (SGB_15340)	Time_above_140	0.0634993	-0.243581	0.129393	-0.501183	0.0140213
Total	% Poly un-saturated fatty acids	Unclassified (SGB_15340)	Time_above_140	0.200336	-0.0721598	0.0558718	-0.183392	0.0390725
Direct	% Poly un-saturated fatty acids	Unclassified (SGB_15340)	Time_above_140	0.286756	-0.0596868	0.0556416	-0.170484	0.0511098
Indirect	% Poly un-saturated fatty acids	Unclassified (SGB_15340)	Time_above_140	0.26	-0.0124729	0.0153654	-0.0610931	0.00339713
M ~ X	% Poly un-saturated fatty acids	Unclassified (SGB_15340)	bt__hba1c	0.197281	0.060401	0.0464568	-0.0320509	0.152853
Y ~ M	% Poly un-saturated fatty acids	Unclassified (SGB_15340)	bt__hba1c	0.12831	-0.0399251	0.0259809	-0.0916287	0.0117785
Total	% Poly un-saturated fatty acids	Unclassified (SGB_15340)	bt__hba1c	0.0753132	-0.0195532	0.0108509	-0.0411472	0.00204072
Direct	% Poly un-saturated fatty acids	Unclassified (SGB_15340)	bt__hba1c	0.112848	-0.0175039	0.0109171	-0.0392338	0.00422596
Indirect	% Poly un-saturated fatty acids	Unclassified (SGB_15340)	bt__hba1c	0.276	-0.00204931	0.00296224	-0.0110325	0.00110545
M ~ X	% Poly un-saturated fatty acids	Faecalibacterium prausnitzii (SGB_15318)	Time_above_140	0.74909	0.0160356	0.049966	-0.0833811	0.115452
Y ~ M	% Poly un-saturated fatty acids	Faecalibacterium prausnitzii (SGB_15318)	Time_above_140	0.271833	-0.135128	0.122134	-0.378137	0.107881
Total	% Poly un-saturated fatty acids	Faecalibacterium prausnitzii (SGB_15318)	Time_above_140	0.176137	-0.0747099	0.0547459	-0.183637	0.0342173
Direct	% Poly un-saturated fatty acids	Faecalibacterium prausnitzii (SGB_15318)	Time_above_140	0.188283	-0.0726353	0.0547364	-0.181564	0.0362936
Indirect	% Poly un-saturated fatty acids	Faecalibacterium prausnitzii (SGB_15318)	Time_above_140	0.684	-0.00207461	0.0106913	-0.0338788	0.0109662
M ~ X	% Poly un-saturated fatty acids	Faecalibacterium prausnitzii (SGB_15318)	bt__hba1c	0.560722	0.0285699	0.0489107	-0.0687116	0.125851
Y ~ M	% Poly un-saturated fatty acids	Faecalibacterium prausnitzii (SGB_15318)	bt__hba1c	0.646352	-0.011374	0.0246985	-0.0604984	0.0377504
Total	% Poly un-saturated fatty acids	Faecalibacterium prausnitzii (SGB_15318)	bt__hba1c	0.15218	-0.0157607	0.0109059	-0.0374522	0.00593072
Direct	% Poly un-saturated fatty acids	Faecalibacterium prausnitzii (SGB_15318)	bt__hba1c	0.162062	-0.0154992	0.0109855	-0.0373529	0.0063544
Indirect	% Poly un-saturated fatty acids	Faecalibacterium prausnitzii (SGB_15318)	bt__hba1c	0.704	-0.0002615	0.00159784	-0.0055429	0.00102991
M ~ X	% Poly un-saturated fatty acids	Ruthenibacterium lactatiformans (SGB_15271)	Time_above_140	0.655672	-0.0231563	0.0516813	-0.126466	0.0801531
Y ~ M	% Poly un-saturated fatty acids	Ruthenibacterium lactatiformans (SGB_15271)	Time_above_140	0.632561	0.0726968	0.151293	-0.229734	0.375128
Total	% Poly un-saturated fatty acids	Ruthenibacterium lactatiformans (SGB_15271)	Time_above_140	0.0800542	-0.107237	0.0602617	-0.227699	0.013224
Direct	% Poly un-saturated fatty acids	Ruthenibacterium lactatiformans (SGB_15271)	Time_above_140	0.0864829	-0.105896	0.0607767	-0.227426	0.0156348
Indirect	% Poly un-saturated fatty acids	Ruthenibacterium lactatiformans (SGB_15271)	Time_above_140	0.888	-0.0013416	0.0108286	-0.0399651	0.0114542
M ~ X	% Poly un-saturated fatty acids	Ruthenibacterium lactatiformans (SGB_15271)	bt__hba1c	0.653916	-0.022481	0.0499053	-0.122209	0.0772468
Y ~ M	% Poly un-saturated fatty acids	Ruthenibacterium lactatiformans (SGB_15271)	bt__hba1c	0.419833	0.0228613	0.0281534	-0.0333987	0.0791213
Total	% Poly un-saturated fatty acids	Ruthenibacterium lactatiformans (SGB_15271)	bt__hba1c	0.0352986	-0.0233133	0.0108371	-0.0449696	-0.00165703
Direct	% Poly un-saturated fatty acids	Ruthenibacterium lactatiformans (SGB_15271)	bt__hba1c	0.0398979	-0.0228728	0.0108971	-0.0446558	-0.00108976
Indirect	% Poly un-saturated fatty acids	Ruthenibacterium lactatiformans (SGB_15271)	bt__hba1c	0.64	-0.000440508	0.00173795	-0.00595284	0.00121482
M ~ X	% Poly un-saturated fatty acids	Unclassified (SGB_15374)	Time_above_140	0.546806	-0.0364533	0.0600599	-0.157278	0.0843717
Y ~ M	% Poly un-saturated fatty acids	Unclassified (SGB_15374)	Time_above_140	0.176496	0.26963	0.196485	-0.125648	0.664907
Total	% Poly un-saturated fatty acids	Unclassified (SGB_15374)	Time_above_140	0.336436	-0.0796471	0.0820117	-0.244633	0.0853391
Direct	% Poly un-saturated fatty acids	Unclassified (SGB_15374)	Time_above_140	0.39392	-0.0703655	0.081763	-0.234946	0.0942148
Indirect	% Poly un-saturated fatty acids	Unclassified (SGB_15374)	Time_above_140	0.52	-0.00928166	0.0217414	-0.0801843	0.0168108
M ~ X	% Poly un-saturated fatty acids	Unclassified (SGB_15374)	bt__hba1c	0.533907	-0.0372374	0.0594302	-0.15673	0.082255
Y ~ M	% Poly un-saturated fatty acids	Unclassified (SGB_15374)	bt__hba1c	0.597713	-0.0230288	0.0433504	-0.110191	0.0641331
Total	% Poly un-saturated fatty acids	Unclassified (SGB_15374)	bt__hba1c	0.217137	-0.022122	0.0176889	-0.0576878	0.0134439
Direct	% Poly un-saturated fatty acids	Unclassified (SGB_15374)	bt__hba1c	0.201127	-0.0231674	0.017869	-0.0591152	0.0127803
Indirect	% Poly un-saturated fatty acids	Unclassified (SGB_15374)	bt__hba1c	0.772	0.00104548	0.00335097	-0.00208416	0.012985
M ~ X	% Poly un-saturated fatty acids	Roseburia hominis (SGB_4936)	Time_above_140	0.70545	0.0188574	0.0497105	-0.0800889	0.117804
Y ~ M	% Poly un-saturated fatty acids	Roseburia hominis (SGB_4936)	Time_above_140	0.309724	-0.121163	0.118512	-0.357055	0.114728
Total	% Poly un-saturated fatty acids	Roseburia hominis (SGB_4936)	Time_above_140	0.188777	-0.0691709	0.0521789	-0.17303	0.0346886
Direct	% Poly un-saturated fatty acids	Roseburia hominis (SGB_4936)	Time_above_140	0.203444	-0.0670079	0.0522454	-0.17102	0.0370046
Indirect	% Poly un-saturated fatty acids	Roseburia hominis (SGB_4936)	Time_above_140	0.716	-0.00216299	0.00825257	-0.0342221	0.00657597
M ~ X	% Poly un-saturated fatty acids	Roseburia hominis (SGB_4936)	bt__hba1c	0.686717	0.0195182	0.0482211	-0.0764267	0.115463
Y ~ M	% Poly un-saturated fatty acids	Roseburia hominis (SGB_4936)	bt__hba1c	0.759434	0.00776955	0.0252865	-0.0425427	0.0580818
Total	% Poly un-saturated fatty acids	Roseburia hominis (SGB_4936)	bt__hba1c	0.188722	-0.0144142	0.0108743	-0.0360506	0.00722223
Direct	% Poly un-saturated fatty acids	Roseburia hominis (SGB_4936)	bt__hba1c	0.186101	-0.0145953	0.0109438	-0.0363742	0.0071836
Indirect	% Poly un-saturated fatty acids	Roseburia hominis (SGB_4936)	bt__hba1c	0.924	0.000181109	0.00150803	-0.00202571	0.0040616
M ~ X	% Poly un-saturated fatty acids	Unclassified (SGB_4964)	Time_above_140	0.760289	0.018948	0.0618779	-0.104319	0.142215
Y ~ M	% Poly un-saturated fatty acids	Unclassified (SGB_4964)	Time_above_140	0.138811	-0.162569	0.108658	-0.379026	0.0538893
Total	% Poly un-saturated fatty acids	Unclassified (SGB_4964)	Time_above_140	0.151086	-0.084586	0.0583146	-0.200755	0.0315827
Direct	% Poly un-saturated fatty acids	Unclassified (SGB_4964)	Time_above_140	0.16304	-0.0816075	0.0579211	-0.197018	0.0338028
Indirect	% Poly un-saturated fatty acids	Unclassified (SGB_4964)	Time_above_140	0.816	-0.00297844	0.0123342	-0.034303	0.0175727
M ~ X	% Poly un-saturated fatty acids	Unclassified (SGB_4964)	bt__hba1c	0.802409	0.0154837	0.0616617	-0.107326	0.138294
Y ~ M	% Poly un-saturated fatty acids	Unclassified (SGB_4964)	bt__hba1c	0.112715	-0.0341819	0.0213016	-0.0766077	0.00824384
Total	% Poly un-saturated fatty acids	Unclassified (SGB_4964)	bt__hba1c	0.0491764	-0.022696	0.0113533	-0.045308	-8.39616e-05
Direct	% Poly un-saturated fatty acids	Unclassified (SGB_4964)	bt__hba1c	0.0522631	-0.0221851	0.0112484	-0.044593	0.000222828
Indirect	% Poly un-saturated fatty acids	Unclassified (SGB_4964)	bt__hba1c	0.804	-0.000510871	0.00268373	-0.0075767	0.00506987
M ~ X	% Poly un-saturated fatty acids	Unclassified (SGB_4767)	Time_above_140	0.0284161	0.109646	0.0490907	0.0118941	0.207398
Y ~ M	% Poly un-saturated fatty acids	Unclassified (SGB_4767)	Time_above_140	0.152656	-0.183119	0.12677	-0.435549	0.0693119
Total	% Poly un-saturated fatty acids	Unclassified (SGB_4767)	Time_above_140	0.139895	-0.0839767	0.0563005	-0.196085	0.0281319
Direct	% Poly un-saturated fatty acids	Unclassified (SGB_4767)	Time_above_140	0.24447	-0.0680383	0.058005	-0.183565	0.0474887
Indirect	% Poly un-saturated fatty acids	Unclassified (SGB_4767)	Time_above_140	0.232	-0.0159384	0.0134892	-0.0454694	0.0063717
M ~ X	% Poly un-saturated fatty acids	Unclassified (SGB_4767)	bt__hba1c	0.0261263	0.108861	0.0480205	0.0132784	0.204443
Y ~ M	% Poly un-saturated fatty acids	Unclassified (SGB_4767)	bt__hba1c	0.339834	-0.0241645	0.0251635	-0.0742513	0.0259222
Total	% Poly un-saturated fatty acids	Unclassified (SGB_4767)	bt__hba1c	0.050256	-0.0216307	0.0108796	-0.043286	2.47381e-05
Direct	% Poly un-saturated fatty acids	Unclassified (SGB_4767)	bt__hba1c	0.0767329	-0.0202361	0.0112816	-0.042696	0.00222388
Indirect	% Poly un-saturated fatty acids	Unclassified (SGB_4767)	bt__hba1c	0.46	-0.00139457	0.00277099	-0.00796461	0.00350007
M ~ X	% Poly un-saturated fatty acids	Faecalibacterium prausnitzii (SGB_15342)	Time_above_140	0.171682	0.0667157	0.0483787	-0.0295428	0.162974
Y ~ M	% Poly un-saturated fatty acids	Faecalibacterium prausnitzii (SGB_15342)	Time_above_140	0.194216	-0.164494	0.125658	-0.414514	0.0855262
Total	% Poly un-saturated fatty acids	Faecalibacterium prausnitzii (SGB_15342)	Time_above_140	0.195613	-0.0722339	0.0553547	-0.182372	0.0379047
Direct	% Poly un-saturated fatty acids	Faecalibacterium prausnitzii (SGB_15342)	Time_above_140	0.265455	-0.0626978	0.0559083	-0.173959	0.0485632
Indirect	% Poly un-saturated fatty acids	Faecalibacterium prausnitzii (SGB_15342)	Time_above_140	0.324	-0.00953607	0.0166298	-0.060838	0.00488572
M ~ X	% Poly un-saturated fatty acids	Faecalibacterium prausnitzii (SGB_15342)	bt__hba1c	0.115073	0.0751059	0.0471621	-0.0186976	0.168909
Y ~ M	% Poly un-saturated fatty acids	Faecalibacterium prausnitzii (SGB_15342)	bt__hba1c	0.895183	0.00323451	0.0244754	-0.045446	0.051915
Total	% Poly un-saturated fatty acids	Faecalibacterium prausnitzii (SGB_15342)	bt__hba1c	0.0784414	-0.0186701	0.0104783	-0.0395111	0.00217082
Direct	% Poly un-saturated fatty acids	Faecalibacterium prausnitzii (SGB_15342)	bt__hba1c	0.0718751	-0.019491	0.0106889	-0.0407546	0.00177268
Indirect	% Poly un-saturated fatty acids	Faecalibacterium prausnitzii (SGB_15342)	bt__hba1c	0.732	0.000820822	0.00211145	-0.0015034	0.00727745
M ~ X	Grains	Unclassified (SGB_15054)	Time_above_140	0.0538416	-0.0381331	0.0194746	-0.076912	0.000645818
Y ~ M	Grains	Unclassified (SGB_15054)	Time_above_140	0.110189	-0.17012	0.105274	-0.379747	0.0395067
Total	Grains	Unclassified (SGB_15054)	Time_above_140	0.000737455	0.0611733	0.0173978	0.0265298	0.0958167
Direct	Grains	Unclassified (SGB_15054)	Time_above_140	0.00189081	0.0574091	0.0178327	0.0218922	0.092926
Indirect	Grains	Unclassified (SGB_15054)	Time_above_140	0.28	0.00376417	0.00454317	-0.00234311	0.0158202
M ~ X	Grains	Unclassified (SGB_15054)	bt__hba1c	0.0605247	-0.0363916	0.0191112	-0.0744314	0.00164832
Y ~ M	Grains	Unclassified (SGB_15054)	bt__hba1c	0.0528976	-0.0427179	0.0217364	-0.085983	0.000547309
Total	Grains	Unclassified (SGB_15054)	bt__hba1c	0.235008	0.00458645	0.00383263	-0.00304221	0.0122151
Direct	Grains	Unclassified (SGB_15054)	bt__hba1c	0.41503	0.00317104	0.00386975	-0.00453303	0.0108751
Indirect	Grains	Unclassified (SGB_15054)	bt__hba1c	0.092	0.00141541	0.00134346	-4.55438e-05	0.00500248
M ~ X	Grains	Unclassified (SGB_15346)	Time_above_140	0.079773	-0.0311225	0.017538	-0.0660243	0.00377932
Y ~ M	Grains	Unclassified (SGB_15346)	Time_above_140	0.606432	-0.0588538	0.113789	-0.285302	0.167594
Total	Grains	Unclassified (SGB_15346)	Time_above_140	0.000364644	0.0626537	0.0168282	0.0291646	0.0961428
Direct	Grains	Unclassified (SGB_15346)	Time_above_140	0.000450263	0.0632162	0.0172614	0.0288584	0.0975741
Indirect	Grains	Unclassified (SGB_15346)	Time_above_140	0.916	-0.000562508	0.00389447	-0.00867958	0.00635311
M ~ X	Grains	Unclassified (SGB_15346)	bt__hba1c	0.0980228	-0.0293593	0.0175427	-0.0642573	0.00553882
Y ~ M	Grains	Unclassified (SGB_15346)	bt__hba1c	0.514445	-0.015501	0.0236738	-0.0625958	0.0315937
Total	Grains	Unclassified (SGB_15346)	bt__hba1c	0.352134	0.00356916	0.0038141	-0.00401829	0.0111566
Direct	Grains	Unclassified (SGB_15346)	bt__hba1c	0.41098	0.00322043	0.00389673	-0.00453284	0.0109737
Indirect	Grains	Unclassified (SGB_15346)	bt__hba1c	0.68	0.000348732	0.000757287	-0.00063628	0.00241131
M ~ X	Grains	Unclassified (SGB_15216)	Time_above_140	0.248695	-0.0224972	0.0193494	-0.0610516	0.0160573
Y ~ M	Grains	Unclassified (SGB_15216)	Time_above_140	0.526972	-0.0724279	0.113945	-0.299468	0.154612
Total	Grains	Unclassified (SGB_15216)	Time_above_140	0.000336162	0.0661299	0.0175837	0.0310936	0.101166
Direct	Grains	Unclassified (SGB_15216)	Time_above_140	0.000447441	0.0656788	0.0178603	0.0300832	0.101274
Indirect	Grains	Unclassified (SGB_15216)	Time_above_140	0.844	0.00045113	0.00277902	-0.00363533	0.00809175
M ~ X	Grains	Unclassified (SGB_15216)	bt__hba1c	0.236561	-0.0228083	0.0191156	-0.0608885	0.0152719
Y ~ M	Grains	Unclassified (SGB_15216)	bt__hba1c	0.9256	0.0022919	0.0244608	-0.0464365	0.0510203
Total	Grains	Unclassified (SGB_15216)	bt__hba1c	0.237297	0.00482441	0.00404974	-0.00324309	0.0128919
Direct	Grains	Unclassified (SGB_15216)	bt__hba1c	0.2309	0.00496926	0.00411368	-0.00322743	0.0131659
Indirect	Grains	Unclassified (SGB_15216)	bt__hba1c	0.72	-0.000144845	0.000541998	-0.00174293	0.000598409
M ~ X	Grains	Unclassified (SGB_15254)	Time_above_140	0.979054	0.000425888	0.0161665	-0.0317865	0.0326383
Y ~ M	Grains	Unclassified (SGB_15254)	Time_above_140	0.542712	-0.0822118	0.134433	-0.350075	0.185651
Total	Grains	Unclassified (SGB_15254)	Time_above_140	0.000593553	0.062081	0.0172976	0.0276148	0.0965473
Direct	Grains	Unclassified (SGB_15254)	Time_above_140	0.000620354	0.0621166	0.0173626	0.0275131	0.0967201
Indirect	Grains	Unclassified (SGB_15254)	Time_above_140	0.896	-3.55955e-05	0.00175691	-0.00437255	0.00301156
M ~ X	Grains	Unclassified (SGB_15254)	bt__hba1c	0.958913	-0.000830099	0.0160592	-0.0328216	0.0311614
Y ~ M	Grains	Unclassified (SGB_15254)	bt__hba1c	0.211766	-0.0353539	0.0280705	-0.0912732	0.0205653
Total	Grains	Unclassified (SGB_15254)	bt__hba1c	0.2345	0.0046835	0.00390783	-0.0031013	0.0124683
Direct	Grains	Unclassified (SGB_15254)	bt__hba1c	0.235679	0.00465432	0.00389295	-0.00310255	0.0124112
Indirect	Grains	Unclassified (SGB_15254)	bt__hba1c	0.944	2.91814e-05	0.000583495	-0.000853605	0.00168101
M ~ X	Grains	Faecalibacterium prausnitzii (SGB_15316)	Time_above_140	0.277525	-0.0148904	0.0136214	-0.0419877	0.012207
Y ~ M	Grains	Faecalibacterium prausnitzii (SGB_15316)	Time_above_140	0.492081	-0.104647	0.151641	-0.406309	0.197015
Total	Grains	Faecalibacterium prausnitzii (SGB_15316)	Time_above_140	0.000281383	0.0661373	0.0174262	0.0314709	0.100804
Direct	Grains	Faecalibacterium prausnitzii (SGB_15316)	Time_above_140	0.000376193	0.0655201	0.0176515	0.0303992	0.100641
Indirect	Grains	Faecalibacterium prausnitzii (SGB_15316)	Time_above_140	0.856	0.000617116	0.00246577	-0.00268487	0.00829828
M ~ X	Grains	Faecalibacterium prausnitzii (SGB_15316)	bt__hba1c	0.281316	-0.0144942	0.0133668	-0.0410755	0.0120872
Y ~ M	Grains	Faecalibacterium prausnitzii (SGB_15316)	bt__hba1c	0.695248	-0.0120352	0.0306169	-0.0729202	0.0488498
Total	Grains	Faecalibacterium prausnitzii (SGB_15316)	bt__hba1c	0.336608	0.00363338	0.00375962	-0.00384304	0.0111098
Direct	Grains	Faecalibacterium prausnitzii (SGB_15316)	bt__hba1c	0.359539	0.00350735	0.00380676	-0.00406414	0.0110788
Indirect	Grains	Faecalibacterium prausnitzii (SGB_15316)	bt__hba1c	0.86	0.000126024	0.000599306	-0.000638954	0.0023311
M ~ X	Grains	Unclassified (SGB_15266)	Time_above_140	0.284461	-0.023322	0.0215766	-0.0665623	0.0199184
Y ~ M	Grains	Unclassified (SGB_15266)	Time_above_140	0.730339	-0.0492303	0.142106	-0.334018	0.235557
Total	Grains	Unclassified (SGB_15266)	Time_above_140	0.00262412	0.0667347	0.0211716	0.0243058	0.109164
Direct	Grains	Unclassified (SGB_15266)	Time_above_140	0.0030532	0.0669798	0.0215913	0.0236919	0.110268
Indirect	Grains	Unclassified (SGB_15266)	Time_above_140	0.984	-0.000245068	0.00448589	-0.0120368	0.00646942
M ~ X	Grains	Unclassified (SGB_15266)	bt__hba1c	0.415735	-0.0180923	0.0220658	-0.0622955	0.0261108
Y ~ M	Grains	Unclassified (SGB_15266)	bt__hba1c	0.290144	-0.0278056	0.0260375	-0.0799649	0.0243537
Total	Grains	Unclassified (SGB_15266)	bt__hba1c	0.00862208	0.0111777	0.00410573	0.00295293	0.0194025
Direct	Grains	Unclassified (SGB_15266)	bt__hba1c	0.0116946	0.0108028	0.00414176	0.00250252	0.0191031
Indirect	Grains	Unclassified (SGB_15266)	bt__hba1c	0.632	0.00037492	0.000819966	-0.000378045	0.00461913
M ~ X	Grains	Flavonifractor plautii (SGB_15132)	Time_above_140	0.775047	-0.00442222	0.0154058	-0.035228	0.0263835
Y ~ M	Grains	Flavonifractor plautii (SGB_15132)	Time_above_140	0.477274	-0.123661	0.172927	-0.46945	0.222129
Total	Grains	Flavonifractor plautii (SGB_15132)	Time_above_140	0.00237625	0.0614328	0.0193723	0.0226955	0.10017
Direct	Grains	Flavonifractor plautii (SGB_15132)	Time_above_140	0.00269832	0.0609682	0.0194779	0.0220066	0.0999298
Indirect	Grains	Flavonifractor plautii (SGB_15132)	Time_above_140	0.864	0.000464611	0.00375746	-0.00421234	0.0127928
M ~ X	Grains	Flavonifractor plautii (SGB_15132)	bt__hba1c	0.78682	-0.00406824	0.0149789	-0.0340012	0.0258648
Y ~ M	Grains	Flavonifractor plautii (SGB_15132)	bt__hba1c	0.89457	0.00431759	0.0324485	-0.0605256	0.0691607
Total	Grains	Flavonifractor plautii (SGB_15132)	bt__hba1c	0.384349	0.00336158	0.00383735	-0.00430675	0.0110299
Direct	Grains	Flavonifractor plautii (SGB_15132)	bt__hba1c	0.385343	0.00338311	0.00386961	-0.00435214	0.0111184
Indirect	Grains	Flavonifractor plautii (SGB_15132)	bt__hba1c	0.964	-2.15216e-05	0.000619008	-0.00183694	0.000927647
M ~ X	Grains	Unclassified (SGB_15265)	Time_above_140	0.654096	-0.00789013	0.0175193	-0.0429462	0.0271659
Y ~ M	Grains	Unclassified (SGB_15265)	Time_above_140	0.0622674	-0.324573	0.17079	-0.666324	0.0171773
Total	Grains	Unclassified (SGB_15265)	Time_above_140	0.000670033	0.0771655	0.0214838	0.0341765	0.120155
Direct	Grains	Unclassified (SGB_15265)	Time_above_140	0.000769065	0.0748611	0.0210808	0.0326632	0.117059
Indirect	Grains	Unclassified (SGB_15265)	Time_above_140	0.652	0.00230445	0.00625137	-0.00606556	0.0209018
M ~ X	Grains	Unclassified (SGB_15265)	bt__hba1c	0.791288	-0.00471524	0.0177384	-0.0401973	0.0307668
Y ~ M	Grains	Unclassified (SGB_15265)	bt__hba1c	0.0345297	-0.0698174	0.0322769	-0.134381	-0.00525406
Total	Grains	Unclassified (SGB_15265)	bt__hba1c	0.0233916	0.0102654	0.00441254	0.00143902	0.0190918
Direct	Grains	Unclassified (SGB_15265)	bt__hba1c	0.0237658	0.0099479	0.00428617	0.00137129	0.0185245
Indirect	Grains	Unclassified (SGB_15265)	bt__hba1c	0.824	0.000317504	0.00137307	-0.00199495	0.00422961
M ~ X	Grains	Unclassified (SGB_4721)	Time_above_140	0.405234	-0.0187832	0.0223601	-0.0637917	0.0262253
Y ~ M	Grains	Unclassified (SGB_4721)	Time_above_140	0.0818217	-0.237659	0.13358	-0.506541	0.0312225
Total	Grains	Unclassified (SGB_4721)	Time_above_140	0.0511614	0.040527	0.0202396	-0.000213226	0.0812672
Direct	Grains	Unclassified (SGB_4721)	Time_above_140	0.0746858	0.0366162	0.0200667	-0.00380025	0.0770327
Indirect	Grains	Unclassified (SGB_4721)	Time_above_140	0.44	0.00391079	0.00517409	-0.00133671	0.0233247
M ~ X	Grains	Unclassified (SGB_4721)	bt__hba1c	0.405234	-0.0187832	0.0223601	-0.0637917	0.0262253
Y ~ M	Grains	Unclassified (SGB_4721)	bt__hba1c	0.040098	-0.0584902	0.027687	-0.114221	-0.00275905
Total	Grains	Unclassified (SGB_4721)	bt__hba1c	0.213607	0.00549457	0.00435673	-0.00327507	0.0142642
Direct	Grains	Unclassified (SGB_4721)	bt__hba1c	0.300207	0.00446337	0.00425869	-0.00411408	0.0130408
Indirect	Grains	Unclassified (SGB_4721)	bt__hba1c	0.384	0.0010312	0.00133831	-0.000889741	0.00455511
M ~ X	Grains	Unclassified (SGB_4957)	Time_above_140	0.489445	-0.0175859	0.0251494	-0.0688136	0.0336419
Y ~ M	Grains	Unclassified (SGB_4957)	Time_above_140	0.311374	-0.157602	0.153218	-0.469697	0.154493
Total	Grains	Unclassified (SGB_4957)	Time_above_140	0.0165148	0.0515629	0.0203782	0.0100539	0.0930718
Direct	Grains	Unclassified (SGB_4957)	Time_above_140	0.0226468	0.0495368	0.0206499	0.00742112	0.0916525
Indirect	Grains	Unclassified (SGB_4957)	Time_above_140	0.764	0.00202604	0.00601964	-0.0042203	0.0219428
M ~ X	Grains	Unclassified (SGB_4957)	bt__hba1c	0.55283	-0.0147705	0.0246316	-0.0648838	0.0353428
Y ~ M	Grains	Unclassified (SGB_4957)	bt__hba1c	0.00111281	-0.117763	0.0329677	-0.184836	-0.0506893
Total	Grains	Unclassified (SGB_4957)	bt__hba1c	0.676336	0.00232008	0.00550821	-0.00888645	0.0135266
Direct	Grains	Unclassified (SGB_4957)	bt__hba1c	0.903185	0.000587	0.00478767	-0.00916516	0.0103392
Indirect	Grains	Unclassified (SGB_4957)	bt__hba1c	0.564	0.00173308	0.00305147	-0.00459139	0.00744933
M ~ X	Grains	Unclassified (SGB_15267)	Time_above_140	0.62524	-0.0086249	0.0175444	-0.0439003	0.0266505
Y ~ M	Grains	Unclassified (SGB_15267)	Time_above_140	0.624242	-0.106508	0.216029	-0.540863	0.327847
Total	Grains	Unclassified (SGB_15267)	Time_above_140	0.00528268	0.0710629	0.0243164	0.0221715	0.119954
Direct	Grains	Unclassified (SGB_15267)	Time_above_140	0.00621972	0.0704974	0.0246079	0.0209927	0.120002
Indirect	Grains	Unclassified (SGB_15267)	Time_above_140	0.792	0.000565453	0.00465004	-0.0057435	0.0138592
M ~ X	Grains	Unclassified (SGB_15267)	bt__hba1c	0.801519	-0.00451934	0.0178807	-0.040452	0.0314134
Y ~ M	Grains	Unclassified (SGB_15267)	bt__hba1c	0.320459	-0.0386393	0.0384972	-0.116002	0.0387238
Total	Grains	Unclassified (SGB_15267)	bt__hba1c	0.00542471	0.013088	0.00449783	0.00404929	0.0221267
Direct	Grains	Unclassified (SGB_15267)	bt__hba1c	0.00606773	0.0129302	0.00450338	0.00387557	0.0219849
Indirect	Grains	Unclassified (SGB_15267)	bt__hba1c	0.916	0.000157789	0.000986443	-0.00144301	0.00252454
M ~ X	Grains	Unclassified (SGB_15340)	Time_above_140	0.800522	-0.00419547	0.0165479	-0.0371398	0.0287489
Y ~ M	Grains	Unclassified (SGB_15340)	Time_above_140	0.0634993	-0.243581	0.129393	-0.501183	0.0140213
Total	Grains	Unclassified (SGB_15340)	Time_above_140	0.000783214	0.0628723	0.0179856	0.0270657	0.0986789
Direct	Grains	Unclassified (SGB_15340)	Time_above_140	0.00078105	0.0619014	0.0176942	0.0266678	0.097135
Indirect	Grains	Unclassified (SGB_15340)	Time_above_140	0.796	0.000970967	0.0043822	-0.0063298	0.0114162
M ~ X	Grains	Unclassified (SGB_15340)	bt__hba1c	0.804056	-0.0040573	0.0162992	-0.0364938	0.0283792
Y ~ M	Grains	Unclassified (SGB_15340)	bt__hba1c	0.12831	-0.0399251	0.0259809	-0.0916287	0.0117785
Total	Grains	Unclassified (SGB_15340)	bt__hba1c	0.24857	0.00443131	0.00381254	-0.00315589	0.0120185
Direct	Grains	Unclassified (SGB_15340)	bt__hba1c	0.262266	0.00427263	0.00378405	-0.00325934	0.0118046
Indirect	Grains	Unclassified (SGB_15340)	bt__hba1c	0.844	0.000158681	0.000798726	-0.00085297	0.00262291
M ~ X	Grains	Faecalibacterium prausnitzii (SGB_15318)	Time_above_140	0.0933097	-0.0278465	0.0163977	-0.0604728	0.00477979
Y ~ M	Grains	Faecalibacterium prausnitzii (SGB_15318)	Time_above_140	0.271833	-0.135128	0.122134	-0.378137	0.107881
Total	Grains	Faecalibacterium prausnitzii (SGB_15318)	Time_above_140	0.000246095	0.0652213	0.0170005	0.0313957	0.099047
Direct	Grains	Faecalibacterium prausnitzii (SGB_15318)	Time_above_140	0.000448376	0.0636466	0.0173824	0.0290546	0.0982386
Indirect	Grains	Faecalibacterium prausnitzii (SGB_15318)	Time_above_140	0.564	0.00157471	0.00360196	-0.00391406	0.0100543
M ~ X	Grains	Faecalibacterium prausnitzii (SGB_15318)	bt__hba1c	0.105025	-0.02671	0.0162978	-0.0591256	0.00570566
Y ~ M	Grains	Faecalibacterium prausnitzii (SGB_15318)	bt__hba1c	0.646352	-0.011374	0.0246985	-0.0604984	0.0377504
Total	Grains	Faecalibacterium prausnitzii (SGB_15318)	bt__hba1c	0.281507	0.00401589	0.00370472	-0.00335266	0.0113844
Direct	Grains	Faecalibacterium prausnitzii (SGB_15318)	bt__hba1c	0.314333	0.00383221	0.00378534	-0.00369803	0.0113625
Indirect	Grains	Faecalibacterium prausnitzii (SGB_15318)	bt__hba1c	0.708	0.000183676	0.000703788	-0.000954115	0.00223275
M ~ X	Grains	Ruthenibacterium lactatiformans (SGB_15271)	Time_above_140	0.967262	0.000733084	0.0177896	-0.0348277	0.0362939
Y ~ M	Grains	Ruthenibacterium lactatiformans (SGB_15271)	Time_above_140	0.632561	0.0726968	0.151293	-0.229734	0.375128
Total	Grains	Ruthenibacterium lactatiformans (SGB_15271)	Time_above_140	0.000360006	0.0722824	0.0191451	0.034012	0.110553
Direct	Grains	Ruthenibacterium lactatiformans (SGB_15271)	Time_above_140	0.0003954	0.0722311	0.0192608	0.0337168	0.110745
Indirect	Grains	Ruthenibacterium lactatiformans (SGB_15271)	Time_above_140	0.728	5.13145e-05	0.0036089	-0.00688213	0.00660538
M ~ X	Grains	Ruthenibacterium lactatiformans (SGB_15271)	bt__hba1c	0.970567	0.000651022	0.0175743	-0.0344684	0.0357704
Y ~ M	Grains	Ruthenibacterium lactatiformans (SGB_15271)	bt__hba1c	0.419833	0.0228613	0.0281534	-0.0333987	0.0791213
Total	Grains	Ruthenibacterium lactatiformans (SGB_15271)	bt__hba1c	0.0293957	0.00847135	0.00380068	0.00087629	0.0160664
Direct	Grains	Ruthenibacterium lactatiformans (SGB_15271)	bt__hba1c	0.0301264	0.00845665	0.00381032	0.000839938	0.0160734
Indirect	Grains	Ruthenibacterium lactatiformans (SGB_15271)	bt__hba1c	0.856	1.4699e-05	0.000718027	-0.00134909	0.00161667
M ~ X	Grains	Unclassified (SGB_15374)	Time_above_140	0.651923	-0.00853651	0.0188031	-0.0463635	0.0292905
Y ~ M	Grains	Unclassified (SGB_15374)	Time_above_140	0.176496	0.26963	0.196485	-0.125648	0.664907
Total	Grains	Unclassified (SGB_15374)	Time_above_140	0.00209032	0.076168	0.0233822	0.0291292	0.123207
Direct	Grains	Unclassified (SGB_15374)	Time_above_140	0.00126276	0.0788139	0.0229392	0.0326397	0.124988
Indirect	Grains	Unclassified (SGB_15374)	Time_above_140	0.696	-0.00264581	0.00603262	-0.0183948	0.00717682
M ~ X	Grains	Unclassified (SGB_15374)	bt__hba1c	0.688752	-0.00742283	0.0184198	-0.0444584	0.0296127
Y ~ M	Grains	Unclassified (SGB_15374)	bt__hba1c	0.597713	-0.0230288	0.0433504	-0.110191	0.0641331
Total	Grains	Unclassified (SGB_15374)	bt__hba1c	0.472354	0.00400411	0.00552771	-0.00711009	0.0151183
Direct	Grains	Unclassified (SGB_15374)	bt__hba1c	0.494161	0.00384614	0.00558156	-0.0073825	0.0150748
Indirect	Grains	Unclassified (SGB_15374)	bt__hba1c	0.988	0.00015797	0.000862647	-0.000662607	0.00318858
M ~ X	Grains	Roseburia hominis (SGB_4936)	Time_above_140	0.12119	-0.0262131	0.0167318	-0.0595169	0.00709067
Y ~ M	Grains	Roseburia hominis (SGB_4936)	Time_above_140	0.309724	-0.121163	0.118512	-0.357055	0.114728
Total	Grains	Roseburia hominis (SGB_4936)	Time_above_140	0.000684526	0.0591767	0.0167387	0.0258591	0.0924942
Direct	Grains	Roseburia hominis (SGB_4936)	Time_above_140	0.00113215	0.0577405	0.0170797	0.0237375	0.0917435
Indirect	Grains	Roseburia hominis (SGB_4936)	Time_above_140	0.692	0.00143619	0.0032615	-0.00308174	0.0106753
M ~ X	Grains	Roseburia hominis (SGB_4936)	bt__hba1c	0.112806	-0.026264	0.0163833	-0.0588616	0.00633358
Y ~ M	Grains	Roseburia hominis (SGB_4936)	bt__hba1c	0.759434	0.00776955	0.0252865	-0.0425427	0.0580818
Total	Grains	Roseburia hominis (SGB_4936)	bt__hba1c	0.434186	0.00296699	0.00377501	-0.0045441	0.0104781
Direct	Grains	Roseburia hominis (SGB_4936)	bt__hba1c	0.3984	0.00327166	0.00385343	-0.00439691	0.0109402
Indirect	Grains	Roseburia hominis (SGB_4936)	bt__hba1c	0.624	-0.000304669	0.000783457	-0.00224955	0.00109423
M ~ X	Grains	Unclassified (SGB_4964)	Time_above_140	0.0302102	-0.0439616	0.0198989	-0.0836021	-0.00432101
Y ~ M	Grains	Unclassified (SGB_4964)	Time_above_140	0.138811	-0.162569	0.108658	-0.379026	0.0538893
Total	Grains	Unclassified (SGB_4964)	Time_above_140	0.000131769	0.0716786	0.0177787	0.0362616	0.107096
Direct	Grains	Unclassified (SGB_4964)	Time_above_140	0.000370943	0.0687314	0.0184196	0.0320296	0.105433
Indirect	Grains	Unclassified (SGB_4964)	Time_above_140	0.396	0.00294722	0.00417886	-0.00426299	0.0123066
M ~ X	Grains	Unclassified (SGB_4964)	bt__hba1c	0.0390224	-0.0416302	0.0198214	-0.0811079	-0.00215259
Y ~ M	Grains	Unclassified (SGB_4964)	bt__hba1c	0.112715	-0.0341819	0.0213016	-0.0766077	0.00824384
Total	Grains	Unclassified (SGB_4964)	bt__hba1c	0.130228	0.00580064	0.00379186	-0.00175151	0.0133528
Direct	Grains	Unclassified (SGB_4964)	bt__hba1c	0.236789	0.00463172	0.00388375	-0.0031051	0.0123685
Indirect	Grains	Unclassified (SGB_4964)	bt__hba1c	0.22	0.00116892	0.00106123	-0.000450204	0.00389085
M ~ X	Grains	Unclassified (SGB_4767)	Time_above_140	0.0359908	-0.0355456	0.0166536	-0.0687071	-0.00238415
Y ~ M	Grains	Unclassified (SGB_4767)	Time_above_140	0.152656	-0.183119	0.12677	-0.435549	0.0693119
Total	Grains	Unclassified (SGB_4767)	Time_above_140	0.000617051	0.0639083	0.017897	0.0282708	0.0995458
Direct	Grains	Unclassified (SGB_4767)	Time_above_140	0.0015196	0.0607953	0.018478	0.0239932	0.0975973
Indirect	Grains	Unclassified (SGB_4767)	Time_above_140	0.468	0.00311303	0.00454615	-0.00313565	0.0153161
M ~ X	Grains	Unclassified (SGB_4767)	bt__hba1c	0.0264616	-0.0372338	0.0164624	-0.0700013	-0.00446623
Y ~ M	Grains	Unclassified (SGB_4767)	bt__hba1c	0.339834	-0.0241645	0.0251635	-0.0742513	0.0259222
Total	Grains	Unclassified (SGB_4767)	bt__hba1c	0.185571	0.00504656	0.00377898	-0.00247531	0.0125684
Direct	Grains	Unclassified (SGB_4767)	bt__hba1c	0.262693	0.00441535	0.00391361	-0.00337605	0.0122067
Indirect	Grains	Unclassified (SGB_4767)	bt__hba1c	0.404	0.000631216	0.000965988	-0.000667501	0.0031617
M ~ X	Grains	Faecalibacterium prausnitzii (SGB_15342)	Time_above_140	0.380438	-0.0147094	0.0166792	-0.0478958	0.0184769
Y ~ M	Grains	Faecalibacterium prausnitzii (SGB_15342)	Time_above_140	0.194216	-0.164494	0.125658	-0.414514	0.0855262
Total	Grains	Faecalibacterium prausnitzii (SGB_15342)	Time_above_140	0.00034955	0.0660506	0.0176908	0.0308514	0.10125
Direct	Grains	Faecalibacterium prausnitzii (SGB_15342)	Time_above_140	0.000521652	0.0642419	0.0177657	0.0288871	0.0995968
Indirect	Grains	Faecalibacterium prausnitzii (SGB_15342)	Time_above_140	0.512	0.00180864	0.00429932	-0.00125147	0.0185068
M ~ X	Grains	Faecalibacterium prausnitzii (SGB_15342)	bt__hba1c	0.385378	-0.0144239	0.016529	-0.0472994	0.0184517
Y ~ M	Grains	Faecalibacterium prausnitzii (SGB_15342)	bt__hba1c	0.895183	0.00323451	0.0244754	-0.045446	0.051915
Total	Grains	Faecalibacterium prausnitzii (SGB_15342)	bt__hba1c	0.229508	0.00444348	0.00367066	-0.00285732	0.0117443
Direct	Grains	Faecalibacterium prausnitzii (SGB_15342)	bt__hba1c	0.225253	0.00453133	0.00370848	-0.00284602	0.0119087
Indirect	Grains	Faecalibacterium prausnitzii (SGB_15342)	bt__hba1c	0.928	-8.78496e-05	0.000593315	-0.00196907	0.000581917
M ~ X	Nuts and seeds	Unclassified (SGB_15054)	Time_above_140	0.106209	0.0526482	0.0322081	-0.0114863	0.116783
Y ~ M	Nuts and seeds	Unclassified (SGB_15054)	Time_above_140	0.110189	-0.17012	0.105274	-0.379747	0.0395067
Total	Nuts and seeds	Unclassified (SGB_15054)	Time_above_140	0.0163279	-0.0727664	0.0296354	-0.131778	-0.0137548
Direct	Nuts and seeds	Unclassified (SGB_15054)	Time_above_140	0.0310441	-0.0660241	0.0300475	-0.125869	-0.00617928
Indirect	Nuts and seeds	Unclassified (SGB_15054)	Time_above_140	0.212	-0.00674222	0.00744545	-0.0301041	0.000940994
M ~ X	Nuts and seeds	Unclassified (SGB_15054)	bt__hba1c	0.0921507	0.0531601	0.0311816	-0.0089052	0.115225
Y ~ M	Nuts and seeds	Unclassified (SGB_15054)	bt__hba1c	0.0528976	-0.0427179	0.0217364	-0.085983	0.000547309
Total	Nuts and seeds	Unclassified (SGB_15054)	bt__hba1c	0.00213211	-0.0187872	0.00591589	-0.0305625	-0.0070119
Direct	Nuts and seeds	Unclassified (SGB_15054)	bt__hba1c	0.00537316	-0.017124	0.00597922	-0.0290277	-0.00522023
Indirect	Nuts and seeds	Unclassified (SGB_15054)	bt__hba1c	0.208	-0.00166322	0.0017837	-0.00727476	0.000233654
M ~ X	Nuts and seeds	Unclassified (SGB_15346)	Time_above_140	0.10814	0.0493577	0.0303778	-0.0110961	0.109811
Y ~ M	Nuts and seeds	Unclassified (SGB_15346)	Time_above_140	0.606432	-0.0588538	0.113789	-0.285302	0.167594
Total	Nuts and seeds	Unclassified (SGB_15346)	Time_above_140	0.0104309	-0.0792272	0.0302038	-0.139335	-0.0191197
Direct	Nuts and seeds	Unclassified (SGB_15346)	Time_above_140	0.0126311	-0.0788409	0.0308908	-0.140328	-0.0173542
Indirect	Nuts and seeds	Unclassified (SGB_15346)	Time_above_140	0.9	-0.000386295	0.007079	-0.0164171	0.0121123
M ~ X	Nuts and seeds	Unclassified (SGB_15346)	bt__hba1c	0.0922546	0.050887	0.0298713	-0.00853663	0.110311
Y ~ M	Nuts and seeds	Unclassified (SGB_15346)	bt__hba1c	0.514445	-0.015501	0.0236738	-0.0625958	0.0315937
Total	Nuts and seeds	Unclassified (SGB_15346)	bt__hba1c	0.0080728	-0.0169915	0.00625776	-0.0294402	-0.00454282
Direct	Nuts and seeds	Unclassified (SGB_15346)	bt__hba1c	0.0105227	-0.0167761	0.00640541	-0.0295209	-0.00403137
Indirect	Nuts and seeds	Unclassified (SGB_15346)	bt__hba1c	0.908	-0.000215374	0.0012811	-0.00414848	0.00171755
M ~ X	Nuts and seeds	Unclassified (SGB_15216)	Time_above_140	0.882204	-0.00470356	0.0316336	-0.0677349	0.0583278
Y ~ M	Nuts and seeds	Unclassified (SGB_15216)	Time_above_140	0.526972	-0.0724279	0.113945	-0.299468	0.154612
Total	Nuts and seeds	Unclassified (SGB_15216)	Time_above_140	0.0241171	-0.0691659	0.0300387	-0.129019	-0.0093125
Direct	Nuts and seeds	Unclassified (SGB_15216)	Time_above_140	0.0239457	-0.0695273	0.030149	-0.129614	-0.00944036
Indirect	Nuts and seeds	Unclassified (SGB_15216)	Time_above_140	0.924	0.000361435	0.00392487	-0.00624011	0.0104042
M ~ X	Nuts and seeds	Unclassified (SGB_15216)	bt__hba1c	0.850358	-0.0058838	0.0310796	-0.0677975	0.0560299
Y ~ M	Nuts and seeds	Unclassified (SGB_15216)	bt__hba1c	0.9256	0.0022919	0.0244608	-0.0464365	0.0510203
Total	Nuts and seeds	Unclassified (SGB_15216)	bt__hba1c	0.011425	-0.0163609	0.00630897	-0.028929	-0.00379281
Direct	Nuts and seeds	Unclassified (SGB_15216)	bt__hba1c	0.0120386	-0.0163552	0.0063529	-0.0290137	-0.00369681
Indirect	Nuts and seeds	Unclassified (SGB_15216)	bt__hba1c	0.904	-5.67323e-06	0.000605986	-0.00127742	0.000945137
M ~ X	Nuts and seeds	Unclassified (SGB_15254)	Time_above_140	0.933922	0.00250698	0.0301341	-0.0575366	0.0625506
Y ~ M	Nuts and seeds	Unclassified (SGB_15254)	Time_above_140	0.542712	-0.0822118	0.134433	-0.350075	0.185651
Total	Nuts and seeds	Unclassified (SGB_15254)	Time_above_140	0.00651404	-0.093023	0.0332221	-0.159219	-0.0268266
Direct	Nuts and seeds	Unclassified (SGB_15254)	Time_above_140	0.00686876	-0.0928256	0.033365	-0.159322	-0.0263293
Indirect	Nuts and seeds	Unclassified (SGB_15254)	Time_above_140	0.98	-0.000197422	0.00403311	-0.012334	0.00726226
M ~ X	Nuts and seeds	Unclassified (SGB_15254)	bt__hba1c	0.951192	-0.00181856	0.029611	-0.0608067	0.0571696
Y ~ M	Nuts and seeds	Unclassified (SGB_15254)	bt__hba1c	0.211766	-0.0353539	0.0280705	-0.0912732	0.0205653
Total	Nuts and seeds	Unclassified (SGB_15254)	bt__hba1c	0.000902255	-0.0233569	0.00675581	-0.0368151	-0.0098986
Direct	Nuts and seeds	Unclassified (SGB_15254)	bt__hba1c	0.000824489	-0.0234223	0.00671627	-0.0368048	-0.0100399
Indirect	Nuts and seeds	Unclassified (SGB_15254)	bt__hba1c	0.912	6.5471e-05	0.00116233	-0.00203071	0.00310705
M ~ X	Nuts and seeds	Faecalibacterium prausnitzii (SGB_15316)	Time_above_140	0.174685	0.0309195	0.0225827	-0.0140046	0.0758436
Y ~ M	Nuts and seeds	Faecalibacterium prausnitzii (SGB_15316)	Time_above_140	0.492081	-0.104647	0.151641	-0.406309	0.197015
Total	Nuts and seeds	Faecalibacterium prausnitzii (SGB_15316)	Time_above_140	0.0557381	-0.0596841	0.0307548	-0.120865	0.00149704
Direct	Nuts and seeds	Faecalibacterium prausnitzii (SGB_15316)	Time_above_140	0.0684113	-0.0577389	0.0312624	-0.119941	0.0044634
Indirect	Nuts and seeds	Faecalibacterium prausnitzii (SGB_15316)	Time_above_140	0.632	-0.00194515	0.00497391	-0.0164777	0.00473476
M ~ X	Nuts and seeds	Faecalibacterium prausnitzii (SGB_15316)	bt__hba1c	0.170901	0.0302304	0.0218881	-0.0132965	0.0737572
Y ~ M	Nuts and seeds	Faecalibacterium prausnitzii (SGB_15316)	bt__hba1c	0.695248	-0.0120352	0.0306169	-0.0729202	0.0488498
Total	Nuts and seeds	Faecalibacterium prausnitzii (SGB_15316)	bt__hba1c	0.0146091	-0.0149587	0.00599897	-0.0268883	-0.00302908
Direct	Nuts and seeds	Faecalibacterium prausnitzii (SGB_15316)	bt__hba1c	0.0165712	-0.0149263	0.00610309	-0.0270651	-0.00278748
Indirect	Nuts and seeds	Faecalibacterium prausnitzii (SGB_15316)	bt__hba1c	0.98	-3.23987e-05	0.00120361	-0.00275592	0.0022863
M ~ X	Nuts and seeds	Unclassified (SGB_15266)	Time_above_140	0.494831	0.025617	0.0372761	-0.0490861	0.10032
Y ~ M	Nuts and seeds	Unclassified (SGB_15266)	Time_above_140	0.730339	-0.0492303	0.142106	-0.334018	0.235557
Total	Nuts and seeds	Unclassified (SGB_15266)	Time_above_140	0.00839877	-0.101321	0.037058	-0.175587	-0.0270549
Direct	Nuts and seeds	Unclassified (SGB_15266)	Time_above_140	0.00955698	-0.100919	0.0375551	-0.176212	-0.0256254
Indirect	Nuts and seeds	Unclassified (SGB_15266)	Time_above_140	0.98	-0.000401939	0.00583119	-0.0215143	0.00713373
M ~ X	Nuts and seeds	Unclassified (SGB_15266)	bt__hba1c	0.29561	0.0392581	0.0371846	-0.0352316	0.113748
Y ~ M	Nuts and seeds	Unclassified (SGB_15266)	bt__hba1c	0.290144	-0.0278056	0.0260375	-0.0799649	0.0243537
Total	Nuts and seeds	Unclassified (SGB_15266)	bt__hba1c	0.00167166	-0.0223329	0.00676187	-0.0358786	-0.00878723
Direct	Nuts and seeds	Unclassified (SGB_15266)	bt__hba1c	0.00258044	-0.0216641	0.00686033	-0.0354125	-0.00791568
Indirect	Nuts and seeds	Unclassified (SGB_15266)	bt__hba1c	0.632	-0.000668804	0.00151697	-0.00721319	0.000721519
M ~ X	Nuts and seeds	Flavonifractor plautii (SGB_15132)	Time_above_140	0.481322	0.0175358	0.0247499	-0.0319547	0.0670263
Y ~ M	Nuts and seeds	Flavonifractor plautii (SGB_15132)	Time_above_140	0.477274	-0.123661	0.172927	-0.46945	0.222129
Total	Nuts and seeds	Flavonifractor plautii (SGB_15132)	Time_above_140	0.0515969	-0.0648563	0.0326661	-0.130176	0.00046357
Direct	Nuts and seeds	Flavonifractor plautii (SGB_15132)	Time_above_140	0.0601383	-0.0632037	0.032988	-0.129189	0.00278214
Indirect	Nuts and seeds	Flavonifractor plautii (SGB_15132)	Time_above_140	0.696	-0.0016526	0.00712035	-0.0292798	0.00521219
M ~ X	Nuts and seeds	Flavonifractor plautii (SGB_15132)	bt__hba1c	0.47194	0.0172215	0.0237971	-0.0303332	0.0647761
Y ~ M	Nuts and seeds	Flavonifractor plautii (SGB_15132)	bt__hba1c	0.89457	0.00431759	0.0324485	-0.0605256	0.0691607
Total	Nuts and seeds	Flavonifractor plautii (SGB_15132)	bt__hba1c	0.0155744	-0.0146037	0.00587385	-0.0263417	-0.00286575
Direct	Nuts and seeds	Flavonifractor plautii (SGB_15132)	bt__hba1c	0.0153938	-0.0148001	0.00593924	-0.0266725	-0.0029277
Indirect	Nuts and seeds	Flavonifractor plautii (SGB_15132)	bt__hba1c	0.904	0.000196373	0.000966482	-0.000947513	0.00394051
M ~ X	Nuts and seeds	Unclassified (SGB_15265)	Time_above_140	0.334294	0.0287516	0.0295351	-0.0303481	0.0878512
Y ~ M	Nuts and seeds	Unclassified (SGB_15265)	Time_above_140	0.0622674	-0.324573	0.17079	-0.666324	0.0171773
Total	Nuts and seeds	Unclassified (SGB_15265)	Time_above_140	0.0113411	-0.0995611	0.0380886	-0.175776	-0.023346
Direct	Nuts and seeds	Unclassified (SGB_15265)	Time_above_140	0.0185381	-0.0916783	0.0378376	-0.167419	-0.0159381
Indirect	Nuts and seeds	Unclassified (SGB_15265)	Time_above_140	0.356	-0.00788276	0.0105546	-0.0365455	0.00673416
M ~ X	Nuts and seeds	Unclassified (SGB_15265)	bt__hba1c	0.200764	0.0378202	0.0292366	-0.0206616	0.0963021
Y ~ M	Nuts and seeds	Unclassified (SGB_15265)	bt__hba1c	0.0345297	-0.0698174	0.0322769	-0.134381	-0.00525406
Total	Nuts and seeds	Unclassified (SGB_15265)	bt__hba1c	0.000933407	-0.024439	0.00701775	-0.0384766	-0.0104014
Direct	Nuts and seeds	Unclassified (SGB_15265)	bt__hba1c	0.0021858	-0.0224065	0.00699283	-0.0363991	-0.00841384
Indirect	Nuts and seeds	Unclassified (SGB_15265)	bt__hba1c	0.264	-0.00203256	0.00224415	-0.0109948	0.000316332
M ~ X	Nuts and seeds	Unclassified (SGB_4721)	Time_above_140	0.0838911	0.0598876	0.0338955	-0.00834051	0.128116
Y ~ M	Nuts and seeds	Unclassified (SGB_4721)	Time_above_140	0.0818217	-0.237659	0.13358	-0.506541	0.0312225
Total	Nuts and seeds	Unclassified (SGB_4721)	Time_above_140	0.0207335	-0.0740984	0.0309347	-0.136367	-0.01183
Direct	Nuts and seeds	Unclassified (SGB_4721)	Time_above_140	0.0501086	-0.0639281	0.0317559	-0.127888	3.16098e-05
Indirect	Nuts and seeds	Unclassified (SGB_4721)	Time_above_140	0.248	-0.0101702	0.0117395	-0.0492026	0.00180653
M ~ X	Nuts and seeds	Unclassified (SGB_4721)	bt__hba1c	0.0838911	0.0598876	0.0338955	-0.00834051	0.128116
Y ~ M	Nuts and seeds	Unclassified (SGB_4721)	bt__hba1c	0.040098	-0.0584902	0.027687	-0.114221	-0.00275905
Total	Nuts and seeds	Unclassified (SGB_4721)	bt__hba1c	0.0180748	-0.0158841	0.0064788	-0.0289253	-0.00284297
Direct	Nuts and seeds	Unclassified (SGB_4721)	bt__hba1c	0.0506329	-0.0132215	0.00658334	-0.026481	3.802e-05
Indirect	Nuts and seeds	Unclassified (SGB_4721)	bt__hba1c	0.2	-0.00266261	0.00244167	-0.00919913	0.000321911
M ~ X	Nuts and seeds	Unclassified (SGB_4957)	Time_above_140	0.67809	0.0200726	0.0479178	-0.0775328	0.117678
Y ~ M	Nuts and seeds	Unclassified (SGB_4957)	Time_above_140	0.311374	-0.157602	0.153218	-0.469697	0.154493
Total	Nuts and seeds	Unclassified (SGB_4957)	Time_above_140	0.00216409	-0.121625	0.0364614	-0.195894	-0.0473552
Direct	Nuts and seeds	Unclassified (SGB_4957)	Time_above_140	0.00277185	-0.119111	0.0366396	-0.193838	-0.0443837
Indirect	Nuts and seeds	Unclassified (SGB_4957)	Time_above_140	0.828	-0.00251389	0.0135612	-0.0511866	0.0129274
M ~ X	Nuts and seeds	Unclassified (SGB_4957)	bt__hba1c	0.591934	0.0250522	0.0462813	-0.0691078	0.119212
Y ~ M	Nuts and seeds	Unclassified (SGB_4957)	bt__hba1c	0.00111281	-0.117763	0.0329677	-0.184836	-0.0506893
Total	Nuts and seeds	Unclassified (SGB_4957)	bt__hba1c	0.00985062	-0.0256338	0.00935754	-0.0446719	-0.00659577
Direct	Nuts and seeds	Unclassified (SGB_4957)	bt__hba1c	0.00750142	-0.022885	0.008017	-0.0392151	-0.00655492
Indirect	Nuts and seeds	Unclassified (SGB_4957)	bt__hba1c	0.536	-0.00274881	0.00600814	-0.0127427	0.0136555
M ~ X	Nuts and seeds	Unclassified (SGB_15267)	Time_above_140	0.993288	0.000247758	0.0292992	-0.0586622	0.0591577
Y ~ M	Nuts and seeds	Unclassified (SGB_15267)	Time_above_140	0.624242	-0.106508	0.216029	-0.540863	0.327847
Total	Nuts and seeds	Unclassified (SGB_15267)	Time_above_140	0.0137899	-0.105443	0.0412443	-0.188371	-0.0225161
Direct	Nuts and seeds	Unclassified (SGB_15267)	Time_above_140	0.0145836	-0.105417	0.0415628	-0.189031	-0.0218036
Indirect	Nuts and seeds	Unclassified (SGB_15267)	Time_above_140	0.952	-2.62312e-05	0.00728812	-0.0140849	0.0146496
M ~ X	Nuts and seeds	Unclassified (SGB_15267)	bt__hba1c	0.688411	0.011806	0.0292665	-0.0470072	0.0706193
Y ~ M	Nuts and seeds	Unclassified (SGB_15267)	bt__hba1c	0.320459	-0.0386393	0.0384972	-0.116002	0.0387238
Total	Nuts and seeds	Unclassified (SGB_15267)	bt__hba1c	0.000637427	-0.025825	0.0070767	-0.0400461	-0.0116038
Direct	Nuts and seeds	Unclassified (SGB_15267)	bt__hba1c	0.000787939	-0.025453	0.00710086	-0.0397303	-0.0111758
Indirect	Nuts and seeds	Unclassified (SGB_15267)	bt__hba1c	0.892	-0.000371927	0.00150381	-0.00528901	0.0013542
M ~ X	Nuts and seeds	Unclassified (SGB_15340)	Time_above_140	0.0492915	0.0532416	0.0266582	0.000169256	0.106314
Y ~ M	Nuts and seeds	Unclassified (SGB_15340)	Time_above_140	0.0634993	-0.243581	0.129393	-0.501183	0.0140213
Total	Nuts and seeds	Unclassified (SGB_15340)	Time_above_140	0.0802471	-0.0554926	0.0313108	-0.117828	0.00684242
Direct	Nuts and seeds	Unclassified (SGB_15340)	Time_above_140	0.164178	-0.0446985	0.0318242	-0.108069	0.0186716
Indirect	Nuts and seeds	Unclassified (SGB_15340)	Time_above_140	0.148	-0.010794	0.0100145	-0.0382653	0.00172863
M ~ X	Nuts and seeds	Unclassified (SGB_15340)	bt__hba1c	0.0508408	0.0513694	0.0259096	-0.000192447	0.102931
Y ~ M	Nuts and seeds	Unclassified (SGB_15340)	bt__hba1c	0.12831	-0.0399251	0.0259809	-0.0916287	0.0117785
Total	Nuts and seeds	Unclassified (SGB_15340)	bt__hba1c	0.00566814	-0.0169545	0.00596336	-0.028822	-0.00508703
Direct	Nuts and seeds	Unclassified (SGB_15340)	bt__hba1c	0.0123815	-0.0156359	0.0061083	-0.0277941	-0.00347759
Indirect	Nuts and seeds	Unclassified (SGB_15340)	bt__hba1c	0.292	-0.00131863	0.00180601	-0.00634401	0.000596108
M ~ X	Nuts and seeds	Faecalibacterium prausnitzii (SGB_15318)	Time_above_140	0.373811	0.024912	0.0278564	-0.0305135	0.0803375
Y ~ M	Nuts and seeds	Faecalibacterium prausnitzii (SGB_15318)	Time_above_140	0.271833	-0.135128	0.122134	-0.378137	0.107881
Total	Nuts and seeds	Faecalibacterium prausnitzii (SGB_15318)	Time_above_140	0.0420729	-0.062413	0.0302168	-0.122535	-0.00229095
Direct	Nuts and seeds	Faecalibacterium prausnitzii (SGB_15318)	Time_above_140	0.0532405	-0.0596297	0.0303923	-0.120112	0.000852999
Indirect	Nuts and seeds	Faecalibacterium prausnitzii (SGB_15318)	Time_above_140	0.484	-0.00278329	0.0068744	-0.0231493	0.00326366
M ~ X	Nuts and seeds	Faecalibacterium prausnitzii (SGB_15318)	bt__hba1c	0.340602	0.0262124	0.0273478	-0.0281812	0.0806061
Y ~ M	Nuts and seeds	Faecalibacterium prausnitzii (SGB_15318)	bt__hba1c	0.646352	-0.011374	0.0246985	-0.0604984	0.0377504
Total	Nuts and seeds	Faecalibacterium prausnitzii (SGB_15318)	bt__hba1c	0.00925285	-0.0158462	0.00594634	-0.0276733	-0.00401918
Direct	Nuts and seeds	Faecalibacterium prausnitzii (SGB_15318)	bt__hba1c	0.010648	-0.0157202	0.00601404	-0.027684	-0.00375633
Indirect	Nuts and seeds	Faecalibacterium prausnitzii (SGB_15318)	bt__hba1c	0.78	-0.000126046	0.000938994	-0.00345716	0.000699272
M ~ X	Nuts and seeds	Ruthenibacterium lactatiformans (SGB_15271)	Time_above_140	0.919574	-0.00273829	0.0270095	-0.0567296	0.051253
Y ~ M	Nuts and seeds	Ruthenibacterium lactatiformans (SGB_15271)	Time_above_140	0.632561	0.0726968	0.151293	-0.229734	0.375128
Total	Nuts and seeds	Ruthenibacterium lactatiformans (SGB_15271)	Time_above_140	0.0543009	-0.0613642	0.0312824	-0.123897	0.0011685
Direct	Nuts and seeds	Ruthenibacterium lactatiformans (SGB_15271)	Time_above_140	0.0566309	-0.0611753	0.0314844	-0.124132	0.00178169
Indirect	Nuts and seeds	Ruthenibacterium lactatiformans (SGB_15271)	Time_above_140	0.908	-0.000188925	0.0055557	-0.0152411	0.00914553
M ~ X	Nuts and seeds	Ruthenibacterium lactatiformans (SGB_15271)	bt__hba1c	0.914176	-0.00286548	0.0264815	-0.0557846	0.0500536
Y ~ M	Nuts and seeds	Ruthenibacterium lactatiformans (SGB_15271)	bt__hba1c	0.419833	0.0228613	0.0281534	-0.0333987	0.0791213
Total	Nuts and seeds	Ruthenibacterium lactatiformans (SGB_15271)	bt__hba1c	0.00971342	-0.01504	0.00563917	-0.026309	-0.00377101
Direct	Nuts and seeds	Ruthenibacterium lactatiformans (SGB_15271)	bt__hba1c	0.0102396	-0.0149773	0.00565488	-0.0262812	-0.00367333
Indirect	Nuts and seeds	Ruthenibacterium lactatiformans (SGB_15271)	bt__hba1c	0.916	-6.27257e-05	0.000857992	-0.0022483	0.00127278
M ~ X	Nuts and seeds	Unclassified (SGB_15374)	Time_above_140	0.614985	0.0185814	0.0366974	-0.0552443	0.092407
Y ~ M	Nuts and seeds	Unclassified (SGB_15374)	Time_above_140	0.176496	0.26963	0.196485	-0.125648	0.664907
Total	Nuts and seeds	Unclassified (SGB_15374)	Time_above_140	0.0281477	-0.108728	0.0479983	-0.205288	-0.0121679
Direct	Nuts and seeds	Unclassified (SGB_15374)	Time_above_140	0.0197001	-0.114359	0.0473258	-0.20962	-0.0190967
Indirect	Nuts and seeds	Unclassified (SGB_15374)	Time_above_140	0.784	0.00563052	0.0155562	-0.010123	0.0731487
M ~ X	Nuts and seeds	Unclassified (SGB_15374)	bt__hba1c	0.57077	0.0202359	0.0354492	-0.0510394	0.0915112
Y ~ M	Nuts and seeds	Unclassified (SGB_15374)	bt__hba1c	0.597713	-0.0230288	0.0433504	-0.110191	0.0641331
Total	Nuts and seeds	Unclassified (SGB_15374)	bt__hba1c	0.00429754	-0.0294781	0.00983321	-0.0492491	-0.00970709
Direct	Nuts and seeds	Unclassified (SGB_15374)	bt__hba1c	0.00517765	-0.029209	0.00995948	-0.0492449	-0.00917314
Indirect	Nuts and seeds	Unclassified (SGB_15374)	bt__hba1c	0.944	-0.000269051	0.0018906	-0.00858574	0.00152129
M ~ X	Nuts and seeds	Roseburia hominis (SGB_4936)	Time_above_140	0.432993	-0.0216567	0.0274795	-0.0763532	0.0330398
Y ~ M	Nuts and seeds	Roseburia hominis (SGB_4936)	Time_above_140	0.309724	-0.121163	0.118512	-0.357055	0.114728
Total	Nuts and seeds	Roseburia hominis (SGB_4936)	Time_above_140	0.0241	-0.0651261	0.0283182	-0.121492	-0.00876016
Direct	Nuts and seeds	Roseburia hominis (SGB_4936)	Time_above_140	0.0182691	-0.0682828	0.0283233	-0.12467	-0.0118954
Indirect	Nuts and seeds	Roseburia hominis (SGB_4936)	Time_above_140	0.532	0.00315666	0.0064258	-0.00325854	0.0260421
M ~ X	Nuts and seeds	Roseburia hominis (SGB_4936)	bt__hba1c	0.410724	-0.0220726	0.0266933	-0.0751839	0.0310386
Y ~ M	Nuts and seeds	Roseburia hominis (SGB_4936)	bt__hba1c	0.759434	0.00776955	0.0252865	-0.0425427	0.0580818
Total	Nuts and seeds	Roseburia hominis (SGB_4936)	bt__hba1c	0.00813058	-0.0158582	0.00584412	-0.0274861	-0.0042302
Direct	Nuts and seeds	Roseburia hominis (SGB_4936)	bt__hba1c	0.00896362	-0.0158191	0.00590511	-0.0275706	-0.00406755
Indirect	Nuts and seeds	Roseburia hominis (SGB_4936)	bt__hba1c	0.892	-3.90755e-05	0.00102262	-0.00267014	0.00184258
M ~ X	Nuts and seeds	Unclassified (SGB_4964)	Time_above_140	0.0322225	0.0726876	0.0333085	0.0063336	0.139042
Y ~ M	Nuts and seeds	Unclassified (SGB_4964)	Time_above_140	0.138811	-0.162569	0.108658	-0.379026	0.0538893
Total	Nuts and seeds	Unclassified (SGB_4964)	Time_above_140	0.0469448	-0.0645312	0.0319446	-0.128168	-0.000894349
Direct	Nuts and seeds	Unclassified (SGB_4964)	Time_above_140	0.0927645	-0.0560616	0.0329193	-0.121655	0.00953148
Indirect	Nuts and seeds	Unclassified (SGB_4964)	Time_above_140	0.184	-0.00846954	0.00785376	-0.0283617	0.00282744
M ~ X	Nuts and seeds	Unclassified (SGB_4964)	bt__hba1c	0.0243526	0.0753956	0.0328186	0.0100318	0.140759
Y ~ M	Nuts and seeds	Unclassified (SGB_4964)	bt__hba1c	0.112715	-0.0341819	0.0213016	-0.0766077	0.00824384
Total	Nuts and seeds	Unclassified (SGB_4964)	bt__hba1c	0.00116127	-0.0201751	0.00597599	-0.0320773	-0.0082729
Direct	Nuts and seeds	Unclassified (SGB_4964)	bt__hba1c	0.00325629	-0.01882	0.00619069	-0.0311525	-0.00648754
Indirect	Nuts and seeds	Unclassified (SGB_4964)	bt__hba1c	0.404	-0.00135508	0.00181682	-0.00635675	0.00132593
M ~ X	Nuts and seeds	Unclassified (SGB_4767)	Time_above_140	0.0615955	0.0528207	0.0278463	-0.00262832	0.10827
Y ~ M	Nuts and seeds	Unclassified (SGB_4767)	Time_above_140	0.152656	-0.183119	0.12677	-0.435549	0.0693119
Total	Nuts and seeds	Unclassified (SGB_4767)	Time_above_140	0.0341333	-0.0672733	0.0311898	-0.12938	-0.00516655
Direct	Nuts and seeds	Unclassified (SGB_4767)	Time_above_140	0.0625249	-0.0602924	0.031895	-0.123817	0.00323202
Indirect	Nuts and seeds	Unclassified (SGB_4767)	Time_above_140	0.296	-0.00698084	0.00746282	-0.0291068	0.00237357
M ~ X	Nuts and seeds	Unclassified (SGB_4767)	bt__hba1c	0.105168	0.044929	0.0274106	-0.00963053	0.0994885
Y ~ M	Nuts and seeds	Unclassified (SGB_4767)	bt__hba1c	0.339834	-0.0241645	0.0251635	-0.0742513	0.0259222
Total	Nuts and seeds	Unclassified (SGB_4767)	bt__hba1c	0.00231449	-0.0186102	0.00591035	-0.0303745	-0.00684597
Direct	Nuts and seeds	Unclassified (SGB_4767)	bt__hba1c	0.00362589	-0.0181205	0.00604068	-0.0301466	-0.00609445
Indirect	Nuts and seeds	Unclassified (SGB_4767)	bt__hba1c	0.512	-0.000489705	0.00116409	-0.00359489	0.00120982
M ~ X	Nuts and seeds	Faecalibacterium prausnitzii (SGB_15342)	Time_above_140	0.0238427	0.0628311	0.027282	0.00854842	0.117114
Y ~ M	Nuts and seeds	Faecalibacterium prausnitzii (SGB_15342)	Time_above_140	0.194216	-0.164494	0.125658	-0.414514	0.0855262
Total	Nuts and seeds	Faecalibacterium prausnitzii (SGB_15342)	Time_above_140	0.063139	-0.0593498	0.0315003	-0.122025	0.00332595
Direct	Nuts and seeds	Faecalibacterium prausnitzii (SGB_15342)	Time_above_140	0.112667	-0.0522239	0.0325596	-0.11702	0.0125719
Indirect	Nuts and seeds	Faecalibacterium prausnitzii (SGB_15342)	Time_above_140	0.444	-0.00712586	0.0124132	-0.0445018	0.00748081
M ~ X	Nuts and seeds	Faecalibacterium prausnitzii (SGB_15342)	bt__hba1c	0.0258391	0.0605962	0.0267017	0.00748763	0.113705
Y ~ M	Nuts and seeds	Faecalibacterium prausnitzii (SGB_15342)	bt__hba1c	0.895183	0.00323451	0.0244754	-0.045446	0.051915
Total	Nuts and seeds	Faecalibacterium prausnitzii (SGB_15342)	bt__hba1c	0.0043266	-0.0171374	0.00584114	-0.0287552	-0.00551965
Direct	Nuts and seeds	Faecalibacterium prausnitzii (SGB_15342)	bt__hba1c	0.00304714	-0.018409	0.0060283	-0.0304012	-0.00641676
Indirect	Nuts and seeds	Faecalibacterium prausnitzii (SGB_15342)	bt__hba1c	0.368	0.00127152	0.00181741	-0.000869932	0.00621885
M ~ X	Oils and fats	Unclassified (SGB_15054)	Time_above_140	0.783502	-0.0120999	0.0438849	-0.0994859	0.075286
Y ~ M	Oils and fats	Unclassified (SGB_15054)	Time_above_140	0.110189	-0.17012	0.105274	-0.379747	0.0395067
Total	Oils and fats	Unclassified (SGB_15054)	Time_above_140	0.33688	0.0396156	0.0409939	-0.0420137	0.121245
Direct	Oils and fats	Unclassified (SGB_15054)	Time_above_140	0.357601	0.0375942	0.0406175	-0.0433026	0.118491
Indirect	Oils and fats	Unclassified (SGB_15054)	Time_above_140	0.776	0.00202136	0.00993822	-0.0141995	0.0273081
M ~ X	Oils and fats	Unclassified (SGB_15054)	bt__hba1c	0.844282	-0.00839268	0.0425881	-0.0931622	0.0763769
Y ~ M	Oils and fats	Unclassified (SGB_15054)	bt__hba1c	0.0528976	-0.0427179	0.0217364	-0.085983	0.000547309
Total	Oils and fats	Unclassified (SGB_15054)	bt__hba1c	0.726779	0.00295329	0.00842215	-0.0138106	0.0197172
Direct	Oils and fats	Unclassified (SGB_15054)	bt__hba1c	0.754694	0.00259605	0.00827933	-0.0138868	0.0190789
Indirect	Oils and fats	Unclassified (SGB_15054)	bt__hba1c	0.84	0.000357242	0.00232217	-0.00463797	0.0050539
M ~ X	Oils and fats	Unclassified (SGB_15346)	Time_above_140	0.442573	0.0304112	0.0394087	-0.0480146	0.108837
Y ~ M	Oils and fats	Unclassified (SGB_15346)	Time_above_140	0.606432	-0.0588538	0.113789	-0.285302	0.167594
Total	Oils and fats	Unclassified (SGB_15346)	Time_above_140	0.482649	0.0283547	0.0402002	-0.0516462	0.108356
Direct	Oils and fats	Unclassified (SGB_15346)	Time_above_140	0.455777	0.0303689	0.0405184	-0.050281	0.111019
Indirect	Oils and fats	Unclassified (SGB_15346)	Time_above_140	0.728	-0.0020142	0.00630068	-0.0194197	0.00607077
M ~ X	Oils and fats	Unclassified (SGB_15346)	bt__hba1c	0.428573	0.0309111	0.0388536	-0.046381	0.108203
Y ~ M	Oils and fats	Unclassified (SGB_15346)	bt__hba1c	0.514445	-0.015501	0.0236738	-0.0625958	0.0315937
Total	Oils and fats	Unclassified (SGB_15346)	bt__hba1c	0.937812	0.000656045	0.00838286	-0.0160201	0.0173322
Direct	Oils and fats	Unclassified (SGB_15346)	bt__hba1c	0.892575	0.00114396	0.00844425	-0.0156574	0.0179454
Indirect	Oils and fats	Unclassified (SGB_15346)	bt__hba1c	0.68	-0.000487917	0.00116582	-0.00482135	0.000779148
M ~ X	Oils and fats	Unclassified (SGB_15216)	Time_above_140	0.178497	0.0606055	0.0446188	-0.0282994	0.14951
Y ~ M	Oils and fats	Unclassified (SGB_15216)	Time_above_140	0.526972	-0.0724279	0.113945	-0.299468	0.154612
Total	Oils and fats	Unclassified (SGB_15216)	Time_above_140	0.386518	0.0384777	0.0441716	-0.049536	0.126492
Direct	Oils and fats	Unclassified (SGB_15216)	Time_above_140	0.330373	0.043936	0.0448374	-0.0454247	0.133297
Indirect	Oils and fats	Unclassified (SGB_15216)	Time_above_140	0.508	-0.00545829	0.00829749	-0.0313911	0.00491666
M ~ X	Oils and fats	Unclassified (SGB_15216)	bt__hba1c	0.202612	0.0560066	0.0435717	-0.0307927	0.142806
Y ~ M	Oils and fats	Unclassified (SGB_15216)	bt__hba1c	0.9256	0.0022919	0.0244608	-0.0464365	0.0510203
Total	Oils and fats	Unclassified (SGB_15216)	bt__hba1c	0.929757	-0.000825322	0.00933127	-0.0194142	0.0177635
Direct	Oils and fats	Unclassified (SGB_15216)	bt__hba1c	0.918527	-0.000974693	0.00949628	-0.0198964	0.0179471
Indirect	Oils and fats	Unclassified (SGB_15216)	bt__hba1c	0.904	0.000149371	0.00132884	-0.00161532	0.00477973
M ~ X	Oils and fats	Unclassified (SGB_15254)	Time_above_140	0.208074	-0.0471808	0.0371511	-0.121206	0.0268444
Y ~ M	Oils and fats	Unclassified (SGB_15254)	Time_above_140	0.542712	-0.0822118	0.134433	-0.350075	0.185651
Total	Oils and fats	Unclassified (SGB_15254)	Time_above_140	0.388786	0.0375539	0.0433186	-0.0487603	0.123868
Direct	Oils and fats	Unclassified (SGB_15254)	Time_above_140	0.436884	0.0344091	0.0440149	-0.0533125	0.122131
Indirect	Oils and fats	Unclassified (SGB_15254)	Time_above_140	0.672	0.00314487	0.009132	-0.00721376	0.0314643
M ~ X	Oils and fats	Unclassified (SGB_15254)	bt__hba1c	0.16435	-0.0511085	0.0363936	-0.123608	0.0213914
Y ~ M	Oils and fats	Unclassified (SGB_15254)	bt__hba1c	0.211766	-0.0353539	0.0280705	-0.0912732	0.0205653
Total	Oils and fats	Unclassified (SGB_15254)	bt__hba1c	0.686536	0.00366527	0.00904716	-0.0143576	0.0216881
Direct	Oils and fats	Unclassified (SGB_15254)	bt__hba1c	0.835248	0.00190725	0.00913829	-0.0163012	0.0201157
Indirect	Oils and fats	Unclassified (SGB_15254)	bt__hba1c	0.364	0.00175802	0.0022146	-0.000668263	0.00801161
M ~ X	Oils and fats	Faecalibacterium prausnitzii (SGB_15316)	Time_above_140	0.98919	-0.000407779	0.0300042	-0.0600956	0.0592801
Y ~ M	Oils and fats	Faecalibacterium prausnitzii (SGB_15316)	Time_above_140	0.492081	-0.104647	0.151641	-0.406309	0.197015
Total	Oils and fats	Faecalibacterium prausnitzii (SGB_15316)	Time_above_140	0.308514	0.0420727	0.0410582	-0.0396051	0.12375
Direct	Oils and fats	Faecalibacterium prausnitzii (SGB_15316)	Time_above_140	0.310584	0.0420301	0.0411905	-0.039926	0.123986
Indirect	Oils and fats	Faecalibacterium prausnitzii (SGB_15316)	Time_above_140	0.976	4.25782e-05	0.00403705	-0.00814409	0.00987384
M ~ X	Oils and fats	Faecalibacterium prausnitzii (SGB_15316)	bt__hba1c	0.990106	0.00036204	0.0291089	-0.0575242	0.0582483
Y ~ M	Oils and fats	Faecalibacterium prausnitzii (SGB_15316)	bt__hba1c	0.695248	-0.0120352	0.0306169	-0.0729202	0.0488498
Total	Oils and fats	Faecalibacterium prausnitzii (SGB_15316)	bt__hba1c	0.918715	0.000836811	0.00817521	-0.0154205	0.0170941
Direct	Oils and fats	Faecalibacterium prausnitzii (SGB_15316)	bt__hba1c	0.918708	0.00084117	0.00821675	-0.0155016	0.017184
Indirect	Oils and fats	Faecalibacterium prausnitzii (SGB_15316)	bt__hba1c	0.948	-4.35878e-06	0.000805135	-0.00177514	0.00136874
M ~ X	Oils and fats	Unclassified (SGB_15266)	Time_above_140	0.167608	-0.0678666	0.0485318	-0.165126	0.0293932
Y ~ M	Oils and fats	Unclassified (SGB_15266)	Time_above_140	0.730339	-0.0492303	0.142106	-0.334018	0.235557
Total	Oils and fats	Unclassified (SGB_15266)	Time_above_140	0.466585	0.0380152	0.0518524	-0.0658993	0.14193
Direct	Oils and fats	Unclassified (SGB_15266)	Time_above_140	0.502832	0.0359069	0.05323	-0.0708127	0.142627
Indirect	Oils and fats	Unclassified (SGB_15266)	Time_above_140	0.772	0.00210827	0.0121412	-0.0160975	0.0351764
M ~ X	Oils and fats	Unclassified (SGB_15266)	bt__hba1c	0.395045	-0.0418833	0.0488665	-0.139775	0.056008
Y ~ M	Oils and fats	Unclassified (SGB_15266)	bt__hba1c	0.290144	-0.0278056	0.0260375	-0.0799649	0.0243537
Total	Oils and fats	Unclassified (SGB_15266)	bt__hba1c	0.676223	0.00405781	0.0096656	-0.0153047	0.0234203
Direct	Oils and fats	Unclassified (SGB_15266)	bt__hba1c	0.764256	0.00293118	0.00972563	-0.0165594	0.0224218
Indirect	Oils and fats	Unclassified (SGB_15266)	bt__hba1c	0.66	0.00112664	0.00191378	-0.000562388	0.00709999
M ~ X	Oils and fats	Flavonifractor plautii (SGB_15132)	Time_above_140	0.233214	0.0414677	0.0344396	-0.0273985	0.110334
Y ~ M	Oils and fats	Flavonifractor plautii (SGB_15132)	Time_above_140	0.477274	-0.123661	0.172927	-0.46945	0.222129
Total	Oils and fats	Flavonifractor plautii (SGB_15132)	Time_above_140	0.487755	0.0328626	0.047073	-0.0612657	0.126991
Direct	Oils and fats	Flavonifractor plautii (SGB_15132)	Time_above_140	0.418584	0.0388934	0.0477517	-0.0566243	0.134411
Indirect	Oils and fats	Flavonifractor plautii (SGB_15132)	Time_above_140	0.744	-0.00603084	0.0118732	-0.04645	0.00731693
M ~ X	Oils and fats	Flavonifractor plautii (SGB_15132)	bt__hba1c	0.233036	0.0400022	0.0332203	-0.0263832	0.106388
Y ~ M	Oils and fats	Flavonifractor plautii (SGB_15132)	bt__hba1c	0.89457	0.00431759	0.0324485	-0.0605256	0.0691607
Total	Oils and fats	Flavonifractor plautii (SGB_15132)	bt__hba1c	0.75311	-0.00273212	0.00864821	-0.0200142	0.01455
Direct	Oils and fats	Flavonifractor plautii (SGB_15132)	bt__hba1c	0.73717	-0.00297169	0.0088151	-0.0205928	0.0146494
Indirect	Oils and fats	Flavonifractor plautii (SGB_15132)	bt__hba1c	0.852	0.000239569	0.00256891	-0.00227038	0.00952365
M ~ X	Oils and fats	Unclassified (SGB_15265)	Time_above_140	0.573359	-0.0224998	0.0397335	-0.102006	0.0570067
Y ~ M	Oils and fats	Unclassified (SGB_15265)	Time_above_140	0.0622674	-0.324573	0.17079	-0.666324	0.0171773
Total	Oils and fats	Unclassified (SGB_15265)	Time_above_140	0.445636	0.0411381	0.0535754	-0.066066	0.148342
Direct	Oils and fats	Unclassified (SGB_15265)	Time_above_140	0.520889	0.0340191	0.0526691	-0.0714095	0.139448
Indirect	Oils and fats	Unclassified (SGB_15265)	Time_above_140	0.58	0.00711896	0.0151963	-0.0128392	0.0517898
M ~ X	Oils and fats	Unclassified (SGB_15265)	bt__hba1c	0.88637	-0.00565286	0.0393907	-0.084446	0.0731403
Y ~ M	Oils and fats	Unclassified (SGB_15265)	bt__hba1c	0.0345297	-0.0698174	0.0322769	-0.134381	-0.00525406
Total	Oils and fats	Unclassified (SGB_15265)	bt__hba1c	0.377164	0.00903968	0.01016	-0.0112834	0.0293628
Direct	Oils and fats	Unclassified (SGB_15265)	bt__hba1c	0.38452	0.00864798	0.00987081	-0.0111035	0.0283994
Indirect	Oils and fats	Unclassified (SGB_15265)	bt__hba1c	0.888	0.000391701	0.00328132	-0.00592931	0.00832684
M ~ X	Oils and fats	Unclassified (SGB_4721)	Time_above_140	0.127428	-0.0797674	0.0513844	-0.183199	0.023664
Y ~ M	Oils and fats	Unclassified (SGB_4721)	Time_above_140	0.0818217	-0.237659	0.13358	-0.506541	0.0312225
Total	Oils and fats	Unclassified (SGB_4721)	Time_above_140	0.697173	0.0193015	0.0492909	-0.0799159	0.118519
Direct	Oils and fats	Unclassified (SGB_4721)	Time_above_140	0.9942	0.00036209	0.0495335	-0.0994035	0.100128
Indirect	Oils and fats	Unclassified (SGB_4721)	Time_above_140	0.148	0.0189395	0.0164428	-0.000658407	0.072646
M ~ X	Oils and fats	Unclassified (SGB_4721)	bt__hba1c	0.127428	-0.0797674	0.0513844	-0.183199	0.023664
Y ~ M	Oils and fats	Unclassified (SGB_4721)	bt__hba1c	0.040098	-0.0584902	0.027687	-0.114221	-0.00275905
Total	Oils and fats	Unclassified (SGB_4721)	bt__hba1c	0.715849	0.00379177	0.0103526	-0.0170469	0.0246305
Direct	Oils and fats	Unclassified (SGB_4721)	bt__hba1c	0.929018	-0.000919626	0.0102659	-0.0215962	0.0197569
Indirect	Oils and fats	Unclassified (SGB_4721)	bt__hba1c	0.116	0.00471139	0.00404008	-0.000688066	0.0135661
M ~ X	Oils and fats	Unclassified (SGB_4957)	Time_above_140	0.775703	-0.0197304	0.0686652	-0.159597	0.120136
Y ~ M	Oils and fats	Unclassified (SGB_4957)	Time_above_140	0.311374	-0.157602	0.153218	-0.469697	0.154493
Total	Oils and fats	Unclassified (SGB_4957)	Time_above_140	0.4476	-0.0461456	0.0600163	-0.168395	0.0761037
Direct	Oils and fats	Unclassified (SGB_4957)	Time_above_140	0.416545	-0.0493822	0.0599703	-0.171692	0.072928
Indirect	Oils and fats	Unclassified (SGB_4957)	Time_above_140	0.948	0.00323664	0.0244467	-0.0285964	0.0703871
M ~ X	Oils and fats	Unclassified (SGB_4957)	bt__hba1c	0.918153	-0.00674158	0.0651045	-0.139198	0.125715
Y ~ M	Oils and fats	Unclassified (SGB_4957)	bt__hba1c	0.00111281	-0.117763	0.0329677	-0.184836	-0.0506893
Total	Oils and fats	Unclassified (SGB_4957)	bt__hba1c	0.514579	-0.00950482	0.0144269	-0.0388566	0.019847
Direct	Oils and fats	Unclassified (SGB_4957)	bt__hba1c	0.411936	-0.0103021	0.0123919	-0.0355436	0.0149395
Indirect	Oils and fats	Unclassified (SGB_4957)	bt__hba1c	0.988	0.000797252	0.0101734	-0.0166248	0.0226324
M ~ X	Oils and fats	Unclassified (SGB_15267)	Time_above_140	0.864347	-0.0069007	0.040176	-0.0876799	0.0738785
Y ~ M	Oils and fats	Unclassified (SGB_15267)	Time_above_140	0.624242	-0.106508	0.216029	-0.540863	0.327847
Total	Oils and fats	Unclassified (SGB_15267)	Time_above_140	0.411733	0.0495808	0.0598755	-0.070807	0.169969
Direct	Oils and fats	Unclassified (SGB_15267)	Time_above_140	0.422365	0.0488758	0.0603854	-0.0726039	0.170355
Indirect	Oils and fats	Unclassified (SGB_15267)	Time_above_140	0.924	0.000704958	0.00825544	-0.0103836	0.0216695
M ~ X	Oils and fats	Unclassified (SGB_15267)	bt__hba1c	0.747995	0.012815	0.0396628	-0.0668903	0.0925204
Y ~ M	Oils and fats	Unclassified (SGB_15267)	bt__hba1c	0.320459	-0.0386393	0.0384972	-0.116002	0.0387238
Total	Oils and fats	Unclassified (SGB_15267)	bt__hba1c	0.644023	0.00501472	0.0107854	-0.0166593	0.0266888
Direct	Oils and fats	Unclassified (SGB_15267)	bt__hba1c	0.611273	0.00552162	0.0107927	-0.0161786	0.0272219
Indirect	Oils and fats	Unclassified (SGB_15267)	bt__hba1c	0.764	-0.000506902	0.00208657	-0.00757433	0.00151747
M ~ X	Oils and fats	Unclassified (SGB_15340)	Time_above_140	0.279812	-0.0388434	0.0356917	-0.1099	0.0322133
Y ~ M	Oils and fats	Unclassified (SGB_15340)	Time_above_140	0.0634993	-0.243581	0.129393	-0.501183	0.0140213
Total	Oils and fats	Unclassified (SGB_15340)	Time_above_140	0.212462	0.0522959	0.0415999	-0.030523	0.135115
Direct	Oils and fats	Unclassified (SGB_15340)	Time_above_140	0.296597	0.0434848	0.0413791	-0.0389116	0.125881
Indirect	Oils and fats	Unclassified (SGB_15340)	Time_above_140	0.352	0.0088111	0.0109033	-0.00491471	0.0493173
M ~ X	Oils and fats	Unclassified (SGB_15340)	bt__hba1c	0.271062	-0.0384778	0.0347185	-0.10757	0.0306142
Y ~ M	Oils and fats	Unclassified (SGB_15340)	bt__hba1c	0.12831	-0.0399251	0.0259809	-0.0916287	0.0117785
Total	Oils and fats	Unclassified (SGB_15340)	bt__hba1c	0.667103	0.00355702	0.0082391	-0.0128393	0.0199534
Direct	Oils and fats	Unclassified (SGB_15340)	bt__hba1c	0.804006	0.00205182	0.0082402	-0.0143499	0.0184535
Indirect	Oils and fats	Unclassified (SGB_15340)	bt__hba1c	0.392	0.0015052	0.00190686	-0.000546415	0.00791399
M ~ X	Oils and fats	Faecalibacterium prausnitzii (SGB_15318)	Time_above_140	0.823773	0.00832137	0.0372457	-0.0657859	0.0824286
Y ~ M	Oils and fats	Faecalibacterium prausnitzii (SGB_15318)	Time_above_140	0.271833	-0.135128	0.122134	-0.378137	0.107881
Total	Oils and fats	Faecalibacterium prausnitzii (SGB_15318)	Time_above_140	0.302261	0.0425561	0.0409899	-0.0390009	0.124113
Direct	Oils and fats	Faecalibacterium prausnitzii (SGB_15318)	Time_above_140	0.288803	0.0437075	0.0409306	-0.037747	0.125162
Indirect	Oils and fats	Faecalibacterium prausnitzii (SGB_15318)	Time_above_140	0.764	-0.00115137	0.00767555	-0.0232369	0.0102385
M ~ X	Oils and fats	Faecalibacterium prausnitzii (SGB_15318)	bt__hba1c	0.817155	0.00848201	0.0365696	-0.0642536	0.0812176
Y ~ M	Oils and fats	Faecalibacterium prausnitzii (SGB_15318)	bt__hba1c	0.646352	-0.011374	0.0246985	-0.0604984	0.0377504
Total	Oils and fats	Faecalibacterium prausnitzii (SGB_15318)	bt__hba1c	0.952683	0.000490527	0.00824169	-0.0159019	0.0168829
Direct	Oils and fats	Faecalibacterium prausnitzii (SGB_15318)	bt__hba1c	0.943644	0.000587382	0.00828383	-0.0158918	0.0170666
Indirect	Oils and fats	Faecalibacterium prausnitzii (SGB_15318)	bt__hba1c	0.848	-9.6855e-05	0.0010675	-0.00331686	0.00166706
M ~ X	Oils and fats	Ruthenibacterium lactatiformans (SGB_15271)	Time_above_140	0.268884	0.044081	0.039512	-0.0349024	0.123064
Y ~ M	Oils and fats	Ruthenibacterium lactatiformans (SGB_15271)	Time_above_140	0.632561	0.0726968	0.151293	-0.229734	0.375128
Total	Oils and fats	Ruthenibacterium lactatiformans (SGB_15271)	Time_above_140	0.330164	0.0463882	0.0472629	-0.0480889	0.140865
Direct	Oils and fats	Ruthenibacterium lactatiformans (SGB_15271)	Time_above_140	0.363147	0.0440506	0.0480773	-0.0520859	0.140187
Indirect	Oils and fats	Ruthenibacterium lactatiformans (SGB_15271)	Time_above_140	0.784	0.00233764	0.0127896	-0.0147399	0.0396694
M ~ X	Oils and fats	Ruthenibacterium lactatiformans (SGB_15271)	bt__hba1c	0.26765	0.0437361	0.0391066	-0.0344121	0.121884
Y ~ M	Oils and fats	Ruthenibacterium lactatiformans (SGB_15271)	bt__hba1c	0.419833	0.0228613	0.0281534	-0.0333987	0.0791213
Total	Oils and fats	Ruthenibacterium lactatiformans (SGB_15271)	bt__hba1c	0.660663	-0.00390688	0.00885749	-0.0216072	0.0137934
Direct	Oils and fats	Ruthenibacterium lactatiformans (SGB_15271)	bt__hba1c	0.578571	-0.00500417	0.00896134	-0.0229176	0.0129093
Indirect	Oils and fats	Ruthenibacterium lactatiformans (SGB_15271)	bt__hba1c	0.66	0.00109728	0.00208464	-0.000625141	0.00959622
M ~ X	Oils and fats	Unclassified (SGB_15374)	Time_above_140	0.824022	0.00996397	0.0445576	-0.0796743	0.0996022
Y ~ M	Oils and fats	Unclassified (SGB_15374)	Time_above_140	0.176496	0.26963	0.196485	-0.125648	0.664907
Total	Oils and fats	Unclassified (SGB_15374)	Time_above_140	0.566426	0.0352373	0.0610278	-0.0875347	0.158009
Direct	Oils and fats	Unclassified (SGB_15374)	Time_above_140	0.593026	0.0325854	0.0605438	-0.089283	0.154454
Indirect	Oils and fats	Unclassified (SGB_15374)	Time_above_140	0.952	0.00265195	0.0167491	-0.0202523	0.0508539
M ~ X	Oils and fats	Unclassified (SGB_15374)	bt__hba1c	0.758151	0.0130969	0.0422927	-0.0719383	0.098132
Y ~ M	Oils and fats	Unclassified (SGB_15374)	bt__hba1c	0.597713	-0.0230288	0.0433504	-0.110191	0.0641331
Total	Oils and fats	Unclassified (SGB_15374)	bt__hba1c	0.560515	0.00744821	0.0127068	-0.0181006	0.032997
Direct	Oils and fats	Unclassified (SGB_15374)	bt__hba1c	0.547377	0.0077653	0.0128123	-0.0180097	0.0335403
Indirect	Oils and fats	Unclassified (SGB_15374)	bt__hba1c	0.812	-0.000317088	0.00264706	-0.00792679	0.00321579
M ~ X	Oils and fats	Roseburia hominis (SGB_4936)	Time_above_140	0.313329	0.0375	0.0369554	-0.0360578	0.111058
Y ~ M	Oils and fats	Roseburia hominis (SGB_4936)	Time_above_140	0.309724	-0.121163	0.118512	-0.357055	0.114728
Total	Oils and fats	Roseburia hominis (SGB_4936)	Time_above_140	0.564929	0.0227461	0.0393552	-0.0555885	0.101081
Direct	Oils and fats	Roseburia hominis (SGB_4936)	Time_above_140	0.486773	0.0276454	0.0395629	-0.0511182	0.106409
Indirect	Oils and fats	Roseburia hominis (SGB_4936)	Time_above_140	0.532	-0.00489933	0.00767005	-0.0357651	0.00407794
M ~ X	Oils and fats	Roseburia hominis (SGB_4936)	bt__hba1c	0.345988	0.0339842	0.0358512	-0.0373484	0.105317
Y ~ M	Oils and fats	Roseburia hominis (SGB_4936)	bt__hba1c	0.759434	0.00776955	0.0252865	-0.0425427	0.0580818
Total	Oils and fats	Roseburia hominis (SGB_4936)	bt__hba1c	0.786384	-0.00223105	0.00820513	-0.0185567	0.0140946
Direct	Oils and fats	Roseburia hominis (SGB_4936)	bt__hba1c	0.761847	-0.00252277	0.00829608	-0.0190325	0.013987
Indirect	Oils and fats	Roseburia hominis (SGB_4936)	bt__hba1c	0.744	0.00029172	0.00138352	-0.00150701	0.00460971
M ~ X	Oils and fats	Unclassified (SGB_4964)	Time_above_140	0.841517	-0.00910386	0.0453724	-0.0994903	0.0812826
Y ~ M	Oils and fats	Unclassified (SGB_4964)	Time_above_140	0.138811	-0.162569	0.108658	-0.379026	0.0538893
Total	Oils and fats	Unclassified (SGB_4964)	Time_above_140	0.271127	0.0476594	0.042989	-0.0379791	0.133298
Direct	Oils and fats	Unclassified (SGB_4964)	Time_above_140	0.282397	0.0462042	0.0426696	-0.0388168	0.131225
Indirect	Oils and fats	Unclassified (SGB_4964)	Time_above_140	0.792	0.00145521	0.0082456	-0.0115991	0.0208079
M ~ X	Oils and fats	Unclassified (SGB_4964)	bt__hba1c	0.956725	-0.00243233	0.0446764	-0.0914131	0.0865484
Y ~ M	Oils and fats	Unclassified (SGB_4964)	bt__hba1c	0.112715	-0.0341819	0.0213016	-0.0766077	0.00824384
Total	Oils and fats	Unclassified (SGB_4964)	bt__hba1c	0.613572	0.00427048	0.00842184	-0.0125031	0.021044
Direct	Oils and fats	Unclassified (SGB_4964)	bt__hba1c	0.616984	0.0041875	0.00833798	-0.0124226	0.0207976
Indirect	Oils and fats	Unclassified (SGB_4964)	bt__hba1c	0.88	8.29785e-05	0.00156708	-0.00288573	0.00400737
M ~ X	Oils and fats	Unclassified (SGB_4767)	Time_above_140	0.5955	-0.0202943	0.0380685	-0.0960984	0.0555097
Y ~ M	Oils and fats	Unclassified (SGB_4767)	Time_above_140	0.152656	-0.183119	0.12677	-0.435549	0.0693119
Total	Oils and fats	Unclassified (SGB_4767)	Time_above_140	0.337438	0.0412537	0.0427386	-0.0438497	0.126357
Direct	Oils and fats	Unclassified (SGB_4767)	Time_above_140	0.378856	0.037676	0.0425635	-0.0470965	0.122449
Indirect	Oils and fats	Unclassified (SGB_4767)	Time_above_140	0.72	0.00357772	0.00768776	-0.00594187	0.0267031
M ~ X	Oils and fats	Unclassified (SGB_4767)	bt__hba1c	0.45131	-0.0281998	0.0372528	-0.10235	0.04595
Y ~ M	Oils and fats	Unclassified (SGB_4767)	bt__hba1c	0.339834	-0.0241645	0.0251635	-0.0742513	0.0259222
Total	Oils and fats	Unclassified (SGB_4767)	bt__hba1c	0.729834	0.00291271	0.00840433	-0.0138157	0.0196411
Direct	Oils and fats	Unclassified (SGB_4767)	bt__hba1c	0.790773	0.00224746	0.00844212	-0.0145595	0.0190544
Indirect	Oils and fats	Unclassified (SGB_4767)	bt__hba1c	0.536	0.000665252	0.00147192	-0.00106486	0.00541372
M ~ X	Oils and fats	Faecalibacterium prausnitzii (SGB_15342)	Time_above_140	0.347751	-0.034695	0.0367358	-0.107788	0.0383978
Y ~ M	Oils and fats	Faecalibacterium prausnitzii (SGB_15342)	Time_above_140	0.194216	-0.164494	0.125658	-0.414514	0.0855262
Total	Oils and fats	Faecalibacterium prausnitzii (SGB_15342)	Time_above_140	0.308081	0.0430199	0.0419416	-0.0404307	0.126471
Direct	Oils and fats	Faecalibacterium prausnitzii (SGB_15342)	Time_above_140	0.37239	0.0377237	0.0420536	-0.0459657	0.121413
Indirect	Oils and fats	Faecalibacterium prausnitzii (SGB_15342)	Time_above_140	0.544	0.00529623	0.0094297	-0.00467034	0.0420771
M ~ X	Oils and fats	Faecalibacterium prausnitzii (SGB_15342)	bt__hba1c	0.327849	-0.0353935	0.0359596	-0.106916	0.0361286
Y ~ M	Oils and fats	Faecalibacterium prausnitzii (SGB_15342)	bt__hba1c	0.895183	0.00323451	0.0244754	-0.045446	0.051915
Total	Oils and fats	Faecalibacterium prausnitzii (SGB_15342)	bt__hba1c	0.685971	0.00326946	0.00805783	-0.0127572	0.0192962
Direct	Oils and fats	Faecalibacterium prausnitzii (SGB_15342)	bt__hba1c	0.675637	0.00342344	0.00815245	-0.0127944	0.0196413
Indirect	Oils and fats	Faecalibacterium prausnitzii (SGB_15342)	bt__hba1c	0.912	-0.000153978	0.00119505	-0.00342522	0.00178542
M ~ X	Eggs	Unclassified (SGB_15054)	Time_above_140	0.935306	0.00495949	0.0609004	-0.116309	0.126228
Y ~ M	Eggs	Unclassified (SGB_15054)	Time_above_140	0.110189	-0.17012	0.105274	-0.379747	0.0395067
Total	Eggs	Unclassified (SGB_15054)	Time_above_140	0.0150541	-0.136871	0.0550391	-0.246468	-0.0272744
Direct	Eggs	Unclassified (SGB_15054)	Time_above_140	0.0146164	-0.136039	0.0544396	-0.244465	-0.0276135
Indirect	Eggs	Unclassified (SGB_15054)	Time_above_140	0.9	-0.000831993	0.0154637	-0.0345846	0.0279398
M ~ X	Eggs	Unclassified (SGB_15054)	bt__hba1c	0.867027	0.00987503	0.0587862	-0.107136	0.126886
Y ~ M	Eggs	Unclassified (SGB_15054)	bt__hba1c	0.0528976	-0.0427179	0.0217364	-0.085983	0.000547309
Total	Eggs	Unclassified (SGB_15054)	bt__hba1c	0.222756	-0.014162	0.0115241	-0.0371001	0.00877612
Direct	Eggs	Unclassified (SGB_15054)	bt__hba1c	0.228632	-0.0137451	0.0113276	-0.0362965	0.00880638
Indirect	Eggs	Unclassified (SGB_15054)	bt__hba1c	0.88	-0.000416932	0.00321535	-0.00878774	0.00496454
M ~ X	Eggs	Unclassified (SGB_15346)	Time_above_140	0.839679	0.0108745	0.0535784	-0.09575	0.117499
Y ~ M	Eggs	Unclassified (SGB_15346)	Time_above_140	0.606432	-0.0588538	0.113789	-0.285302	0.167594
Total	Eggs	Unclassified (SGB_15346)	Time_above_140	0.013485	-0.132849	0.0525776	-0.237482	-0.0282162
Direct	Eggs	Unclassified (SGB_15346)	Time_above_140	0.0143765	-0.132277	0.0528469	-0.237466	-0.027088
Indirect	Eggs	Unclassified (SGB_15346)	Time_above_140	0.86	-0.000571926	0.00670359	-0.0196843	0.0100339
M ~ X	Eggs	Unclassified (SGB_15346)	bt__hba1c	0.795496	0.0137096	0.0527243	-0.0911758	0.118595
Y ~ M	Eggs	Unclassified (SGB_15346)	bt__hba1c	0.514445	-0.015501	0.0236738	-0.0625958	0.0315937
Total	Eggs	Unclassified (SGB_15346)	bt__hba1c	0.700795	-0.00436753	0.0113267	-0.0269	0.0181649
Direct	Eggs	Unclassified (SGB_15346)	bt__hba1c	0.71557	-0.00415844	0.0113724	-0.0267859	0.018469
Indirect	Eggs	Unclassified (SGB_15346)	bt__hba1c	0.92	-0.000209088	0.00138094	-0.00502282	0.00166921
M ~ X	Eggs	Unclassified (SGB_15216)	Time_above_140	0.091327	0.0993688	0.0580868	-0.0163717	0.215109
Y ~ M	Eggs	Unclassified (SGB_15216)	Time_above_140	0.526972	-0.0724279	0.113945	-0.299468	0.154612
Total	Eggs	Unclassified (SGB_15216)	Time_above_140	0.00337034	-0.166343	0.0549036	-0.27574	-0.0569447
Direct	Eggs	Unclassified (SGB_15216)	Time_above_140	0.00445045	-0.165439	0.0563582	-0.277761	-0.0531174
Indirect	Eggs	Unclassified (SGB_15216)	Time_above_140	0.912	-0.000903354	0.0117165	-0.0285954	0.021331
M ~ X	Eggs	Unclassified (SGB_15216)	bt__hba1c	0.105332	0.0932461	0.0568805	-0.0200657	0.206558
Y ~ M	Eggs	Unclassified (SGB_15216)	bt__hba1c	0.9256	0.0022919	0.0244608	-0.0464365	0.0510203
Total	Eggs	Unclassified (SGB_15216)	bt__hba1c	0.606658	-0.0063296	0.0122423	-0.0307175	0.0180583
Direct	Eggs	Unclassified (SGB_15216)	bt__hba1c	0.590494	-0.00677777	0.0125405	-0.0317652	0.0182096
Indirect	Eggs	Unclassified (SGB_15216)	bt__hba1c	0.72	0.000448172	0.00262966	-0.00200543	0.008243
M ~ X	Eggs	Unclassified (SGB_15254)	Time_above_140	0.966103	0.00231012	0.0541771	-0.10564	0.11026
Y ~ M	Eggs	Unclassified (SGB_15254)	Time_above_140	0.542712	-0.0822118	0.134433	-0.350075	0.185651
Total	Eggs	Unclassified (SGB_15254)	Time_above_140	0.0325961	-0.132615	0.0608898	-0.253941	-0.0112899
Direct	Eggs	Unclassified (SGB_15254)	Time_above_140	0.0335994	-0.132429	0.0611476	-0.254296	-0.0105619
Indirect	Eggs	Unclassified (SGB_15254)	Time_above_140	0.872	-0.000186665	0.00827279	-0.0181036	0.014562
M ~ X	Eggs	Unclassified (SGB_15254)	bt__hba1c	0.894514	-0.00702832	0.0528264	-0.112264	0.0982073
Y ~ M	Eggs	Unclassified (SGB_15254)	bt__hba1c	0.211766	-0.0353539	0.0280705	-0.0912732	0.0205653
Total	Eggs	Unclassified (SGB_15254)	bt__hba1c	0.228889	-0.0155924	0.0128531	-0.0411971	0.0100123
Direct	Eggs	Unclassified (SGB_15254)	bt__hba1c	0.219667	-0.0158446	0.0127996	-0.0413485	0.00965921
Indirect	Eggs	Unclassified (SGB_15254)	bt__hba1c	0.876	0.000252217	0.00233399	-0.00401624	0.00606553
M ~ X	Eggs	Faecalibacterium prausnitzii (SGB_15316)	Time_above_140	0.539965	0.0250699	0.0407345	-0.0559641	0.106104
Y ~ M	Eggs	Faecalibacterium prausnitzii (SGB_15316)	Time_above_140	0.492081	-0.104647	0.151641	-0.406309	0.197015
Total	Eggs	Faecalibacterium prausnitzii (SGB_15316)	Time_above_140	0.0706063	-0.100954	0.0551105	-0.210586	0.00867874
Direct	Eggs	Faecalibacterium prausnitzii (SGB_15316)	Time_above_140	0.0786515	-0.0987844	0.0554638	-0.20914	0.0115712
Indirect	Eggs	Faecalibacterium prausnitzii (SGB_15316)	Time_above_140	0.724	-0.00216928	0.00548967	-0.0187795	0.00514352
M ~ X	Eggs	Faecalibacterium prausnitzii (SGB_15316)	bt__hba1c	0.526275	0.0251178	0.0394713	-0.0533752	0.103611
Y ~ M	Eggs	Faecalibacterium prausnitzii (SGB_15316)	bt__hba1c	0.695248	-0.0120352	0.0306169	-0.0729202	0.0488498
Total	Eggs	Faecalibacterium prausnitzii (SGB_15316)	bt__hba1c	0.748298	-0.00357547	0.011106	-0.025661	0.01851
Direct	Eggs	Faecalibacterium prausnitzii (SGB_15316)	bt__hba1c	0.769562	-0.00328895	0.0111904	-0.0255462	0.0189683
Indirect	Eggs	Faecalibacterium prausnitzii (SGB_15316)	bt__hba1c	0.808	-0.000286519	0.00133623	-0.00470343	0.0015978
M ~ X	Eggs	Unclassified (SGB_15266)	Time_above_140	0.211155	0.0851003	0.0672655	-0.0497028	0.219903
Y ~ M	Eggs	Unclassified (SGB_15266)	Time_above_140	0.730339	-0.0492303	0.142106	-0.334018	0.235557
Total	Eggs	Unclassified (SGB_15266)	Time_above_140	0.0451589	-0.142241	0.0693909	-0.281304	-0.00317848
Direct	Eggs	Unclassified (SGB_15266)	Time_above_140	0.0505642	-0.142069	0.0710421	-0.2845	0.00036172
Indirect	Eggs	Unclassified (SGB_15266)	Time_above_140	0.98	-0.000172012	0.0139346	-0.0353855	0.021586
M ~ X	Eggs	Unclassified (SGB_15266)	bt__hba1c	0.106646	0.109367	0.0666939	-0.0242371	0.242971
Y ~ M	Eggs	Unclassified (SGB_15266)	bt__hba1c	0.290144	-0.0278056	0.0260375	-0.0799649	0.0243537
Total	Eggs	Unclassified (SGB_15266)	bt__hba1c	0.438245	-0.0104351	0.0133656	-0.0372097	0.0163395
Direct	Eggs	Unclassified (SGB_15266)	bt__hba1c	0.574018	-0.00774911	0.0137025	-0.0352096	0.0197114
Indirect	Eggs	Unclassified (SGB_15266)	bt__hba1c	0.46	-0.00268596	0.00346165	-0.0168034	0.000876737
M ~ X	Eggs	Flavonifractor plautii (SGB_15132)	Time_above_140	0.897988	-0.00617713	0.0479819	-0.102123	0.0897686
Y ~ M	Eggs	Flavonifractor plautii (SGB_15132)	Time_above_140	0.477274	-0.123661	0.172927	-0.46945	0.222129
Total	Eggs	Flavonifractor plautii (SGB_15132)	Time_above_140	0.0195776	-0.149178	0.0622187	-0.273592	-0.0247638
Direct	Eggs	Flavonifractor plautii (SGB_15132)	Time_above_140	0.0193917	-0.149982	0.0624262	-0.274853	-0.0251113
Indirect	Eggs	Flavonifractor plautii (SGB_15132)	Time_above_140	0.916	0.000804606	0.0105109	-0.0109619	0.035784
M ~ X	Eggs	Flavonifractor plautii (SGB_15132)	bt__hba1c	0.905933	-0.00550369	0.0463872	-0.098201	0.0871937
Y ~ M	Eggs	Flavonifractor plautii (SGB_15132)	bt__hba1c	0.89457	0.00431759	0.0324485	-0.0605256	0.0691607
Total	Eggs	Flavonifractor plautii (SGB_15132)	bt__hba1c	0.736551	-0.00403447	0.0119393	-0.0278933	0.0198243
Direct	Eggs	Flavonifractor plautii (SGB_15132)	bt__hba1c	0.740011	-0.0040116	0.012035	-0.0280692	0.020046
Indirect	Eggs	Flavonifractor plautii (SGB_15132)	bt__hba1c	0.832	-2.28665e-05	0.00161823	-0.00308233	0.00376526
M ~ X	Eggs	Unclassified (SGB_15265)	Time_above_140	0.369691	0.0459678	0.0508514	-0.0557855	0.147721
Y ~ M	Eggs	Unclassified (SGB_15265)	Time_above_140	0.0622674	-0.324573	0.17079	-0.666324	0.0171773
Total	Eggs	Unclassified (SGB_15265)	Time_above_140	0.0278483	-0.149727	0.0663935	-0.28258	-0.0168737
Direct	Eggs	Unclassified (SGB_15265)	Time_above_140	0.0422651	-0.136674	0.0658117	-0.26841	-0.00493766
Indirect	Eggs	Unclassified (SGB_15265)	Time_above_140	0.476	-0.0130528	0.0223329	-0.0844966	0.00985688
M ~ X	Eggs	Unclassified (SGB_15265)	bt__hba1c	0.218758	0.0624099	0.050215	-0.0380352	0.162855
Y ~ M	Eggs	Unclassified (SGB_15265)	bt__hba1c	0.0345297	-0.0698174	0.0322769	-0.134381	-0.00525406
Total	Eggs	Unclassified (SGB_15265)	bt__hba1c	0.258864	-0.014888	0.0130609	-0.0410137	0.0112378
Direct	Eggs	Unclassified (SGB_15265)	bt__hba1c	0.406141	-0.0108018	0.0129101	-0.0366348	0.0150312
Indirect	Eggs	Unclassified (SGB_15265)	bt__hba1c	0.272	-0.00408619	0.00437103	-0.0144532	0.00150036
M ~ X	Eggs	Unclassified (SGB_4721)	Time_above_140	0.629241	0.0366473	0.0753986	-0.115122	0.188417
Y ~ M	Eggs	Unclassified (SGB_4721)	Time_above_140	0.0818217	-0.237659	0.13358	-0.506541	0.0312225
Total	Eggs	Unclassified (SGB_4721)	Time_above_140	0.21734	-0.0870891	0.069628	-0.227243	0.0530647
Direct	Eggs	Unclassified (SGB_4721)	Time_above_140	0.25562	-0.0787821	0.0684186	-0.216584	0.0590202
Indirect	Eggs	Unclassified (SGB_4721)	Time_above_140	0.652	-0.00830705	0.0268311	-0.0854972	0.025896
M ~ X	Eggs	Unclassified (SGB_4721)	bt__hba1c	0.629241	0.0366473	0.0753986	-0.115122	0.188417
Y ~ M	Eggs	Unclassified (SGB_4721)	bt__hba1c	0.040098	-0.0584902	0.027687	-0.114221	-0.00275905
Total	Eggs	Unclassified (SGB_4721)	bt__hba1c	0.333042	-0.0143959	0.0147152	-0.0440161	0.0152243
Direct	Eggs	Unclassified (SGB_4721)	bt__hba1c	0.392731	-0.0123154	0.0142709	-0.0410585	0.0164278
Indirect	Eggs	Unclassified (SGB_4721)	bt__hba1c	0.656	-0.00208058	0.0056644	-0.0157063	0.0079523
M ~ X	Eggs	Unclassified (SGB_4957)	Time_above_140	0.98988	0.00125258	0.0979879	-0.198342	0.200847
Y ~ M	Eggs	Unclassified (SGB_4957)	Time_above_140	0.311374	-0.157602	0.153218	-0.469697	0.154493
Total	Eggs	Unclassified (SGB_4957)	Time_above_140	0.970686	-0.00319698	0.0863202	-0.179025	0.172631
Direct	Eggs	Unclassified (SGB_4957)	Time_above_140	0.972492	-0.00299959	0.0862869	-0.178983	0.172984
Indirect	Eggs	Unclassified (SGB_4957)	Time_above_140	0.952	-0.000197394	0.0370359	-0.09593	0.0512781
M ~ X	Eggs	Unclassified (SGB_4957)	bt__hba1c	0.847431	0.017909	0.0923543	-0.169987	0.205805
Y ~ M	Eggs	Unclassified (SGB_4957)	bt__hba1c	0.00111281	-0.117763	0.0329677	-0.184836	-0.0506893
Total	Eggs	Unclassified (SGB_4957)	bt__hba1c	0.923965	0.00198165	0.020605	-0.0399396	0.0439029
Direct	Eggs	Unclassified (SGB_4957)	bt__hba1c	0.819172	0.00409531	0.0177672	-0.0320953	0.0402859
Indirect	Eggs	Unclassified (SGB_4957)	bt__hba1c	0.776	-0.00211367	0.0153695	-0.03942	0.0313416
M ~ X	Eggs	Unclassified (SGB_15267)	Time_above_140	0.345216	0.0537886	0.0564238	-0.059659	0.167236
Y ~ M	Eggs	Unclassified (SGB_15267)	Time_above_140	0.624242	-0.106508	0.216029	-0.540863	0.327847
Total	Eggs	Unclassified (SGB_15267)	Time_above_140	0.113307	-0.134255	0.0832343	-0.301608	0.0330993
Direct	Eggs	Unclassified (SGB_15267)	Time_above_140	0.129368	-0.130959	0.0848344	-0.301624	0.0397059
Indirect	Eggs	Unclassified (SGB_15267)	Time_above_140	0.756	-0.00329557	0.0192015	-0.0570034	0.0194234
M ~ X	Eggs	Unclassified (SGB_15267)	bt__hba1c	0.184609	0.075001	0.0557358	-0.0370044	0.187006
Y ~ M	Eggs	Unclassified (SGB_15267)	bt__hba1c	0.320459	-0.0386393	0.0384972	-0.116002	0.0387238
Total	Eggs	Unclassified (SGB_15267)	bt__hba1c	0.532532	-0.00967364	0.0153892	-0.0405995	0.0212522
Direct	Eggs	Unclassified (SGB_15267)	bt__hba1c	0.656584	-0.00702605	0.0157035	-0.0386	0.0245479
Indirect	Eggs	Unclassified (SGB_15267)	bt__hba1c	0.492	-0.00264759	0.00455747	-0.0178642	0.001994
M ~ X	Eggs	Unclassified (SGB_15340)	Time_above_140	0.80375	0.0127703	0.0512156	-0.0891921	0.114733
Y ~ M	Eggs	Unclassified (SGB_15340)	Time_above_140	0.0634993	-0.243581	0.129393	-0.501183	0.0140213
Total	Eggs	Unclassified (SGB_15340)	Time_above_140	0.0766469	-0.105265	0.0586678	-0.222064	0.0115335
Direct	Eggs	Unclassified (SGB_15340)	Time_above_140	0.0808416	-0.102236	0.0577907	-0.217312	0.0128401
Indirect	Eggs	Unclassified (SGB_15340)	Time_above_140	0.84	-0.00302918	0.0162011	-0.0508824	0.0189653
M ~ X	Eggs	Unclassified (SGB_15340)	bt__hba1c	0.818087	0.0114428	0.0495866	-0.0872376	0.110123
Y ~ M	Eggs	Unclassified (SGB_15340)	bt__hba1c	0.12831	-0.0399251	0.0259809	-0.0916287	0.0117785
Total	Eggs	Unclassified (SGB_15340)	bt__hba1c	0.305636	-0.0119792	0.0116187	-0.0351012	0.0111428
Direct	Eggs	Unclassified (SGB_15340)	bt__hba1c	0.320389	-0.01153	0.0115306	-0.0344811	0.0114211
Indirect	Eggs	Unclassified (SGB_15340)	bt__hba1c	0.864	-0.000449186	0.00257547	-0.00769287	0.00347421
M ~ X	Eggs	Faecalibacterium prausnitzii (SGB_15318)	Time_above_140	0.477371	0.0360384	0.0504844	-0.0644098	0.136487
Y ~ M	Eggs	Faecalibacterium prausnitzii (SGB_15318)	Time_above_140	0.271833	-0.135128	0.122134	-0.378137	0.107881
Total	Eggs	Faecalibacterium prausnitzii (SGB_15318)	Time_above_140	0.0745967	-0.0993241	0.0549897	-0.208736	0.0100882
Direct	Eggs	Faecalibacterium prausnitzii (SGB_15318)	Time_above_140	0.0888163	-0.0950486	0.0551759	-0.204852	0.014755
Indirect	Eggs	Faecalibacterium prausnitzii (SGB_15318)	Time_above_140	0.572	-0.00427556	0.00913569	-0.0354227	0.00359811
M ~ X	Eggs	Faecalibacterium prausnitzii (SGB_15318)	bt__hba1c	0.462988	0.0364923	0.049491	-0.0619434	0.134928
Y ~ M	Eggs	Faecalibacterium prausnitzii (SGB_15318)	bt__hba1c	0.646352	-0.011374	0.0246985	-0.0604984	0.0377504
Total	Eggs	Faecalibacterium prausnitzii (SGB_15318)	bt__hba1c	0.703546	-0.004268	0.0111771	-0.0264987	0.0179627
Direct	Eggs	Faecalibacterium prausnitzii (SGB_15318)	bt__hba1c	0.731621	-0.00387817	0.0112691	-0.0262961	0.0185397
Indirect	Eggs	Faecalibacterium prausnitzii (SGB_15318)	bt__hba1c	0.784	-0.000389825	0.00133707	-0.00500243	0.000921324
M ~ X	Eggs	Ruthenibacterium lactatiformans (SGB_15271)	Time_above_140	0.36186	0.0499318	0.0543559	-0.0587241	0.158588
Y ~ M	Eggs	Ruthenibacterium lactatiformans (SGB_15271)	Time_above_140	0.632561	0.0726968	0.151293	-0.229734	0.375128
Total	Eggs	Ruthenibacterium lactatiformans (SGB_15271)	Time_above_140	0.0232784	-0.145721	0.0626371	-0.270931	-0.0205117
Direct	Eggs	Ruthenibacterium lactatiformans (SGB_15271)	Time_above_140	0.0198174	-0.151384	0.0632681	-0.277896	-0.0248717
Indirect	Eggs	Ruthenibacterium lactatiformans (SGB_15271)	Time_above_140	0.84	0.00566261	0.0158601	-0.0150144	0.0470155
M ~ X	Eggs	Ruthenibacterium lactatiformans (SGB_15271)	bt__hba1c	0.362798	0.0491992	0.0536702	-0.0580521	0.156451
Y ~ M	Eggs	Ruthenibacterium lactatiformans (SGB_15271)	bt__hba1c	0.419833	0.0228613	0.0281534	-0.0333987	0.0791213
Total	Eggs	Ruthenibacterium lactatiformans (SGB_15271)	bt__hba1c	0.670203	0.00518508	0.0121183	-0.0190314	0.0294016
Direct	Eggs	Ruthenibacterium lactatiformans (SGB_15271)	bt__hba1c	0.737884	0.00411448	0.0122396	-0.0203521	0.0285811
Indirect	Eggs	Ruthenibacterium lactatiformans (SGB_15271)	bt__hba1c	0.768	0.0010706	0.00290325	-0.0014859	0.0139006
M ~ X	Eggs	Unclassified (SGB_15374)	Time_above_140	0.700841	-0.0237846	0.0615319	-0.147571	0.100002
Y ~ M	Eggs	Unclassified (SGB_15374)	Time_above_140	0.176496	0.26963	0.196485	-0.125648	0.664907
Total	Eggs	Unclassified (SGB_15374)	Time_above_140	0.0453626	-0.166731	0.0810958	-0.329875	-0.00358721
Direct	Eggs	Unclassified (SGB_15374)	Time_above_140	0.052038	-0.160828	0.0806337	-0.323135	0.00147959
Indirect	Eggs	Unclassified (SGB_15374)	Time_above_140	0.696	-0.00590337	0.0231884	-0.0850301	0.0188833
M ~ X	Eggs	Unclassified (SGB_15374)	bt__hba1c	0.760164	-0.018252	0.059451	-0.137786	0.101282
Y ~ M	Eggs	Unclassified (SGB_15374)	bt__hba1c	0.597713	-0.0230288	0.0433504	-0.110191	0.0641331
Total	Eggs	Unclassified (SGB_15374)	bt__hba1c	0.261793	-0.0200869	0.0176895	-0.0556541	0.0154802
Direct	Eggs	Unclassified (SGB_15374)	bt__hba1c	0.254974	-0.0205475	0.0178298	-0.0564164	0.0153214
Indirect	Eggs	Unclassified (SGB_15374)	bt__hba1c	0.948	0.00046059	0.00304815	-0.00293252	0.0110018
M ~ X	Eggs	Roseburia hominis (SGB_4936)	Time_above_140	0.158611	0.0729654	0.0512679	-0.0290809	0.175012
Y ~ M	Eggs	Roseburia hominis (SGB_4936)	Time_above_140	0.309724	-0.121163	0.118512	-0.357055	0.114728
Total	Eggs	Roseburia hominis (SGB_4936)	Time_above_140	0.0900722	-0.0927587	0.0540536	-0.20035	0.0148323
Direct	Eggs	Roseburia hominis (SGB_4936)	Time_above_140	0.120876	-0.0860696	0.0548834	-0.195334	0.0231947
Indirect	Eggs	Roseburia hominis (SGB_4936)	Time_above_140	0.368	-0.00668908	0.0105095	-0.0412963	0.00361634
M ~ X	Eggs	Roseburia hominis (SGB_4936)	bt__hba1c	0.178503	0.0676003	0.0498105	-0.0315069	0.166708
Y ~ M	Eggs	Roseburia hominis (SGB_4936)	bt__hba1c	0.759434	0.00776955	0.0252865	-0.0425427	0.0580818
Total	Eggs	Roseburia hominis (SGB_4936)	bt__hba1c	0.869674	-0.00188768	0.0114687	-0.0247068	0.0209315
Direct	Eggs	Roseburia hominis (SGB_4936)	bt__hba1c	0.832959	-0.00246777	0.0116625	-0.025677	0.0207414
Indirect	Eggs	Roseburia hominis (SGB_4936)	bt__hba1c	0.732	0.000580091	0.00220188	-0.00269976	0.00761058
M ~ X	Eggs	Unclassified (SGB_4964)	Time_above_140	0.411227	0.0543246	0.0657404	-0.0766371	0.185286
Y ~ M	Eggs	Unclassified (SGB_4964)	Time_above_140	0.138811	-0.162569	0.108658	-0.379026	0.0538893
Total	Eggs	Unclassified (SGB_4964)	Time_above_140	0.0267877	-0.13785	0.0610218	-0.259411	-0.0162881
Direct	Eggs	Unclassified (SGB_4964)	Time_above_140	0.0361187	-0.130193	0.0609961	-0.25173	-0.00865539
Indirect	Eggs	Unclassified (SGB_4964)	Time_above_140	0.548	-0.00765679	0.0156863	-0.0460823	0.0162851
M ~ X	Eggs	Unclassified (SGB_4964)	bt__hba1c	0.335899	0.062477	0.0645134	-0.0660125	0.190966
Y ~ M	Eggs	Unclassified (SGB_4964)	bt__hba1c	0.112715	-0.0341819	0.0213016	-0.0766077	0.00824384
Total	Eggs	Unclassified (SGB_4964)	bt__hba1c	0.34851	-0.0114946	0.0121854	-0.0357639	0.0127747
Direct	Eggs	Unclassified (SGB_4964)	bt__hba1c	0.438326	-0.00947452	0.0121596	-0.0336977	0.0147487
Indirect	Eggs	Unclassified (SGB_4964)	bt__hba1c	0.52	-0.00202009	0.00357486	-0.0135884	0.0021287
M ~ X	Eggs	Unclassified (SGB_4767)	Time_above_140	0.745228	0.0172953	0.0530355	-0.0883119	0.122902
Y ~ M	Eggs	Unclassified (SGB_4767)	Time_above_140	0.152656	-0.183119	0.12677	-0.435549	0.0693119
Total	Eggs	Unclassified (SGB_4767)	Time_above_140	0.0543256	-0.11412	0.0584014	-0.230412	0.00217229
Direct	Eggs	Unclassified (SGB_4767)	Time_above_140	0.0595336	-0.111106	0.0580837	-0.22679	0.00457785
Indirect	Eggs	Unclassified (SGB_4767)	Time_above_140	0.792	-0.00301385	0.0116091	-0.0351682	0.0155256
M ~ X	Eggs	Unclassified (SGB_4767)	bt__hba1c	0.938123	0.00403759	0.051846	-0.0991592	0.107234
Y ~ M	Eggs	Unclassified (SGB_4767)	bt__hba1c	0.339834	-0.0241645	0.0251635	-0.0742513	0.0259222
Total	Eggs	Unclassified (SGB_4767)	bt__hba1c	0.33031	-0.0113562	0.0115935	-0.0344325	0.0117202
Direct	Eggs	Unclassified (SGB_4767)	bt__hba1c	0.334765	-0.0112594	0.0116009	-0.0343551	0.0118362
Indirect	Eggs	Unclassified (SGB_4767)	bt__hba1c	0.948	-9.67023e-05	0.00199139	-0.00472029	0.00372642
M ~ X	Eggs	Faecalibacterium prausnitzii (SGB_15342)	Time_above_140	0.984069	0.00103519	0.0516824	-0.101797	0.103867
Y ~ M	Eggs	Faecalibacterium prausnitzii (SGB_15342)	Time_above_140	0.194216	-0.164494	0.125658	-0.414514	0.0855262
Total	Eggs	Faecalibacterium prausnitzii (SGB_15342)	Time_above_140	0.058397	-0.110899	0.0577644	-0.225832	0.00403391
Direct	Eggs	Faecalibacterium prausnitzii (SGB_15342)	Time_above_140	0.0576725	-0.110729	0.0574956	-0.225149	0.00369049
Indirect	Eggs	Faecalibacterium prausnitzii (SGB_15342)	Time_above_140	0.908	-0.000169734	0.0132816	-0.0278051	0.0205507
M ~ X	Eggs	Faecalibacterium prausnitzii (SGB_15342)	bt__hba1c	0.993237	-0.000428769	0.0504314	-0.100735	0.0998773
Y ~ M	Eggs	Faecalibacterium prausnitzii (SGB_15342)	bt__hba1c	0.895183	0.00323451	0.0244754	-0.045446	0.051915
Total	Eggs	Faecalibacterium prausnitzii (SGB_15342)	bt__hba1c	0.329368	-0.0109711	0.0111818	-0.0332112	0.0112691
Direct	Eggs	Faecalibacterium prausnitzii (SGB_15342)	bt__hba1c	0.332327	-0.0109697	0.0112486	-0.0333467	0.0114073
Indirect	Eggs	Faecalibacterium prausnitzii (SGB_15342)	bt__hba1c	0.912	-1.3773e-06	0.00125198	-0.00238926	0.00320099
M ~ X	% Proteins	Unclassified (SGB_15054)	Time_above_140	0.932896	-0.00443158	0.0524589	-0.108891	0.100028
Y ~ M	% Proteins	Unclassified (SGB_15054)	Time_above_140	0.110189	-0.17012	0.105274	-0.379747	0.0395067
Total	% Proteins	Unclassified (SGB_15054)	Time_above_140	0.00762932	-0.128889	0.0470373	-0.222552	-0.0352258
Direct	% Proteins	Unclassified (SGB_15054)	Time_above_140	0.00664705	-0.129655	0.0464601	-0.222188	-0.0371217
Indirect	% Proteins	Unclassified (SGB_15054)	Time_above_140	0.984	0.000765916	0.012453	-0.0211747	0.0312335
M ~ X	% Proteins	Unclassified (SGB_15054)	bt__hba1c	0.881681	-0.00762907	0.051092	-0.109325	0.094067
Y ~ M	% Proteins	Unclassified (SGB_15054)	bt__hba1c	0.0528976	-0.0427179	0.0217364	-0.085983	0.000547309
Total	% Proteins	Unclassified (SGB_15054)	bt__hba1c	0.0696698	-0.018208	0.00990095	-0.0379154	0.00149931
Direct	% Proteins	Unclassified (SGB_15054)	bt__hba1c	0.0599656	-0.0185392	0.00971244	-0.0378752	0.00079682
Indirect	% Proteins	Unclassified (SGB_15054)	bt__hba1c	0.952	0.000331128	0.00284884	-0.00542881	0.00579874
M ~ X	% Proteins	Unclassified (SGB_15346)	Time_above_140	0.342164	-0.0482233	0.0504651	-0.148652	0.0522054
Y ~ M	% Proteins	Unclassified (SGB_15346)	Time_above_140	0.606432	-0.0588538	0.113789	-0.285302	0.167594
Total	% Proteins	Unclassified (SGB_15346)	Time_above_140	0.0108051	-0.129635	0.0496686	-0.228479	-0.0307914
Direct	% Proteins	Unclassified (SGB_15346)	Time_above_140	0.00903645	-0.133985	0.0500548	-0.233617	-0.0343536
Indirect	% Proteins	Unclassified (SGB_15346)	Time_above_140	0.556	0.00435019	0.00770611	-0.00411727	0.0270424
M ~ X	% Proteins	Unclassified (SGB_15346)	bt__hba1c	0.353752	-0.0466242	0.0499924	-0.146075	0.0528267
Y ~ M	% Proteins	Unclassified (SGB_15346)	bt__hba1c	0.514445	-0.015501	0.0236738	-0.0625958	0.0315937
Total	% Proteins	Unclassified (SGB_15346)	bt__hba1c	0.0601426	-0.020148	0.0105703	-0.0411758	0.000879792
Direct	% Proteins	Unclassified (SGB_15346)	bt__hba1c	0.0508852	-0.0210921	0.0106425	-0.0422673	8.31589e-05
Indirect	% Proteins	Unclassified (SGB_15346)	bt__hba1c	0.6	0.000944102	0.00158844	-0.000928227	0.00658735
M ~ X	% Proteins	Unclassified (SGB_15216)	Time_above_140	0.133575	0.0759768	0.0500898	-0.0238294	0.175783
Y ~ M	% Proteins	Unclassified (SGB_15216)	Time_above_140	0.526972	-0.0724279	0.113945	-0.299468	0.154612
Total	% Proteins	Unclassified (SGB_15216)	Time_above_140	0.00826441	-0.129391	0.0476743	-0.224384	-0.0343981
Direct	% Proteins	Unclassified (SGB_15216)	Time_above_140	0.0106467	-0.12774	0.0487275	-0.224854	-0.0306264
Indirect	% Proteins	Unclassified (SGB_15216)	Time_above_140	0.968	-0.00165106	0.0142852	-0.0248514	0.0188125
M ~ X	% Proteins	Unclassified (SGB_15216)	bt__hba1c	0.124807	0.0762	0.0490894	-0.021591	0.173991
Y ~ M	% Proteins	Unclassified (SGB_15216)	bt__hba1c	0.9256	0.0022919	0.0244608	-0.0464365	0.0510203
Total	% Proteins	Unclassified (SGB_15216)	bt__hba1c	0.0636374	-0.0194359	0.0103242	-0.0400027	0.00113085
Direct	% Proteins	Unclassified (SGB_15216)	bt__hba1c	0.0588063	-0.0202406	0.010546	-0.041254	0.000772763
Indirect	% Proteins	Unclassified (SGB_15216)	bt__hba1c	0.576	0.000804678	0.00245171	-0.0013154	0.00988064
M ~ X	% Proteins	Unclassified (SGB_15254)	Time_above_140	0.00944338	0.112724	0.042296	0.0284471	0.197
Y ~ M	% Proteins	Unclassified (SGB_15254)	Time_above_140	0.542712	-0.0822118	0.134433	-0.350075	0.185651
Total	% Proteins	Unclassified (SGB_15254)	Time_above_140	0.00406414	-0.143929	0.0485322	-0.240631	-0.0472262
Direct	% Proteins	Unclassified (SGB_15254)	Time_above_140	0.00512407	-0.147587	0.0511344	-0.249498	-0.0456763
Indirect	% Proteins	Unclassified (SGB_15254)	Time_above_140	0.712	0.00365818	0.0148947	-0.0326502	0.0338692
M ~ X	% Proteins	Unclassified (SGB_15254)	bt__hba1c	0.00680333	0.115593	0.0415296	0.0328622	0.198325
Y ~ M	% Proteins	Unclassified (SGB_15254)	bt__hba1c	0.211766	-0.0353539	0.0280705	-0.0912732	0.0205653
Total	% Proteins	Unclassified (SGB_15254)	bt__hba1c	0.0761488	-0.0188682	0.0104921	-0.0397695	0.00203309
Direct	% Proteins	Unclassified (SGB_15254)	bt__hba1c	0.144298	-0.0163084	0.0110522	-0.0383304	0.00571353
Indirect	% Proteins	Unclassified (SGB_15254)	bt__hba1c	0.44	-0.00255978	0.00358205	-0.0118723	0.00304483
M ~ X	% Proteins	Faecalibacterium prausnitzii (SGB_15316)	Time_above_140	0.16213	-0.0523631	0.0371199	-0.126206	0.0214801
Y ~ M	% Proteins	Faecalibacterium prausnitzii (SGB_15316)	Time_above_140	0.492081	-0.104647	0.151641	-0.406309	0.197015
Total	% Proteins	Faecalibacterium prausnitzii (SGB_15316)	Time_above_140	0.00159525	-0.158931	0.0486681	-0.255747	-0.0621145
Direct	% Proteins	Faecalibacterium prausnitzii (SGB_15316)	Time_above_140	0.000949661	-0.1684	0.0490845	-0.266063	-0.0707375
Indirect	% Proteins	Faecalibacterium prausnitzii (SGB_15316)	Time_above_140	0.22	0.00946948	0.0114637	-0.00288079	0.043675
M ~ X	% Proteins	Faecalibacterium prausnitzii (SGB_15316)	bt__hba1c	0.155597	-0.0518754	0.0362031	-0.123869	0.0201183
Y ~ M	% Proteins	Faecalibacterium prausnitzii (SGB_15316)	bt__hba1c	0.695248	-0.0120352	0.0306169	-0.0729202	0.0488498
Total	% Proteins	Faecalibacterium prausnitzii (SGB_15316)	bt__hba1c	0.0570069	-0.0194349	0.0100709	-0.039462	0.000592262
Direct	% Proteins	Faecalibacterium prausnitzii (SGB_15316)	bt__hba1c	0.0476838	-0.0205495	0.0102238	-0.0408843	-0.000214691
Indirect	% Proteins	Faecalibacterium prausnitzii (SGB_15316)	bt__hba1c	0.58	0.00111464	0.00204455	-0.00125186	0.00715485
M ~ X	% Proteins	Unclassified (SGB_15266)	Time_above_140	0.18283	0.0797391	0.059105	-0.0387099	0.198188
Y ~ M	% Proteins	Unclassified (SGB_15266)	Time_above_140	0.730339	-0.0492303	0.142106	-0.334018	0.235557
Total	% Proteins	Unclassified (SGB_15266)	Time_above_140	0.0501809	-0.122528	0.0611901	-0.245155	0.000100121
Direct	% Proteins	Unclassified (SGB_15266)	Time_above_140	0.0561229	-0.122527	0.0627676	-0.248368	0.00331453
Indirect	% Proteins	Unclassified (SGB_15266)	Time_above_140	0.968	-7.18569e-07	0.0149367	-0.0332586	0.0284774
M ~ X	% Proteins	Unclassified (SGB_15266)	bt__hba1c	0.366026	0.0546686	0.0599875	-0.0655007	0.174838
Y ~ M	% Proteins	Unclassified (SGB_15266)	bt__hba1c	0.290144	-0.0278056	0.0260375	-0.0799649	0.0243537
Total	% Proteins	Unclassified (SGB_15266)	bt__hba1c	0.073416	-0.0210828	0.0115555	-0.0442312	0.00206568
Direct	% Proteins	Unclassified (SGB_15266)	bt__hba1c	0.0944416	-0.0198528	0.0116658	-0.0432317	0.00352604
Indirect	% Proteins	Unclassified (SGB_15266)	bt__hba1c	0.692	-0.00122996	0.0021531	-0.00868613	0.000887723
M ~ X	% Proteins	Flavonifractor plautii (SGB_15132)	Time_above_140	0.173134	0.0563493	0.0408822	-0.0253996	0.138098
Y ~ M	% Proteins	Flavonifractor plautii (SGB_15132)	Time_above_140	0.477274	-0.123661	0.172927	-0.46945	0.222129
Total	% Proteins	Flavonifractor plautii (SGB_15132)	Time_above_140	0.00204198	-0.167714	0.0520476	-0.27179	-0.0636386
Direct	% Proteins	Flavonifractor plautii (SGB_15132)	Time_above_140	0.00284873	-0.165752	0.0532706	-0.27231	-0.0591954
Indirect	% Proteins	Flavonifractor plautii (SGB_15132)	Time_above_140	0.868	-0.00196185	0.0128276	-0.0405776	0.0178985
M ~ X	% Proteins	Flavonifractor plautii (SGB_15132)	bt__hba1c	0.176286	0.0540313	0.0395071	-0.0249174	0.13298
Y ~ M	% Proteins	Flavonifractor plautii (SGB_15132)	bt__hba1c	0.89457	0.00431759	0.0324485	-0.0605256	0.0691607
Total	% Proteins	Flavonifractor plautii (SGB_15132)	bt__hba1c	0.0366244	-0.0212939	0.00997196	-0.0412213	-0.00136657
Direct	% Proteins	Flavonifractor plautii (SGB_15132)	bt__hba1c	0.0332503	-0.0221664	0.0101793	-0.0425145	-0.00181824
Indirect	% Proteins	Flavonifractor plautii (SGB_15132)	bt__hba1c	0.696	0.000872413	0.00262855	-0.00217644	0.00895496
M ~ X	% Proteins	Unclassified (SGB_15265)	Time_above_140	0.652128	0.0210667	0.0464931	-0.0719659	0.114099
Y ~ M	% Proteins	Unclassified (SGB_15265)	Time_above_140	0.0622674	-0.324573	0.17079	-0.666324	0.0171773
Total	% Proteins	Unclassified (SGB_15265)	Time_above_140	0.0458094	-0.124112	0.0608317	-0.245836	-0.00238791
Direct	% Proteins	Unclassified (SGB_15265)	Time_above_140	0.0537275	-0.117682	0.0597651	-0.237315	0.0019505
Indirect	% Proteins	Unclassified (SGB_15265)	Time_above_140	0.752	-0.0064296	0.0210658	-0.0682132	0.02034
M ~ X	% Proteins	Unclassified (SGB_15265)	bt__hba1c	0.883649	0.00685574	0.0466476	-0.0864533	0.100165
Y ~ M	% Proteins	Unclassified (SGB_15265)	bt__hba1c	0.0345297	-0.0698174	0.0322769	-0.134381	-0.00525406
Total	% Proteins	Unclassified (SGB_15265)	bt__hba1c	0.0581055	-0.0227012	0.0117511	-0.0462068	0.000804436
Direct	% Proteins	Unclassified (SGB_15265)	bt__hba1c	0.0560055	-0.0222305	0.0114038	-0.0450494	0.000588327
Indirect	% Proteins	Unclassified (SGB_15265)	bt__hba1c	0.884	-0.00047065	0.0041447	-0.0108075	0.00657232
M ~ X	% Proteins	Unclassified (SGB_4721)	Time_above_140	0.289737	0.0612932	0.0572276	-0.0538999	0.176486
Y ~ M	% Proteins	Unclassified (SGB_4721)	Time_above_140	0.0818217	-0.237659	0.13358	-0.506541	0.0312225
Total	% Proteins	Unclassified (SGB_4721)	Time_above_140	0.122606	-0.0831453	0.0528627	-0.189552	0.0232618
Direct	% Proteins	Unclassified (SGB_4721)	Time_above_140	0.188962	-0.0702886	0.0526956	-0.176423	0.0358459
Indirect	% Proteins	Unclassified (SGB_4721)	Time_above_140	0.34	-0.0128567	0.0163625	-0.0641972	0.00654333
M ~ X	% Proteins	Unclassified (SGB_4721)	bt__hba1c	0.289737	0.0612932	0.0572276	-0.0538999	0.176486
Y ~ M	% Proteins	Unclassified (SGB_4721)	bt__hba1c	0.040098	-0.0584902	0.027687	-0.114221	-0.00275905
Total	% Proteins	Unclassified (SGB_4721)	bt__hba1c	0.072497	-0.0202169	0.0109983	-0.0423553	0.00192148
Direct	% Proteins	Unclassified (SGB_4721)	bt__hba1c	0.1229	-0.0170466	0.0108422	-0.038884	0.00479076
Indirect	% Proteins	Unclassified (SGB_4721)	bt__hba1c	0.268	-0.00317029	0.00429237	-0.0155141	0.00176367
M ~ X	% Proteins	Unclassified (SGB_4957)	Time_above_140	0.0258163	0.173847	0.0743659	0.0223688	0.325325
Y ~ M	% Proteins	Unclassified (SGB_4957)	Time_above_140	0.311374	-0.157602	0.153218	-0.469697	0.154493
Total	% Proteins	Unclassified (SGB_4957)	Time_above_140	0.604931	-0.0368799	0.0705854	-0.180658	0.106898
Direct	% Proteins	Unclassified (SGB_4957)	Time_above_140	0.885782	-0.0111004	0.0766445	-0.167418	0.145217
Indirect	% Proteins	Unclassified (SGB_4957)	Time_above_140	0.336	-0.0257795	0.0426646	-0.135725	0.0306368
M ~ X	% Proteins	Unclassified (SGB_4957)	bt__hba1c	0.0482452	0.147886	0.0720938	0.00120974	0.294562
Y ~ M	% Proteins	Unclassified (SGB_4957)	bt__hba1c	0.00111281	-0.117763	0.0329677	-0.184836	-0.0506893
Total	% Proteins	Unclassified (SGB_4957)	bt__hba1c	0.390146	-0.0146987	0.0168793	-0.0490399	0.0196424
Direct	% Proteins	Unclassified (SGB_4957)	bt__hba1c	0.845809	0.00306306	0.0156237	-0.0287614	0.0348876
Indirect	% Proteins	Unclassified (SGB_4957)	bt__hba1c	0.08	-0.0177618	0.0116774	-0.0454806	0.000902593
M ~ X	% Proteins	Unclassified (SGB_15267)	Time_above_140	0.52477	0.0317736	0.0495927	-0.0679392	0.131486
Y ~ M	% Proteins	Unclassified (SGB_15267)	Time_above_140	0.624242	-0.106508	0.216029	-0.540863	0.327847
Total	% Proteins	Unclassified (SGB_15267)	Time_above_140	0.0469703	-0.14618	0.0716898	-0.290322	-0.00203821
Direct	% Proteins	Unclassified (SGB_15267)	Time_above_140	0.0533888	-0.144017	0.0726768	-0.290224	0.00218973
Indirect	% Proteins	Unclassified (SGB_15267)	Time_above_140	0.684	-0.00216299	0.0152709	-0.0451442	0.0206136
M ~ X	% Proteins	Unclassified (SGB_15267)	bt__hba1c	0.870636	0.00810605	0.049516	-0.0914001	0.107612
Y ~ M	% Proteins	Unclassified (SGB_15267)	bt__hba1c	0.320459	-0.0386393	0.0384972	-0.116002	0.0387238
Total	% Proteins	Unclassified (SGB_15267)	bt__hba1c	0.0843672	-0.0230354	0.013076	-0.0493126	0.00324191
Direct	% Proteins	Unclassified (SGB_15267)	bt__hba1c	0.0886978	-0.0227346	0.013084	-0.0490418	0.00357266
Indirect	% Proteins	Unclassified (SGB_15267)	bt__hba1c	0.996	-0.000300784	0.00285838	-0.00878082	0.00369067
M ~ X	% Proteins	Unclassified (SGB_15340)	Time_above_140	0.386112	-0.0396855	0.0455328	-0.130334	0.0509633
Y ~ M	% Proteins	Unclassified (SGB_15340)	Time_above_140	0.0634993	-0.243581	0.129393	-0.501183	0.0140213
Total	% Proteins	Unclassified (SGB_15340)	Time_above_140	0.00197755	-0.160919	0.0502601	-0.260979	-0.0608587
Direct	% Proteins	Unclassified (SGB_15340)	Time_above_140	0.000757362	-0.172247	0.0491022	-0.270022	-0.074472
Indirect	% Proteins	Unclassified (SGB_15340)	Time_above_140	0.312	0.011328	0.0118251	-0.00528899	0.0447029
M ~ X	% Proteins	Unclassified (SGB_15340)	bt__hba1c	0.414893	-0.036562	0.0446109	-0.125341	0.0522166
Y ~ M	% Proteins	Unclassified (SGB_15340)	bt__hba1c	0.12831	-0.0399251	0.0259809	-0.0916287	0.0117785
Total	% Proteins	Unclassified (SGB_15340)	bt__hba1c	0.0476039	-0.0207323	0.0103052	-0.0412403	-0.000224348
Direct	% Proteins	Unclassified (SGB_15340)	bt__hba1c	0.0314016	-0.0223784	0.0102139	-0.0427087	-0.00204803
Indirect	% Proteins	Unclassified (SGB_15340)	bt__hba1c	0.372	0.00164607	0.00207903	-0.00144116	0.00732593
M ~ X	% Proteins	Faecalibacterium prausnitzii (SGB_15318)	Time_above_140	0.675237	-0.0189036	0.0449555	-0.108351	0.0705438
Y ~ M	% Proteins	Faecalibacterium prausnitzii (SGB_15318)	Time_above_140	0.271833	-0.135128	0.122134	-0.378137	0.107881
Total	% Proteins	Faecalibacterium prausnitzii (SGB_15318)	Time_above_140	0.0012782	-0.155972	0.0467319	-0.248954	-0.0629905
Direct	% Proteins	Faecalibacterium prausnitzii (SGB_15318)	Time_above_140	0.00101297	-0.158873	0.0465587	-0.251528	-0.0662179
Indirect	% Proteins	Faecalibacterium prausnitzii (SGB_15318)	Time_above_140	0.66	0.00290045	0.00742004	-0.00721501	0.0229138
M ~ X	% Proteins	Faecalibacterium prausnitzii (SGB_15318)	bt__hba1c	0.69681	-0.0173463	0.0443657	-0.105588	0.0708953
Y ~ M	% Proteins	Faecalibacterium prausnitzii (SGB_15318)	bt__hba1c	0.646352	-0.011374	0.0246985	-0.0604984	0.0377504
Total	% Proteins	Faecalibacterium prausnitzii (SGB_15318)	bt__hba1c	0.0436501	-0.0199977	0.0097611	-0.0394121	-0.000583226
Direct	% Proteins	Faecalibacterium prausnitzii (SGB_15318)	bt__hba1c	0.0423539	-0.0202322	0.00981091	-0.0397492	-0.000715135
Indirect	% Proteins	Faecalibacterium prausnitzii (SGB_15318)	bt__hba1c	0.776	0.000234492	0.00103123	-0.00121382	0.0038032
M ~ X	% Proteins	Ruthenibacterium lactatiformans (SGB_15271)	Time_above_140	0.18009	0.0629212	0.0464099	-0.0298508	0.155693
Y ~ M	% Proteins	Ruthenibacterium lactatiformans (SGB_15271)	Time_above_140	0.632561	0.0726968	0.151293	-0.229734	0.375128
Total	% Proteins	Ruthenibacterium lactatiformans (SGB_15271)	Time_above_140	0.0145416	-0.134614	0.0535422	-0.241643	-0.0275842
Direct	% Proteins	Ruthenibacterium lactatiformans (SGB_15271)	Time_above_140	0.0106381	-0.143314	0.0543788	-0.252051	-0.0345772
Indirect	% Proteins	Ruthenibacterium lactatiformans (SGB_15271)	Time_above_140	0.604	0.00870068	0.0146015	-0.0118439	0.0468021
M ~ X	% Proteins	Ruthenibacterium lactatiformans (SGB_15271)	bt__hba1c	0.17645	0.0628333	0.0459608	-0.0290121	0.154679
Y ~ M	% Proteins	Ruthenibacterium lactatiformans (SGB_15271)	bt__hba1c	0.419833	0.0228613	0.0281534	-0.0333987	0.0791213
Total	% Proteins	Ruthenibacterium lactatiformans (SGB_15271)	bt__hba1c	0.0512332	-0.0201963	0.0101623	-0.0405041	0.000111527
Direct	% Proteins	Ruthenibacterium lactatiformans (SGB_15271)	bt__hba1c	0.0340666	-0.0222745	0.0102778	-0.0428196	-0.00172938
Indirect	% Proteins	Ruthenibacterium lactatiformans (SGB_15271)	bt__hba1c	0.44	0.00207822	0.00284092	-0.00110254	0.0120433
M ~ X	% Proteins	Unclassified (SGB_15374)	Time_above_140	0.584887	0.0322289	0.0585923	-0.0856435	0.150101
Y ~ M	% Proteins	Unclassified (SGB_15374)	Time_above_140	0.176496	0.26963	0.196485	-0.125648	0.664907
Total	% Proteins	Unclassified (SGB_15374)	Time_above_140	0.024635	-0.17757	0.0764835	-0.331435	-0.023705
Direct	% Proteins	Unclassified (SGB_15374)	Time_above_140	0.0165857	-0.187459	0.0753857	-0.339202	-0.0357153
Indirect	% Proteins	Unclassified (SGB_15374)	Time_above_140	0.616	0.00988892	0.0206997	-0.0136541	0.0755727
M ~ X	% Proteins	Unclassified (SGB_15374)	bt__hba1c	0.650148	0.0256958	0.0562987	-0.0875003	0.138892
Y ~ M	% Proteins	Unclassified (SGB_15374)	bt__hba1c	0.597713	-0.0230288	0.0433504	-0.110191	0.0641331
Total	% Proteins	Unclassified (SGB_15374)	bt__hba1c	0.0618281	-0.0313269	0.0163826	-0.0642664	0.00161255
Direct	% Proteins	Unclassified (SGB_15374)	bt__hba1c	0.0685793	-0.0308686	0.0165607	-0.0641844	0.00244721
Indirect	% Proteins	Unclassified (SGB_15374)	bt__hba1c	0.936	-0.000458353	0.00249283	-0.0106066	0.0019724
M ~ X	% Proteins	Roseburia hominis (SGB_4936)	Time_above_140	0.658791	0.0203492	0.0459084	-0.0710291	0.111728
Y ~ M	% Proteins	Roseburia hominis (SGB_4936)	Time_above_140	0.309724	-0.121163	0.118512	-0.357055	0.114728
Total	% Proteins	Roseburia hominis (SGB_4936)	Time_above_140	0.00872403	-0.125466	0.0466481	-0.218317	-0.0326154
Direct	% Proteins	Roseburia hominis (SGB_4936)	Time_above_140	0.0100712	-0.123307	0.0467475	-0.216374	-0.0302395
Indirect	% Proteins	Roseburia hominis (SGB_4936)	Time_above_140	0.8	-0.00215967	0.00700273	-0.0245814	0.0060913
M ~ X	% Proteins	Roseburia hominis (SGB_4936)	bt__hba1c	0.620832	0.0221893	0.0446845	-0.0667187	0.111097
Y ~ M	% Proteins	Roseburia hominis (SGB_4936)	bt__hba1c	0.759434	0.00776955	0.0252865	-0.0425427	0.0580818
Total	% Proteins	Roseburia hominis (SGB_4936)	bt__hba1c	0.120807	-0.0157407	0.0100394	-0.035716	0.00423466
Direct	% Proteins	Roseburia hominis (SGB_4936)	bt__hba1c	0.118239	-0.0159615	0.0101074	-0.0360759	0.00415289
Indirect	% Proteins	Roseburia hominis (SGB_4936)	bt__hba1c	0.824	0.000220845	0.00143236	-0.00149794	0.00561873
M ~ X	% Proteins	Unclassified (SGB_4964)	Time_above_140	0.924373	0.0051131	0.0536826	-0.101828	0.112054
Y ~ M	% Proteins	Unclassified (SGB_4964)	Time_above_140	0.138811	-0.162569	0.108658	-0.379026	0.0538893
Total	% Proteins	Unclassified (SGB_4964)	Time_above_140	0.00089865	-0.164664	0.0476108	-0.25951	-0.0698188
Direct	% Proteins	Unclassified (SGB_4964)	Time_above_140	0.000859696	-0.163853	0.0471607	-0.257823	-0.0698831
Indirect	% Proteins	Unclassified (SGB_4964)	Time_above_140	0.892	-0.000811412	0.0114011	-0.0222798	0.024268
M ~ X	% Proteins	Unclassified (SGB_4964)	bt__hba1c	0.969456	-0.0020345	0.0529592	-0.107512	0.103443
Y ~ M	% Proteins	Unclassified (SGB_4964)	bt__hba1c	0.112715	-0.0341819	0.0213016	-0.0766077	0.00824384
Total	% Proteins	Unclassified (SGB_4964)	bt__hba1c	0.055856	-0.0189544	0.00976077	-0.0383946	0.000485882
Direct	% Proteins	Unclassified (SGB_4964)	bt__hba1c	0.0524454	-0.0190243	0.00965343	-0.0382549	0.000206327
Indirect	% Proteins	Unclassified (SGB_4964)	bt__hba1c	0.94	6.99125e-05	0.00244362	-0.00445791	0.00594714
M ~ X	% Proteins	Unclassified (SGB_4767)	Time_above_140	0.843062	0.00913368	0.0459792	-0.0824227	0.10069
Y ~ M	% Proteins	Unclassified (SGB_4767)	Time_above_140	0.152656	-0.183119	0.12677	-0.435549	0.0693119
Total	% Proteins	Unclassified (SGB_4767)	Time_above_140	0.00217354	-0.154678	0.0487605	-0.251772	-0.0575832
Direct	% Proteins	Unclassified (SGB_4767)	Time_above_140	0.00225608	-0.153084	0.0484234	-0.249527	-0.05664
Indirect	% Proteins	Unclassified (SGB_4767)	Time_above_140	0.9	-0.00159414	0.00847735	-0.0222975	0.00954195
M ~ X	% Proteins	Unclassified (SGB_4767)	bt__hba1c	0.685876	0.0183908	0.0453031	-0.0717827	0.108564
Y ~ M	% Proteins	Unclassified (SGB_4767)	bt__hba1c	0.339834	-0.0241645	0.0251635	-0.0742513	0.0259222
Total	% Proteins	Unclassified (SGB_4767)	bt__hba1c	0.0374729	-0.0210028	0.00992457	-0.0407572	-0.00124844
Direct	% Proteins	Unclassified (SGB_4767)	bt__hba1c	0.0416885	-0.0206013	0.00994862	-0.0404075	-0.000795102
Indirect	% Proteins	Unclassified (SGB_4767)	bt__hba1c	0.764	-0.00040152	0.00133314	-0.00450917	0.00145805
M ~ X	% Proteins	Faecalibacterium prausnitzii (SGB_15342)	Time_above_140	0.00352689	-0.130512	0.043422	-0.216909	-0.0441163
Y ~ M	% Proteins	Faecalibacterium prausnitzii (SGB_15342)	Time_above_140	0.194216	-0.164494	0.125658	-0.414514	0.0855262
Total	% Proteins	Faecalibacterium prausnitzii (SGB_15342)	Time_above_140	0.00170093	-0.159767	0.0492141	-0.257688	-0.0618465
Direct	% Proteins	Faecalibacterium prausnitzii (SGB_15342)	Time_above_140	0.000130218	-0.201449	0.0500937	-0.301139	-0.10176
Indirect	% Proteins	Faecalibacterium prausnitzii (SGB_15342)	Time_above_140	0.008	0.0416821	0.0187655	0.0147398	0.0956348
M ~ X	% Proteins	Faecalibacterium prausnitzii (SGB_15342)	bt__hba1c	0.00505428	-0.123852	0.0430004	-0.209379	-0.0383264
Y ~ M	% Proteins	Faecalibacterium prausnitzii (SGB_15342)	bt__hba1c	0.895183	0.00323451	0.0244754	-0.045446	0.051915
Total	% Proteins	Faecalibacterium prausnitzii (SGB_15342)	bt__hba1c	0.0603249	-0.0187474	0.00984434	-0.0383274	0.000832614
Direct	% Proteins	Faecalibacterium prausnitzii (SGB_15342)	bt__hba1c	0.0551676	-0.0201806	0.0103741	-0.0408179	0.000456808
Indirect	% Proteins	Faecalibacterium prausnitzii (SGB_15342)	bt__hba1c	0.6	0.00143317	0.00329774	-0.00519494	0.00810535
M ~ X	Fruits	Unclassified (SGB_15054)	Time_above_140	0.203364	-0.0765878	0.0596975	-0.195461	0.042285
Y ~ M	Fruits	Unclassified (SGB_15054)	Time_above_140	0.110189	-0.17012	0.105274	-0.379747	0.0395067
Total	Fruits	Unclassified (SGB_15054)	Time_above_140	0.639785	-0.0265889	0.0565893	-0.139273	0.0860948
Direct	Fruits	Unclassified (SGB_15054)	Time_above_140	0.476104	-0.0404649	0.0565048	-0.153004	0.0720741
Indirect	Fruits	Unclassified (SGB_15054)	Time_above_140	0.164	0.013876	0.0125492	-0.00131258	0.0532346
M ~ X	Fruits	Unclassified (SGB_15054)	bt__hba1c	0.209191	-0.073767	0.0582623	-0.189735	0.0422012
Y ~ M	Fruits	Unclassified (SGB_15054)	bt__hba1c	0.0528976	-0.0427179	0.0217364	-0.085983	0.000547309
Total	Fruits	Unclassified (SGB_15054)	bt__hba1c	0.142413	-0.017018	0.0114859	-0.03988	0.00584408
Direct	Fruits	Unclassified (SGB_15054)	bt__hba1c	0.072937	-0.0205784	0.0113206	-0.043116	0.00195918
Indirect	Fruits	Unclassified (SGB_15054)	bt__hba1c	0.12	0.00356044	0.00236358	0.000444485	0.0104368
M ~ X	Fruits	Unclassified (SGB_15346)	Time_above_140	0.415662	-0.0440396	0.0538236	-0.151152	0.0630728
Y ~ M	Fruits	Unclassified (SGB_15346)	Time_above_140	0.606432	-0.0588538	0.113789	-0.285302	0.167594
Total	Fruits	Unclassified (SGB_15346)	Time_above_140	0.600457	-0.0289238	0.0550053	-0.138388	0.0805404
Direct	Fruits	Unclassified (SGB_15346)	Time_above_140	0.568342	-0.0317794	0.0554715	-0.142193	0.0786339
Indirect	Fruits	Unclassified (SGB_15346)	Time_above_140	0.7	0.00285564	0.0112135	-0.00962419	0.0405681
M ~ X	Fruits	Unclassified (SGB_15346)	bt__hba1c	0.308037	-0.0547053	0.0533332	-0.160802	0.0513914
Y ~ M	Fruits	Unclassified (SGB_15346)	bt__hba1c	0.514445	-0.015501	0.0236738	-0.0625958	0.0315937
Total	Fruits	Unclassified (SGB_15346)	bt__hba1c	0.100088	-0.0188719	0.0113467	-0.0414441	0.00370027
Direct	Fruits	Unclassified (SGB_15346)	bt__hba1c	0.0845692	-0.0199729	0.011438	-0.0427309	0.00278511
Indirect	Fruits	Unclassified (SGB_15346)	bt__hba1c	0.668	0.00110101	0.00221744	-0.000947324	0.00937482
M ~ X	Fruits	Unclassified (SGB_15216)	Time_above_140	0.547377	-0.0364131	0.0602393	-0.156442	0.0836162
Y ~ M	Fruits	Unclassified (SGB_15216)	Time_above_140	0.526972	-0.0724279	0.113945	-0.299468	0.154612
Total	Fruits	Unclassified (SGB_15216)	Time_above_140	0.42526	-0.0473813	0.0590968	-0.165134	0.0703716
Direct	Fruits	Unclassified (SGB_15216)	Time_above_140	0.400606	-0.0502656	0.0594521	-0.168754	0.0682224
Indirect	Fruits	Unclassified (SGB_15216)	Time_above_140	0.644	0.0028843	0.00844592	-0.00428097	0.0355761
M ~ X	Fruits	Unclassified (SGB_15216)	bt__hba1c	0.525449	-0.0378888	0.0593915	-0.156203	0.0804251
Y ~ M	Fruits	Unclassified (SGB_15216)	bt__hba1c	0.9256	0.0022919	0.0244608	-0.0464365	0.0510203
Total	Fruits	Unclassified (SGB_15216)	bt__hba1c	0.0436348	-0.0251938	0.0122761	-0.0496491	-0.000738439
Direct	Fruits	Unclassified (SGB_15216)	bt__hba1c	0.0452225	-0.0252432	0.0123921	-0.0499349	-0.000551471
Indirect	Fruits	Unclassified (SGB_15216)	bt__hba1c	0.904	4.94029e-05	0.00136975	-0.00246713	0.00365261
M ~ X	Fruits	Unclassified (SGB_15254)	Time_above_140	0.84647	-0.00949571	0.0488702	-0.106872	0.0878803
Y ~ M	Fruits	Unclassified (SGB_15254)	Time_above_140	0.542712	-0.0822118	0.134433	-0.350075	0.185651
Total	Fruits	Unclassified (SGB_15254)	Time_above_140	0.561064	-0.0330149	0.0565421	-0.145678	0.0796477
Direct	Fruits	Unclassified (SGB_15254)	Time_above_140	0.553432	-0.0338128	0.0567922	-0.147	0.0793739
Indirect	Fruits	Unclassified (SGB_15254)	Time_above_140	0.836	0.000797902	0.00772979	-0.00847744	0.0235334
M ~ X	Fruits	Unclassified (SGB_15254)	bt__hba1c	0.771905	-0.0140836	0.0484082	-0.110518	0.0823505
Y ~ M	Fruits	Unclassified (SGB_15254)	bt__hba1c	0.211766	-0.0353539	0.0280705	-0.0912732	0.0205653
Total	Fruits	Unclassified (SGB_15254)	bt__hba1c	0.158296	-0.0167307	0.0117405	-0.040119	0.00665767
Direct	Fruits	Unclassified (SGB_15254)	bt__hba1c	0.144328	-0.017248	0.0116898	-0.0405405	0.00604446
Indirect	Fruits	Unclassified (SGB_15254)	bt__hba1c	0.696	0.000517353	0.00226675	-0.00260782	0.00749234
M ~ X	Fruits	Faecalibacterium prausnitzii (SGB_15316)	Time_above_140	0.531602	-0.0261166	0.0415719	-0.108816	0.0565833
Y ~ M	Fruits	Faecalibacterium prausnitzii (SGB_15316)	Time_above_140	0.492081	-0.104647	0.151641	-0.406309	0.197015
Total	Fruits	Faecalibacterium prausnitzii (SGB_15316)	Time_above_140	0.510433	-0.0378359	0.057236	-0.151697	0.0760247
Direct	Fruits	Faecalibacterium prausnitzii (SGB_15316)	Time_above_140	0.480661	-0.0407642	0.0575349	-0.155241	0.0737122
Indirect	Fruits	Faecalibacterium prausnitzii (SGB_15316)	Time_above_140	0.564	0.00292828	0.00655341	-0.0053703	0.023062
M ~ X	Fruits	Faecalibacterium prausnitzii (SGB_15316)	bt__hba1c	0.544869	-0.0246757	0.0405892	-0.105392	0.0560404
Y ~ M	Fruits	Faecalibacterium prausnitzii (SGB_15316)	bt__hba1c	0.695248	-0.0120352	0.0306169	-0.0729202	0.0488498
Total	Fruits	Faecalibacterium prausnitzii (SGB_15316)	bt__hba1c	0.0926493	-0.0191075	0.0112334	-0.0414463	0.00323125
Direct	Fruits	Faecalibacterium prausnitzii (SGB_15316)	bt__hba1c	0.08851	-0.0194899	0.0113079	-0.0419809	0.00300107
Indirect	Fruits	Faecalibacterium prausnitzii (SGB_15316)	bt__hba1c	0.696	0.000382355	0.00151708	-0.00135002	0.00514126
M ~ X	Fruits	Unclassified (SGB_15266)	Time_above_140	0.17898	-0.0930814	0.0683783	-0.230115	0.0439519
Y ~ M	Fruits	Unclassified (SGB_15266)	Time_above_140	0.730339	-0.0492303	0.142106	-0.334018	0.235557
Total	Fruits	Unclassified (SGB_15266)	Time_above_140	0.761167	-0.0223858	0.0732848	-0.169252	0.12448
Direct	Fruits	Unclassified (SGB_15266)	Time_above_140	0.711878	-0.0278768	0.0750819	-0.178407	0.122653
Indirect	Fruits	Unclassified (SGB_15266)	Time_above_140	0.768	0.00549103	0.0156073	-0.0166026	0.0460068
M ~ X	Fruits	Unclassified (SGB_15266)	bt__hba1c	0.316455	-0.0705527	0.0697982	-0.210375	0.06927
Y ~ M	Fruits	Unclassified (SGB_15266)	bt__hba1c	0.290144	-0.0278056	0.0260375	-0.0799649	0.0243537
Total	Fruits	Unclassified (SGB_15266)	bt__hba1c	0.087882	-0.0234558	0.0135035	-0.0505065	0.00359493
Direct	Fruits	Unclassified (SGB_15266)	bt__hba1c	0.0609863	-0.0258813	0.0135306	-0.0529972	0.00123463
Indirect	Fruits	Unclassified (SGB_15266)	bt__hba1c	0.432	0.00242551	0.00289969	-0.000982034	0.0100648
M ~ X	Fruits	Flavonifractor plautii (SGB_15132)	Time_above_140	0.637318	-0.0258489	0.0545539	-0.134936	0.0832384
Y ~ M	Fruits	Flavonifractor plautii (SGB_15132)	Time_above_140	0.477274	-0.123661	0.172927	-0.46945	0.222129
Total	Fruits	Flavonifractor plautii (SGB_15132)	Time_above_140	0.983002	-0.00158574	0.0741247	-0.149807	0.146636
Direct	Fruits	Flavonifractor plautii (SGB_15132)	Time_above_140	0.948887	-0.00479982	0.0745631	-0.153948	0.144349
Indirect	Fruits	Flavonifractor plautii (SGB_15132)	Time_above_140	0.796	0.00321409	0.0138242	-0.0137471	0.0484718
M ~ X	Fruits	Flavonifractor plautii (SGB_15132)	bt__hba1c	0.615834	-0.026488	0.052528	-0.131457	0.0784808
Y ~ M	Fruits	Flavonifractor plautii (SGB_15132)	bt__hba1c	0.89457	0.00431759	0.0324485	-0.0605256	0.0691607
Total	Fruits	Flavonifractor plautii (SGB_15132)	bt__hba1c	0.0941556	-0.0225311	0.0132574	-0.0490238	0.00396167
Direct	Fruits	Flavonifractor plautii (SGB_15132)	bt__hba1c	0.0978325	-0.0225072	0.0133907	-0.0492748	0.00426047
Indirect	Fruits	Flavonifractor plautii (SGB_15132)	bt__hba1c	0.952	-2.38854e-05	0.00222229	-0.00506816	0.00452557
M ~ X	Fruits	Unclassified (SGB_15265)	Time_above_140	0.916677	0.00563438	0.0536254	-0.10167	0.112939
Y ~ M	Fruits	Unclassified (SGB_15265)	Time_above_140	0.0622674	-0.324573	0.17079	-0.666324	0.0171773
Total	Fruits	Unclassified (SGB_15265)	Time_above_140	0.281108	-0.0780618	0.0717613	-0.221656	0.0655322
Direct	Fruits	Unclassified (SGB_15265)	Time_above_140	0.282294	-0.0762472	0.0702567	-0.216881	0.0643869
Indirect	Fruits	Unclassified (SGB_15265)	Time_above_140	0.94	-0.00181451	0.0170301	-0.0468172	0.022779
M ~ X	Fruits	Unclassified (SGB_15265)	bt__hba1c	0.744884	0.0176539	0.0540047	-0.0903715	0.125679
Y ~ M	Fruits	Unclassified (SGB_15265)	bt__hba1c	0.0345297	-0.0698174	0.0322769	-0.134381	-0.00525406
Total	Fruits	Unclassified (SGB_15265)	bt__hba1c	0.172885	-0.019055	0.0138137	-0.0466866	0.00857663
Direct	Fruits	Unclassified (SGB_15265)	bt__hba1c	0.189173	-0.0178542	0.0134407	-0.0447489	0.00904063
Indirect	Fruits	Unclassified (SGB_15265)	bt__hba1c	0.716	-0.00120081	0.00355053	-0.0109738	0.00449699
M ~ X	Fruits	Unclassified (SGB_4721)	Time_above_140	0.770325	-0.0191399	0.0651731	-0.150327	0.112047
Y ~ M	Fruits	Unclassified (SGB_4721)	Time_above_140	0.0818217	-0.237659	0.13358	-0.506541	0.0312225
Total	Fruits	Unclassified (SGB_4721)	Time_above_140	0.843071	0.0121592	0.0610743	-0.110777	0.135095
Direct	Fruits	Unclassified (SGB_4721)	Time_above_140	0.899109	0.00762468	0.0597992	-0.112817	0.128066
Indirect	Fruits	Unclassified (SGB_4721)	Time_above_140	0.812	0.00453451	0.0179388	-0.0162653	0.0629543
M ~ X	Fruits	Unclassified (SGB_4721)	bt__hba1c	0.770325	-0.0191399	0.0651731	-0.150327	0.112047
Y ~ M	Fruits	Unclassified (SGB_4721)	bt__hba1c	0.040098	-0.0584902	0.027687	-0.114221	-0.00275905
Total	Fruits	Unclassified (SGB_4721)	bt__hba1c	0.2554	-0.014568	0.0126493	-0.0400296	0.0108936
Direct	Fruits	Unclassified (SGB_4721)	bt__hba1c	0.203267	-0.0157169	0.0121734	-0.0402354	0.00880158
Indirect	Fruits	Unclassified (SGB_4721)	bt__hba1c	0.828	0.00114891	0.00439016	-0.00619847	0.0118751
M ~ X	Fruits	Unclassified (SGB_4957)	Time_above_140	0.694899	0.0290855	0.0734904	-0.12061	0.178781
Y ~ M	Fruits	Unclassified (SGB_4957)	Time_above_140	0.311374	-0.157602	0.153218	-0.469697	0.154493
Total	Fruits	Unclassified (SGB_4957)	Time_above_140	0.856376	0.0118351	0.0648655	-0.120292	0.143962
Direct	Fruits	Unclassified (SGB_4957)	Time_above_140	0.801193	0.0164994	0.0649649	-0.115997	0.148996
Indirect	Fruits	Unclassified (SGB_4957)	Time_above_140	0.72	-0.00466431	0.0215764	-0.0532879	0.0302389
M ~ X	Fruits	Unclassified (SGB_4957)	bt__hba1c	0.620843	0.0357185	0.0715295	-0.109809	0.181246
Y ~ M	Fruits	Unclassified (SGB_4957)	bt__hba1c	0.00111281	-0.117763	0.0329677	-0.184836	-0.0506893
Total	Fruits	Unclassified (SGB_4957)	bt__hba1c	0.981071	0.0003828	0.016012	-0.0321939	0.0329595
Direct	Fruits	Unclassified (SGB_4957)	bt__hba1c	0.740429	0.00462378	0.0138365	-0.0235602	0.0328077
[truncated: 3,891 more rows]

## Sheet: diet-species-glucose MED
path	x	m	y	p	coef	se	CI[2.5%]	CI[97.5%]
M ~ X	% Fibers	Faecalibacterium prausnitzii (SGB_15333)	Time_above_140	0.640811	-0.0220872	0.0471506	-0.115996	0.0718213
Y ~ M	% Fibers	Faecalibacterium prausnitzii (SGB_15333)	Time_above_140	0.0113173	0.18305	0.070513	0.0426107	0.323488
Total	% Fibers	Faecalibacterium prausnitzii (SGB_15333)	Time_above_140	0.731708	-0.0104137	0.0302621	-0.070686	0.0498585
Direct	% Fibers	Faecalibacterium prausnitzii (SGB_15333)	Time_above_140	0.827698	-0.00638908	0.0292518	-0.0646617	0.0518836
Indirect	% Fibers	Faecalibacterium prausnitzii (SGB_15333)	Time_above_140	0.636	-0.00402466	0.00881613	-0.022249	0.0126345
M ~ X	% Fibers	Faecalibacterium prausnitzii (SGB_15333)	bt__hba1c	0.488909	-0.0327781	0.0471453	-0.1266	0.0610441
Y ~ M	% Fibers	Faecalibacterium prausnitzii (SGB_15333)	bt__hba1c	0.0788889	-0.0338436	0.0190143	-0.0716833	0.00399603
Total	% Fibers	Faecalibacterium prausnitzii (SGB_15333)	bt__hba1c	0.581021	-0.00453526	0.00818415	-0.0208222	0.0117517
Direct	% Fibers	Faecalibacterium prausnitzii (SGB_15333)	bt__hba1c	0.484893	-0.0056787	0.00809212	-0.0217857	0.0104283
Indirect	% Fibers	Faecalibacterium prausnitzii (SGB_15333)	bt__hba1c	0.54	0.00114344	0.00217587	-0.00120607	0.00775335
M ~ X	% Fibers	Unclassified (SGB_4659)	Time_above_140	0.485474	-0.0428512	0.0609769	-0.165327	0.0796244
Y ~ M	% Fibers	Unclassified (SGB_4659)	Time_above_140	0.650129	0.0438458	0.0960838	-0.149144	0.236836
Total	% Fibers	Unclassified (SGB_4659)	Time_above_140	0.241533	-0.0487663	0.0411453	-0.131409	0.0338765
Direct	% Fibers	Unclassified (SGB_4659)	Time_above_140	0.261887	-0.0473506	0.0417177	-0.131185	0.0364843
Indirect	% Fibers	Unclassified (SGB_4659)	Time_above_140	0.704	-0.00141574	0.00719581	-0.0198636	0.00725753
M ~ X	% Fibers	Unclassified (SGB_4659)	bt__hba1c	0.461684	-0.0438485	0.0591292	-0.1625	0.0748029
Y ~ M	% Fibers	Unclassified (SGB_4659)	bt__hba1c	0.703872	0.00875624	0.0229102	-0.0372164	0.0547289
Total	% Fibers	Unclassified (SGB_4659)	bt__hba1c	0.602197	-0.00514376	0.009808	-0.0248249	0.0145374
Direct	% Fibers	Unclassified (SGB_4659)	bt__hba1c	0.630702	-0.00481015	0.00994544	-0.0247765	0.0151562
Indirect	% Fibers	Unclassified (SGB_4659)	bt__hba1c	0.804	-0.00033361	0.00188478	-0.00695119	0.00161823
M ~ X	% Fibers	Faecalibacterium prausnitzii (SGB_15332)	Time_above_140	0.29086	-0.0352929	0.0331901	-0.101356	0.0307704
Y ~ M	% Fibers	Faecalibacterium prausnitzii (SGB_15332)	Time_above_140	0.0303578	0.224822	0.101957	0.0218813	0.427763
Total	% Fibers	Faecalibacterium prausnitzii (SGB_15332)	Time_above_140	0.514925	-0.0203606	0.031126	-0.0823152	0.0415941
Direct	% Fibers	Faecalibacterium prausnitzii (SGB_15332)	Time_above_140	0.682233	-0.0126038	0.0306696	-0.0736623	0.0484547
Indirect	% Fibers	Faecalibacterium prausnitzii (SGB_15332)	Time_above_140	0.22	-0.00775676	0.00752477	-0.0317623	0.00213387
M ~ X	% Fibers	Faecalibacterium prausnitzii (SGB_15332)	bt__hba1c	0.174207	-0.0469757	0.0342747	-0.115147	0.0211954
Y ~ M	% Fibers	Faecalibacterium prausnitzii (SGB_15332)	bt__hba1c	0.413112	-0.0208861	0.0253915	-0.0713888	0.0296165
Total	% Fibers	Faecalibacterium prausnitzii (SGB_15332)	bt__hba1c	0.591273	-0.00433232	0.00803647	-0.0203165	0.0116519
Direct	% Fibers	Faecalibacterium prausnitzii (SGB_15332)	bt__hba1c	0.506063	-0.00543371	0.00813532	-0.0216175	0.01075
Indirect	% Fibers	Faecalibacterium prausnitzii (SGB_15332)	bt__hba1c	0.404	0.00110139	0.00169786	-0.000713096	0.00734671
M ~ X	% Fibers	Eubacterium ventriosum (SGB_5045)	Time_above_140	0.67624	0.0224536	0.0535463	-0.0843147	0.129222
Y ~ M	% Fibers	Eubacterium ventriosum (SGB_5045)	Time_above_140	0.729024	0.0254738	0.0732439	-0.12057	0.171518
Total	% Fibers	Eubacterium ventriosum (SGB_5045)	Time_above_140	0.533629	-0.0206582	0.0330251	-0.0865083	0.0451919
Direct	% Fibers	Eubacterium ventriosum (SGB_5045)	Time_above_140	0.524425	-0.0212827	0.0332674	-0.0876325	0.045067
Indirect	% Fibers	Eubacterium ventriosum (SGB_5045)	Time_above_140	0.932	0.000624557	0.00362702	-0.00281973	0.0146955
M ~ X	% Fibers	Eubacterium ventriosum (SGB_5045)	bt__hba1c	0.750242	0.0166945	0.0522506	-0.0874172	0.120806
Y ~ M	% Fibers	Eubacterium ventriosum (SGB_5045)	bt__hba1c	0.387847	-0.0172385	0.0198451	-0.0567807	0.0223038
Total	% Fibers	Eubacterium ventriosum (SGB_5045)	bt__hba1c	0.749003	-0.00287917	0.00896521	-0.0207427	0.0149844
Direct	% Fibers	Eubacterium ventriosum (SGB_5045)	bt__hba1c	0.77362	-0.00259496	0.00898806	-0.0205081	0.0153182
Indirect	% Fibers	Eubacterium ventriosum (SGB_5045)	bt__hba1c	0.732	-0.000284212	0.00128198	-0.00454843	0.0011398
M ~ X	% Fibers	Unclassified (SGB_4714)	Time_above_140	0.0902218	-0.0667653	0.0389248	-0.144243	0.0107126
Y ~ M	% Fibers	Unclassified (SGB_4714)	Time_above_140	0.950496	0.00551093	0.0884843	-0.170613	0.181635
Total	% Fibers	Unclassified (SGB_4714)	Time_above_140	0.445661	-0.0238101	0.0310633	-0.0856401	0.0380198
Direct	% Fibers	Unclassified (SGB_4714)	Time_above_140	0.447328	-0.0243152	0.0318372	-0.0876981	0.0390677
Indirect	% Fibers	Unclassified (SGB_4714)	Time_above_140	0.94	0.000505072	0.00851844	-0.0145978	0.0222161
M ~ X	% Fibers	Unclassified (SGB_4714)	bt__hba1c	0.123922	-0.0593455	0.0381819	-0.135288	0.0165967
Y ~ M	% Fibers	Unclassified (SGB_4714)	bt__hba1c	0.847524	-0.00451027	0.0233838	-0.0510197	0.0419992
Total	% Fibers	Unclassified (SGB_4714)	bt__hba1c	0.460514	-0.00609939	0.00822632	-0.0224612	0.0102624
Direct	% Fibers	Unclassified (SGB_4714)	bt__hba1c	0.437101	-0.00655238	0.00839064	-0.023244	0.0101393
Indirect	% Fibers	Unclassified (SGB_4714)	bt__hba1c	0.704	0.000452984	0.00189345	-0.00271339	0.00549498
M ~ X	% Fibers	Alistipes putredinis (SGB_2318)	Time_above_140	0.117133	-0.396298	0.241992	-0.901084	0.108488
Y ~ M	% Fibers	Alistipes putredinis (SGB_2318)	Time_above_140	0.894003	0.0105928	0.0784967	-0.153149	0.174334
Total	% Fibers	Alistipes putredinis (SGB_2318)	Time_above_140	0.375411	-0.0804193	0.0887042	-0.265453	0.104614
Direct	% Fibers	Alistipes putredinis (SGB_2318)	Time_above_140	0.383199	-0.0864423	0.0968352	-0.289121	0.116236
Indirect	% Fibers	Alistipes putredinis (SGB_2318)	Time_above_140	0.66	0.00602298	0.0391113	-0.0683639	0.0935231
M ~ X	% Fibers	Alistipes putredinis (SGB_2318)	bt__hba1c	0.117133	-0.396298	0.241992	-0.901084	0.108488
Y ~ M	% Fibers	Alistipes putredinis (SGB_2318)	bt__hba1c	0.0105216	-0.0441243	0.0156335	-0.0767353	-0.0115134
Total	% Fibers	Alistipes putredinis (SGB_2318)	bt__hba1c	0.917065	-0.00224619	0.0212999	-0.0466769	0.0421845
Direct	% Fibers	Alistipes putredinis (SGB_2318)	bt__hba1c	0.253528	-0.0223786	0.0190048	-0.0621562	0.017399
Indirect	% Fibers	Alistipes putredinis (SGB_2318)	bt__hba1c	0.224	0.0201324	0.0168346	-0.0108418	0.0590826
M ~ X	Whole grains	Faecalibacterium prausnitzii (SGB_15333)	Time_above_140	0.814742	-0.00524935	0.0223256	-0.0497146	0.0392159
Y ~ M	Whole grains	Faecalibacterium prausnitzii (SGB_15333)	Time_above_140	0.0113173	0.18305	0.070513	0.0426107	0.323488
Total	Whole grains	Faecalibacterium prausnitzii (SGB_15333)	Time_above_140	0.549665	0.00858795	0.0142908	-0.0198746	0.0370505
Direct	Whole grains	Faecalibacterium prausnitzii (SGB_15333)	Time_above_140	0.4902	0.00955579	0.0137811	-0.0178975	0.0370091
Indirect	Whole grains	Faecalibacterium prausnitzii (SGB_15333)	Time_above_140	0.744	-0.000967837	0.00427391	-0.00973344	0.00677806
M ~ X	Whole grains	Faecalibacterium prausnitzii (SGB_15333)	bt__hba1c	0.518417	-0.0141677	0.0218416	-0.0576338	0.0292984
Y ~ M	Whole grains	Faecalibacterium prausnitzii (SGB_15333)	bt__hba1c	0.0788889	-0.0338436	0.0190143	-0.0716833	0.00399603
Total	Whole grains	Faecalibacterium prausnitzii (SGB_15333)	bt__hba1c	0.77029	0.00111198	0.00379532	-0.00644095	0.00866491
Direct	Whole grains	Faecalibacterium prausnitzii (SGB_15333)	bt__hba1c	0.866043	0.000635822	0.00375699	-0.00684228	0.00811392
Indirect	Whole grains	Faecalibacterium prausnitzii (SGB_15333)	bt__hba1c	0.452	0.000476161	0.000880801	-0.000622231	0.00316167
M ~ X	Whole grains	Unclassified (SGB_4659)	Time_above_140	0.677398	-0.0129077	0.0308452	-0.0748621	0.0490467
Y ~ M	Whole grains	Unclassified (SGB_4659)	Time_above_140	0.650129	0.0438458	0.0960838	-0.149144	0.236836
Total	Whole grains	Unclassified (SGB_4659)	Time_above_140	0.297489	0.0219065	0.0208077	-0.0198869	0.0637
Direct	Whole grains	Unclassified (SGB_4659)	Time_above_140	0.288095	0.0225512	0.0209979	-0.0196457	0.064748
Indirect	Whole grains	Unclassified (SGB_4659)	Time_above_140	0.764	-0.000644652	0.00403024	-0.0137796	0.00360613
M ~ X	Whole grains	Unclassified (SGB_4659)	bt__hba1c	0.641234	-0.0136766	0.0291791	-0.0722288	0.0448756
Y ~ M	Whole grains	Unclassified (SGB_4659)	bt__hba1c	0.703872	0.00875624	0.0229102	-0.0372164	0.0547289
Total	Whole grains	Unclassified (SGB_4659)	bt__hba1c	0.546724	0.00292437	0.00482054	-0.00674875	0.0125975
Direct	Whole grains	Unclassified (SGB_4659)	bt__hba1c	0.532942	0.00305699	0.00486943	-0.00671881	0.0128328
Indirect	Whole grains	Unclassified (SGB_4659)	bt__hba1c	0.94	-0.000132617	0.000764829	-0.00342325	0.000585271
M ~ X	Whole grains	Faecalibacterium prausnitzii (SGB_15332)	Time_above_140	0.908002	0.00183932	0.0158657	-0.0297405	0.0334191
Y ~ M	Whole grains	Faecalibacterium prausnitzii (SGB_15332)	Time_above_140	0.0303578	0.224822	0.101957	0.0218813	0.427763
Total	Whole grains	Faecalibacterium prausnitzii (SGB_15332)	Time_above_140	0.463541	0.0108755	0.0147642	-0.018512	0.0402629
Direct	Whole grains	Faecalibacterium prausnitzii (SGB_15332)	Time_above_140	0.470338	0.0104637	0.0144235	-0.0182512	0.0391786
Indirect	Whole grains	Faecalibacterium prausnitzii (SGB_15332)	Time_above_140	0.892	0.000411739	0.00308354	-0.00600446	0.0069809
M ~ X	Whole grains	Faecalibacterium prausnitzii (SGB_15332)	bt__hba1c	0.742973	-0.00529887	0.0161053	-0.0373316	0.0267338
Y ~ M	Whole grains	Faecalibacterium prausnitzii (SGB_15332)	bt__hba1c	0.413112	-0.0208861	0.0253915	-0.0713888	0.0296165
Total	Whole grains	Faecalibacterium prausnitzii (SGB_15332)	bt__hba1c	0.788433	0.00100728	0.00374155	-0.00643451	0.00844906
Direct	Whole grains	Faecalibacterium prausnitzii (SGB_15332)	bt__hba1c	0.811478	0.000897772	0.00375181	-0.00656578	0.00836133
Indirect	Whole grains	Faecalibacterium prausnitzii (SGB_15332)	bt__hba1c	0.816	0.000109504	0.000463251	-0.000496964	0.00159383
M ~ X	Whole grains	Eubacterium ventriosum (SGB_5045)	Time_above_140	0.266115	0.0290165	0.0258872	-0.0226011	0.0806341
Y ~ M	Whole grains	Eubacterium ventriosum (SGB_5045)	Time_above_140	0.729024	0.0254738	0.0732439	-0.12057	0.171518
Total	Whole grains	Eubacterium ventriosum (SGB_5045)	Time_above_140	0.253242	0.0184096	0.0159825	-0.0134586	0.0502777
Direct	Whole grains	Eubacterium ventriosum (SGB_5045)	Time_above_140	0.271747	0.0179831	0.0162334	-0.0143934	0.0503596
Indirect	Whole grains	Eubacterium ventriosum (SGB_5045)	Time_above_140	0.896	0.000426473	0.00239201	-0.00300075	0.00590135
M ~ X	Whole grains	Eubacterium ventriosum (SGB_5045)	bt__hba1c	0.348388	0.0232611	0.0246485	-0.0258521	0.0723743
Y ~ M	Whole grains	Eubacterium ventriosum (SGB_5045)	bt__hba1c	0.387847	-0.0172385	0.0198451	-0.0567807	0.0223038
Total	Whole grains	Eubacterium ventriosum (SGB_5045)	bt__hba1c	0.391704	0.00364743	0.00423344	-0.00478788	0.0120827
Direct	Whole grains	Eubacterium ventriosum (SGB_5045)	bt__hba1c	0.339414	0.00409714	0.00426066	-0.00439434	0.0125886
Indirect	Whole grains	Eubacterium ventriosum (SGB_5045)	bt__hba1c	0.452	-0.000449708	0.000635202	-0.00248524	0.000336315
M ~ X	Whole grains	Unclassified (SGB_4714)	Time_above_140	0.196393	-0.0253819	0.0194811	-0.0641581	0.0133942
Y ~ M	Whole grains	Unclassified (SGB_4714)	Time_above_140	0.950496	0.00551093	0.0884843	-0.170613	0.181635
Total	Whole grains	Unclassified (SGB_4714)	Time_above_140	0.368443	0.0139356	0.0154058	-0.0167288	0.0446
Direct	Whole grains	Unclassified (SGB_4714)	Time_above_140	0.361566	0.0143779	0.0156661	-0.0168108	0.0455667
Indirect	Whole grains	Unclassified (SGB_4714)	Time_above_140	0.916	-0.000442332	0.00330556	-0.00973918	0.00481273
M ~ X	Whole grains	Unclassified (SGB_4714)	bt__hba1c	0.151535	-0.0268472	0.0185478	-0.0637381	0.0100437
Y ~ M	Whole grains	Unclassified (SGB_4714)	bt__hba1c	0.847524	-0.00451027	0.0233838	-0.0510197	0.0419992
Total	Whole grains	Unclassified (SGB_4714)	bt__hba1c	0.647092	0.00183642	0.00399674	-0.00611294	0.00978578
Direct	Whole grains	Unclassified (SGB_4714)	bt__hba1c	0.666891	0.00175863	0.00407111	-0.0063401	0.00985736
Indirect	Whole grains	Unclassified (SGB_4714)	bt__hba1c	0.792	7.77888e-05	0.000689374	-0.00104707	0.00170113
M ~ X	Whole grains	Alistipes putredinis (SGB_2318)	Time_above_140	0.410437	-0.0778594	0.092609	-0.271038	0.11532
Y ~ M	Whole grains	Alistipes putredinis (SGB_2318)	Time_above_140	0.894003	0.0105928	0.0784967	-0.153149	0.174334
Total	Whole grains	Alistipes putredinis (SGB_2318)	Time_above_140	0.602071	0.0174124	0.0328649	-0.0511426	0.0859675
Direct	Whole grains	Alistipes putredinis (SGB_2318)	Time_above_140	0.587977	0.0188817	0.0342608	-0.052827	0.0905904
Indirect	Whole grains	Alistipes putredinis (SGB_2318)	Time_above_140	0.888	-0.00146928	0.00996803	-0.0406029	0.0129296
M ~ X	Whole grains	Alistipes putredinis (SGB_2318)	bt__hba1c	0.410437	-0.0778594	0.092609	-0.271038	0.11532
Y ~ M	Whole grains	Alistipes putredinis (SGB_2318)	bt__hba1c	0.0105216	-0.0441243	0.0156335	-0.0767353	-0.0115134
Total	Whole grains	Alistipes putredinis (SGB_2318)	bt__hba1c	0.886121	0.00112944	0.00778643	-0.0151128	0.0173717
Direct	Whole grains	Alistipes putredinis (SGB_2318)	bt__hba1c	0.731483	-0.00238755	0.0068559	-0.0167371	0.011962
Indirect	Whole grains	Alistipes putredinis (SGB_2318)	bt__hba1c	0.324	0.00351699	0.00466049	-0.00335661	0.015988
M ~ X	% Lipids	Faecalibacterium prausnitzii (SGB_15333)	Time_above_140	0.944432	-0.00231154	0.0330546	-0.0681455	0.0635224
Y ~ M	% Lipids	Faecalibacterium prausnitzii (SGB_15333)	Time_above_140	0.0113173	0.18305	0.070513	0.0426107	0.323488
Total	% Lipids	Faecalibacterium prausnitzii (SGB_15333)	Time_above_140	0.569828	0.0120758	0.0211564	-0.0300608	0.0542124
Direct	% Lipids	Faecalibacterium prausnitzii (SGB_15333)	Time_above_140	0.541998	0.0124997	0.0204046	-0.0281483	0.0531478
Indirect	% Lipids	Faecalibacterium prausnitzii (SGB_15333)	Time_above_140	0.996	-0.000423931	0.00665591	-0.0148285	0.0121101
M ~ X	% Lipids	Faecalibacterium prausnitzii (SGB_15333)	bt__hba1c	0.714903	0.0118414	0.0323026	-0.0524429	0.0761256
Y ~ M	% Lipids	Faecalibacterium prausnitzii (SGB_15333)	bt__hba1c	0.0788889	-0.0338436	0.0190143	-0.0716833	0.00399603
Total	% Lipids	Faecalibacterium prausnitzii (SGB_15333)	bt__hba1c	0.997109	-2.03753e-05	0.0056061	-0.0111769	0.0111361
Direct	% Lipids	Faecalibacterium prausnitzii (SGB_15333)	bt__hba1c	0.945317	0.000381019	0.00553746	-0.010641	0.0114031
Indirect	% Lipids	Faecalibacterium prausnitzii (SGB_15333)	bt__hba1c	0.664	-0.000401394	0.00139646	-0.004119	0.0017881
M ~ X	% Lipids	Unclassified (SGB_4659)	Time_above_140	0.995979	0.000217075	0.0428558	-0.0858613	0.0862955
Y ~ M	% Lipids	Unclassified (SGB_4659)	Time_above_140	0.650129	0.0438458	0.0960838	-0.149144	0.236836
Total	% Lipids	Unclassified (SGB_4659)	Time_above_140	0.632086	0.0140237	0.02911	-0.0444454	0.0724928
Direct	% Lipids	Unclassified (SGB_4659)	Time_above_140	0.635073	0.0140142	0.0293443	-0.0449553	0.0729837
Indirect	% Lipids	Unclassified (SGB_4659)	Time_above_140	0.872	9.51064e-06	0.00449776	-0.0105244	0.00886903
M ~ X	% Lipids	Unclassified (SGB_4659)	bt__hba1c	0.948242	0.00263331	0.0403704	-0.0783758	0.0836424
Y ~ M	% Lipids	Unclassified (SGB_4659)	bt__hba1c	0.703872	0.00875624	0.0229102	-0.0372164	0.0547289
Total	% Lipids	Unclassified (SGB_4659)	bt__hba1c	0.408213	-0.00553214	0.00663493	-0.0188461	0.00778182
Direct	% Lipids	Unclassified (SGB_4659)	bt__hba1c	0.410163	-0.00555566	0.00669004	-0.0189865	0.00787516
Indirect	% Lipids	Unclassified (SGB_4659)	bt__hba1c	0.94	2.35125e-05	0.00089837	-0.00144868	0.00245522
M ~ X	% Lipids	Faecalibacterium prausnitzii (SGB_15332)	Time_above_140	0.106358	0.0378974	0.0232011	-0.00828323	0.0840781
Y ~ M	% Lipids	Faecalibacterium prausnitzii (SGB_15332)	Time_above_140	0.0303578	0.224822	0.101957	0.0218813	0.427763
Total	% Lipids	Faecalibacterium prausnitzii (SGB_15332)	Time_above_140	0.601564	0.011527	0.0219871	-0.0322373	0.0552913
Direct	% Lipids	Faecalibacterium prausnitzii (SGB_15332)	Time_above_140	0.88735	0.0031084	0.0218714	-0.0404341	0.0466509
Indirect	% Lipids	Faecalibacterium prausnitzii (SGB_15332)	Time_above_140	0.104	0.00841863	0.00724287	-1.08063e-05	0.0294466
M ~ X	% Lipids	Faecalibacterium prausnitzii (SGB_15332)	bt__hba1c	0.0400761	0.04858	0.0232918	0.00225349	0.0949066
Y ~ M	% Lipids	Faecalibacterium prausnitzii (SGB_15332)	bt__hba1c	0.413112	-0.0208861	0.0253915	-0.0713888	0.0296165
Total	% Lipids	Faecalibacterium prausnitzii (SGB_15332)	bt__hba1c	0.98204	0.000125313	0.00554991	-0.0109132	0.0111639
Direct	% Lipids	Faecalibacterium prausnitzii (SGB_15332)	bt__hba1c	0.833916	0.00119971	0.00570338	-0.0101461	0.0125455
Indirect	% Lipids	Faecalibacterium prausnitzii (SGB_15332)	bt__hba1c	0.388	-0.0010744	0.00138493	-0.00472063	0.000863772
M ~ X	% Lipids	Eubacterium ventriosum (SGB_5045)	Time_above_140	0.43221	-0.0313428	0.0396789	-0.11046	0.0477746
Y ~ M	% Lipids	Eubacterium ventriosum (SGB_5045)	Time_above_140	0.729024	0.0254738	0.0732439	-0.12057	0.171518
Total	% Lipids	Eubacterium ventriosum (SGB_5045)	Time_above_140	0.686626	0.00996059	0.0245883	-0.0390671	0.0589882
Direct	% Lipids	Eubacterium ventriosum (SGB_5045)	Time_above_140	0.663571	0.0108536	0.0248456	-0.0386994	0.0604065
Indirect	% Lipids	Eubacterium ventriosum (SGB_5045)	Time_above_140	0.804	-0.00089297	0.00323784	-0.0129956	0.00254762
M ~ X	% Lipids	Eubacterium ventriosum (SGB_5045)	bt__hba1c	0.568848	-0.0216283	0.0377914	-0.0969294	0.0536727
Y ~ M	% Lipids	Eubacterium ventriosum (SGB_5045)	bt__hba1c	0.387847	-0.0172385	0.0198451	-0.0567807	0.0223038
Total	% Lipids	Eubacterium ventriosum (SGB_5045)	bt__hba1c	0.799954	0.00165201	0.00649583	-0.0112912	0.0145952
Direct	% Lipids	Eubacterium ventriosum (SGB_5045)	bt__hba1c	0.844388	0.00128484	0.00652258	-0.0117146	0.0142843
Indirect	% Lipids	Eubacterium ventriosum (SGB_5045)	bt__hba1c	0.644	0.000367177	0.000906983	-0.000633627	0.00291604
M ~ X	% Lipids	Unclassified (SGB_4714)	Time_above_140	0.421533	0.0222514	0.0275399	-0.0325653	0.0770682
Y ~ M	% Lipids	Unclassified (SGB_4714)	Time_above_140	0.950496	0.00551093	0.0884843	-0.170613	0.181635
Total	% Lipids	Unclassified (SGB_4714)	Time_above_140	0.606297	0.0112347	0.0217122	-0.0319824	0.0544518
Direct	% Lipids	Unclassified (SGB_4714)	Time_above_140	0.611047	0.0112039	0.021941	-0.0324773	0.0548852
Indirect	% Lipids	Unclassified (SGB_4714)	Time_above_140	0.972	3.0801e-05	0.00331567	-0.00675863	0.00672906
M ~ X	% Lipids	Unclassified (SGB_4714)	bt__hba1c	0.449353	0.0199948	0.0263057	-0.0323262	0.0723158
Y ~ M	% Lipids	Unclassified (SGB_4714)	bt__hba1c	0.847524	-0.00451027	0.0233838	-0.0510197	0.0419992
Total	% Lipids	Unclassified (SGB_4714)	bt__hba1c	0.993335	4.71308e-05	0.0056248	-0.0111404	0.0112346
Direct	% Lipids	Unclassified (SGB_4714)	bt__hba1c	0.980629	0.000138268	0.00567737	-0.0111558	0.0114324
Indirect	% Lipids	Unclassified (SGB_4714)	bt__hba1c	0.8	-9.11375e-05	0.000742337	-0.00215641	0.00102078
M ~ X	% Lipids	Alistipes putredinis (SGB_2318)	Time_above_140	0.557168	-0.0918029	0.153759	-0.412538	0.228932
Y ~ M	% Lipids	Alistipes putredinis (SGB_2318)	Time_above_140	0.894003	0.0105928	0.0784967	-0.153149	0.174334
Total	% Lipids	Alistipes putredinis (SGB_2318)	Time_above_140	0.327506	0.0533555	0.053158	-0.0575301	0.164241
Direct	% Lipids	Alistipes putredinis (SGB_2318)	Time_above_140	0.326656	0.0552963	0.0549199	-0.0596524	0.170245
Indirect	% Lipids	Alistipes putredinis (SGB_2318)	Time_above_140	0.82	-0.00194079	0.0142958	-0.0433124	0.0190488
M ~ X	% Lipids	Alistipes putredinis (SGB_2318)	bt__hba1c	0.557168	-0.0918029	0.153759	-0.412538	0.228932
Y ~ M	% Lipids	Alistipes putredinis (SGB_2318)	bt__hba1c	0.0105216	-0.0441243	0.0156335	-0.0767353	-0.0115134
Total	% Lipids	Alistipes putredinis (SGB_2318)	bt__hba1c	0.525409	0.00820386	0.0126929	-0.018273	0.0346807
Direct	% Lipids	Alistipes putredinis (SGB_2318)	bt__hba1c	0.709646	0.00422715	0.011184	-0.0191811	0.0276354
Indirect	% Lipids	Alistipes putredinis (SGB_2318)	bt__hba1c	0.54	0.00397671	0.00609765	-0.00745772	0.0167883
M ~ X	% Saturated fatty acids	Faecalibacterium prausnitzii (SGB_15333)	Time_above_140	0.593501	0.0406471	0.0758294	-0.11038	0.191674
Y ~ M	% Saturated fatty acids	Faecalibacterium prausnitzii (SGB_15333)	Time_above_140	0.0113173	0.18305	0.070513	0.0426107	0.323488
Total	% Saturated fatty acids	Faecalibacterium prausnitzii (SGB_15333)	Time_above_140	0.316712	0.0487871	0.0484059	-0.0476216	0.145196
Direct	% Saturated fatty acids	Faecalibacterium prausnitzii (SGB_15333)	Time_above_140	0.378584	0.041503	0.0468564	-0.0518397	0.134846
Indirect	% Saturated fatty acids	Faecalibacterium prausnitzii (SGB_15333)	Time_above_140	0.696	0.00728411	0.0180281	-0.0245327	0.0501277
M ~ X	% Saturated fatty acids	Faecalibacterium prausnitzii (SGB_15333)	bt__hba1c	0.412803	0.0617355	0.0749883	-0.087496	0.210967
Y ~ M	% Saturated fatty acids	Faecalibacterium prausnitzii (SGB_15333)	bt__hba1c	0.0788889	-0.0338436	0.0190143	-0.0716833	0.00399603
Total	% Saturated fatty acids	Faecalibacterium prausnitzii (SGB_15333)	bt__hba1c	0.640035	0.00612158	0.0130403	-0.0198294	0.0320726
Direct	% Saturated fatty acids	Faecalibacterium prausnitzii (SGB_15333)	bt__hba1c	0.52308	0.0082805	0.0129088	-0.0174139	0.0339748
Indirect	% Saturated fatty acids	Faecalibacterium prausnitzii (SGB_15333)	bt__hba1c	0.504	-0.00215892	0.00459788	-0.0169445	0.0029255
M ~ X	% Saturated fatty acids	Unclassified (SGB_4659)	Time_above_140	0.723747	0.03183	0.0895484	-0.148033	0.211693
Y ~ M	% Saturated fatty acids	Unclassified (SGB_4659)	Time_above_140	0.650129	0.0438458	0.0960838	-0.149144	0.236836
Total	% Saturated fatty acids	Unclassified (SGB_4659)	Time_above_140	0.425841	0.0486985	0.0606544	-0.0731293	0.170526
Direct	% Saturated fatty acids	Unclassified (SGB_4659)	Time_above_140	0.442432	0.0474224	0.06124	-0.0756439	0.170489
Indirect	% Saturated fatty acids	Unclassified (SGB_4659)	Time_above_140	0.736	0.00127608	0.00965603	-0.0117619	0.0245167
M ~ X	% Saturated fatty acids	Unclassified (SGB_4659)	bt__hba1c	0.698071	0.033697	0.0863849	-0.139647	0.207041
Y ~ M	% Saturated fatty acids	Unclassified (SGB_4659)	bt__hba1c	0.703872	0.00875624	0.0229102	-0.0372164	0.0547289
Total	% Saturated fatty acids	Unclassified (SGB_4659)	bt__hba1c	0.39704	0.0121375	0.0142131	-0.0163831	0.0406581
Direct	% Saturated fatty acids	Unclassified (SGB_4659)	bt__hba1c	0.411935	0.0118771	0.0143569	-0.0169455	0.0406997
Indirect	% Saturated fatty acids	Unclassified (SGB_4659)	bt__hba1c	0.916	0.000260406	0.00230789	-0.00181978	0.00765932
M ~ X	% Saturated fatty acids	Faecalibacterium prausnitzii (SGB_15332)	Time_above_140	0.0700942	0.0953729	0.0519412	-0.00801336	0.198759
Y ~ M	% Saturated fatty acids	Faecalibacterium prausnitzii (SGB_15332)	Time_above_140	0.0303578	0.224822	0.101957	0.0218813	0.427763
Total	% Saturated fatty acids	Faecalibacterium prausnitzii (SGB_15332)	Time_above_140	0.514049	0.0323731	0.0493867	-0.0659286	0.130675
Direct	% Saturated fatty acids	Faecalibacterium prausnitzii (SGB_15332)	Time_above_140	0.818045	0.0113977	0.0493754	-0.0869012	0.109697
Indirect	% Saturated fatty acids	Faecalibacterium prausnitzii (SGB_15332)	Time_above_140	0.08	0.0209754	0.0147963	0.000558534	0.0680367
M ~ X	% Saturated fatty acids	Faecalibacterium prausnitzii (SGB_15332)	bt__hba1c	0.0269248	0.119145	0.0528925	0.0139435	0.224346
Y ~ M	% Saturated fatty acids	Faecalibacterium prausnitzii (SGB_15332)	bt__hba1c	0.413112	-0.0208861	0.0253915	-0.0713888	0.0296165
Total	% Saturated fatty acids	Faecalibacterium prausnitzii (SGB_15332)	bt__hba1c	0.58362	0.00695096	0.0126322	-0.018174	0.0320759
Direct	% Saturated fatty acids	Faecalibacterium prausnitzii (SGB_15332)	bt__hba1c	0.443759	0.0100165	0.0130155	-0.0158755	0.0359085
Indirect	% Saturated fatty acids	Faecalibacterium prausnitzii (SGB_15332)	bt__hba1c	0.304	-0.00306554	0.00388816	-0.0139586	0.00196277
M ~ X	% Saturated fatty acids	Eubacterium ventriosum (SGB_5045)	Time_above_140	0.912834	0.00981708	0.0893638	-0.168369	0.188003
Y ~ M	% Saturated fatty acids	Eubacterium ventriosum (SGB_5045)	Time_above_140	0.729024	0.0254738	0.0732439	-0.12057	0.171518
Total	% Saturated fatty acids	Eubacterium ventriosum (SGB_5045)	Time_above_140	0.422877	0.0442976	0.0549529	-0.0652754	0.15387
Direct	% Saturated fatty acids	Eubacterium ventriosum (SGB_5045)	Time_above_140	0.428379	0.044055	0.055304	-0.0662454	0.154355
Indirect	% Saturated fatty acids	Eubacterium ventriosum (SGB_5045)	Time_above_140	0.972	0.000242591	0.00569202	-0.00866942	0.0180591
M ~ X	% Saturated fatty acids	Eubacterium ventriosum (SGB_5045)	bt__hba1c	0.822352	0.0195372	0.086709	-0.153234	0.192309
Y ~ M	% Saturated fatty acids	Eubacterium ventriosum (SGB_5045)	bt__hba1c	0.387847	-0.0172385	0.0198451	-0.0567807	0.0223038
Total	% Saturated fatty acids	Eubacterium ventriosum (SGB_5045)	bt__hba1c	0.327592	0.0145716	0.0147861	-0.0148903	0.0440336
Direct	% Saturated fatty acids	Eubacterium ventriosum (SGB_5045)	bt__hba1c	0.317137	0.0149187	0.0148111	-0.0145999	0.0444372
Indirect	% Saturated fatty acids	Eubacterium ventriosum (SGB_5045)	bt__hba1c	0.952	-0.00034702	0.00200798	-0.00683353	0.00245726
M ~ X	% Saturated fatty acids	Unclassified (SGB_4714)	Time_above_140	0.324907	0.0618598	0.062447	-0.0624379	0.186157
Y ~ M	% Saturated fatty acids	Unclassified (SGB_4714)	Time_above_140	0.950496	0.00551093	0.0884843	-0.170613	0.181635
Total	% Saturated fatty acids	Unclassified (SGB_4714)	Time_above_140	0.43047	0.0390065	0.0492225	-0.0589684	0.136981
Direct	% Saturated fatty acids	Unclassified (SGB_4714)	Time_above_140	0.434612	0.0391459	0.0498435	-0.0600849	0.138377
Indirect	% Saturated fatty acids	Unclassified (SGB_4714)	Time_above_140	0.916	-0.000139371	0.00916251	-0.0228101	0.0150625
M ~ X	% Saturated fatty acids	Unclassified (SGB_4714)	bt__hba1c	0.406348	0.050492	0.0604996	-0.0698393	0.170823
Y ~ M	% Saturated fatty acids	Unclassified (SGB_4714)	bt__hba1c	0.847524	-0.00451027	0.0233838	-0.0510197	0.0419992
Total	% Saturated fatty acids	Unclassified (SGB_4714)	bt__hba1c	0.424782	0.0103437	0.0128956	-0.0153052	0.0359925
Direct	% Saturated fatty acids	Unclassified (SGB_4714)	bt__hba1c	0.415399	0.0106601	0.0130227	-0.0152462	0.0365664
Indirect	% Saturated fatty acids	Unclassified (SGB_4714)	bt__hba1c	0.712	-0.000316447	0.00194988	-0.0059626	0.00253316
M ~ X	% Saturated fatty acids	Alistipes putredinis (SGB_2318)	Time_above_140	0.262412	0.322891	0.279988	-0.261153	0.906936
Y ~ M	% Saturated fatty acids	Alistipes putredinis (SGB_2318)	Time_above_140	0.894003	0.0105928	0.0784967	-0.153149	0.174334
Total	% Saturated fatty acids	Alistipes putredinis (SGB_2318)	Time_above_140	0.0376403	0.202401	0.090908	0.0127701	0.392031
Direct	% Saturated fatty acids	Alistipes putredinis (SGB_2318)	Time_above_140	0.0393438	0.212212	0.0958981	0.0114952	0.412929
Indirect	% Saturated fatty acids	Alistipes putredinis (SGB_2318)	Time_above_140	0.516	-0.00981134	0.0551285	-0.178456	0.0386433
M ~ X	% Saturated fatty acids	Alistipes putredinis (SGB_2318)	bt__hba1c	0.262412	0.322891	0.279988	-0.261153	0.906936
Y ~ M	% Saturated fatty acids	Alistipes putredinis (SGB_2318)	bt__hba1c	0.0105216	-0.0441243	0.0156335	-0.0767353	-0.0115134
Total	% Saturated fatty acids	Alistipes putredinis (SGB_2318)	bt__hba1c	0.966633	-0.00101254	0.0239041	-0.0508755	0.0488504
Direct	% Saturated fatty acids	Alistipes putredinis (SGB_2318)	bt__hba1c	0.513018	0.0141149	0.0211733	-0.0302013	0.0584311
Indirect	% Saturated fatty acids	Alistipes putredinis (SGB_2318)	bt__hba1c	0.456	-0.0151274	0.0186767	-0.0607323	0.0141226
M ~ X	% Proteins	Faecalibacterium prausnitzii (SGB_15333)	Time_above_140	0.876763	-0.0104497	0.067159	-0.144209	0.123309
Y ~ M	% Proteins	Faecalibacterium prausnitzii (SGB_15333)	Time_above_140	0.0113173	0.18305	0.070513	0.0426107	0.323488
Total	% Proteins	Faecalibacterium prausnitzii (SGB_15333)	Time_above_140	0.593304	0.0230622	0.0430009	-0.0625815	0.108706
Direct	% Proteins	Faecalibacterium prausnitzii (SGB_15333)	Time_above_140	0.548713	0.024983	0.0414712	-0.0576319	0.107598
Indirect	% Proteins	Faecalibacterium prausnitzii (SGB_15333)	Time_above_140	0.86	-0.00192077	0.0152364	-0.0287779	0.0319621
M ~ X	% Proteins	Faecalibacterium prausnitzii (SGB_15333)	bt__hba1c	0.820575	-0.0144388	0.0634528	-0.140714	0.111836
Y ~ M	% Proteins	Faecalibacterium prausnitzii (SGB_15333)	bt__hba1c	0.0788889	-0.0338436	0.0190143	-0.0716833	0.00399603
Total	% Proteins	Faecalibacterium prausnitzii (SGB_15333)	bt__hba1c	0.575589	-0.00617507	0.0109849	-0.0280356	0.0156855
Direct	% Proteins	Faecalibacterium prausnitzii (SGB_15333)	bt__hba1c	0.540255	-0.00666805	0.0108406	-0.0282456	0.0149095
Indirect	% Proteins	Faecalibacterium prausnitzii (SGB_15333)	bt__hba1c	0.808	0.000492975	0.00263019	-0.00413569	0.00676341
M ~ X	% Proteins	Unclassified (SGB_4659)	Time_above_140	0.869407	0.0137106	0.0829641	-0.152928	0.180349
Y ~ M	% Proteins	Unclassified (SGB_4659)	Time_above_140	0.650129	0.0438458	0.0960838	-0.149144	0.236836
Total	% Proteins	Unclassified (SGB_4659)	Time_above_140	0.823193	-0.0126844	0.0564713	-0.12611	0.100741
Direct	% Proteins	Unclassified (SGB_4659)	Time_above_140	0.816379	-0.0132928	0.0569388	-0.127716	0.10113
Indirect	% Proteins	Unclassified (SGB_4659)	Time_above_140	0.988	0.000608407	0.00873328	-0.0101346	0.029855
M ~ X	% Proteins	Unclassified (SGB_4659)	bt__hba1c	0.929094	0.00665456	0.0744217	-0.142684	0.155993
Y ~ M	% Proteins	Unclassified (SGB_4659)	bt__hba1c	0.703872	0.00875624	0.0229102	-0.0372164	0.0547289
Total	% Proteins	Unclassified (SGB_4659)	bt__hba1c	0.175035	0.0166308	0.0120953	-0.00764029	0.0409019
Direct	% Proteins	Unclassified (SGB_4659)	bt__hba1c	0.180181	0.0165751	0.0121981	-0.00791357	0.0410637
Indirect	% Proteins	Unclassified (SGB_4659)	bt__hba1c	0.96	5.57208e-05	0.00185323	-0.00382892	0.00390842
M ~ X	% Proteins	Faecalibacterium prausnitzii (SGB_15332)	Time_above_140	0.391343	-0.0406687	0.0471841	-0.134586	0.0532489
Y ~ M	% Proteins	Faecalibacterium prausnitzii (SGB_15332)	Time_above_140	0.0303578	0.224822	0.101957	0.0218813	0.427763
Total	% Proteins	Faecalibacterium prausnitzii (SGB_15332)	Time_above_140	0.973308	-0.0014857	0.0442615	-0.089586	0.0866146
Direct	% Proteins	Faecalibacterium prausnitzii (SGB_15332)	Time_above_140	0.859196	0.00772953	0.043428	-0.078729	0.094188
Indirect	% Proteins	Faecalibacterium prausnitzii (SGB_15332)	Time_above_140	0.456	-0.00921523	0.0130422	-0.0407119	0.012901
M ~ X	% Proteins	Faecalibacterium prausnitzii (SGB_15332)	bt__hba1c	0.287358	-0.049397	0.0461305	-0.141149	0.0423546
Y ~ M	% Proteins	Faecalibacterium prausnitzii (SGB_15332)	bt__hba1c	0.413112	-0.0208861	0.0253915	-0.0713888	0.0296165
Total	% Proteins	Faecalibacterium prausnitzii (SGB_15332)	bt__hba1c	0.595862	-0.00573411	0.01077	-0.0271553	0.0156871
Direct	% Proteins	Faecalibacterium prausnitzii (SGB_15332)	bt__hba1c	0.529324	-0.00685929	0.010858	-0.0284594	0.0147408
Indirect	% Proteins	Faecalibacterium prausnitzii (SGB_15332)	bt__hba1c	0.448	0.00112518	0.0020268	-0.00101191	0.00798611
M ~ X	% Proteins	Eubacterium ventriosum (SGB_5045)	Time_above_140	0.583021	0.0386026	0.0699954	-0.100964	0.17817
Y ~ M	% Proteins	Eubacterium ventriosum (SGB_5045)	Time_above_140	0.729024	0.0254738	0.0732439	-0.12057	0.171518
Total	% Proteins	Eubacterium ventriosum (SGB_5045)	Time_above_140	0.843602	-0.00857707	0.043316	-0.0949468	0.0777926
Direct	% Proteins	Eubacterium ventriosum (SGB_5045)	Time_above_140	0.826648	-0.00960138	0.0436775	-0.0967133	0.0775106
Indirect	% Proteins	Eubacterium ventriosum (SGB_5045)	Time_above_140	0.748	0.00102431	0.00666657	-0.00600103	0.0223098
M ~ X	% Proteins	Eubacterium ventriosum (SGB_5045)	bt__hba1c	0.734284	0.0220974	0.0648559	-0.107131	0.151326
Y ~ M	% Proteins	Eubacterium ventriosum (SGB_5045)	bt__hba1c	0.387847	-0.0172385	0.0198451	-0.0567807	0.0223038
Total	% Proteins	Eubacterium ventriosum (SGB_5045)	bt__hba1c	0.892474	-0.00151042	0.0111355	-0.0236983	0.0206775
Direct	% Proteins	Eubacterium ventriosum (SGB_5045)	bt__hba1c	0.919566	-0.00113127	0.0111641	-0.0233813	0.0211187
Indirect	% Proteins	Eubacterium ventriosum (SGB_5045)	bt__hba1c	0.868	-0.000379153	0.00170169	-0.00572003	0.00145521
M ~ X	% Proteins	Unclassified (SGB_4714)	Time_above_140	0.505773	-0.0360017	0.0538556	-0.143199	0.0711953
Y ~ M	% Proteins	Unclassified (SGB_4714)	Time_above_140	0.950496	0.00551093	0.0884843	-0.170613	0.181635
Total	% Proteins	Unclassified (SGB_4714)	Time_above_140	0.9518	0.00257565	0.0424753	-0.0819693	0.0871206
Direct	% Proteins	Unclassified (SGB_4714)	Time_above_140	0.948277	0.00278975	0.0428662	-0.0825503	0.0881298
Indirect	% Proteins	Unclassified (SGB_4714)	Time_above_140	0.96	-0.000214095	0.0058607	-0.01511	0.00980062
M ~ X	% Proteins	Unclassified (SGB_4714)	bt__hba1c	0.732685	-0.0171476	0.0500357	-0.116667	0.0823714
Y ~ M	% Proteins	Unclassified (SGB_4714)	bt__hba1c	0.847524	-0.00451027	0.0233838	-0.0510197	0.0419992
Total	% Proteins	Unclassified (SGB_4714)	bt__hba1c	0.516579	-0.00693248	0.0106422	-0.0280994	0.0142344
Direct	% Proteins	Unclassified (SGB_4714)	bt__hba1c	0.514075	-0.00701974	0.0107114	-0.0283281	0.0142886
Indirect	% Proteins	Unclassified (SGB_4714)	bt__hba1c	0.828	8.72596e-05	0.00117731	-0.00180848	0.00339261
M ~ X	% Proteins	Alistipes putredinis (SGB_2318)	Time_above_140	0.125665	0.431876	0.270217	-0.131787	0.995539
Y ~ M	% Proteins	Alistipes putredinis (SGB_2318)	Time_above_140	0.894003	0.0105928	0.0784967	-0.153149	0.174334
Total	% Proteins	Alistipes putredinis (SGB_2318)	Time_above_140	0.353352	0.0936711	0.0985802	-0.111964	0.299306
Direct	% Proteins	Alistipes putredinis (SGB_2318)	Time_above_140	0.360844	0.100476	0.107306	-0.124118	0.32507
Indirect	% Proteins	Alistipes putredinis (SGB_2318)	Time_above_140	0.768	-0.00680469	0.0515907	-0.161037	0.0718883
M ~ X	% Proteins	Alistipes putredinis (SGB_2318)	bt__hba1c	0.125665	0.431876	0.270217	-0.131787	0.995539
Y ~ M	% Proteins	Alistipes putredinis (SGB_2318)	bt__hba1c	0.0105216	-0.0441243	0.0156335	-0.0767353	-0.0115134
Total	% Proteins	Alistipes putredinis (SGB_2318)	bt__hba1c	0.804079	0.0059545	0.0236865	-0.0434546	0.0553636
Direct	% Proteins	Alistipes putredinis (SGB_2318)	bt__hba1c	0.192601	0.0282051	0.020879	-0.0154951	0.0719054
Indirect	% Proteins	Alistipes putredinis (SGB_2318)	bt__hba1c	0.156	-0.0222507	0.0240711	-0.0786839	0.00915747
M ~ X	Grains	Faecalibacterium prausnitzii (SGB_15333)	Time_above_140	0.0621796	0.0338803	0.0178987	-0.00176804	0.0695285
Y ~ M	Grains	Faecalibacterium prausnitzii (SGB_15333)	Time_above_140	0.0113173	0.18305	0.070513	0.0426107	0.323488
Total	Grains	Faecalibacterium prausnitzii (SGB_15333)	Time_above_140	0.272047	0.012894	0.0116541	-0.0103172	0.0361052
Direct	Grains	Faecalibacterium prausnitzii (SGB_15333)	Time_above_140	0.546542	0.00700776	0.0115697	-0.0160402	0.0300557
Indirect	Grains	Faecalibacterium prausnitzii (SGB_15333)	Time_above_140	0.068	0.00588626	0.00442754	8.51628e-05	0.0174837
M ~ X	Grains	Faecalibacterium prausnitzii (SGB_15333)	bt__hba1c	0.0245764	0.0405741	0.0177078	0.00533438	0.0758138
Y ~ M	Grains	Faecalibacterium prausnitzii (SGB_15333)	bt__hba1c	0.0788889	-0.0338436	0.0190143	-0.0716833	0.00399603
Total	Grains	Faecalibacterium prausnitzii (SGB_15333)	bt__hba1c	0.655039	0.0014197	0.00316578	-0.00488041	0.00771982
Direct	Grains	Faecalibacterium prausnitzii (SGB_15333)	bt__hba1c	0.356973	0.00297616	0.00321203	-0.00341723	0.00936956
Indirect	Grains	Faecalibacterium prausnitzii (SGB_15333)	bt__hba1c	0.056	-0.00155646	0.00117816	-0.00492997	-4.11196e-05
M ~ X	Grains	Unclassified (SGB_4659)	Time_above_140	0.684566	0.0111725	0.0273422	-0.043746	0.0660909
Y ~ M	Grains	Unclassified (SGB_4659)	Time_above_140	0.650129	0.0438458	0.0960838	-0.149144	0.236836
Total	Grains	Unclassified (SGB_4659)	Time_above_140	0.283182	0.019995	0.0184307	-0.0170243	0.0570142
Direct	Grains	Unclassified (SGB_4659)	Time_above_140	0.29838	0.0195703	0.0186192	-0.0178465	0.056987
Indirect	Grains	Unclassified (SGB_4659)	Time_above_140	0.832	0.000424732	0.00246967	-0.00391589	0.00728916
M ~ X	Grains	Unclassified (SGB_4659)	bt__hba1c	0.673566	0.0111968	0.0264292	-0.0418373	0.064231
Y ~ M	Grains	Unclassified (SGB_4659)	bt__hba1c	0.703872	0.00875624	0.0229102	-0.0372164	0.0547289
Total	Grains	Unclassified (SGB_4659)	bt__hba1c	0.650079	0.00199457	0.00437124	-0.00677696	0.0107661
Direct	Grains	Unclassified (SGB_4659)	bt__hba1c	0.668328	0.00190307	0.0044161	-0.00696261	0.0107688
Indirect	Grains	Unclassified (SGB_4659)	bt__hba1c	0.972	9.14962e-05	0.000605237	-0.000643385	0.0019741
M ~ X	Grains	Faecalibacterium prausnitzii (SGB_15332)	Time_above_140	0.0577778	0.024825	0.0128934	-0.000838689	0.0504887
Y ~ M	Grains	Faecalibacterium prausnitzii (SGB_15332)	Time_above_140	0.0303578	0.224822	0.101957	0.0218813	0.427763
Total	Grains	Faecalibacterium prausnitzii (SGB_15332)	Time_above_140	0.355575	0.0113845	0.0122508	-0.0130002	0.0357692
Direct	Grains	Faecalibacterium prausnitzii (SGB_15332)	Time_above_140	0.622488	0.00607558	0.0122914	-0.0183948	0.0305459
Indirect	Grains	Faecalibacterium prausnitzii (SGB_15332)	Time_above_140	0.044	0.00530888	0.00410964	0.000458285	0.0169031
M ~ X	Grains	Faecalibacterium prausnitzii (SGB_15332)	bt__hba1c	0.0176455	0.031855	0.0131562	0.00568777	0.0580222
Y ~ M	Grains	Faecalibacterium prausnitzii (SGB_15332)	bt__hba1c	0.413112	-0.0208861	0.0253915	-0.0713888	0.0296165
Total	Grains	Faecalibacterium prausnitzii (SGB_15332)	bt__hba1c	0.794183	0.000827192	0.00316056	-0.00545903	0.00711341
Direct	Grains	Faecalibacterium prausnitzii (SGB_15332)	bt__hba1c	0.626742	0.00159794	0.00327342	-0.00491394	0.00810982
Indirect	Grains	Faecalibacterium prausnitzii (SGB_15332)	bt__hba1c	0.316	-0.000770751	0.000982258	-0.00384523	0.000556498
M ~ X	Grains	Eubacterium ventriosum (SGB_5045)	Time_above_140	0.493113	0.0145707	0.0211497	-0.0276007	0.056742
Y ~ M	Grains	Eubacterium ventriosum (SGB_5045)	Time_above_140	0.729024	0.0254738	0.0732439	-0.12057	0.171518
Total	Grains	Eubacterium ventriosum (SGB_5045)	Time_above_140	0.369485	0.0117711	0.0130329	-0.0142158	0.0377579
Direct	Grains	Eubacterium ventriosum (SGB_5045)	Time_above_140	0.386251	0.0114761	0.0131624	-0.0147754	0.0377276
Indirect	Grains	Eubacterium ventriosum (SGB_5045)	Time_above_140	0.788	0.000294963	0.00197903	-0.0022558	0.00708985
M ~ X	Grains	Eubacterium ventriosum (SGB_5045)	bt__hba1c	0.476123	0.0148469	0.0207301	-0.0264588	0.0561525
Y ~ M	Grains	Eubacterium ventriosum (SGB_5045)	bt__hba1c	0.387847	-0.0172385	0.0198451	-0.0567807	0.0223038
Total	Grains	Eubacterium ventriosum (SGB_5045)	bt__hba1c	0.866086	0.000603863	0.00356853	-0.00650659	0.00771432
Direct	Grains	Eubacterium ventriosum (SGB_5045)	bt__hba1c	0.809918	0.00086576	0.00358634	-0.00628181	0.00801333
Indirect	Grains	Eubacterium ventriosum (SGB_5045)	bt__hba1c	0.64	-0.000261897	0.00067193	-0.00244496	0.000468524
M ~ X	Grains	Unclassified (SGB_4714)	Time_above_140	0.703836	-0.00615623	0.0161357	-0.0382736	0.0259611
Y ~ M	Grains	Unclassified (SGB_4714)	Time_above_140	0.950496	0.00551093	0.0884843	-0.170613	0.181635
Total	Grains	Unclassified (SGB_4714)	Time_above_140	0.347061	0.0119481	0.0126309	-0.013193	0.0370892
Direct	Grains	Unclassified (SGB_4714)	Time_above_140	0.348318	0.0120041	0.0127224	-0.0133243	0.0373325
Indirect	Grains	Unclassified (SGB_4714)	Time_above_140	0.968	-5.60044e-05	0.00173148	-0.00476805	0.00317303
M ~ X	Grains	Unclassified (SGB_4714)	bt__hba1c	0.700789	-0.00602554	0.0156269	-0.0371069	0.0250558
Y ~ M	Grains	Unclassified (SGB_4714)	bt__hba1c	0.847524	-0.00451027	0.0233838	-0.0510197	0.0419992
Total	Grains	Unclassified (SGB_4714)	bt__hba1c	0.400593	0.0028039	0.00331859	-0.00379665	0.00940445
Direct	Grains	Unclassified (SGB_4714)	bt__hba1c	0.407528	0.00278169	0.00334125	-0.00386513	0.00942851
Indirect	Grains	Unclassified (SGB_4714)	bt__hba1c	0.984	2.22029e-05	0.000370485	-0.000574154	0.000787375
M ~ X	Grains	Alistipes putredinis (SGB_2318)	Time_above_140	0.0849462	0.0991847	0.054722	-0.0149634	0.213333
Y ~ M	Grains	Alistipes putredinis (SGB_2318)	Time_above_140	0.894003	0.0105928	0.0784967	-0.153149	0.174334
Total	Grains	Alistipes putredinis (SGB_2318)	Time_above_140	0.922038	0.00205474	0.0207322	-0.0411918	0.0453013
Direct	Grains	Alistipes putredinis (SGB_2318)	Time_above_140	0.959898	0.00116903	0.022945	-0.0468553	0.0491934
Indirect	Grains	Alistipes putredinis (SGB_2318)	Time_above_140	0.98	0.000885712	0.0101887	-0.0126981	0.0260329
M ~ X	Grains	Alistipes putredinis (SGB_2318)	bt__hba1c	0.0849462	0.0991847	0.054722	-0.0149634	0.213333
Y ~ M	Grains	Alistipes putredinis (SGB_2318)	bt__hba1c	0.0105216	-0.0441243	0.0156335	-0.0767353	-0.0115134
Total	Grains	Alistipes putredinis (SGB_2318)	bt__hba1c	0.940661	0.00036792	0.00488087	-0.0098134	0.0105492
Direct	Grains	Alistipes putredinis (SGB_2318)	bt__hba1c	0.223633	0.0055237	0.00439085	-0.00366646	0.0147139
Indirect	Grains	Alistipes putredinis (SGB_2318)	bt__hba1c	0.132	-0.00515578	0.00382272	-0.0154194	0.000136656
M ~ X	% Daily caloric target	Faecalibacterium prausnitzii (SGB_15333)	Time_above_140	0.539088	-0.00709571	0.0115006	-0.0300012	0.0158097
Y ~ M	% Daily caloric target	Faecalibacterium prausnitzii (SGB_15333)	Time_above_140	0.0113173	0.18305	0.070513	0.0426107	0.323488
Total	% Daily caloric target	Faecalibacterium prausnitzii (SGB_15333)	Time_above_140	0.518788	0.0047804	0.0073745	-0.00990719	0.019468
Direct	% Daily caloric target	Faecalibacterium prausnitzii (SGB_15333)	Time_above_140	0.393394	0.00610972	0.00711737	-0.00806881	0.0202882
Indirect	% Daily caloric target	Faecalibacterium prausnitzii (SGB_15333)	Time_above_140	0.456	-0.00132932	0.00211769	-0.00756754	0.00137126
M ~ X	% Daily caloric target	Faecalibacterium prausnitzii (SGB_15333)	bt__hba1c	0.735307	-0.00392095	0.0115575	-0.0269211	0.0190793
Y ~ M	% Daily caloric target	Faecalibacterium prausnitzii (SGB_15333)	bt__hba1c	0.0788889	-0.0338436	0.0190143	-0.0716833	0.00399603
Total	% Daily caloric target	Faecalibacterium prausnitzii (SGB_15333)	bt__hba1c	0.835428	0.000417892	0.00200502	-0.00357222	0.004408
Direct	% Daily caloric target	Faecalibacterium prausnitzii (SGB_15333)	bt__hba1c	0.885708	0.000285603	0.00198056	-0.00365661	0.00422782
Indirect	% Daily caloric target	Faecalibacterium prausnitzii (SGB_15333)	bt__hba1c	0.7	0.000132289	0.000386491	-0.000522111	0.00115499
M ~ X	% Daily caloric target	Unclassified (SGB_4659)	Time_above_140	0.591157	-0.00696458	0.0128821	-0.0328391	0.0189099
Y ~ M	% Daily caloric target	Unclassified (SGB_4659)	Time_above_140	0.650129	0.0438458	0.0960838	-0.149144	0.236836
Total	% Daily caloric target	Unclassified (SGB_4659)	Time_above_140	0.531995	0.00551391	0.00876148	-0.012084	0.0231119
Direct	% Daily caloric target	Unclassified (SGB_4659)	Time_above_140	0.511625	0.00585329	0.00885345	-0.0119384	0.023645
Indirect	% Daily caloric target	Unclassified (SGB_4659)	Time_above_140	0.804	-0.000339386	0.00120612	-0.00376804	0.00134849
M ~ X	% Daily caloric target	Unclassified (SGB_4659)	bt__hba1c	0.58823	-0.00687342	0.0126167	-0.0321908	0.0184439
Y ~ M	% Daily caloric target	Unclassified (SGB_4659)	bt__hba1c	0.703872	0.00875624	0.0229102	-0.0372164	0.0547289
Total	% Daily caloric target	Unclassified (SGB_4659)	bt__hba1c	0.880604	0.000315894	0.0020928	-0.00388361	0.0045154
Direct	% Daily caloric target	Unclassified (SGB_4659)	bt__hba1c	0.85885	0.000378226	0.00211607	-0.00386996	0.00462641
Indirect	% Daily caloric target	Unclassified (SGB_4659)	bt__hba1c	0.88	-6.23319e-05	0.000292492	-0.00115076	0.000291076
M ~ X	% Daily caloric target	Faecalibacterium prausnitzii (SGB_15332)	Time_above_140	0.386821	0.00710409	0.00816363	-0.00914521	0.0233534
Y ~ M	% Daily caloric target	Faecalibacterium prausnitzii (SGB_15332)	Time_above_140	0.0303578	0.224822	0.101957	0.0218813	0.427763
Total	% Daily caloric target	Faecalibacterium prausnitzii (SGB_15332)	Time_above_140	0.612179	0.00389182	0.00764619	-0.0113275	0.0191112
Direct	% Daily caloric target	Faecalibacterium prausnitzii (SGB_15332)	Time_above_140	0.758606	0.00231666	0.00751207	-0.0126387	0.017272
Indirect	% Daily caloric target	Faecalibacterium prausnitzii (SGB_15332)	Time_above_140	0.488	0.00157516	0.0022657	-0.00166813	0.00748457
M ~ X	% Daily caloric target	Faecalibacterium prausnitzii (SGB_15332)	bt__hba1c	0.224355	0.0103285	0.00843721	-0.00645278	0.0271098
Y ~ M	% Daily caloric target	Faecalibacterium prausnitzii (SGB_15332)	bt__hba1c	0.413112	-0.0208861	0.0253915	-0.0713888	0.0296165
Total	% Daily caloric target	Faecalibacterium prausnitzii (SGB_15332)	bt__hba1c	0.883375	0.000290911	0.00197705	-0.00364137	0.00422319
Direct	% Daily caloric target	Faecalibacterium prausnitzii (SGB_15332)	bt__hba1c	0.796965	0.000515781	0.00199826	-0.0034594	0.00449097
Indirect	% Daily caloric target	Faecalibacterium prausnitzii (SGB_15332)	bt__hba1c	0.448	-0.00022487	0.000385064	-0.00146583	0.000154925
M ~ X	% Daily caloric target	Eubacterium ventriosum (SGB_5045)	Time_above_140	0.819484	-0.00298923	0.0130502	-0.0290106	0.0230321
Y ~ M	% Daily caloric target	Eubacterium ventriosum (SGB_5045)	Time_above_140	0.729024	0.0254738	0.0732439	-0.12057	0.171518
Total	% Daily caloric target	Eubacterium ventriosum (SGB_5045)	Time_above_140	0.379731	0.00708887	0.00801995	-0.00890246	0.0230802
Direct	% Daily caloric target	Eubacterium ventriosum (SGB_5045)	Time_above_140	0.377429	0.00717031	0.00807207	-0.00892893	0.0232695
Indirect	% Daily caloric target	Eubacterium ventriosum (SGB_5045)	Time_above_140	0.904	-8.14415e-05	0.00107903	-0.00375638	0.00103177
M ~ X	% Daily caloric target	Eubacterium ventriosum (SGB_5045)	bt__hba1c	0.841617	-0.00256255	0.0127789	-0.0280251	0.0229
Y ~ M	% Daily caloric target	Eubacterium ventriosum (SGB_5045)	bt__hba1c	0.387847	-0.0172385	0.0198451	-0.0567807	0.0223038
Total	% Daily caloric target	Eubacterium ventriosum (SGB_5045)	bt__hba1c	0.712206	0.000811435	0.0021912	-0.00355463	0.0051775
Direct	% Daily caloric target	Eubacterium ventriosum (SGB_5045)	bt__hba1c	0.727635	0.000767677	0.00219579	-0.00360853	0.00514388
Indirect	% Daily caloric target	Eubacterium ventriosum (SGB_5045)	bt__hba1c	0.94	4.37575e-05	0.000326983	-0.000516545	0.000904952
M ~ X	% Daily caloric target	Unclassified (SGB_4714)	Time_above_140	0.38018	-0.0082784	0.00938056	-0.0269499	0.0103931
Y ~ M	% Daily caloric target	Unclassified (SGB_4714)	Time_above_140	0.950496	0.00551093	0.0884843	-0.170613	0.181635
Total	% Daily caloric target	Unclassified (SGB_4714)	Time_above_140	0.475131	0.00530286	0.0073899	-0.00940636	0.0200121
Direct	% Daily caloric target	Unclassified (SGB_4714)	Time_above_140	0.471977	0.00540121	0.00747284	-0.00947607	0.0202785
Indirect	% Daily caloric target	Unclassified (SGB_4714)	Time_above_140	0.956	-9.83495e-05	0.00129678	-0.00288461	0.00193319
M ~ X	% Daily caloric target	Unclassified (SGB_4714)	bt__hba1c	0.319227	-0.00918958	0.00917069	-0.0274297	0.00905055
Y ~ M	% Daily caloric target	Unclassified (SGB_4714)	bt__hba1c	0.847524	-0.00451027	0.0233838	-0.0510197	0.0419992
Total	% Daily caloric target	Unclassified (SGB_4714)	bt__hba1c	0.807387	0.000480646	0.00196521	-0.00342807	0.00438936
Direct	% Daily caloric target	Unclassified (SGB_4714)	bt__hba1c	0.823691	0.000444512	0.00198874	-0.00351173	0.00440075
Indirect	% Daily caloric target	Unclassified (SGB_4714)	bt__hba1c	0.808	3.61341e-05	0.000274835	-0.000466854	0.000714929
M ~ X	% Daily caloric target	Alistipes putredinis (SGB_2318)	Time_above_140	0.44582	-0.0336023	0.0432045	-0.123725	0.0565207
Y ~ M	% Daily caloric target	Alistipes putredinis (SGB_2318)	Time_above_140	0.894003	0.0105928	0.0784967	-0.153149	0.174334
Total	% Daily caloric target	Alistipes putredinis (SGB_2318)	Time_above_140	0.940224	0.00116936	0.0153993	-0.030953	0.0332917
Direct	% Daily caloric target	Alistipes putredinis (SGB_2318)	Time_above_140	0.922922	0.00157144	0.0160274	-0.0319744	0.0351172
Indirect	% Daily caloric target	Alistipes putredinis (SGB_2318)	Time_above_140	0.96	-0.000402076	0.00351956	-0.00999817	0.00462682
M ~ X	% Daily caloric target	Alistipes putredinis (SGB_2318)	bt__hba1c	0.44582	-0.0336023	0.0432045	-0.123725	0.0565207
Y ~ M	% Daily caloric target	Alistipes putredinis (SGB_2318)	bt__hba1c	0.0105216	-0.0441243	0.0156335	-0.0767353	-0.0115134
Total	% Daily caloric target	Alistipes putredinis (SGB_2318)	bt__hba1c	0.726671	0.00128125	0.00361419	-0.00625781	0.00882031
Direct	% Daily caloric target	Alistipes putredinis (SGB_2318)	bt__hba1c	0.948851	-0.000207522	0.0031925	-0.00688949	0.00647445
Indirect	% Daily caloric target	Alistipes putredinis (SGB_2318)	bt__hba1c	0.232	0.00148877	0.00171639	-0.000480349	0.00726496
M ~ X	Snacks	Faecalibacterium prausnitzii (SGB_15333)	Time_above_140	0.893894	-0.00389444	0.0291009	-0.0618538	0.0540649
Y ~ M	Snacks	Faecalibacterium prausnitzii (SGB_15333)	Time_above_140	0.0113173	0.18305	0.070513	0.0426107	0.323488
Total	Snacks	Faecalibacterium prausnitzii (SGB_15333)	Time_above_140	0.878628	0.00285982	0.0186644	-0.0343136	0.0400332
Direct	Snacks	Faecalibacterium prausnitzii (SGB_15333)	Time_above_140	0.84323	0.00357354	0.0180072	-0.0322987	0.0394457
Indirect	Snacks	Faecalibacterium prausnitzii (SGB_15333)	Time_above_140	0.84	-0.000713717	0.0050427	-0.0104237	0.0088511
M ~ X	Snacks	Faecalibacterium prausnitzii (SGB_15333)	bt__hba1c	0.858653	-0.00503668	0.0281907	-0.0611379	0.0510645
Y ~ M	Snacks	Faecalibacterium prausnitzii (SGB_15333)	bt__hba1c	0.0788889	-0.0338436	0.0190143	-0.0716833	0.00399603
Total	Snacks	Faecalibacterium prausnitzii (SGB_15333)	bt__hba1c	0.568479	-0.00279422	0.00487936	-0.0125044	0.006916
Direct	Snacks	Faecalibacterium prausnitzii (SGB_15333)	bt__hba1c	0.539688	-0.00296586	0.00481499	-0.0125499	0.00661813
Indirect	Snacks	Faecalibacterium prausnitzii (SGB_15333)	bt__hba1c	0.892	0.000171643	0.00103293	-0.00176823	0.00292351
M ~ X	Snacks	Unclassified (SGB_4659)	Time_above_140	0.768152	0.0109128	0.0368178	-0.0630379	0.0848636
Y ~ M	Snacks	Unclassified (SGB_4659)	Time_above_140	0.650129	0.0438458	0.0960838	-0.149144	0.236836
Total	Snacks	Unclassified (SGB_4659)	Time_above_140	0.491445	-0.0173063	0.024969	-0.067458	0.0328453
Direct	Snacks	Unclassified (SGB_4659)	Time_above_140	0.482658	-0.0178161	0.0251847	-0.0684265	0.0327944
Indirect	Snacks	Unclassified (SGB_4659)	Time_above_140	0.772	0.000509731	0.00327249	-0.00309007	0.0116994
M ~ X	Snacks	Unclassified (SGB_4659)	bt__hba1c	0.736664	0.011475	0.0339416	-0.0566338	0.0795837
Y ~ M	Snacks	Unclassified (SGB_4659)	bt__hba1c	0.703872	0.00875624	0.0229102	-0.0372164	0.0547289
Total	Snacks	Unclassified (SGB_4659)	bt__hba1c	0.453209	-0.00422527	0.00559083	-0.0154441	0.00699355
Direct	Snacks	Unclassified (SGB_4659)	bt__hba1c	0.445799	-0.00433525	0.005642	-0.015662	0.00699153
Indirect	Snacks	Unclassified (SGB_4659)	bt__hba1c	0.96	0.000109986	0.000727134	-0.000665096	0.0027563
M ~ X	Snacks	Faecalibacterium prausnitzii (SGB_15332)	Time_above_140	0.874548	-0.00326484	0.0206118	-0.0442916	0.0377619
Y ~ M	Snacks	Faecalibacterium prausnitzii (SGB_15332)	Time_above_140	0.0303578	0.224822	0.101957	0.0218813	0.427763
Total	Snacks	Faecalibacterium prausnitzii (SGB_15332)	Time_above_140	0.996376	8.77016e-05	0.019248	-0.0382245	0.0383999
Direct	Snacks	Faecalibacterium prausnitzii (SGB_15332)	Time_above_140	0.965245	0.000821971	0.0188038	-0.0366135	0.0382575
Indirect	Snacks	Faecalibacterium prausnitzii (SGB_15332)	Time_above_140	0.86	-0.000734269	0.00514512	-0.011577	0.00911796
M ~ X	Snacks	Faecalibacterium prausnitzii (SGB_15332)	bt__hba1c	0.957113	-0.00111556	0.0206816	-0.0422504	0.0400193
Y ~ M	Snacks	Faecalibacterium prausnitzii (SGB_15332)	bt__hba1c	0.413112	-0.0208861	0.0253915	-0.0713888	0.0296165
Total	Snacks	Faecalibacterium prausnitzii (SGB_15332)	bt__hba1c	0.724989	-0.00169442	0.00480016	-0.0112417	0.00785291
Direct	Snacks	Faecalibacterium prausnitzii (SGB_15332)	bt__hba1c	0.7219	-0.00171778	0.00480973	-0.0112859	0.00785031
Indirect	Snacks	Faecalibacterium prausnitzii (SGB_15332)	bt__hba1c	0.912	2.33599e-05	0.000659551	-0.000939647	0.00195689
M ~ X	Snacks	Eubacterium ventriosum (SGB_5045)	Time_above_140	0.953756	-0.00221602	0.0380783	-0.078142	0.07371
Y ~ M	Snacks	Eubacterium ventriosum (SGB_5045)	Time_above_140	0.729024	0.0254738	0.0732439	-0.12057	0.171518
Total	Snacks	Eubacterium ventriosum (SGB_5045)	Time_above_140	0.845227	0.00460718	0.0235148	-0.04228	0.0514943
Direct	Snacks	Eubacterium ventriosum (SGB_5045)	Time_above_140	0.844321	0.00466385	0.0236624	-0.0425293	0.051857
Indirect	Snacks	Eubacterium ventriosum (SGB_5045)	Time_above_140	0.932	-5.66727e-05	0.00257131	-0.00590793	0.00591817
M ~ X	Snacks	Eubacterium ventriosum (SGB_5045)	bt__hba1c	0.888239	0.00493938	0.0350266	-0.0648527	0.0747315
Y ~ M	Snacks	Eubacterium ventriosum (SGB_5045)	bt__hba1c	0.387847	-0.0172385	0.0198451	-0.0567807	0.0223038
Total	Snacks	Eubacterium ventriosum (SGB_5045)	bt__hba1c	0.428725	-0.0047627	0.0059852	-0.0166885	0.00716307
Direct	Snacks	Eubacterium ventriosum (SGB_5045)	bt__hba1c	0.437802	-0.00467881	0.00599702	-0.0166308	0.00727323
Indirect	Snacks	Eubacterium ventriosum (SGB_5045)	bt__hba1c	0.868	-8.38904e-05	0.000739076	-0.00211296	0.00108092
M ~ X	Snacks	Unclassified (SGB_4714)	Time_above_140	0.381738	0.0227239	0.0258341	-0.0286975	0.0741453
Y ~ M	Snacks	Unclassified (SGB_4714)	Time_above_140	0.950496	0.00551093	0.0884843	-0.170613	0.181635
Total	Snacks	Unclassified (SGB_4714)	Time_above_140	0.865998	0.0034559	0.0204137	-0.0371765	0.0440883
Direct	Snacks	Unclassified (SGB_4714)	Time_above_140	0.871005	0.00336329	0.0206442	-0.0377361	0.0444627
Indirect	Snacks	Unclassified (SGB_4714)	Time_above_140	0.944	9.26097e-05	0.00329202	-0.00726081	0.00815061
M ~ X	Snacks	Unclassified (SGB_4714)	bt__hba1c	0.553766	0.0144691	0.0243365	-0.0339352	0.0628735
Y ~ M	Snacks	Unclassified (SGB_4714)	bt__hba1c	0.847524	-0.00451027	0.0233838	-0.0510197	0.0419992
Total	Snacks	Unclassified (SGB_4714)	bt__hba1c	0.699283	-0.00201259	0.00519206	-0.0123394	0.0083142
Direct	Snacks	Unclassified (SGB_4714)	bt__hba1c	0.709629	-0.00195563	0.00523384	-0.0123674	0.00845615
Indirect	Snacks	Unclassified (SGB_4714)	bt__hba1c	0.92	-5.69662e-05	0.000595687	-0.00167216	0.00077396
M ~ X	Snacks	Alistipes putredinis (SGB_2318)	Time_above_140	0.118317	-0.174554	0.106955	-0.397658	0.0485488
Y ~ M	Snacks	Alistipes putredinis (SGB_2318)	Time_above_140	0.894003	0.0105928	0.0784967	-0.153149	0.174334
Total	Snacks	Alistipes putredinis (SGB_2318)	Time_above_140	0.898902	-0.00514303	0.0399699	-0.0885188	0.0782327
Direct	Snacks	Alistipes putredinis (SGB_2318)	Time_above_140	0.932737	-0.00373269	0.0436434	-0.0950794	0.087614
Indirect	Snacks	Alistipes putredinis (SGB_2318)	Time_above_140	0.952	-0.00141033	0.0183849	-0.0445178	0.0297207
M ~ X	Snacks	Alistipes putredinis (SGB_2318)	bt__hba1c	0.118317	-0.174554	0.106955	-0.397658	0.0485488
Y ~ M	Snacks	Alistipes putredinis (SGB_2318)	bt__hba1c	0.0105216	-0.0441243	0.0156335	-0.0767353	-0.0115134
Total	Snacks	Alistipes putredinis (SGB_2318)	bt__hba1c	0.548569	-0.00569142	0.0093264	-0.025146	0.0137631
Direct	Snacks	Alistipes putredinis (SGB_2318)	bt__hba1c	0.071996	-0.0151773	0.00796603	-0.0318503	0.00149584
Indirect	Snacks	Alistipes putredinis (SGB_2318)	bt__hba1c	0.184	0.00948583	0.00741879	-0.00263436	0.0292196
M ~ X	Thiamin [mg]	Faecalibacterium prausnitzii (SGB_15333)	Time_above_140	0.783052	-0.194926	0.705433	-1.59992	1.21007
Y ~ M	Thiamin [mg]	Faecalibacterium prausnitzii (SGB_15333)	Time_above_140	0.0113173	0.18305	0.070513	0.0426107	0.323488
Total	Thiamin [mg]	Faecalibacterium prausnitzii (SGB_15333)	Time_above_140	0.695854	-0.177459	0.452229	-1.07815	0.723234
Direct	Thiamin [mg]	Faecalibacterium prausnitzii (SGB_15333)	Time_above_140	0.746073	-0.14192	0.436655	-1.01178	0.727941
Indirect	Thiamin [mg]	Faecalibacterium prausnitzii (SGB_15333)	Time_above_140	0.812	-0.0355386	0.13593	-0.359334	0.205541
M ~ X	Thiamin [mg]	Faecalibacterium prausnitzii (SGB_15333)	bt__hba1c	0.855937	-0.130033	0.713938	-1.55082	1.29075
Y ~ M	Thiamin [mg]	Faecalibacterium prausnitzii (SGB_15333)	bt__hba1c	0.0788889	-0.0338436	0.0190143	-0.0716833	0.00399603
Total	Thiamin [mg]	Faecalibacterium prausnitzii (SGB_15333)	bt__hba1c	0.194715	-0.160225	0.122523	-0.404053	0.0836029
Direct	Thiamin [mg]	Faecalibacterium prausnitzii (SGB_15333)	bt__hba1c	0.176723	-0.164694	0.120823	-0.405186	0.0757981
Indirect	Thiamin [mg]	Faecalibacterium prausnitzii (SGB_15333)	bt__hba1c	0.896	0.00446907	0.0240551	-0.0435765	0.053009
M ~ X	Thiamin [mg]	Unclassified (SGB_4659)	Time_above_140	0.0677039	-1.62894	0.872271	-3.38095	0.123072
Y ~ M	Thiamin [mg]	Unclassified (SGB_4659)	Time_above_140	0.650129	0.0438458	0.0960838	-0.149144	0.236836
Total	Thiamin [mg]	Unclassified (SGB_4659)	Time_above_140	0.24756	-0.70899	0.60599	-1.92616	0.508176
Direct	Thiamin [mg]	Unclassified (SGB_4659)	Time_above_140	0.28651	-0.682038	0.632951	-1.954	0.589925
Indirect	Thiamin [mg]	Unclassified (SGB_4659)	Time_above_140	0.952	-0.0269526	0.204774	-0.344596	0.398089
M ~ X	Thiamin [mg]	Unclassified (SGB_4659)	bt__hba1c	0.0626341	-1.62277	0.852913	-3.33426	0.0887251
Y ~ M	Thiamin [mg]	Unclassified (SGB_4659)	bt__hba1c	0.703872	0.00875624	0.0229102	-0.0372164	0.0547289
Total	Thiamin [mg]	Unclassified (SGB_4659)	bt__hba1c	0.566671	-0.0838837	0.14547	-0.375791	0.208023
Direct	Thiamin [mg]	Unclassified (SGB_4659)	bt__hba1c	0.625641	-0.0745247	0.151829	-0.379335	0.230285
Indirect	Thiamin [mg]	Unclassified (SGB_4659)	bt__hba1c	0.86	-0.009359	0.0426231	-0.103946	0.0710038
M ~ X	Thiamin [mg]	Faecalibacterium prausnitzii (SGB_15332)	Time_above_140	0.834514	0.105164	0.501721	-0.893486	1.10382
Y ~ M	Thiamin [mg]	Faecalibacterium prausnitzii (SGB_15332)	Time_above_140	0.0303578	0.224822	0.101957	0.0218813	0.427763
Total	Thiamin [mg]	Faecalibacterium prausnitzii (SGB_15332)	Time_above_140	0.477403	-0.333438	0.467076	-1.26313	0.596254
Direct	Thiamin [mg]	Faecalibacterium prausnitzii (SGB_15332)	Time_above_140	0.435737	-0.35728	0.456036	-1.26518	0.550618
Indirect	Thiamin [mg]	Faecalibacterium prausnitzii (SGB_15332)	Time_above_140	0.972	0.0238419	0.13293	-0.212666	0.322808
M ~ X	Thiamin [mg]	Faecalibacterium prausnitzii (SGB_15332)	bt__hba1c	0.786126	0.143065	0.52554	-0.902213	1.18834
Y ~ M	Thiamin [mg]	Faecalibacterium prausnitzii (SGB_15332)	bt__hba1c	0.413112	-0.0208861	0.0253915	-0.0713888	0.0296165
Total	Thiamin [mg]	Faecalibacterium prausnitzii (SGB_15332)	bt__hba1c	0.175842	-0.164893	0.120772	-0.405104	0.0753183
Direct	Thiamin [mg]	Faecalibacterium prausnitzii (SGB_15332)	bt__hba1c	0.184567	-0.162049	0.121105	-0.402966	0.0788674
Indirect	Thiamin [mg]	Faecalibacterium prausnitzii (SGB_15332)	bt__hba1c	0.8	-0.00284352	0.0168206	-0.0552524	0.0186338
M ~ X	Thiamin [mg]	Eubacterium ventriosum (SGB_5045)	Time_above_140	0.227944	0.980848	0.806498	-0.627263	2.58896
Y ~ M	Thiamin [mg]	Eubacterium ventriosum (SGB_5045)	Time_above_140	0.729024	0.0254738	0.0732439	-0.12057	0.171518
Total	Thiamin [mg]	Eubacterium ventriosum (SGB_5045)	Time_above_140	0.77714	-0.142928	0.503042	-1.14596	0.860109
Direct	Thiamin [mg]	Eubacterium ventriosum (SGB_5045)	Time_above_140	0.73845	-0.171412	0.511317	-1.1912	0.848378
Indirect	Thiamin [mg]	Eubacterium ventriosum (SGB_5045)	Time_above_140	0.744	0.0284839	0.111528	-0.0916071	0.406092
M ~ X	Thiamin [mg]	Eubacterium ventriosum (SGB_5045)	bt__hba1c	0.228194	0.961008	0.790894	-0.614883	2.5369
Y ~ M	Thiamin [mg]	Eubacterium ventriosum (SGB_5045)	bt__hba1c	0.387847	-0.0172385	0.0198451	-0.0567807	0.0223038
Total	Thiamin [mg]	Eubacterium ventriosum (SGB_5045)	bt__hba1c	0.258962	-0.154561	0.135868	-0.425283	0.116161
Direct	Thiamin [mg]	Eubacterium ventriosum (SGB_5045)	bt__hba1c	0.309981	-0.140748	0.137669	-0.415121	0.133625
Indirect	Thiamin [mg]	Eubacterium ventriosum (SGB_5045)	bt__hba1c	0.652	-0.013813	0.0274769	-0.102697	0.0170994
M ~ X	Thiamin [mg]	Unclassified (SGB_4714)	Time_above_140	0.0336649	-1.25286	0.57956	-2.40645	-0.0992766
Y ~ M	Thiamin [mg]	Unclassified (SGB_4714)	Time_above_140	0.950496	0.00551093	0.0884843	-0.170613	0.181635
Total	Thiamin [mg]	Unclassified (SGB_4714)	Time_above_140	0.597257	-0.248415	0.46827	-1.18048	0.683654
Direct	Thiamin [mg]	Unclassified (SGB_4714)	Time_above_140	0.599393	-0.255797	0.484988	-1.22133	0.70974
Indirect	Thiamin [mg]	Unclassified (SGB_4714)	Time_above_140	0.932	0.00738182	0.142074	-0.227556	0.320595
M ~ X	Thiamin [mg]	Unclassified (SGB_4714)	bt__hba1c	0.0322767	-1.2459	0.572151	-2.38388	-0.107914
Y ~ M	Thiamin [mg]	Unclassified (SGB_4714)	bt__hba1c	0.847524	-0.00451027	0.0233838	-0.0510197	0.0419992
Total	Thiamin [mg]	Unclassified (SGB_4714)	bt__hba1c	0.174564	-0.16975	0.123958	-0.416298	0.0767976
Direct	Thiamin [mg]	Unclassified (SGB_4714)	bt__hba1c	0.151362	-0.185388	0.128009	-0.440039	0.0692628
Indirect	Thiamin [mg]	Unclassified (SGB_4714)	bt__hba1c	0.54	0.0156382	0.0329851	-0.0454374	0.0876971
M ~ X	Thiamin [mg]	Alistipes putredinis (SGB_2318)	Time_above_140	0.164253	4.6267	3.20432	-2.05741	11.3108
Y ~ M	Thiamin [mg]	Alistipes putredinis (SGB_2318)	Time_above_140	0.894003	0.0105928	0.0784967	-0.153149	0.174334
Total	Thiamin [mg]	Alistipes putredinis (SGB_2318)	Time_above_140	0.27755	-1.28076	1.14738	-3.67416	1.11264
Direct	Thiamin [mg]	Alistipes putredinis (SGB_2318)	Time_above_140	0.2469	-1.46839	1.22907	-4.04086	1.10408
Indirect	Thiamin [mg]	Alistipes putredinis (SGB_2318)	Time_above_140	0.736	0.187626	0.49829	-0.331623	2.01766
M ~ X	Thiamin [mg]	Alistipes putredinis (SGB_2318)	bt__hba1c	0.164253	4.6267	3.20432	-2.05741	11.3108
Y ~ M	Thiamin [mg]	Alistipes putredinis (SGB_2318)	bt__hba1c	0.0105216	-0.0441243	0.0156335	-0.0767353	-0.0115134
Total	Thiamin [mg]	Alistipes putredinis (SGB_2318)	bt__hba1c	0.0952503	-0.45392	0.259218	-0.99464	0.0867997
Direct	Thiamin [mg]	Alistipes putredinis (SGB_2318)	bt__hba1c	0.275805	-0.275806	0.245797	-0.790266	0.238653
Indirect	Thiamin [mg]	Alistipes putredinis (SGB_2318)	bt__hba1c	0.128	-0.178114	0.167816	-0.763	0.00830673
M ~ X	% Carbohydrates	Faecalibacterium prausnitzii (SGB_15333)	Time_above_140	0.724871	0.0127372	0.0360562	-0.0590748	0.0845493
Y ~ M	% Carbohydrates	Faecalibacterium prausnitzii (SGB_15333)	Time_above_140	0.0113173	0.18305	0.070513	0.0426107	0.323488
Total	% Carbohydrates	Faecalibacterium prausnitzii (SGB_15333)	Time_above_140	0.415657	-0.0188603	0.0230438	-0.0647561	0.0270355
Direct	% Carbohydrates	Faecalibacterium prausnitzii (SGB_15333)	Time_above_140	0.342356	-0.0212267	0.0222135	-0.0654782	0.0230248
Indirect	% Carbohydrates	Faecalibacterium prausnitzii (SGB_15333)	Time_above_140	0.696	0.00236635	0.00692589	-0.0101297	0.0179102
M ~ X	% Carbohydrates	Faecalibacterium prausnitzii (SGB_15333)	bt__hba1c	0.964654	0.00161036	0.0362256	-0.0704809	0.0737017
Y ~ M	% Carbohydrates	Faecalibacterium prausnitzii (SGB_15333)	bt__hba1c	0.0788889	-0.0338436	0.0190143	-0.0716833	0.00399603
Total	% Carbohydrates	Faecalibacterium prausnitzii (SGB_15333)	bt__hba1c	0.962922	-0.000292936	0.00628165	-0.0127938	0.012208
Direct	% Carbohydrates	Faecalibacterium prausnitzii (SGB_15333)	bt__hba1c	0.969418	-0.000238441	0.00619982	-0.0125789	0.012102
Indirect	% Carbohydrates	Faecalibacterium prausnitzii (SGB_15333)	bt__hba1c	0.96	-5.44946e-05	0.00138122	-0.00327809	0.00227314
M ~ X	% Carbohydrates	Unclassified (SGB_4659)	Time_above_140	0.898052	-0.00583332	0.0452985	-0.0968181	0.0851514
Y ~ M	% Carbohydrates	Unclassified (SGB_4659)	Time_above_140	0.650129	0.0438458	0.0960838	-0.149144	0.236836
Total	% Carbohydrates	Unclassified (SGB_4659)	Time_above_140	0.898201	-0.00396567	0.0308405	-0.0659107	0.0579794
Direct	% Carbohydrates	Unclassified (SGB_4659)	Time_above_140	0.905487	-0.00371114	0.0310948	-0.0661984	0.0587761
Indirect	% Carbohydrates	Unclassified (SGB_4659)	Time_above_140	0.96	-0.000254536	0.00387604	-0.0101555	0.00623473
M ~ X	% Carbohydrates	Unclassified (SGB_4659)	bt__hba1c	0.88867	-0.00621541	0.0441825	-0.0948741	0.0824433
Y ~ M	% Carbohydrates	Unclassified (SGB_4659)	bt__hba1c	0.703872	0.00875624	0.0229102	-0.0372164	0.0547289
Total	% Carbohydrates	Unclassified (SGB_4659)	bt__hba1c	0.599526	-0.00385217	0.00729139	-0.0184834	0.0107791
Direct	% Carbohydrates	Unclassified (SGB_4659)	bt__hba1c	0.607662	-0.00379919	0.00735409	-0.0185632	0.0109648
Indirect	% Carbohydrates	Unclassified (SGB_4659)	bt__hba1c	0.892	-5.29783e-05	0.000922259	-0.00314867	0.00109431
M ~ X	% Carbohydrates	Faecalibacterium prausnitzii (SGB_15332)	Time_above_140	0.712608	-0.00944162	0.0255398	-0.0602772	0.041394
Y ~ M	% Carbohydrates	Faecalibacterium prausnitzii (SGB_15332)	Time_above_140	0.0303578	0.224822	0.101957	0.0218813	0.427763
Total	% Carbohydrates	Faecalibacterium prausnitzii (SGB_15332)	Time_above_140	0.758114	-0.00737102	0.0238523	-0.0548479	0.0401059
Direct	% Carbohydrates	Faecalibacterium prausnitzii (SGB_15332)	Time_above_140	0.82226	-0.00525742	0.0233251	-0.0516941	0.0411793
Indirect	% Carbohydrates	Faecalibacterium prausnitzii (SGB_15332)	Time_above_140	0.72	-0.0021136	0.0069446	-0.0198079	0.0082809
M ~ X	% Carbohydrates	Faecalibacterium prausnitzii (SGB_15332)	bt__hba1c	0.529746	-0.0167296	0.026511	-0.069459	0.0359998
Y ~ M	% Carbohydrates	Faecalibacterium prausnitzii (SGB_15332)	bt__hba1c	0.413112	-0.0208861	0.0253915	-0.0713888	0.0296165
Total	% Carbohydrates	Faecalibacterium prausnitzii (SGB_15332)	bt__hba1c	0.879913	-0.000935279	0.00617158	-0.0132103	0.0113397
Direct	% Carbohydrates	Faecalibacterium prausnitzii (SGB_15332)	bt__hba1c	0.835534	-0.00129086	0.00619797	-0.0136206	0.0110389
Indirect	% Carbohydrates	Faecalibacterium prausnitzii (SGB_15332)	bt__hba1c	0.732	0.00035558	0.000919655	-0.000641282	0.0033455
M ~ X	% Carbohydrates	Eubacterium ventriosum (SGB_5045)	Time_above_140	0.248082	0.0474478	0.0407419	-0.0337893	0.128685
Y ~ M	% Carbohydrates	Eubacterium ventriosum (SGB_5045)	Time_above_140	0.729024	0.0254738	0.0732439	-0.12057	0.171518
Total	% Carbohydrates	Eubacterium ventriosum (SGB_5045)	Time_above_140	0.870158	-0.0041669	0.0254003	-0.0548137	0.0464799
Direct	% Carbohydrates	Eubacterium ventriosum (SGB_5045)	Time_above_140	0.832455	-0.00547826	0.0257989	-0.0569325	0.045976
Indirect	% Carbohydrates	Eubacterium ventriosum (SGB_5045)	Time_above_140	0.76	0.00131136	0.00382128	-0.00347574	0.0145192
M ~ X	% Carbohydrates	Eubacterium ventriosum (SGB_5045)	bt__hba1c	0.260186	0.0450643	0.0397166	-0.0340728	0.124201
Y ~ M	% Carbohydrates	Eubacterium ventriosum (SGB_5045)	bt__hba1c	0.387847	-0.0172385	0.0198451	-0.0567807	0.0223038
Total	% Carbohydrates	Eubacterium ventriosum (SGB_5045)	bt__hba1c	0.525678	-0.00437093	0.00685488	-0.0180296	0.00928773
Direct	% Carbohydrates	Eubacterium ventriosum (SGB_5045)	bt__hba1c	0.599449	-0.00365661	0.00693203	-0.0174721	0.0101589
Indirect	% Carbohydrates	Eubacterium ventriosum (SGB_5045)	bt__hba1c	0.436	-0.000714311	0.00121518	-0.00461123	0.000553281
M ~ X	% Carbohydrates	Unclassified (SGB_4714)	Time_above_140	0.731068	-0.0104352	0.0302536	-0.0706534	0.049783
Y ~ M	% Carbohydrates	Unclassified (SGB_4714)	Time_above_140	0.950496	0.00551093	0.0884843	-0.170613	0.181635
Total	% Carbohydrates	Unclassified (SGB_4714)	Time_above_140	0.776354	-0.00678402	0.0237997	-0.0541561	0.040588
Direct	% Carbohydrates	Unclassified (SGB_4714)	Time_above_140	0.779415	-0.00673664	0.0239694	-0.054456	0.0409827
Indirect	% Carbohydrates	Unclassified (SGB_4714)	Time_above_140	0.984	-4.73776e-05	0.0028205	-0.00493601	0.00646164
M ~ X	% Carbohydrates	Unclassified (SGB_4714)	bt__hba1c	0.626884	-0.01444	0.0295942	-0.0733016	0.0444216
Y ~ M	% Carbohydrates	Unclassified (SGB_4714)	bt__hba1c	0.847524	-0.00451027	0.0233838	-0.0510197	0.0419992
Total	% Carbohydrates	Unclassified (SGB_4714)	bt__hba1c	0.935279	-0.000514353	0.00631484	-0.0130743	0.0120456
Direct	% Carbohydrates	Unclassified (SGB_4714)	bt__hba1c	0.927427	-0.000581144	0.00636084	-0.0132349	0.0120726
Indirect	% Carbohydrates	Unclassified (SGB_4714)	bt__hba1c	0.952	6.67904e-05	0.000748213	-0.00107191	0.00206584
M ~ X	% Carbohydrates	Alistipes putredinis (SGB_2318)	Time_above_140	0.781014	0.0456811	0.162122	-0.292499	0.383861
Y ~ M	% Carbohydrates	Alistipes putredinis (SGB_2318)	Time_above_140	0.894003	0.0105928	0.0784967	-0.153149	0.174334
Total	% Carbohydrates	Alistipes putredinis (SGB_2318)	Time_above_140	0.296069	-0.0595241	0.055477	-0.175247	0.0561989
Direct	% Carbohydrates	Alistipes putredinis (SGB_2318)	Time_above_140	0.303542	-0.0602462	0.0569702	-0.179486	0.0589938
Indirect	% Carbohydrates	Alistipes putredinis (SGB_2318)	Time_above_140	0.876	0.000722108	0.0122007	-0.0232618	0.028685
M ~ X	% Carbohydrates	Alistipes putredinis (SGB_2318)	bt__hba1c	0.781014	0.0456811	0.162122	-0.292499	0.383861
Y ~ M	% Carbohydrates	Alistipes putredinis (SGB_2318)	bt__hba1c	0.0105216	-0.0441243	0.0156335	-0.0767353	-0.0115134
Total	% Carbohydrates	Alistipes putredinis (SGB_2318)	bt__hba1c	0.292783	-0.014105	0.0130543	-0.0413359	0.0131258
Direct	% Carbohydrates	Alistipes putredinis (SGB_2318)	bt__hba1c	0.297825	-0.0121374	0.0113385	-0.0358691	0.0115944
Indirect	% Carbohydrates	Alistipes putredinis (SGB_2318)	bt__hba1c	0.796	-0.00196766	0.00689228	-0.0170414	0.0105132
M ~ X	% Mono un-saturated fatty acids	Faecalibacterium prausnitzii (SGB_15333)	Time_above_140	0.798897	-0.0163406	0.063913	-0.143635	0.110953
Y ~ M	% Mono un-saturated fatty acids	Faecalibacterium prausnitzii (SGB_15333)	Time_above_140	0.0113173	0.18305	0.070513	0.0426107	0.323488
Total	% Mono un-saturated fatty acids	Faecalibacterium prausnitzii (SGB_15333)	Time_above_140	0.580831	0.0226968	0.0409283	-0.058819	0.104213
Direct	% Mono un-saturated fatty acids	Faecalibacterium prausnitzii (SGB_15333)	Time_above_140	0.516813	0.02571	0.0394721	-0.0529224	0.104342
Indirect	% Mono un-saturated fatty acids	Faecalibacterium prausnitzii (SGB_15333)	Time_above_140	0.844	-0.00301324	0.0104964	-0.0253962	0.0153567
M ~ X	% Mono un-saturated fatty acids	Faecalibacterium prausnitzii (SGB_15333)	bt__hba1c	0.68052	0.0253582	0.0613611	-0.0967543	0.147471
Y ~ M	% Mono un-saturated fatty acids	Faecalibacterium prausnitzii (SGB_15333)	bt__hba1c	0.0788889	-0.0338436	0.0190143	-0.0716833	0.00399603
Total	% Mono un-saturated fatty acids	Faecalibacterium prausnitzii (SGB_15333)	bt__hba1c	0.618691	-0.00531382	0.010635	-0.0264782	0.0158506
Direct	% Mono un-saturated fatty acids	Faecalibacterium prausnitzii (SGB_15333)	bt__hba1c	0.672161	-0.00446512	0.0105119	-0.0253885	0.0164583
Indirect	% Mono un-saturated fatty acids	Faecalibacterium prausnitzii (SGB_15333)	bt__hba1c	0.608	-0.000848703	0.00214791	-0.00614189	0.00253707
M ~ X	% Mono un-saturated fatty acids	Unclassified (SGB_4659)	Time_above_140	0.888967	-0.0117544	0.0837658	-0.180003	0.156494
Y ~ M	% Mono un-saturated fatty acids	Unclassified (SGB_4659)	Time_above_140	0.650129	0.0438458	0.0960838	-0.149144	0.236836
Total	% Mono un-saturated fatty acids	Unclassified (SGB_4659)	Time_above_140	0.961487	-0.00276815	0.05704	-0.117336	0.1118
Direct	% Mono un-saturated fatty acids	Unclassified (SGB_4659)	Time_above_140	0.968901	-0.00225365	0.0575113	-0.117827	0.11332
Indirect	% Mono un-saturated fatty acids	Unclassified (SGB_4659)	Time_above_140	0.948	-0.000514495	0.00907031	-0.0212394	0.0182821
M ~ X	% Mono un-saturated fatty acids	Unclassified (SGB_4659)	bt__hba1c	0.946262	-0.00527812	0.0779307	-0.161658	0.151101
Y ~ M	% Mono un-saturated fatty acids	Unclassified (SGB_4659)	bt__hba1c	0.703872	0.00875624	0.0229102	-0.0372164	0.0547289
Total	% Mono un-saturated fatty acids	Unclassified (SGB_4659)	bt__hba1c	0.135781	-0.0191184	0.0126179	-0.044438	0.00620121
Direct	% Mono un-saturated fatty acids	Unclassified (SGB_4659)	bt__hba1c	0.140034	-0.0190739	0.0127242	-0.0446188	0.00647108
Indirect	% Mono un-saturated fatty acids	Unclassified (SGB_4659)	bt__hba1c	0.86	-4.45341e-05	0.00198527	-0.00385584	0.00501602
M ~ X	% Mono un-saturated fatty acids	Faecalibacterium prausnitzii (SGB_15332)	Time_above_140	0.354837	0.042319	0.0454694	-0.0481855	0.132824
Y ~ M	% Mono un-saturated fatty acids	Faecalibacterium prausnitzii (SGB_15332)	Time_above_140	0.0303578	0.224822	0.101957	0.0218813	0.427763
Total	% Mono un-saturated fatty acids	Faecalibacterium prausnitzii (SGB_15332)	Time_above_140	0.654641	0.0191429	0.0426319	-0.0657137	0.104
Direct	% Mono un-saturated fatty acids	Faecalibacterium prausnitzii (SGB_15332)	Time_above_140	0.816933	0.00973427	0.0419085	-0.0736992	0.0931678
Indirect	% Mono un-saturated fatty acids	Faecalibacterium prausnitzii (SGB_15332)	Time_above_140	0.376	0.00940866	0.0121928	-0.00697336	0.042937
M ~ X	% Mono un-saturated fatty acids	Faecalibacterium prausnitzii (SGB_15332)	bt__hba1c	0.11015	0.0723316	0.044793	-0.0167599	0.161423
Y ~ M	% Mono un-saturated fatty acids	Faecalibacterium prausnitzii (SGB_15332)	bt__hba1c	0.413112	-0.0208861	0.0253915	-0.0713888	0.0296165
Total	% Mono un-saturated fatty acids	Faecalibacterium prausnitzii (SGB_15332)	bt__hba1c	0.736253	-0.00356839	0.0105589	-0.0245696	0.0174329
Direct	% Mono un-saturated fatty acids	Faecalibacterium prausnitzii (SGB_15332)	bt__hba1c	0.843981	-0.00212231	0.0107498	-0.0235071	0.0192625
Indirect	% Mono un-saturated fatty acids	Faecalibacterium prausnitzii (SGB_15332)	bt__hba1c	0.488	-0.00144608	0.00243283	-0.008546	0.00140973
M ~ X	% Mono un-saturated fatty acids	Eubacterium ventriosum (SGB_5045)	Time_above_140	0.340285	-0.0714237	0.0743954	-0.219764	0.0769165
Y ~ M	% Mono un-saturated fatty acids	Eubacterium ventriosum (SGB_5045)	Time_above_140	0.729024	0.0254738	0.0732439	-0.12057	0.171518
Total	% Mono un-saturated fatty acids	Eubacterium ventriosum (SGB_5045)	Time_above_140	0.769972	0.0135678	0.0462226	-0.0785974	0.105733
Direct	% Mono un-saturated fatty acids	Eubacterium ventriosum (SGB_5045)	Time_above_140	0.74011	0.015587	0.0468042	-0.0777611	0.108935
Indirect	% Mono un-saturated fatty acids	Eubacterium ventriosum (SGB_5045)	Time_above_140	0.76	-0.00201918	0.00662597	-0.0263497	0.00421913
M ~ X	% Mono un-saturated fatty acids	Eubacterium ventriosum (SGB_5045)	bt__hba1c	0.491549	-0.0485081	0.0701708	-0.188327	0.0913103
Y ~ M	% Mono un-saturated fatty acids	Eubacterium ventriosum (SGB_5045)	bt__hba1c	0.387847	-0.0172385	0.0198451	-0.0567807	0.0223038
Total	% Mono un-saturated fatty acids	Eubacterium ventriosum (SGB_5045)	bt__hba1c	0.973915	-0.000396289	0.0120788	-0.0244638	0.0236712
Direct	% Mono un-saturated fatty acids	Eubacterium ventriosum (SGB_5045)	bt__hba1c	0.918881	-0.00124045	0.0121379	-0.0254313	0.0229504
Indirect	% Mono un-saturated fatty acids	Eubacterium ventriosum (SGB_5045)	bt__hba1c	0.632	0.000844165	0.00176779	-0.00109427	0.00663829
M ~ X	% Mono un-saturated fatty acids	Unclassified (SGB_4714)	Time_above_140	0.3974	0.045596	0.053586	-0.0610643	0.152256
Y ~ M	% Mono un-saturated fatty acids	Unclassified (SGB_4714)	Time_above_140	0.950496	0.00551093	0.0884843	-0.170613	0.181635
Total	% Mono un-saturated fatty acids	Unclassified (SGB_4714)	Time_above_140	0.845669	0.00826594	0.042327	-0.0759839	0.0925158
Direct	% Mono un-saturated fatty acids	Unclassified (SGB_4714)	Time_above_140	0.850575	0.00808812	0.0427917	-0.0771037	0.0932799
Indirect	% Mono un-saturated fatty acids	Unclassified (SGB_4714)	Time_above_140	0.896	0.000177823	0.00663672	-0.0131713	0.0105959
M ~ X	% Mono un-saturated fatty acids	Unclassified (SGB_4714)	bt__hba1c	0.455275	0.0377723	0.0503518	-0.0623755	0.13792
Y ~ M	% Mono un-saturated fatty acids	Unclassified (SGB_4714)	bt__hba1c	0.847524	-0.00451027	0.0233838	-0.0510197	0.0419992
Total	% Mono un-saturated fatty acids	Unclassified (SGB_4714)	bt__hba1c	0.755382	-0.00336313	0.0107592	-0.0247627	0.0180364
Direct	% Mono un-saturated fatty acids	Unclassified (SGB_4714)	bt__hba1c	0.767975	-0.00321441	0.0108594	-0.0248171	0.0183883
Indirect	% Mono un-saturated fatty acids	Unclassified (SGB_4714)	bt__hba1c	0.996	-0.000148716	0.00132539	-0.00287696	0.00186373
M ~ X	% Mono un-saturated fatty acids	Alistipes putredinis (SGB_2318)	Time_above_140	0.390255	-0.286492	0.326219	-0.966973	0.39399
Y ~ M	% Mono un-saturated fatty acids	Alistipes putredinis (SGB_2318)	Time_above_140	0.894003	0.0105928	0.0784967	-0.153149	0.174334
Total	% Mono un-saturated fatty acids	Alistipes putredinis (SGB_2318)	Time_above_140	0.386934	0.101312	0.11454	-0.137615	0.340238
Direct	% Mono un-saturated fatty acids	Alistipes putredinis (SGB_2318)	Time_above_140	0.375701	0.10837	0.119465	-0.141673	0.358414
Indirect	% Mono un-saturated fatty acids	Alistipes putredinis (SGB_2318)	Time_above_140	0.808	-0.00705869	0.0644748	-0.181	0.0479117
M ~ X	% Mono un-saturated fatty acids	Alistipes putredinis (SGB_2318)	bt__hba1c	0.390255	-0.286492	0.326219	-0.966973	0.39399
Y ~ M	% Mono un-saturated fatty acids	Alistipes putredinis (SGB_2318)	bt__hba1c	0.0105216	-0.0441243	0.0156335	-0.0767353	-0.0115134
Total	% Mono un-saturated fatty acids	Alistipes putredinis (SGB_2318)	bt__hba1c	0.238407	0.0322335	0.0265233	-0.0230931	0.0875601
Direct	% Mono un-saturated fatty acids	Alistipes putredinis (SGB_2318)	bt__hba1c	0.404201	0.0203478	0.02385	-0.0295709	0.0702665
Indirect	% Mono un-saturated fatty acids	Alistipes putredinis (SGB_2318)	bt__hba1c	0.412	0.0118857	0.0168052	-0.0185298	0.0512712
M ~ X	Iron [mg]	Faecalibacterium prausnitzii (SGB_15333)	Time_above_140	0.787743	-0.01267	0.046892	-0.106063	0.0807235
Y ~ M	Iron [mg]	Faecalibacterium prausnitzii (SGB_15333)	Time_above_140	0.0113173	0.18305	0.070513	0.0426107	0.323488
Total	Iron [mg]	Faecalibacterium prausnitzii (SGB_15333)	Time_above_140	0.970872	-0.00110238	0.0300904	-0.0610326	0.0588278
Direct	Iron [mg]	Faecalibacterium prausnitzii (SGB_15333)	Time_above_140	0.966661	0.00121802	0.0290444	-0.0566414	0.0590775
Indirect	Iron [mg]	Faecalibacterium prausnitzii (SGB_15333)	Time_above_140	0.796	-0.0023204	0.00882577	-0.0232169	0.0131182
M ~ X	Iron [mg]	Faecalibacterium prausnitzii (SGB_15333)	bt__hba1c	0.656795	-0.0210615	0.047222	-0.115036	0.0729132
Y ~ M	Iron [mg]	Faecalibacterium prausnitzii (SGB_15333)	bt__hba1c	0.0788889	-0.0338436	0.0190143	-0.0716833	0.00399603
Total	Iron [mg]	Faecalibacterium prausnitzii (SGB_15333)	bt__hba1c	0.668906	-0.0035151	0.00818922	-0.0198122	0.012782
Direct	Iron [mg]	Faecalibacterium prausnitzii (SGB_15333)	bt__hba1c	0.601708	-0.0042384	0.00808772	-0.0203366	0.0118598
Indirect	Iron [mg]	Faecalibacterium prausnitzii (SGB_15333)	bt__hba1c	0.66	0.00072331	0.00182307	-0.00202743	0.00566172
M ~ X	Iron [mg]	Unclassified (SGB_4659)	Time_above_140	0.410897	-0.043174	0.0520631	-0.147746	0.0613978
Y ~ M	Iron [mg]	Unclassified (SGB_4659)	Time_above_140	0.650129	0.0438458	0.0960838	-0.149144	0.236836
Total	Iron [mg]	Unclassified (SGB_4659)	Time_above_140	0.493541	-0.0245001	0.0355204	-0.0958449	0.0468446
Direct	Iron [mg]	Unclassified (SGB_4659)	Time_above_140	0.528193	-0.0229181	0.0360747	-0.0954129	0.0495768
Indirect	Iron [mg]	Unclassified (SGB_4659)	Time_above_140	0.788	-0.00158207	0.00540698	-0.0160012	0.00561567
M ~ X	Iron [mg]	Unclassified (SGB_4659)	bt__hba1c	0.391046	-0.0438524	0.0507001	-0.145589	0.0578848
Y ~ M	Iron [mg]	Unclassified (SGB_4659)	bt__hba1c	0.703872	0.00875624	0.0229102	-0.0372164	0.0547289
Total	Iron [mg]	Unclassified (SGB_4659)	bt__hba1c	0.923462	-0.000815495	0.00844716	-0.017766	0.016135
Direct	Iron [mg]	Unclassified (SGB_4659)	bt__hba1c	0.959508	-0.000437722	0.00857922	-0.0176612	0.0167858
Indirect	Iron [mg]	Unclassified (SGB_4659)	bt__hba1c	0.772	-0.000377774	0.00136594	-0.00482676	0.00119236
M ~ X	Iron [mg]	Faecalibacterium prausnitzii (SGB_15332)	Time_above_140	0.402449	0.0276623	0.0328614	-0.0377468	0.0930713
Y ~ M	Iron [mg]	Faecalibacterium prausnitzii (SGB_15332)	Time_above_140	0.0303578	0.224822	0.101957	0.0218813	0.427763
Total	Iron [mg]	Faecalibacterium prausnitzii (SGB_15332)	Time_above_140	0.599383	-0.0162262	0.0307655	-0.0774633	0.0450109
Direct	Iron [mg]	Faecalibacterium prausnitzii (SGB_15332)	Time_above_140	0.454532	-0.0226466	0.0301297	-0.0826302	0.0373371
Indirect	Iron [mg]	Faecalibacterium prausnitzii (SGB_15332)	Time_above_140	0.38	0.00642041	0.00745858	-0.00501875	0.0243898
M ~ X	Iron [mg]	Faecalibacterium prausnitzii (SGB_15332)	bt__hba1c	0.533453	0.0215003	0.0343809	-0.046882	0.0898826
Y ~ M	Iron [mg]	Faecalibacterium prausnitzii (SGB_15332)	bt__hba1c	0.413112	-0.0208861	0.0253915	-0.0713888	0.0296165
Total	Iron [mg]	Faecalibacterium prausnitzii (SGB_15332)	bt__hba1c	0.846416	-0.0015549	0.00800258	-0.0174717	0.0143619
Direct	Iron [mg]	Faecalibacterium prausnitzii (SGB_15332)	bt__hba1c	0.890407	-0.00111105	0.00803837	-0.0171019	0.0148798
Indirect	Iron [mg]	Faecalibacterium prausnitzii (SGB_15332)	bt__hba1c	0.548	-0.000443849	0.00123875	-0.00482931	0.000706501
M ~ X	Iron [mg]	Eubacterium ventriosum (SGB_5045)	Time_above_140	0.478019	-0.0378386	0.0530497	-0.143617	0.0679396
Y ~ M	Iron [mg]	Eubacterium ventriosum (SGB_5045)	Time_above_140	0.729024	0.0254738	0.0732439	-0.12057	0.171518
Total	Iron [mg]	Eubacterium ventriosum (SGB_5045)	Time_above_140	0.864177	-0.00564461	0.0328786	-0.0712028	0.0599136
Direct	Iron [mg]	Eubacterium ventriosum (SGB_5045)	Time_above_140	0.887508	-0.00471426	0.0332049	-0.0709394	0.0615109
Indirect	Iron [mg]	Eubacterium ventriosum (SGB_5045)	Time_above_140	0.836	-0.000930352	0.00366456	-0.0130128	0.0035306
M ~ X	Iron [mg]	Eubacterium ventriosum (SGB_5045)	bt__hba1c	0.431037	-0.0409402	0.0517085	-0.143972	0.0620912
Y ~ M	Iron [mg]	Eubacterium ventriosum (SGB_5045)	bt__hba1c	0.387847	-0.0172385	0.0198451	-0.0567807	0.0223038
Total	Iron [mg]	Eubacterium ventriosum (SGB_5045)	bt__hba1c	0.759557	-0.0027353	0.00890407	-0.0204771	0.0150065
Direct	Iron [mg]	Eubacterium ventriosum (SGB_5045)	bt__hba1c	0.699461	-0.0034702	0.0089537	-0.0213149	0.0143745
Indirect	Iron [mg]	Eubacterium ventriosum (SGB_5045)	bt__hba1c	0.588	0.000734895	0.00133979	-0.000868345	0.00547937
M ~ X	Iron [mg]	Unclassified (SGB_4714)	Time_above_140	0.0718919	-0.0695925	0.0381481	-0.145524	0.00633935
Y ~ M	Iron [mg]	Unclassified (SGB_4714)	Time_above_140	0.950496	0.00551093	0.0884843	-0.170613	0.181635
Total	Iron [mg]	Unclassified (SGB_4714)	Time_above_140	0.669201	-0.0131196	0.0305927	-0.0740129	0.0477737
Direct	Iron [mg]	Unclassified (SGB_4714)	Time_above_140	0.673973	-0.0132726	0.0314299	-0.0758448	0.0492995
Indirect	Iron [mg]	Unclassified (SGB_4714)	Time_above_140	0.904	0.000153005	0.00827716	-0.0163029	0.0174588
M ~ X	Iron [mg]	Unclassified (SGB_4714)	bt__hba1c	0.0586215	-0.0717826	0.0374366	-0.146242	0.0026773
Y ~ M	Iron [mg]	Unclassified (SGB_4714)	bt__hba1c	0.847524	-0.00451027	0.0233838	-0.0510197	0.0419992
Total	Iron [mg]	Unclassified (SGB_4714)	bt__hba1c	0.492054	-0.00560959	0.00812863	-0.0217771	0.0105579
Direct	Iron [mg]	Unclassified (SGB_4714)	bt__hba1c	0.460242	-0.00619618	0.00835129	-0.0228095	0.0104172
Indirect	Iron [mg]	Unclassified (SGB_4714)	bt__hba1c	0.668	0.000586584	0.00195565	-0.00242238	0.00579362
M ~ X	Iron [mg]	Alistipes putredinis (SGB_2318)	Time_above_140	0.295941	-0.211049	0.196646	-0.621245	0.199147
Y ~ M	Iron [mg]	Alistipes putredinis (SGB_2318)	Time_above_140	0.894003	0.0105928	0.0784967	-0.153149	0.174334
Total	Iron [mg]	Alistipes putredinis (SGB_2318)	Time_above_140	0.350798	-0.0663572	0.0694574	-0.211243	0.0785283
Direct	Iron [mg]	Alistipes putredinis (SGB_2318)	Time_above_140	0.366298	-0.0678146	0.0732711	-0.221173	0.0855436
Indirect	Iron [mg]	Alistipes putredinis (SGB_2318)	Time_above_140	0.812	0.00145732	0.0305226	-0.0386762	0.0827896
M ~ X	Iron [mg]	Alistipes putredinis (SGB_2318)	bt__hba1c	0.295941	-0.211049	0.196646	-0.621245	0.199147
Y ~ M	Iron [mg]	Alistipes putredinis (SGB_2318)	bt__hba1c	0.0105216	-0.0441243	0.0156335	-0.0767353	-0.0115134
Total	Iron [mg]	Alistipes putredinis (SGB_2318)	bt__hba1c	0.673806	-0.0071099	0.0166435	-0.0418276	0.0276078
Direct	Iron [mg]	Alistipes putredinis (SGB_2318)	bt__hba1c	0.241823	-0.0173681	0.0143761	-0.0474577	0.0127215
Indirect	Iron [mg]	Alistipes putredinis (SGB_2318)	bt__hba1c	0.192	0.0102582	0.0129242	-0.00401886	0.0534505
M ~ X	% Poly un-saturated fatty acids	Faecalibacterium prausnitzii (SGB_15333)	Time_above_140	0.861728	0.0124101	0.0710092	-0.129017	0.153837
Y ~ M	% Poly un-saturated fatty acids	Faecalibacterium prausnitzii (SGB_15333)	Time_above_140	0.0113173	0.18305	0.070513	0.0426107	0.323488
Total	% Poly un-saturated fatty acids	Faecalibacterium prausnitzii (SGB_15333)	Time_above_140	0.950205	0.00285417	0.0455528	-0.0878721	0.0935805
Direct	% Poly un-saturated fatty acids	Faecalibacterium prausnitzii (SGB_15333)	Time_above_140	0.989458	0.000582752	0.0439583	-0.0869867	0.0881522
Indirect	% Poly un-saturated fatty acids	Faecalibacterium prausnitzii (SGB_15333)	Time_above_140	0.896	0.00227142	0.0151561	-0.0205518	0.045024
M ~ X	% Poly un-saturated fatty acids	Faecalibacterium prausnitzii (SGB_15333)	bt__hba1c	0.431522	0.0546344	0.0691061	-0.082891	0.19216
Y ~ M	% Poly un-saturated fatty acids	Faecalibacterium prausnitzii (SGB_15333)	bt__hba1c	0.0788889	-0.0338436	0.0190143	-0.0716833	0.00399603
Total	% Poly un-saturated fatty acids	Faecalibacterium prausnitzii (SGB_15333)	bt__hba1c	0.885465	0.00173816	0.0120284	-0.0221991	0.0256755
Direct	% Poly un-saturated fatty acids	Faecalibacterium prausnitzii (SGB_15333)	bt__hba1c	0.76232	0.00361522	0.0119124	-0.0200959	0.0273263
Indirect	% Poly un-saturated fatty acids	Faecalibacterium prausnitzii (SGB_15333)	bt__hba1c	0.488	-0.00187705	0.00321723	-0.0119518	0.00196273
M ~ X	% Poly un-saturated fatty acids	Unclassified (SGB_4659)	Time_above_140	0.93976	0.00771999	0.101642	-0.196433	0.211873
Y ~ M	% Poly un-saturated fatty acids	Unclassified (SGB_4659)	Time_above_140	0.650129	0.0438458	0.0960838	-0.149144	0.236836
Total	% Poly un-saturated fatty acids	Unclassified (SGB_4659)	Time_above_140	0.650691	-0.0314603	0.0690613	-0.170174	0.107253
Direct	% Poly un-saturated fatty acids	Unclassified (SGB_4659)	Time_above_140	0.649823	-0.0318025	0.0696179	-0.171705	0.1081
Indirect	% Poly un-saturated fatty acids	Unclassified (SGB_4659)	Time_above_140	0.8	0.000342158	0.0109479	-0.0185708	0.0281405
M ~ X	% Poly un-saturated fatty acids	Unclassified (SGB_4659)	bt__hba1c	0.901513	0.0120592	0.0969729	-0.182531	0.20665
Y ~ M	% Poly un-saturated fatty acids	Unclassified (SGB_4659)	bt__hba1c	0.703872	0.00875624	0.0229102	-0.0372164	0.0547289
Total	% Poly un-saturated fatty acids	Unclassified (SGB_4659)	bt__hba1c	0.654085	-0.00721753	0.0160143	-0.0393526	0.0249175
Direct	% Poly un-saturated fatty acids	Unclassified (SGB_4659)	bt__hba1c	0.652041	-0.0073253	0.0161492	-0.0397463	0.0250957
Indirect	% Poly un-saturated fatty acids	Unclassified (SGB_4659)	bt__hba1c	0.952	0.000107771	0.00234862	-0.00402161	0.0057403
M ~ X	% Poly un-saturated fatty acids	Faecalibacterium prausnitzii (SGB_15332)	Time_above_140	0.0991381	0.0828616	0.0496568	-0.0159777	0.181701
Y ~ M	% Poly un-saturated fatty acids	Faecalibacterium prausnitzii (SGB_15332)	Time_above_140	0.0303578	0.224822	0.101957	0.0218813	0.427763
Total	% Poly un-saturated fatty acids	Faecalibacterium prausnitzii (SGB_15332)	Time_above_140	0.968582	-0.00186389	0.0471734	-0.0957602	0.0920324
Direct	% Poly un-saturated fatty acids	Faecalibacterium prausnitzii (SGB_15332)	Time_above_140	0.65173	-0.0212153	0.0468219	-0.114431	0.0719999
Indirect	% Poly un-saturated fatty acids	Faecalibacterium prausnitzii (SGB_15332)	Time_above_140	0.152	0.0193514	0.0214397	-0.0029643	0.0783128
M ~ X	% Poly un-saturated fatty acids	Faecalibacterium prausnitzii (SGB_15332)	bt__hba1c	0.0194933	0.117788	0.049444	0.0194457	0.21613
Y ~ M	% Poly un-saturated fatty acids	Faecalibacterium prausnitzii (SGB_15332)	bt__hba1c	0.413112	-0.0208861	0.0253915	-0.0713888	0.0296165
Total	% Poly un-saturated fatty acids	Faecalibacterium prausnitzii (SGB_15332)	bt__hba1c	0.675132	0.00498742	0.0118578	-0.0185972	0.0285721
Direct	% Poly un-saturated fatty acids	Faecalibacterium prausnitzii (SGB_15332)	bt__hba1c	0.51824	0.00795678	0.0122627	-0.0164376	0.0323511
Indirect	% Poly un-saturated fatty acids	Faecalibacterium prausnitzii (SGB_15332)	bt__hba1c	0.336	-0.00296936	0.00386974	-0.0152488	0.00162124
M ~ X	% Poly un-saturated fatty acids	Eubacterium ventriosum (SGB_5045)	Time_above_140	0.914084	0.00874595	0.0807764	-0.152318	0.16981
Y ~ M	% Poly un-saturated fatty acids	Eubacterium ventriosum (SGB_5045)	Time_above_140	0.729024	0.0254738	0.0732439	-0.12057	0.171518
Total	% Poly un-saturated fatty acids	Eubacterium ventriosum (SGB_5045)	Time_above_140	0.702296	-0.0191298	0.0498472	-0.118522	0.0802627
Direct	% Poly un-saturated fatty acids	Eubacterium ventriosum (SGB_5045)	Time_above_140	0.700767	-0.0193558	0.0501621	-0.119401	0.0806894
Indirect	% Poly un-saturated fatty acids	Eubacterium ventriosum (SGB_5045)	Time_above_140	0.976	0.000225988	0.00625272	-0.011229	0.0160631
M ~ X	% Poly un-saturated fatty acids	Eubacterium ventriosum (SGB_5045)	bt__hba1c	0.815323	0.0182651	0.077923	-0.137	0.17353
Y ~ M	% Poly un-saturated fatty acids	Eubacterium ventriosum (SGB_5045)	bt__hba1c	0.387847	-0.0172385	0.0198451	-0.0567807	0.0223038
Total	% Poly un-saturated fatty acids	Eubacterium ventriosum (SGB_5045)	bt__hba1c	0.862059	0.00233161	0.0133724	-0.0243135	0.0289767
Direct	% Poly un-saturated fatty acids	Eubacterium ventriosum (SGB_5045)	bt__hba1c	0.843869	0.00264844	0.0133997	-0.0240572	0.029354
Indirect	% Poly un-saturated fatty acids	Eubacterium ventriosum (SGB_5045)	bt__hba1c	0.972	-0.000316827	0.00191858	-0.00608138	0.00208643
M ~ X	% Poly un-saturated fatty acids	Unclassified (SGB_4714)	Time_above_140	0.75914	-0.0187094	0.0608091	-0.139747	0.102328
Y ~ M	% Poly un-saturated fatty acids	Unclassified (SGB_4714)	Time_above_140	0.950496	0.00551093	0.0884843	-0.170613	0.181635
Total	% Poly un-saturated fatty acids	Unclassified (SGB_4714)	Time_above_140	0.966826	0.00199651	0.0478536	-0.0932536	0.0972466
Direct	% Poly un-saturated fatty acids	Unclassified (SGB_4714)	Time_above_140	0.965315	0.00210213	0.0481869	-0.0938307	0.0980349
Indirect	% Poly un-saturated fatty acids	Unclassified (SGB_4714)	Time_above_140	0.952	-0.000105622	0.00659728	-0.0178213	0.0102194
M ~ X	% Poly un-saturated fatty acids	Unclassified (SGB_4714)	bt__hba1c	0.811114	-0.0138826	0.0579043	-0.129052	0.101287
Y ~ M	% Poly un-saturated fatty acids	Unclassified (SGB_4714)	bt__hba1c	0.847524	-0.00451027	0.0233838	-0.0510197	0.0419992
Total	% Poly un-saturated fatty acids	Unclassified (SGB_4714)	bt__hba1c	0.794112	0.0032302	0.0123377	-0.0213089	0.0277693
Direct	% Poly un-saturated fatty acids	Unclassified (SGB_4714)	bt__hba1c	0.799107	0.00316978	0.0124144	-0.0215264	0.0278659
Indirect	% Poly un-saturated fatty acids	Unclassified (SGB_4714)	bt__hba1c	0.696	6.04208e-05	0.00136297	-0.00263788	0.00280196
M ~ X	% Poly un-saturated fatty acids	Alistipes putredinis (SGB_2318)	Time_above_140	0.0703999	-0.39528	0.206809	-0.826676	0.0361156
Y ~ M	% Poly un-saturated fatty acids	Alistipes putredinis (SGB_2318)	Time_above_140	0.894003	0.0105928	0.0784967	-0.153149	0.174334
Total	% Poly un-saturated fatty acids	Alistipes putredinis (SGB_2318)	Time_above_140	0.576799	-0.0444568	0.0783604	-0.207914	0.119
Direct	% Poly un-saturated fatty acids	Alistipes putredinis (SGB_2318)	Time_above_140	0.592201	-0.0476253	0.0874113	-0.230579	0.135329
Indirect	% Poly un-saturated fatty acids	Alistipes putredinis (SGB_2318)	Time_above_140	0.68	0.00316849	0.0361733	-0.074159	0.0643197
M ~ X	% Poly un-saturated fatty acids	Alistipes putredinis (SGB_2318)	bt__hba1c	0.0703999	-0.39528	0.206809	-0.826676	0.0361156
Y ~ M	% Poly un-saturated fatty acids	Alistipes putredinis (SGB_2318)	bt__hba1c	0.0105216	-0.0441243	0.0156335	-0.0767353	-0.0115134
Total	% Poly un-saturated fatty acids	Alistipes putredinis (SGB_2318)	bt__hba1c	0.0704656	0.0326726	0.0170985	-0.00299426	0.0683395
Direct	% Poly un-saturated fatty acids	Alistipes putredinis (SGB_2318)	bt__hba1c	0.304012	0.0180132	0.0170508	-0.0176744	0.0537009
Indirect	% Poly un-saturated fatty acids	Alistipes putredinis (SGB_2318)	bt__hba1c	0.04	0.0146594	0.0114474	0.00245707	0.0522983
M ~ X	Soups	Faecalibacterium prausnitzii (SGB_15333)	Time_above_140	0.995267	-0.000465043	0.0781313	-0.156077	0.155147
Y ~ M	Soups	Faecalibacterium prausnitzii (SGB_15333)	Time_above_140	0.0113173	0.18305	0.070513	0.0426107	0.323488
Total	Soups	Faecalibacterium prausnitzii (SGB_15333)	Time_above_140	0.5268	0.0317786	0.0499801	-0.0677654	0.131323
Direct	Soups	Faecalibacterium prausnitzii (SGB_15333)	Time_above_140	0.510657	0.0318638	0.0482077	-0.0641708	0.127898
Indirect	Soups	Faecalibacterium prausnitzii (SGB_15333)	Time_above_140	0.984	-8.51408e-05	0.0144173	-0.0299871	0.0278664
M ~ X	Soups	Faecalibacterium prausnitzii (SGB_15333)	bt__hba1c	0.884687	0.0114032	0.0783764	-0.144571	0.167377
Y ~ M	Soups	Faecalibacterium prausnitzii (SGB_15333)	bt__hba1c	0.0788889	-0.0338436	0.0190143	-0.0716833	0.00399603
Total	Soups	Faecalibacterium prausnitzii (SGB_15333)	bt__hba1c	0.586316	0.00741307	0.0135673	-0.0195867	0.0344128
Direct	Soups	Faecalibacterium prausnitzii (SGB_15333)	bt__hba1c	0.56177	0.00780106	0.0133883	-0.0188477	0.0344498
Indirect	Soups	Faecalibacterium prausnitzii (SGB_15333)	bt__hba1c	0.848	-0.000387991	0.0030887	-0.0077543	0.0049398
M ~ X	Soups	Unclassified (SGB_4659)	Time_above_140	0.538294	0.0575971	0.0929491	-0.129097	0.244291
Y ~ M	Soups	Unclassified (SGB_4659)	Time_above_140	0.650129	0.0438458	0.0960838	-0.149144	0.236836
Total	Soups	Unclassified (SGB_4659)	Time_above_140	0.904318	0.00767392	0.0635156	-0.119901	0.135249
Direct	Soups	Unclassified (SGB_4659)	Time_above_140	0.935999	0.00518807	0.0642778	-0.123983	0.134359
Indirect	Soups	Unclassified (SGB_4659)	Time_above_140	0.832	0.00248585	0.0103616	-0.0117037	0.0348359
M ~ X	Soups	Unclassified (SGB_4659)	bt__hba1c	0.518144	0.058609	0.090079	-0.122148	0.239366
Y ~ M	Soups	Unclassified (SGB_4659)	bt__hba1c	0.703872	0.00875624	0.0229102	-0.0372164	0.0547289
Total	Soups	Unclassified (SGB_4659)	bt__hba1c	0.219716	0.0183182	0.014746	-0.0112717	0.0479082
Direct	Soups	Unclassified (SGB_4659)	bt__hba1c	0.235097	0.01795	0.0149393	-0.0120419	0.0479419
Indirect	Soups	Unclassified (SGB_4659)	bt__hba1c	0.908	0.000368244	0.00246183	-0.00269918	0.00733434
M ~ X	Soups	Faecalibacterium prausnitzii (SGB_15332)	Time_above_140	0.878635	-0.00837617	0.0546764	-0.117207	0.100455
Y ~ M	Soups	Faecalibacterium prausnitzii (SGB_15332)	Time_above_140	0.0303578	0.224822	0.101957	0.0218813	0.427763
Total	Soups	Faecalibacterium prausnitzii (SGB_15332)	Time_above_140	0.561618	0.0296983	0.0509488	-0.0717127	0.131109
Direct	Soups	Faecalibacterium prausnitzii (SGB_15332)	Time_above_140	0.527306	0.0315908	0.0497516	-0.067457	0.130639
Indirect	Soups	Faecalibacterium prausnitzii (SGB_15332)	Time_above_140	0.864	-0.00189253	0.0144098	-0.0370861	0.0251676
M ~ X	Soups	Faecalibacterium prausnitzii (SGB_15332)	bt__hba1c	0.900845	0.00710808	0.0568758	-0.106016	0.120232
Y ~ M	Soups	Faecalibacterium prausnitzii (SGB_15332)	bt__hba1c	0.413112	-0.0208861	0.0253915	-0.0713888	0.0296165
Total	Soups	Faecalibacterium prausnitzii (SGB_15332)	bt__hba1c	0.575857	0.0074065	0.0131867	-0.0188212	0.0336342
Direct	Soups	Faecalibacterium prausnitzii (SGB_15332)	bt__hba1c	0.568963	0.00755638	0.0132131	-0.0187287	0.0338414
Indirect	Soups	Faecalibacterium prausnitzii (SGB_15332)	bt__hba1c	0.94	-0.000149882	0.00194277	-0.00595526	0.00284554
M ~ X	Soups	Eubacterium ventriosum (SGB_5045)	Time_above_140	0.94885	-0.00584647	0.0908145	-0.186925	0.175233
Y ~ M	Soups	Eubacterium ventriosum (SGB_5045)	Time_above_140	0.729024	0.0254738	0.0732439	-0.12057	0.171518
Total	Soups	Eubacterium ventriosum (SGB_5045)	Time_above_140	0.568541	0.0320623	0.0559676	-0.079534	0.143659
Direct	Soups	Eubacterium ventriosum (SGB_5045)	Time_above_140	0.569166	0.0322131	0.0563182	-0.0801101	0.144536
Indirect	Soups	Eubacterium ventriosum (SGB_5045)	Time_above_140	0.772	-0.000150812	0.00708126	-0.0132374	0.0188113
M ~ X	Soups	Eubacterium ventriosum (SGB_5045)	bt__hba1c	0.983126	0.00187874	0.0885286	-0.174518	0.178276
Y ~ M	Soups	Eubacterium ventriosum (SGB_5045)	bt__hba1c	0.387847	-0.0172385	0.0198451	-0.0567807	0.0223038
Total	Soups	Eubacterium ventriosum (SGB_5045)	bt__hba1c	0.498809	0.0102927	0.0151428	-0.0198799	0.0404653
Direct	Soups	Eubacterium ventriosum (SGB_5045)	bt__hba1c	0.49821	0.0103251	0.0151683	-0.0199052	0.0405555
Indirect	Soups	Eubacterium ventriosum (SGB_5045)	bt__hba1c	0.984	-3.24495e-05	0.00253136	-0.00487096	0.00497717
M ~ X	Soups	Unclassified (SGB_4714)	Time_above_140	0.0673124	-0.115032	0.0620083	-0.238456	0.0083928
Y ~ M	Soups	Unclassified (SGB_4714)	Time_above_140	0.950496	0.00551093	0.0884843	-0.170613	0.181635
Total	Soups	Unclassified (SGB_4714)	Time_above_140	0.494925	0.0340588	0.049672	-0.0648107	0.132928
Direct	Soups	Unclassified (SGB_4714)	Time_above_140	0.480346	0.036204	0.0510527	-0.0654341	0.137842
Indirect	Soups	Unclassified (SGB_4714)	Time_above_140	0.864	-0.00214522	0.0139693	-0.0454328	0.0192243
M ~ X	Soups	Unclassified (SGB_4714)	bt__hba1c	0.0633745	-0.114336	0.0607605	-0.235187	0.00651381
Y ~ M	Soups	Unclassified (SGB_4714)	bt__hba1c	0.847524	-0.00451027	0.0233838	-0.0510197	0.0419992
Total	Soups	Unclassified (SGB_4714)	bt__hba1c	0.761532	0.00402297	0.013213	-0.0222572	0.0303031
Direct	Soups	Unclassified (SGB_4714)	bt__hba1c	0.788271	0.00365691	0.0135725	-0.0233431	0.0306569
Indirect	Soups	Unclassified (SGB_4714)	bt__hba1c	0.788	0.000366058	0.00302456	-0.00543323	0.00642903
M ~ X	Soups	Alistipes putredinis (SGB_2318)	Time_above_140	0.307942	-0.344641	0.329417	-1.03179	0.342511
Y ~ M	Soups	Alistipes putredinis (SGB_2318)	Time_above_140	0.894003	0.0105928	0.0784967	-0.153149	0.174334
Total	Soups	Alistipes putredinis (SGB_2318)	Time_above_140	0.0855992	0.199204	0.110152	-0.0305697	0.428977
Direct	Soups	Alistipes putredinis (SGB_2318)	Time_above_140	0.0786297	0.213957	0.11511	-0.0269719	0.454885
Indirect	Soups	Alistipes putredinis (SGB_2318)	Time_above_140	0.492	-0.0147526	0.0432376	-0.126621	0.0505549
M ~ X	Soups	Alistipes putredinis (SGB_2318)	bt__hba1c	0.307942	-0.344641	0.329417	-1.03179	0.342511
Y ~ M	Soups	Alistipes putredinis (SGB_2318)	bt__hba1c	0.0105216	-0.0441243	0.0156335	-0.0767353	-0.0115134
Total	Soups	Alistipes putredinis (SGB_2318)	bt__hba1c	0.104414	0.0444717	0.0261423	-0.0100602	0.0990036
Direct	Soups	Alistipes putredinis (SGB_2318)	bt__hba1c	0.211951	0.0308662	0.0238956	-0.019148	0.0808804
Indirect	Soups	Alistipes putredinis (SGB_2318)	bt__hba1c	0.232	0.0136055	0.0133535	-0.00709982	0.0524087
M ~ X	Vitamin B6 [mg]	Faecalibacterium prausnitzii (SGB_15333)	Time_above_140	0.0416413	-0.756536	0.365093	-1.48368	-0.0293903
Y ~ M	Vitamin B6 [mg]	Faecalibacterium prausnitzii (SGB_15333)	Time_above_140	0.0113173	0.18305	0.070513	0.0426107	0.323488
Total	Vitamin B6 [mg]	Faecalibacterium prausnitzii (SGB_15333)	Time_above_140	0.96382	0.0109538	0.240689	-0.46842	0.490328
Direct	Vitamin B6 [mg]	Faecalibacterium prausnitzii (SGB_15333)	Time_above_140	0.50911	0.15788	0.237987	-0.316215	0.631976
Indirect	Vitamin B6 [mg]	Faecalibacterium prausnitzii (SGB_15333)	Time_above_140	0.048	-0.146927	0.0934217	-0.397432	-0.0156236
M ~ X	Vitamin B6 [mg]	Faecalibacterium prausnitzii (SGB_15333)	bt__hba1c	0.0383042	-0.744568	0.353479	-1.44801	-0.041122
Y ~ M	Vitamin B6 [mg]	Faecalibacterium prausnitzii (SGB_15333)	bt__hba1c	0.0788889	-0.0338436	0.0190143	-0.0716833	0.00399603
Total	Vitamin B6 [mg]	Faecalibacterium prausnitzii (SGB_15333)	bt__hba1c	0.789915	0.0168257	0.0629433	-0.108436	0.142087
Direct	Vitamin B6 [mg]	Faecalibacterium prausnitzii (SGB_15333)	bt__hba1c	0.890254	-0.0088376	0.0638425	-0.135913	0.118238
Indirect	Vitamin B6 [mg]	Faecalibacterium prausnitzii (SGB_15333)	bt__hba1c	0.092	0.0256633	0.0174276	0.000343014	0.0674304
M ~ X	Vitamin B6 [mg]	Unclassified (SGB_4659)	Time_above_140	0.708398	-0.192267	0.511146	-1.21893	0.834401
Y ~ M	Vitamin B6 [mg]	Unclassified (SGB_4659)	Time_above_140	0.650129	0.0438458	0.0960838	-0.149144	0.236836
Total	Vitamin B6 [mg]	Unclassified (SGB_4659)	Time_above_140	0.53396	-0.217415	0.347136	-0.914658	0.479828
Direct	Vitamin B6 [mg]	Unclassified (SGB_4659)	Time_above_140	0.552662	-0.209576	0.350523	-0.913978	0.494825
Indirect	Vitamin B6 [mg]	Unclassified (SGB_4659)	Time_above_140	0.968	-0.00783872	0.0620066	-0.219075	0.0879643
M ~ X	Vitamin B6 [mg]	Unclassified (SGB_4659)	bt__hba1c	0.66918	-0.201623	0.469203	-1.14315	0.739903
Y ~ M	Vitamin B6 [mg]	Unclassified (SGB_4659)	bt__hba1c	0.703872	0.00875624	0.0229102	-0.0372164	0.0547289
Total	Vitamin B6 [mg]	Unclassified (SGB_4659)	bt__hba1c	0.660014	0.0343398	0.0776166	-0.121409	0.190089
Direct	Vitamin B6 [mg]	Unclassified (SGB_4659)	bt__hba1c	0.645873	0.0362335	0.0783862	-0.121133	0.1936
Indirect	Vitamin B6 [mg]	Unclassified (SGB_4659)	bt__hba1c	0.928	-0.00189367	0.0132928	-0.0547001	0.0110872
M ~ X	Vitamin B6 [mg]	Faecalibacterium prausnitzii (SGB_15332)	Time_above_140	0.230296	-0.318502	0.263458	-0.842902	0.205898
Y ~ M	Vitamin B6 [mg]	Faecalibacterium prausnitzii (SGB_15332)	Time_above_140	0.0303578	0.224822	0.101957	0.0218813	0.427763
Total	Vitamin B6 [mg]	Faecalibacterium prausnitzii (SGB_15332)	Time_above_140	0.700764	-0.095658	0.248019	-0.589327	0.398011
Direct	Vitamin B6 [mg]	Faecalibacterium prausnitzii (SGB_15332)	Time_above_140	0.920516	-0.0244968	0.244705	-0.511666	0.462673
Indirect	Vitamin B6 [mg]	Faecalibacterium prausnitzii (SGB_15332)	Time_above_140	0.24	-0.0711613	0.0805069	-0.254665	0.051731
M ~ X	Vitamin B6 [mg]	Faecalibacterium prausnitzii (SGB_15332)	bt__hba1c	0.198424	-0.342187	0.263948	-0.867169	0.182794
Y ~ M	Vitamin B6 [mg]	Faecalibacterium prausnitzii (SGB_15332)	bt__hba1c	0.413112	-0.0208861	0.0253915	-0.0713888	0.0296165
Total	Vitamin B6 [mg]	Faecalibacterium prausnitzii (SGB_15332)	bt__hba1c	0.698086	0.0240822	0.0618679	-0.0989706	0.147135
Direct	Vitamin B6 [mg]	Faecalibacterium prausnitzii (SGB_15332)	bt__hba1c	0.783385	0.0172782	0.0626444	-0.107342	0.141898
Indirect	Vitamin B6 [mg]	Faecalibacterium prausnitzii (SGB_15332)	bt__hba1c	0.568	0.00680404	0.0126176	-0.00796165	0.0420402
M ~ X	Vitamin B6 [mg]	Eubacterium ventriosum (SGB_5045)	Time_above_140	0.17554	-0.550945	0.402656	-1.35382	0.251929
Y ~ M	Vitamin B6 [mg]	Eubacterium ventriosum (SGB_5045)	Time_above_140	0.729024	0.0254738	0.0732439	-0.12057	0.171518
Total	Vitamin B6 [mg]	Eubacterium ventriosum (SGB_5045)	Time_above_140	0.914599	-0.0271158	0.251954	-0.529498	0.475266
Direct	Vitamin B6 [mg]	Eubacterium ventriosum (SGB_5045)	Time_above_140	0.958464	-0.0134261	0.256868	-0.525733	0.498881
Indirect	Vitamin B6 [mg]	Eubacterium ventriosum (SGB_5045)	Time_above_140	0.744	-0.0136897	0.0431951	-0.144545	0.0382655
M ~ X	Vitamin B6 [mg]	Eubacterium ventriosum (SGB_5045)	bt__hba1c	0.140011	-0.561364	0.376308	-1.31117	0.188446
Y ~ M	Vitamin B6 [mg]	Eubacterium ventriosum (SGB_5045)	bt__hba1c	0.387847	-0.0172385	0.0198451	-0.0567807	0.0223038
Total	Vitamin B6 [mg]	Eubacterium ventriosum (SGB_5045)	bt__hba1c	0.773356	0.0189307	0.0654944	-0.11157	0.149431
Direct	Vitamin B6 [mg]	Eubacterium ventriosum (SGB_5045)	bt__hba1c	0.886614	0.00953195	0.0666153	-0.123232	0.142296
Indirect	Vitamin B6 [mg]	Eubacterium ventriosum (SGB_5045)	bt__hba1c	0.464	0.00939877	0.01358	-0.00893607	0.0503862
M ~ X	Vitamin B6 [mg]	Unclassified (SGB_4714)	Time_above_140	0.489473	-0.219557	0.316186	-0.848909	0.409795
Y ~ M	Vitamin B6 [mg]	Unclassified (SGB_4714)	Time_above_140	0.950496	0.00551093	0.0884843	-0.170613	0.181635
Total	Vitamin B6 [mg]	Unclassified (SGB_4714)	Time_above_140	0.808089	-0.060766	0.249339	-0.557064	0.435532
Direct	Vitamin B6 [mg]	Unclassified (SGB_4714)	Time_above_140	0.812455	-0.0599196	0.251694	-0.561004	0.441165
Indirect	Vitamin B6 [mg]	Unclassified (SGB_4714)	Time_above_140	0.972	-0.000846459	0.0440319	-0.0979261	0.0775744
M ~ X	Vitamin B6 [mg]	Unclassified (SGB_4714)	bt__hba1c	0.464344	-0.21945	0.298527	-0.813207	0.374307
Y ~ M	Vitamin B6 [mg]	Unclassified (SGB_4714)	bt__hba1c	0.847524	-0.00451027	0.0233838	-0.0510197	0.0419992
Total	Vitamin B6 [mg]	Unclassified (SGB_4714)	bt__hba1c	0.848883	0.0121955	0.063804	-0.114708	0.139099
Direct	Vitamin B6 [mg]	Unclassified (SGB_4714)	bt__hba1c	0.861381	0.0112786	0.0643882	-0.11681	0.139367
Indirect	Vitamin B6 [mg]	Unclassified (SGB_4714)	bt__hba1c	0.612	0.000916822	0.00998324	-0.014042	0.0227593
M ~ X	Vitamin B6 [mg]	Alistipes putredinis (SGB_2318)	Time_above_140	0.316967	-1.52958	1.49027	-4.63824	1.57907
Y ~ M	Vitamin B6 [mg]	Alistipes putredinis (SGB_2318)	Time_above_140	0.894003	0.0105928	0.0784967	-0.153149	0.174334
Total	Vitamin B6 [mg]	Alistipes putredinis (SGB_2318)	Time_above_140	0.757438	-0.167731	0.535692	-1.28516	0.949702
Direct	Vitamin B6 [mg]	Alistipes putredinis (SGB_2318)	Time_above_140	0.780311	-0.15951	0.563834	-1.33963	1.02061
Indirect	Vitamin B6 [mg]	Alistipes putredinis (SGB_2318)	Time_above_140	0.872	-0.0082212	0.161733	-0.406063	0.195796
M ~ X	Vitamin B6 [mg]	Alistipes putredinis (SGB_2318)	bt__hba1c	0.316967	-1.52958	1.49027	-4.63824	1.57907
Y ~ M	Vitamin B6 [mg]	Alistipes putredinis (SGB_2318)	bt__hba1c	0.0105216	-0.0441243	0.0156335	-0.0767353	-0.0115134
Total	Vitamin B6 [mg]	Alistipes putredinis (SGB_2318)	bt__hba1c	0.327178	0.123883	0.123338	-0.133397	0.381162
Direct	Vitamin B6 [mg]	Alistipes putredinis (SGB_2318)	bt__hba1c	0.601288	0.0593609	0.111703	-0.174436	0.293158
Indirect	Vitamin B6 [mg]	Alistipes putredinis (SGB_2318)	bt__hba1c	0.284	0.0645217	0.0727411	-0.0309714	0.293604
M ~ X	Caffeine [mg]	Faecalibacterium prausnitzii (SGB_15333)	Time_above_140	0.364817	-0.00172264	0.00188951	-0.00548592	0.00204064
Y ~ M	Caffeine [mg]	Faecalibacterium prausnitzii (SGB_15333)	Time_above_140	0.0113173	0.18305	0.070513	0.0426107	0.323488
Total	Caffeine [mg]	Faecalibacterium prausnitzii (SGB_15333)	Time_above_140	0.930277	-0.000106966	0.00121846	-0.00253375	0.00231982
Direct	Caffeine [mg]	Faecalibacterium prausnitzii (SGB_15333)	Time_above_140	0.859013	0.000210641	0.00118177	-0.00214357	0.00256485
Indirect	Caffeine [mg]	Faecalibacterium prausnitzii (SGB_15333)	Time_above_140	0.376	-0.000317607	0.000366688	-0.00131913	0.00020206
M ~ X	Caffeine [mg]	Faecalibacterium prausnitzii (SGB_15333)	bt__hba1c	0.537799	-0.00117158	0.00189327	-0.00493931	0.00259616
Y ~ M	Caffeine [mg]	Faecalibacterium prausnitzii (SGB_15333)	bt__hba1c	0.0788889	-0.0338436	0.0190143	-0.0716833	0.00399603
Total	Caffeine [mg]	Faecalibacterium prausnitzii (SGB_15333)	bt__hba1c	0.40873	-0.000272134	0.000327676	-0.00092423	0.000379963
Direct	Caffeine [mg]	Faecalibacterium prausnitzii (SGB_15333)	bt__hba1c	0.336034	-0.000313277	0.000323656	-0.000957498	0.000330945
Indirect	Caffeine [mg]	Faecalibacterium prausnitzii (SGB_15333)	bt__hba1c	0.64	4.11429e-05	7.73093e-05	-7.3148e-05	0.000258852
M ~ X	Caffeine [mg]	Unclassified (SGB_4659)	Time_above_140	0.775344	-0.000648684	0.00226069	-0.00518942	0.00389205
Y ~ M	Caffeine [mg]	Unclassified (SGB_4659)	Time_above_140	0.650129	0.0438458	0.0960838	-0.149144	0.236836
Total	Caffeine [mg]	Unclassified (SGB_4659)	Time_above_140	0.490298	-0.00106539	0.00153302	-0.00414456	0.00201378
Direct	Caffeine [mg]	Unclassified (SGB_4659)	Time_above_140	0.505118	-0.00103866	0.001547	-0.00414747	0.00207015
Indirect	Caffeine [mg]	Unclassified (SGB_4659)	Time_above_140	0.972	-2.67345e-05	0.000217222	-0.000656588	0.000261252
M ~ X	Caffeine [mg]	Unclassified (SGB_4659)	bt__hba1c	0.778966	-0.000616639	0.00218568	-0.00500252	0.00376924
Y ~ M	Caffeine [mg]	Unclassified (SGB_4659)	bt__hba1c	0.703872	0.00875624	0.0229102	-0.0372164	0.0547289
Total	Caffeine [mg]	Unclassified (SGB_4659)	bt__hba1c	0.594336	0.000193383	0.000360879	-0.000530774	0.00091754
Direct	Caffeine [mg]	Unclassified (SGB_4659)	bt__hba1c	0.586914	0.000199086	0.000364106	-0.000531887	0.00093006
Indirect	Caffeine [mg]	Unclassified (SGB_4659)	bt__hba1c	0.788	-5.70371e-06	5.3859e-05	-0.000157577	6.89988e-05
M ~ X	Caffeine [mg]	Faecalibacterium prausnitzii (SGB_15332)	Time_above_140	0.477946	-0.000961214	0.00134812	-0.00364459	0.00172216
Y ~ M	Caffeine [mg]	Faecalibacterium prausnitzii (SGB_15332)	Time_above_140	0.0303578	0.224822	0.101957	0.0218813	0.427763
Total	Caffeine [mg]	Faecalibacterium prausnitzii (SGB_15332)	Time_above_140	0.779516	-0.000354544	0.00126214	-0.00286677	0.00215768
Direct	Caffeine [mg]	Faecalibacterium prausnitzii (SGB_15332)	Time_above_140	0.910629	-0.000139333	0.00123731	-0.00260262	0.00232396
Indirect	Caffeine [mg]	Faecalibacterium prausnitzii (SGB_15332)	Time_above_140	0.528	-0.000215211	0.000362327	-0.00110494	0.000292148
M ~ X	Caffeine [mg]	Faecalibacterium prausnitzii (SGB_15332)	bt__hba1c	0.624966	-0.000685617	0.00139735	-0.00346489	0.00209366
Y ~ M	Caffeine [mg]	Faecalibacterium prausnitzii (SGB_15332)	bt__hba1c	0.413112	-0.0208861	0.0253915	-0.0713888	0.0296165
Total	Caffeine [mg]	Faecalibacterium prausnitzii (SGB_15332)	bt__hba1c	0.435978	-0.000253497	0.000323838	-0.000897598	0.000390603
Direct	Caffeine [mg]	Faecalibacterium prausnitzii (SGB_15332)	bt__hba1c	0.410668	-0.000268594	0.000324802	-0.00091473	0.000377542
Indirect	Caffeine [mg]	Faecalibacterium prausnitzii (SGB_15332)	bt__hba1c	0.744	1.50967e-05	5.35335e-05	-4.84523e-05	0.000203897
M ~ X	Caffeine [mg]	Eubacterium ventriosum (SGB_5045)	Time_above_140	0.424549	0.00177369	0.00220833	-0.00262958	0.00617697
Y ~ M	Caffeine [mg]	Eubacterium ventriosum (SGB_5045)	Time_above_140	0.729024	0.0254738	0.0732439	-0.12057	0.171518
Total	Caffeine [mg]	Eubacterium ventriosum (SGB_5045)	Time_above_140	0.865505	-0.000232874	0.00136996	-0.00296451	0.00249876
Direct	Caffeine [mg]	Eubacterium ventriosum (SGB_5045)	Time_above_140	0.840007	-0.000280583	0.00138467	-0.00304221	0.00248105
Indirect	Caffeine [mg]	Eubacterium ventriosum (SGB_5045)	Time_above_140	0.84	4.77091e-05	0.000164895	-0.000164242	0.000606926
M ~ X	Caffeine [mg]	Eubacterium ventriosum (SGB_5045)	bt__hba1c	0.433598	0.00168197	0.00213627	-0.00257464	0.00593857
Y ~ M	Caffeine [mg]	Eubacterium ventriosum (SGB_5045)	bt__hba1c	0.387847	-0.0172385	0.0198451	-0.0567807	0.0223038
Total	Caffeine [mg]	Eubacterium ventriosum (SGB_5045)	bt__hba1c	0.491583	-0.000253609	0.000366894	-0.000984662	0.000477444
Direct	Caffeine [mg]	Eubacterium ventriosum (SGB_5045)	bt__hba1c	0.541582	-0.000226496	0.000369305	-0.000962521	0.000509528
Indirect	Caffeine [mg]	Eubacterium ventriosum (SGB_5045)	bt__hba1c	0.596	-2.71129e-05	5.31776e-05	-0.000204446	3.0047e-05
M ~ X	Caffeine [mg]	Unclassified (SGB_4714)	Time_above_140	0.489052	-0.00109702	0.00157829	-0.00423854	0.00204449
Y ~ M	Caffeine [mg]	Unclassified (SGB_4714)	Time_above_140	0.950496	0.00551093	0.0884843	-0.170613	0.181635
Total	Caffeine [mg]	Unclassified (SGB_4714)	Time_above_140	0.935028	-0.00010182	0.00124504	-0.00258002	0.00237638
Direct	Caffeine [mg]	Unclassified (SGB_4714)	Time_above_140	0.939081	-9.63606e-05	0.0012568	-0.00259845	0.00240573
Indirect	Caffeine [mg]	Unclassified (SGB_4714)	Time_above_140	0.956	-5.45991e-06	0.00017037	-0.000356367	0.000382445
M ~ X	Caffeine [mg]	Unclassified (SGB_4714)	bt__hba1c	0.614272	-0.000779157	0.00154016	-0.00384247	0.00228416
Y ~ M	Caffeine [mg]	Unclassified (SGB_4714)	bt__hba1c	0.847524	-0.00451027	0.0233838	-0.0510197	0.0419992
Total	Caffeine [mg]	Unclassified (SGB_4714)	bt__hba1c	0.335475	-0.000316639	0.000326846	-0.000966723	0.000333445
Direct	Caffeine [mg]	Unclassified (SGB_4714)	bt__hba1c	0.332199	-0.00032114	0.000329218	-0.000976059	0.000333779
Indirect	Caffeine [mg]	Unclassified (SGB_4714)	bt__hba1c	0.976	4.50139e-06	3.40149e-05	-3.20584e-05	0.000131113
M ~ X	Caffeine [mg]	Alistipes putredinis (SGB_2318)	Time_above_140	0.388529	0.0067065	0.00760822	-0.00916397	0.022577
Y ~ M	Caffeine [mg]	Alistipes putredinis (SGB_2318)	Time_above_140	0.894003	0.0105928	0.0784967	-0.153149	0.174334
Total	Caffeine [mg]	Alistipes putredinis (SGB_2318)	Time_above_140	0.914331	0.000296623	0.00272267	-0.00538277	0.00597602
Direct	Caffeine [mg]	Alistipes putredinis (SGB_2318)	Time_above_140	0.93524	0.000234346	0.00284619	-0.00572279	0.00619149
Indirect	Caffeine [mg]	Alistipes putredinis (SGB_2318)	Time_above_140	0.952	6.22768e-05	0.0011231	-0.00111999	0.00381757
M ~ X	Caffeine [mg]	Alistipes putredinis (SGB_2318)	bt__hba1c	0.388529	0.0067065	0.00760822	-0.00916397	0.022577
Y ~ M	Caffeine [mg]	Alistipes putredinis (SGB_2318)	bt__hba1c	0.0105216	-0.0441243	0.0156335	-0.0767353	-0.0115134
Total	Caffeine [mg]	Alistipes putredinis (SGB_2318)	bt__hba1c	0.46731	-0.000468667	0.000632486	-0.00178801	0.000850675
Direct	Caffeine [mg]	Alistipes putredinis (SGB_2318)	bt__hba1c	0.754424	-0.000179458	0.000565455	-0.00136297	0.00100405
Indirect	Caffeine [mg]	Alistipes putredinis (SGB_2318)	bt__hba1c	0.308	-0.000289209	0.000372098	-0.00108353	0.000393869

## Sheet: diet-species-serum PPT
path	x	m	y	p	coef	se	CI[2.5%]	CI[97.5%]
M ~ X	% Carbohydrates	Unclassified (SGB_15054)	(14 or 15)-methylpalmitate (a17:0 or i17:0)	0.609573	-0.0172673	0.0336346	-0.0845465	0.050012
Y ~ M	% Carbohydrates	Unclassified (SGB_15054)	(14 or 15)-methylpalmitate (a17:0 or i17:0)	0.0561795	0.153286	0.078716	-0.00416937	0.310741
Total	% Carbohydrates	Unclassified (SGB_15054)	(14 or 15)-methylpalmitate (a17:0 or i17:0)	0.65896	0.0093847	0.021158	-0.0329375	0.0517069
Direct	% Carbohydrates	Unclassified (SGB_15054)	(14 or 15)-methylpalmitate (a17:0 or i17:0)	0.561822	0.0120844	0.0207123	-0.0293609	0.0535297
Indirect	% Carbohydrates	Unclassified (SGB_15054)	(14 or 15)-methylpalmitate (a17:0 or i17:0)	0.596	-0.00269968	0.00625061	-0.0227206	0.00574677
M ~ X	% Carbohydrates	Unclassified (SGB_15054)	(R)-3-hydroxybutyrylcarnitine	0.609573	-0.0172673	0.0336346	-0.0845465	0.050012
Y ~ M	% Carbohydrates	Unclassified (SGB_15054)	(R)-3-hydroxybutyrylcarnitine	0.851531	0.0290188	0.154377	-0.27978	0.337818
Total	% Carbohydrates	Unclassified (SGB_15054)	(R)-3-hydroxybutyrylcarnitine	0.00827818	-0.10385	0.038026	-0.179913	-0.0277864
Direct	% Carbohydrates	Unclassified (SGB_15054)	(R)-3-hydroxybutyrylcarnitine	0.00900915	-0.103803	0.0384309	-0.180703	-0.0269025
Indirect	% Carbohydrates	Unclassified (SGB_15054)	(R)-3-hydroxybutyrylcarnitine	0.964	-4.71052e-05	0.00508199	-0.0120575	0.00891361
M ~ X	% Carbohydrates	Unclassified (SGB_15054)	1-(1-enyl-palmitoyl)-2-linoleoyl-GPC (P-16:0/18:2)*	0.609573	-0.0172673	0.0336346	-0.0845465	0.050012
Y ~ M	% Carbohydrates	Unclassified (SGB_15054)	1-(1-enyl-palmitoyl)-2-linoleoyl-GPC (P-16:0/18:2)*	0.129315	0.237318	0.154307	-0.0713414	0.545977
Total	% Carbohydrates	Unclassified (SGB_15054)	1-(1-enyl-palmitoyl)-2-linoleoyl-GPC (P-16:0/18:2)*	0.682412	-0.0168657	0.0410188	-0.0989156	0.0651842
Direct	% Carbohydrates	Unclassified (SGB_15054)	1-(1-enyl-palmitoyl)-2-linoleoyl-GPC (P-16:0/18:2)*	0.75372	-0.012824	0.040685	-0.0942345	0.0685865
Indirect	% Carbohydrates	Unclassified (SGB_15054)	1-(1-enyl-palmitoyl)-2-linoleoyl-GPC (P-16:0/18:2)*	0.728	-0.00404174	0.010322	-0.0374356	0.00641095
M ~ X	% Carbohydrates	Unclassified (SGB_15054)	1-(1-enyl-palmitoyl)-2-linoleoyl-GPE (P-16:0/18:2)*	0.609573	-0.0172673	0.0336346	-0.0845465	0.050012
Y ~ M	% Carbohydrates	Unclassified (SGB_15054)	1-(1-enyl-palmitoyl)-2-linoleoyl-GPE (P-16:0/18:2)*	0.170721	0.24688	0.178058	-0.10929	0.603049
Total	% Carbohydrates	Unclassified (SGB_15054)	1-(1-enyl-palmitoyl)-2-linoleoyl-GPE (P-16:0/18:2)*	0.740188	-0.01572	0.0471871	-0.110108	0.0786682
Direct	% Carbohydrates	Unclassified (SGB_15054)	1-(1-enyl-palmitoyl)-2-linoleoyl-GPE (P-16:0/18:2)*	0.807283	-0.0115074	0.0469631	-0.10548	0.0824655
Indirect	% Carbohydrates	Unclassified (SGB_15054)	1-(1-enyl-palmitoyl)-2-linoleoyl-GPE (P-16:0/18:2)*	0.728	-0.00421261	0.0117026	-0.0424652	0.00657871
M ~ X	% Carbohydrates	Unclassified (SGB_15054)	1-(1-enyl-palmitoyl)-2-oleoyl-GPC (P-16:0/18:1)*	0.609573	-0.0172673	0.0336346	-0.0845465	0.050012
Y ~ M	% Carbohydrates	Unclassified (SGB_15054)	1-(1-enyl-palmitoyl)-2-oleoyl-GPC (P-16:0/18:1)*	0.103121	0.220795	0.133401	-0.0460459	0.487637
Total	% Carbohydrates	Unclassified (SGB_15054)	1-(1-enyl-palmitoyl)-2-oleoyl-GPC (P-16:0/18:1)*	0.464336	-0.0261124	0.0354579	-0.0970388	0.044814
Direct	% Carbohydrates	Unclassified (SGB_15054)	1-(1-enyl-palmitoyl)-2-oleoyl-GPC (P-16:0/18:1)*	0.525651	-0.0223978	0.0350816	-0.0925959	0.0478002
Indirect	% Carbohydrates	Unclassified (SGB_15054)	1-(1-enyl-palmitoyl)-2-oleoyl-GPC (P-16:0/18:1)*	0.684	-0.00371458	0.00906464	-0.034359	0.00480718
M ~ X	% Carbohydrates	Unclassified (SGB_15054)	1-(1-enyl-palmitoyl)-2-palmitoleoyl-GPC (P-16:0/16:1)*	0.609573	-0.0172673	0.0336346	-0.0845465	0.050012
Y ~ M	% Carbohydrates	Unclassified (SGB_15054)	1-(1-enyl-palmitoyl)-2-palmitoleoyl-GPC (P-16:0/16:1)*	0.165763	0.185497	0.132212	-0.0789666	0.449961
Total	% Carbohydrates	Unclassified (SGB_15054)	1-(1-enyl-palmitoyl)-2-palmitoleoyl-GPC (P-16:0/16:1)*	0.883773	-0.00514965	0.0350766	-0.0753133	0.065014
Direct	% Carbohydrates	Unclassified (SGB_15054)	1-(1-enyl-palmitoyl)-2-palmitoleoyl-GPC (P-16:0/16:1)*	0.955498	-0.00195517	0.034888	-0.0717658	0.0678555
Indirect	% Carbohydrates	Unclassified (SGB_15054)	1-(1-enyl-palmitoyl)-2-palmitoleoyl-GPC (P-16:0/16:1)*	0.736	-0.00319448	0.0080759	-0.0320186	0.00528805
M ~ X	% Carbohydrates	Unclassified (SGB_15054)	1-(1-enyl-stearoyl)-2-linoleoyl-GPE (P-18:0/18:2)*	0.609573	-0.0172673	0.0336346	-0.0845465	0.050012
Y ~ M	% Carbohydrates	Unclassified (SGB_15054)	1-(1-enyl-stearoyl)-2-linoleoyl-GPE (P-18:0/18:2)*	0.275307	0.195054	0.177166	-0.15933	0.549439
Total	% Carbohydrates	Unclassified (SGB_15054)	1-(1-enyl-stearoyl)-2-linoleoyl-GPE (P-18:0/18:2)*	0.778084	-0.0132181	0.0466925	-0.106617	0.0801809
Direct	% Carbohydrates	Unclassified (SGB_15054)	1-(1-enyl-stearoyl)-2-linoleoyl-GPE (P-18:0/18:2)*	0.833075	-0.00989327	0.0467337	-0.103407	0.0836207
Indirect	% Carbohydrates	Unclassified (SGB_15054)	1-(1-enyl-stearoyl)-2-linoleoyl-GPE (P-18:0/18:2)*	0.784	-0.00332478	0.0109101	-0.0387212	0.00791227
M ~ X	% Carbohydrates	Unclassified (SGB_15054)	10-undecenoate (11:1n1)	0.609573	-0.0172673	0.0336346	-0.0845465	0.050012
Y ~ M	% Carbohydrates	Unclassified (SGB_15054)	10-undecenoate (11:1n1)	0.357708	0.104797	0.113066	-0.121368	0.330963
Total	% Carbohydrates	Unclassified (SGB_15054)	10-undecenoate (11:1n1)	0.821549	0.00673284	0.0297199	-0.0527159	0.0661816
Direct	% Carbohydrates	Unclassified (SGB_15054)	10-undecenoate (11:1n1)	0.774534	0.00857993	0.0298156	-0.0510809	0.0682408
Indirect	% Carbohydrates	Unclassified (SGB_15054)	10-undecenoate (11:1n1)	0.86	-0.00184709	0.00614354	-0.0275432	0.00394829
M ~ X	% Carbohydrates	Unclassified (SGB_15054)	11beta-hydroxyetiocholanolone glucuronide*	0.823535	-0.00722779	0.0322599	-0.0718521	0.0573965
Y ~ M	% Carbohydrates	Unclassified (SGB_15054)	11beta-hydroxyetiocholanolone glucuronide*	0.0237789	0.374614	0.161193	0.0517049	0.697523
Total	% Carbohydrates	Unclassified (SGB_15054)	11beta-hydroxyetiocholanolone glucuronide*	0.730678	-0.0140877	0.0407219	-0.0956635	0.0674882
Direct	% Carbohydrates	Unclassified (SGB_15054)	11beta-hydroxyetiocholanolone glucuronide*	0.772876	-0.0113902	0.0392712	-0.0900914	0.0673109
Indirect	% Carbohydrates	Unclassified (SGB_15054)	11beta-hydroxyetiocholanolone glucuronide*	0.832	-0.00269743	0.0132622	-0.0318286	0.020264
M ~ X	% Carbohydrates	Unclassified (SGB_15054)	2-aminobutyrate	0.609573	-0.0172673	0.0336346	-0.0845465	0.050012
Y ~ M	% Carbohydrates	Unclassified (SGB_15054)	2-aminobutyrate	0.104048	0.203022	0.122999	-0.0430137	0.449057
Total	% Carbohydrates	Unclassified (SGB_15054)	2-aminobutyrate	0.377321	-0.0290155	0.0326224	-0.09427	0.036239
Direct	% Carbohydrates	Unclassified (SGB_15054)	2-aminobutyrate	0.430611	-0.0256219	0.0322859	-0.0902259	0.038982
Indirect	% Carbohydrates	Unclassified (SGB_15054)	2-aminobutyrate	0.708	-0.00339358	0.00897841	-0.034586	0.00601116
M ~ X	% Carbohydrates	Unclassified (SGB_15054)	2-aminooctanoate	0.609573	-0.0172673	0.0336346	-0.0845465	0.050012
Y ~ M	% Carbohydrates	Unclassified (SGB_15054)	2-aminooctanoate	0.202169	0.204124	0.158295	-0.112514	0.520761
Total	% Carbohydrates	Unclassified (SGB_15054)	2-aminooctanoate	0.697675	-0.0163342	0.0418472	-0.100041	0.0673727
Direct	% Carbohydrates	Unclassified (SGB_15054)	2-aminooctanoate	0.758977	-0.0128659	0.0417382	-0.0963837	0.070652
Indirect	% Carbohydrates	Unclassified (SGB_15054)	2-aminooctanoate	0.772	-0.00346839	0.0118859	-0.0435419	0.00783247
M ~ X	% Carbohydrates	Unclassified (SGB_15054)	2-hydroxybutyrate/2-hydroxyisobutyrate	0.609573	-0.0172673	0.0336346	-0.0845465	0.050012
Y ~ M	% Carbohydrates	Unclassified (SGB_15054)	2-hydroxybutyrate/2-hydroxyisobutyrate	0.917698	0.0101411	0.0977272	-0.185342	0.205625
Total	% Carbohydrates	Unclassified (SGB_15054)	2-hydroxybutyrate/2-hydroxyisobutyrate	0.422849	-0.0204834	0.0253819	-0.0712548	0.030288
Direct	% Carbohydrates	Unclassified (SGB_15054)	2-hydroxybutyrate/2-hydroxyisobutyrate	0.429701	-0.0203975	0.0256517	-0.0717264	0.0309314
Indirect	% Carbohydrates	Unclassified (SGB_15054)	2-hydroxybutyrate/2-hydroxyisobutyrate	0.94	-8.59025e-05	0.00416025	-0.012243	0.00579564
M ~ X	% Carbohydrates	Unclassified (SGB_15054)	2-hydroxydecanoate	0.609573	-0.0172673	0.0336346	-0.0845465	0.050012
Y ~ M	% Carbohydrates	Unclassified (SGB_15054)	2-hydroxydecanoate	0.149827	0.249945	0.171332	-0.0927705	0.592661
Total	% Carbohydrates	Unclassified (SGB_15054)	2-hydroxydecanoate	0.577895	0.025404	0.0454038	-0.0654171	0.116225
Direct	% Carbohydrates	Unclassified (SGB_15054)	2-hydroxydecanoate	0.510114	0.0298504	0.0450448	-0.060284	0.119985
Indirect	% Carbohydrates	Unclassified (SGB_15054)	2-hydroxydecanoate	0.72	-0.00444642	0.012127	-0.0502952	0.007491
M ~ X	% Carbohydrates	Unclassified (SGB_15054)	2-hydroxyphenylacetate	0.85065	-0.00638034	0.0337375	-0.0738888	0.0611281
Y ~ M	% Carbohydrates	Unclassified (SGB_15054)	2-hydroxyphenylacetate	0.562424	0.160804	0.276041	-0.391552	0.713161
Total	% Carbohydrates	Unclassified (SGB_15054)	2-hydroxyphenylacetate	0.793635	-0.0188464	0.0717191	-0.162356	0.124663
Direct	% Carbohydrates	Unclassified (SGB_15054)	2-hydroxyphenylacetate	0.805681	-0.0178312	0.0721536	-0.162262	0.1266
Indirect	% Carbohydrates	Unclassified (SGB_15054)	2-hydroxyphenylacetate	0.908	-0.00101518	0.0111846	-0.0368487	0.015638
M ~ X	% Carbohydrates	Unclassified (SGB_15054)	2-ketocaprylate	0.609573	-0.0172673	0.0336346	-0.0845465	0.050012
Y ~ M	% Carbohydrates	Unclassified (SGB_15054)	2-ketocaprylate	0.255844	0.184851	0.161129	-0.137455	0.507157
Total	% Carbohydrates	Unclassified (SGB_15054)	2-ketocaprylate	0.832557	-0.00902777	0.0425145	-0.0940693	0.0760138
Direct	% Carbohydrates	Unclassified (SGB_15054)	2-ketocaprylate	0.890807	-0.00586153	0.0425128	-0.0909294	0.0792063
Indirect	% Carbohydrates	Unclassified (SGB_15054)	2-ketocaprylate	0.796	-0.00316624	0.0109296	-0.0414451	0.00640246
M ~ X	% Carbohydrates	Unclassified (SGB_15054)	2S,3R-dihydroxybutyrate	0.609573	-0.0172673	0.0336346	-0.0845465	0.050012
Y ~ M	% Carbohydrates	Unclassified (SGB_15054)	2S,3R-dihydroxybutyrate	0.21036	0.130705	0.103231	-0.075789	0.337198
Total	% Carbohydrates	Unclassified (SGB_15054)	2S,3R-dihydroxybutyrate	0.270129	-0.0300903	0.0270342	-0.0841668	0.0239862
Direct	% Carbohydrates	Unclassified (SGB_15054)	2S,3R-dihydroxybutyrate	0.304658	-0.0279557	0.0269971	-0.0819767	0.0260654
Indirect	% Carbohydrates	Unclassified (SGB_15054)	2S,3R-dihydroxybutyrate	0.8	-0.00213465	0.00696222	-0.0261494	0.0051533
M ~ X	% Carbohydrates	Unclassified (SGB_15054)	3,5-dichloro-2,6-dihydroxybenzoic acid	0.609573	-0.0172673	0.0336346	-0.0845465	0.050012
Y ~ M	% Carbohydrates	Unclassified (SGB_15054)	3,5-dichloro-2,6-dihydroxybenzoic acid	0.527541	0.0742981	0.116919	-0.159575	0.308171
Total	% Carbohydrates	Unclassified (SGB_15054)	3,5-dichloro-2,6-dihydroxybenzoic acid	0.820198	-0.00698958	0.0306173	-0.0682334	0.0542542
Direct	% Carbohydrates	Unclassified (SGB_15054)	3,5-dichloro-2,6-dihydroxybenzoic acid	0.853217	-0.00573173	0.0308442	-0.0674509	0.0559874
Indirect	% Carbohydrates	Unclassified (SGB_15054)	3,5-dichloro-2,6-dihydroxybenzoic acid	0.88	-0.00125786	0.00714466	-0.0234871	0.00613956
M ~ X	% Carbohydrates	Unclassified (SGB_15054)	3-aminoisobutyrate	0.609573	-0.0172673	0.0336346	-0.0845465	0.050012
Y ~ M	% Carbohydrates	Unclassified (SGB_15054)	3-aminoisobutyrate	0.505268	0.0876952	0.130839	-0.174021	0.349412
Total	% Carbohydrates	Unclassified (SGB_15054)	3-aminoisobutyrate	0.509396	-0.0226769	0.034165	-0.0910171	0.0456634
Direct	% Carbohydrates	Unclassified (SGB_15054)	3-aminoisobutyrate	0.539203	-0.0212556	0.0344154	-0.0901206	0.0476095
Indirect	% Carbohydrates	Unclassified (SGB_15054)	3-aminoisobutyrate	0.888	-0.0014213	0.00743694	-0.0281169	0.00620908
M ~ X	% Carbohydrates	Unclassified (SGB_15054)	3-bromo-5-chloro-2,6-dihydroxybenzoic acid*	0.609573	-0.0172673	0.0336346	-0.0845465	0.050012
Y ~ M	% Carbohydrates	Unclassified (SGB_15054)	3-bromo-5-chloro-2,6-dihydroxybenzoic acid*	0.432128	0.0846037	0.106974	-0.129376	0.298583
Total	% Carbohydrates	Unclassified (SGB_15054)	3-bromo-5-chloro-2,6-dihydroxybenzoic acid*	0.81773	-0.00649626	0.028064	-0.0626327	0.0496401
Direct	% Carbohydrates	Unclassified (SGB_15054)	3-bromo-5-chloro-2,6-dihydroxybenzoic acid*	0.858387	-0.0050575	0.0282212	-0.0615279	0.0514129
Indirect	% Carbohydrates	Unclassified (SGB_15054)	3-bromo-5-chloro-2,6-dihydroxybenzoic acid*	0.868	-0.00143876	0.00671957	-0.0252857	0.00513078
M ~ X	% Carbohydrates	Unclassified (SGB_15054)	3-carboxy-4-methyl-5-pentyl-2-furanpropionate (3-CMPFP)	0.609573	-0.0172673	0.0336346	-0.0845465	0.050012
Y ~ M	% Carbohydrates	Unclassified (SGB_15054)	3-carboxy-4-methyl-5-pentyl-2-furanpropionate (3-CMPFP)	0.703343	0.0452957	0.118378	-0.191496	0.282088
Total	% Carbohydrates	Unclassified (SGB_15054)	3-carboxy-4-methyl-5-pentyl-2-furanpropionate (3-CMPFP)	0.808144	-0.00754404	0.0309314	-0.0694161	0.0543281
Direct	% Carbohydrates	Unclassified (SGB_15054)	3-carboxy-4-methyl-5-pentyl-2-furanpropionate (3-CMPFP)	0.828569	-0.00679161	0.0312258	-0.0692743	0.0556911
Indirect	% Carbohydrates	Unclassified (SGB_15054)	3-carboxy-4-methyl-5-pentyl-2-furanpropionate (3-CMPFP)	0.88	-0.000752429	0.00605648	-0.0198115	0.00673318
M ~ X	% Carbohydrates	Unclassified (SGB_15054)	3-hydroxy-2-ethylpropionate	0.609573	-0.0172673	0.0336346	-0.0845465	0.050012
Y ~ M	% Carbohydrates	Unclassified (SGB_15054)	3-hydroxy-2-ethylpropionate	0.609424	0.0632924	0.123235	-0.183214	0.309799
Total	% Carbohydrates	Unclassified (SGB_15054)	3-hydroxy-2-ethylpropionate	0.79075	0.00858972	0.0322288	-0.0558775	0.0730569
Direct	% Carbohydrates	Unclassified (SGB_15054)	3-hydroxy-2-ethylpropionate	0.765779	0.00972514	0.0324953	-0.0552978	0.0747481
Indirect	% Carbohydrates	Unclassified (SGB_15054)	3-hydroxy-2-ethylpropionate	0.864	-0.00113542	0.00699428	-0.0242719	0.00712418
M ~ X	% Carbohydrates	Unclassified (SGB_15054)	3-hydroxybutyrate (BHBA)	0.609573	-0.0172673	0.0336346	-0.0845465	0.050012
Y ~ M	% Carbohydrates	Unclassified (SGB_15054)	3-hydroxybutyrate (BHBA)	0.55879	0.0686242	0.116723	-0.164856	0.302105
Total	% Carbohydrates	Unclassified (SGB_15054)	3-hydroxybutyrate (BHBA)	0.0134646	-0.0739399	0.0290357	-0.13202	-0.0158599
Direct	% Carbohydrates	Unclassified (SGB_15054)	3-hydroxybutyrate (BHBA)	0.0154376	-0.0730745	0.0292955	-0.131695	-0.0144544
Indirect	% Carbohydrates	Unclassified (SGB_15054)	3-hydroxybutyrate (BHBA)	0.96	-0.000865368	0.00389373	-0.0152669	0.00263713
M ~ X	% Carbohydrates	Unclassified (SGB_15054)	3-hydroxybutyroylglycine	0.609573	-0.0172673	0.0336346	-0.0845465	0.050012
Y ~ M	% Carbohydrates	Unclassified (SGB_15054)	3-hydroxybutyroylglycine	0.943844	-0.00676554	0.0956466	-0.198087	0.184556
Total	% Carbohydrates	Unclassified (SGB_15054)	3-hydroxybutyroylglycine	0.0152512	-0.0593742	0.0237694	-0.10692	-0.0118283
Direct	% Carbohydrates	Unclassified (SGB_15054)	3-hydroxybutyroylglycine	0.0156692	-0.0597524	0.024011	-0.107798	-0.0117064
Indirect	% Carbohydrates	Unclassified (SGB_15054)	3-hydroxybutyroylglycine	0.968	0.000378143	0.00350356	-0.00350606	0.0109069
M ~ X	% Carbohydrates	Unclassified (SGB_15054)	3-hydroxyhexanoate	0.609573	-0.0172673	0.0336346	-0.0845465	0.050012
Y ~ M	% Carbohydrates	Unclassified (SGB_15054)	3-hydroxyhexanoate	0.0596705	0.16026	0.0834873	-0.00673943	0.327259
Total	% Carbohydrates	Unclassified (SGB_15054)	3-hydroxyhexanoate	0.509876	-0.0148354	0.0223765	-0.059595	0.0299242
Direct	% Carbohydrates	Unclassified (SGB_15054)	3-hydroxyhexanoate	0.583305	-0.0121211	0.0219745	-0.056092	0.0318497
Indirect	% Carbohydrates	Unclassified (SGB_15054)	3-hydroxyhexanoate	0.708	-0.00271424	0.00598513	-0.0236708	0.00386261
M ~ X	% Carbohydrates	Unclassified (SGB_15054)	3-hydroxyisobutyrate	0.609573	-0.0172673	0.0336346	-0.0845465	0.050012
Y ~ M	% Carbohydrates	Unclassified (SGB_15054)	3-hydroxyisobutyrate	0.0583702	0.348727	0.180711	-0.0127495	0.710204
Total	% Carbohydrates	Unclassified (SGB_15054)	3-hydroxyisobutyrate	0.865295	-0.00828235	0.048615	-0.105527	0.0889621
Direct	% Carbohydrates	Unclassified (SGB_15054)	3-hydroxyisobutyrate	0.962182	-0.00227072	0.0476862	-0.0976906	0.0931491
Indirect	% Carbohydrates	Unclassified (SGB_15054)	3-hydroxyisobutyrate	0.716	-0.00601163	0.017521	-0.0714984	0.00742058
M ~ X	% Carbohydrates	Unclassified (SGB_15054)	3-hydroxyoctanoate	0.609573	-0.0172673	0.0336346	-0.0845465	0.050012
Y ~ M	% Carbohydrates	Unclassified (SGB_15054)	3-hydroxyoctanoate	0.0519608	0.18562	0.0936099	-0.00162763	0.372868
Total	% Carbohydrates	Unclassified (SGB_15054)	3-hydroxyoctanoate	0.272081	-0.0276849	0.0249757	-0.0776437	0.0222739
Direct	% Carbohydrates	Unclassified (SGB_15054)	3-hydroxyoctanoate	0.319571	-0.0245873	0.024494	-0.0735997	0.0244251
Indirect	% Carbohydrates	Unclassified (SGB_15054)	3-hydroxyoctanoate	0.696	-0.00309762	0.00667215	-0.021101	0.00481902
M ~ X	% Carbohydrates	Unclassified (SGB_15054)	3-hydroxyoctanoylcarnitine (2)	0.609573	-0.0172673	0.0336346	-0.0845465	0.050012
Y ~ M	% Carbohydrates	Unclassified (SGB_15054)	3-hydroxyoctanoylcarnitine (2)	0.268759	0.11795	0.105664	-0.0934107	0.32931
Total	% Carbohydrates	Unclassified (SGB_15054)	3-hydroxyoctanoylcarnitine (2)	0.664306	0.0121377	0.0278304	-0.0435313	0.0678068
Direct	% Carbohydrates	Unclassified (SGB_15054)	3-hydroxyoctanoylcarnitine (2)	0.610763	0.0142367	0.0278216	-0.0414343	0.0699076
Indirect	% Carbohydrates	Unclassified (SGB_15054)	3-hydroxyoctanoylcarnitine (2)	0.84	-0.00209893	0.00600217	-0.0251176	0.00366353
M ~ X	% Carbohydrates	Unclassified (SGB_15054)	4-hydroxychlorothalonil	0.609573	-0.0172673	0.0336346	-0.0845465	0.050012
Y ~ M	% Carbohydrates	Unclassified (SGB_15054)	4-hydroxychlorothalonil	0.767401	0.0340013	0.114437	-0.194906	0.262908
Total	% Carbohydrates	Unclassified (SGB_15054)	4-hydroxychlorothalonil	0.658562	-0.0132579	0.0298528	-0.0729724	0.0464566
Direct	% Carbohydrates	Unclassified (SGB_15054)	4-hydroxychlorothalonil	0.67451	-0.0127264	0.0301526	-0.0730618	0.0476089
Indirect	% Carbohydrates	Unclassified (SGB_15054)	4-hydroxychlorothalonil	0.984	-0.000531452	0.00701161	-0.0191328	0.00946427
M ~ X	% Carbohydrates	Unclassified (SGB_15054)	5alpha-androstan-3beta,17alpha-diol disulfate	0.583061	-0.0188609	0.0341676	-0.0872548	0.049533
Y ~ M	% Carbohydrates	Unclassified (SGB_15054)	5alpha-androstan-3beta,17alpha-diol disulfate	0.666345	0.0493058	0.11377	-0.17843	0.277041
Total	% Carbohydrates	Unclassified (SGB_15054)	5alpha-androstan-3beta,17alpha-diol disulfate	0.779437	-0.00835908	0.0297098	-0.0678297	0.0511116
Direct	% Carbohydrates	Unclassified (SGB_15054)	5alpha-androstan-3beta,17alpha-diol disulfate	0.804326	-0.00746816	0.0300035	-0.0675492	0.0526129
Indirect	% Carbohydrates	Unclassified (SGB_15054)	5alpha-androstan-3beta,17alpha-diol disulfate	0.984	-0.000890922	0.00633927	-0.0248478	0.00686795
M ~ X	% Carbohydrates	Unclassified (SGB_15054)	CCL11	0.565256	-0.0209497	0.0362186	-0.0934762	0.0515768
Y ~ M	% Carbohydrates	Unclassified (SGB_15054)	CCL11	0.0840649	0.135117	0.0768453	-0.0187631	0.288997
Total	% Carbohydrates	Unclassified (SGB_15054)	CCL11	0.525656	0.0137686	0.0215615	-0.0294075	0.0569448
Direct	% Carbohydrates	Unclassified (SGB_15054)	CCL11	0.434415	0.0166967	0.0212071	-0.0257861	0.0591796
Indirect	% Carbohydrates	Unclassified (SGB_15054)	CCL11	0.54	-0.00292809	0.00587639	-0.0162221	0.00639559
M ~ X	% Carbohydrates	Unclassified (SGB_15054)	CX3CL1	0.565256	-0.0209497	0.0362186	-0.0934762	0.0515768
Y ~ M	% Carbohydrates	Unclassified (SGB_15054)	CX3CL1	0.0399346	0.163231	0.0776351	0.00776899	0.318692
Total	% Carbohydrates	Unclassified (SGB_15054)	CX3CL1	0.488218	0.015354	0.0220075	-0.0287153	0.0594234
Direct	% Carbohydrates	Unclassified (SGB_15054)	CX3CL1	0.381209	0.0188839	0.021395	-0.0239755	0.0617432
Indirect	% Carbohydrates	Unclassified (SGB_15054)	CX3CL1	0.52	-0.00352983	0.00664529	-0.0196315	0.00711993
M ~ X	% Carbohydrates	Unclassified (SGB_15054)	GlcNAc sulfate conjugate of C21H34O2 steroid	0.727206	-0.0124282	0.0354488	-0.0834408	0.0585843
Y ~ M	% Carbohydrates	Unclassified (SGB_15054)	GlcNAc sulfate conjugate of C21H34O2 steroid	0.229754	0.147791	0.121715	-0.0960342	0.391616
Total	% Carbohydrates	Unclassified (SGB_15054)	GlcNAc sulfate conjugate of C21H34O2 steroid	0.806456	0.00805656	0.0327285	-0.0575065	0.0736196
Direct	% Carbohydrates	Unclassified (SGB_15054)	GlcNAc sulfate conjugate of C21H34O2 steroid	0.762339	0.00991505	0.0326244	-0.0554656	0.0752957
Indirect	% Carbohydrates	Unclassified (SGB_15054)	GlcNAc sulfate conjugate of C21H34O2 steroid	0.86	-0.0018585	0.00785215	-0.0289407	0.00651935
M ~ X	% Carbohydrates	Unclassified (SGB_15054)	N-acetyl-2-aminooctanoate*	0.609573	-0.0172673	0.0336346	-0.0845465	0.050012
Y ~ M	% Carbohydrates	Unclassified (SGB_15054)	N-acetyl-2-aminooctanoate*	0.303594	0.160261	0.154446	-0.148676	0.469199
Total	% Carbohydrates	Unclassified (SGB_15054)	N-acetyl-2-aminooctanoate*	0.828586	-0.00884434	0.0406706	-0.0901977	0.072509
Direct	% Carbohydrates	Unclassified (SGB_15054)	N-acetyl-2-aminooctanoate*	0.88144	-0.00610376	0.0407482	-0.0876407	0.0754332
Indirect	% Carbohydrates	Unclassified (SGB_15054)	N-acetyl-2-aminooctanoate*	0.804	-0.00274058	0.0107616	-0.0385464	0.00718672
M ~ X	% Carbohydrates	Unclassified (SGB_15054)	N-acetylglycine	0.609573	-0.0172673	0.0336346	-0.0845465	0.050012
Y ~ M	% Carbohydrates	Unclassified (SGB_15054)	N-acetylglycine	0.62468	0.0581757	0.1183	-0.178459	0.294811
Total	% Carbohydrates	Unclassified (SGB_15054)	N-acetylglycine	0.0161088	-0.0730065	0.0294808	-0.131977	-0.0140361
Direct	% Carbohydrates	Unclassified (SGB_15054)	N-acetylglycine	0.0181728	-0.0723183	0.029764	-0.131876	-0.0127606
Indirect	% Carbohydrates	Unclassified (SGB_15054)	N-acetylglycine	0.924	-0.000688259	0.00485456	-0.0178949	0.0053428
M ~ X	% Carbohydrates	Unclassified (SGB_15054)	SCF	0.565256	-0.0209497	0.0362186	-0.0934762	0.0515768
Y ~ M	% Carbohydrates	Unclassified (SGB_15054)	SCF	0.136298	0.156139	0.103331	-0.0507777	0.363057
Total	% Carbohydrates	Unclassified (SGB_15054)	SCF	0.413152	0.0236843	0.0287294	-0.0338453	0.0812139
Direct	% Carbohydrates	Unclassified (SGB_15054)	SCF	0.344571	0.0271136	0.028444	-0.0298665	0.0840938
Indirect	% Carbohydrates	Unclassified (SGB_15054)	SCF	0.6	-0.0034293	0.00744669	-0.0282795	0.00472601
M ~ X	% Carbohydrates	Unclassified (SGB_15054)	TRAIL	0.565256	-0.0209497	0.0362186	-0.0934762	0.0515768
Y ~ M	% Carbohydrates	Unclassified (SGB_15054)	TRAIL	0.244421	0.0807269	0.0686362	-0.0567147	0.218168
Total	% Carbohydrates	Unclassified (SGB_15054)	TRAIL	0.170158	0.0260286	0.0187357	-0.0114889	0.0635461
Direct	% Carbohydrates	Unclassified (SGB_15054)	TRAIL	0.141105	0.0278825	0.0186781	-0.00953427	0.0652994
Indirect	% Carbohydrates	Unclassified (SGB_15054)	TRAIL	0.616	-0.00185391	0.00377875	-0.0132361	0.00296013
M ~ X	% Carbohydrates	Unclassified (SGB_15054)	X - 11315	0.609573	-0.0172673	0.0336346	-0.0845465	0.050012
Y ~ M	% Carbohydrates	Unclassified (SGB_15054)	X - 11315	0.150595	0.199399	0.136946	-0.0745343	0.473332
Total	% Carbohydrates	Unclassified (SGB_15054)	X - 11315	0.504264	-0.0243525	0.0362474	-0.0968581	0.0481532
Direct	% Carbohydrates	Unclassified (SGB_15054)	X - 11315	0.562243	-0.0210013	0.0360346	-0.0931063	0.0511037
Indirect	% Carbohydrates	Unclassified (SGB_15054)	X - 11315	0.72	-0.00335123	0.00973593	-0.0391285	0.00551585
M ~ X	% Carbohydrates	Unclassified (SGB_15054)	X - 11470	0.609573	-0.0172673	0.0336346	-0.0845465	0.050012
Y ~ M	% Carbohydrates	Unclassified (SGB_15054)	X - 11470	0.833601	0.0294302	0.139479	-0.249569	0.308429
Total	% Carbohydrates	Unclassified (SGB_15054)	X - 11470	0.952215	-0.00219228	0.0364309	-0.0750649	0.0706804
Direct	% Carbohydrates	Unclassified (SGB_15054)	X - 11470	0.963499	-0.0016915	0.0368057	-0.0753396	0.0719566
Indirect	% Carbohydrates	Unclassified (SGB_15054)	X - 11470	0.988	-0.000500782	0.0077325	-0.0203617	0.0112896
M ~ X	% Carbohydrates	Unclassified (SGB_15054)	X - 11847	0.609573	-0.0172673	0.0336346	-0.0845465	0.050012
Y ~ M	% Carbohydrates	Unclassified (SGB_15054)	X - 11847	0.854034	0.0281963	0.152604	-0.277057	0.33345
Total	% Carbohydrates	Unclassified (SGB_15054)	X - 11847	0.413853	-0.0326127	0.0396339	-0.111892	0.0466669
Direct	% Carbohydrates	Unclassified (SGB_15054)	X - 11847	0.423674	-0.0322669	0.0400503	-0.112407	0.0478735
Indirect	% Carbohydrates	Unclassified (SGB_15054)	X - 11847	0.964	-0.000345757	0.00814668	-0.0215865	0.0101249
M ~ X	% Carbohydrates	Unclassified (SGB_15054)	X - 11849	0.609573	-0.0172673	0.0336346	-0.0845465	0.050012
Y ~ M	% Carbohydrates	Unclassified (SGB_15054)	X - 11849	0.443985	0.1051	0.136392	-0.167725	0.377924
Total	% Carbohydrates	Unclassified (SGB_15054)	X - 11849	0.770543	0.010478	0.0357627	-0.0610581	0.0820142
Direct	% Carbohydrates	Unclassified (SGB_15054)	X - 11849	0.732528	0.0123468	0.0359559	-0.0596008	0.0842945
Indirect	% Carbohydrates	Unclassified (SGB_15054)	X - 11849	0.864	-0.00186878	0.00774047	-0.0303418	0.00564806
M ~ X	% Carbohydrates	Unclassified (SGB_15054)	X - 11858	0.609573	-0.0172673	0.0336346	-0.0845465	0.050012
Y ~ M	% Carbohydrates	Unclassified (SGB_15054)	X - 11858	0.351935	0.140689	0.149966	-0.159288	0.440666
Total	% Carbohydrates	Unclassified (SGB_15054)	X - 11858	0.782561	0.0109275	0.0394177	-0.0679197	0.0897747
Direct	% Carbohydrates	Unclassified (SGB_15054)	X - 11858	0.735566	0.0134155	0.0395353	-0.0656945	0.0925255
Indirect	% Carbohydrates	Unclassified (SGB_15054)	X - 11858	0.836	-0.00248798	0.00919877	-0.0340917	0.00757503
M ~ X	% Carbohydrates	Unclassified (SGB_15054)	X - 12101	0.609573	-0.0172673	0.0336346	-0.0845465	0.050012
Y ~ M	% Carbohydrates	Unclassified (SGB_15054)	X - 12101	0.541351	0.0750838	0.12223	-0.169413	0.31958
Total	% Carbohydrates	Unclassified (SGB_15054)	X - 12101	0.380472	-0.0281043	0.0318087	-0.0917312	0.0355227
Direct	% Carbohydrates	Unclassified (SGB_15054)	X - 12101	0.404438	-0.0269255	0.0320637	-0.0910848	0.0372337
Indirect	% Carbohydrates	Unclassified (SGB_15054)	X - 12101	0.904	-0.00117874	0.00678631	-0.0249873	0.00606798
M ~ X	% Carbohydrates	Unclassified (SGB_15054)	X - 12216	0.613981	-0.0171902	0.0338996	-0.0850231	0.0506427
Y ~ M	% Carbohydrates	Unclassified (SGB_15054)	X - 12216	0.477749	0.117223	0.164068	-0.211076	0.445521
Total	% Carbohydrates	Unclassified (SGB_15054)	X - 12216	0.42233	-0.0345531	0.0427631	-0.120122	0.0510156
Direct	% Carbohydrates	Unclassified (SGB_15054)	X - 12216	0.45099	-0.0326798	0.0430624	-0.118879	0.053519
Indirect	% Carbohydrates	Unclassified (SGB_15054)	X - 12216	0.82	-0.00187327	0.00831789	-0.0289925	0.00892834
M ~ X	% Carbohydrates	Unclassified (SGB_15054)	X - 12798	0.609573	-0.0172673	0.0336346	-0.0845465	0.050012
Y ~ M	% Carbohydrates	Unclassified (SGB_15054)	X - 12798	0.322368	0.117237	0.117491	-0.117781	0.352254
Total	% Carbohydrates	Unclassified (SGB_15054)	X - 12798	0.882916	-0.00457393	0.0309254	-0.0664339	0.057286
Direct	% Carbohydrates	Unclassified (SGB_15054)	X - 12798	0.93445	-0.00256077	0.0310025	-0.0645966	0.059475
Indirect	% Carbohydrates	Unclassified (SGB_15054)	X - 12798	0.832	-0.00201316	0.00769919	-0.026642	0.00686147
M ~ X	% Carbohydrates	Unclassified (SGB_15054)	X - 13729	0.214376	-0.0428387	0.0340885	-0.111212	0.0255342
Y ~ M	% Carbohydrates	Unclassified (SGB_15054)	X - 13729	0.342273	0.18849	0.196696	-0.206032	0.583012
Total	% Carbohydrates	Unclassified (SGB_15054)	X - 13729	0.240987	-0.0584759	0.0493131	-0.157385	0.0404336
Direct	% Carbohydrates	Unclassified (SGB_15054)	X - 13729	0.306302	-0.051903	0.0502363	-0.15271	0.0489035
Indirect	% Carbohydrates	Unclassified (SGB_15054)	X - 13729	0.688	-0.00657284	0.0121413	-0.0390766	0.0093699
M ~ X	% Carbohydrates	Unclassified (SGB_15054)	X - 17335	0.651013	-0.0155644	0.0342321	-0.0840627	0.0529338
Y ~ M	% Carbohydrates	Unclassified (SGB_15054)	X - 17335	0.114206	0.201776	0.125849	-0.0500478	0.4536
Total	% Carbohydrates	Unclassified (SGB_15054)	X - 17335	0.911806	0.00376647	0.0338598	-0.0639869	0.0715198
Direct	% Carbohydrates	Unclassified (SGB_15054)	X - 17335	0.836714	0.0069312	0.0334796	-0.0600856	0.073948
Indirect	% Carbohydrates	Unclassified (SGB_15054)	X - 17335	0.6	-0.00316473	0.00781113	-0.0273673	0.00836607
M ~ X	% Carbohydrates	Unclassified (SGB_15054)	X - 17354	0.738713	-0.0123142	0.0367281	-0.0859495	0.0613212
Y ~ M	% Carbohydrates	Unclassified (SGB_15054)	X - 17354	0.0633936	0.428101	0.22586	-0.024721	0.880924
Total	% Carbohydrates	Unclassified (SGB_15054)	X - 17354	0.704583	-0.0239879	0.0629346	-0.150164	0.102188
Direct	% Carbohydrates	Unclassified (SGB_15054)	X - 17354	0.761984	-0.0187551	0.0616052	-0.142319	0.104809
Indirect	% Carbohydrates	Unclassified (SGB_15054)	X - 17354	0.748	-0.00523276	0.0179498	-0.0548255	0.0224084
M ~ X	% Carbohydrates	Unclassified (SGB_15054)	X - 18886	0.609573	-0.0172673	0.0336346	-0.0845465	0.050012
Y ~ M	% Carbohydrates	Unclassified (SGB_15054)	X - 18886	0.330454	0.0914015	0.0931567	-0.0949397	0.277743
Total	% Carbohydrates	Unclassified (SGB_15054)	X - 18886	0.196783	-0.0315577	0.0241771	-0.0799192	0.0168037
Direct	% Carbohydrates	Unclassified (SGB_15054)	X - 18886	0.219602	-0.0301112	0.0242681	-0.0786716	0.0184492
Indirect	% Carbohydrates	Unclassified (SGB_15054)	X - 18886	0.824	-0.00144657	0.00408497	-0.0174585	0.00290031
M ~ X	% Carbohydrates	Unclassified (SGB_15054)	X - 21607	0.609573	-0.0172673	0.0336346	-0.0845465	0.050012
Y ~ M	% Carbohydrates	Unclassified (SGB_15054)	X - 21607	0.113166	0.206239	0.128288	-0.0503742	0.462853
Total	% Carbohydrates	Unclassified (SGB_15054)	X - 21607	0.89913	-0.00435431	0.0342057	-0.0727759	0.0640672
Direct	% Carbohydrates	Unclassified (SGB_15054)	X - 21607	0.981306	-0.000796608	0.0338531	-0.0685365	0.0669433
Indirect	% Carbohydrates	Unclassified (SGB_15054)	X - 21607	0.708	-0.00355771	0.00854121	-0.0351509	0.00470014
M ~ X	% Carbohydrates	Unclassified (SGB_15054)	X - 21661	0.609573	-0.0172673	0.0336346	-0.0845465	0.050012
Y ~ M	% Carbohydrates	Unclassified (SGB_15054)	X - 21661	0.596716	0.0810422	0.152346	-0.223695	0.385779
Total	% Carbohydrates	Unclassified (SGB_15054)	X - 21661	0.982081	0.000899265	0.0398716	-0.0788559	0.0806544
Direct	% Carbohydrates	Unclassified (SGB_15054)	X - 21661	0.954396	0.00230874	0.0402007	-0.0781326	0.0827501
Indirect	% Carbohydrates	Unclassified (SGB_15054)	X - 21661	0.9	-0.00140947	0.00860523	-0.0308907	0.0075355
M ~ X	% Carbohydrates	Unclassified (SGB_15054)	X - 21736	0.609573	-0.0172673	0.0336346	-0.0845465	0.050012
Y ~ M	% Carbohydrates	Unclassified (SGB_15054)	X - 21736	0.0720878	0.187287	0.102295	-0.0173322	0.391907
Total	% Carbohydrates	Unclassified (SGB_15054)	X - 21736	0.315003	-0.0275746	0.0272137	-0.08201	0.0268608
Direct	% Carbohydrates	Unclassified (SGB_15054)	X - 21736	0.365465	-0.0244476	0.0268057	-0.0780857	0.0291906
Indirect	% Carbohydrates	Unclassified (SGB_15054)	X - 21736	0.708	-0.00312702	0.00740605	-0.0266537	0.00465148
M ~ X	% Carbohydrates	Unclassified (SGB_15054)	X - 21829	0.609573	-0.0172673	0.0336346	-0.0845465	0.050012
Y ~ M	% Carbohydrates	Unclassified (SGB_15054)	X - 21829	0.316819	0.0912961	0.0904427	-0.0896163	0.272208
Total	% Carbohydrates	Unclassified (SGB_15054)	X - 21829	0.217567	-0.029299	0.0235124	-0.0763307	0.0177327
Direct	% Carbohydrates	Unclassified (SGB_15054)	X - 21829	0.242592	-0.0278444	0.0235896	-0.0750471	0.0193583
Indirect	% Carbohydrates	Unclassified (SGB_15054)	X - 21829	0.792	-0.00145466	0.0040471	-0.0146425	0.00309362
M ~ X	% Carbohydrates	Unclassified (SGB_15054)	X - 22509	0.618466	-0.0175325	0.0350115	-0.0876419	0.0525769
Y ~ M	% Carbohydrates	Unclassified (SGB_15054)	X - 22509	0.0588919	0.39839	0.206676	-0.0154709	0.812252
Total	% Carbohydrates	Unclassified (SGB_15054)	X - 22509	0.832284	-0.0120169	0.0564849	-0.125126	0.101092
Direct	% Carbohydrates	Unclassified (SGB_15054)	X - 22509	0.927574	-0.00505429	0.0553549	-0.115943	0.105835
Indirect	% Carbohydrates	Unclassified (SGB_15054)	X - 22509	0.712	-0.00696264	0.015105	-0.0496237	0.0120331
M ~ X	% Carbohydrates	Unclassified (SGB_15054)	X - 23665	0.609573	-0.0172673	0.0336346	-0.0845465	0.050012
Y ~ M	% Carbohydrates	Unclassified (SGB_15054)	X - 23665	0.460737	0.0993276	0.133791	-0.168294	0.36695
Total	% Carbohydrates	Unclassified (SGB_15054)	X - 23665	0.190627	-0.0457892	0.0345921	-0.114984	0.0234052
Direct	% Carbohydrates	Unclassified (SGB_15054)	X - 23665	0.208755	-0.0442677	0.034832	-0.113966	0.0254309
Indirect	% Carbohydrates	Unclassified (SGB_15054)	X - 23665	0.928	-0.00152151	0.00797867	-0.0303135	0.00688872
M ~ X	% Carbohydrates	Unclassified (SGB_15054)	X - 24475	0.609573	-0.0172673	0.0336346	-0.0845465	0.050012
Y ~ M	% Carbohydrates	Unclassified (SGB_15054)	X - 24475	0.254195	0.187226	0.162628	-0.138078	0.51253
Total	% Carbohydrates	Unclassified (SGB_15054)	X - 24475	0.488174	-0.0298232	0.0427562	-0.115348	0.055702
Direct	% Carbohydrates	Unclassified (SGB_15054)	X - 24475	0.534787	-0.0267071	0.042774	-0.112298	0.0588835
Indirect	% Carbohydrates	Unclassified (SGB_15054)	X - 24475	0.736	-0.00311608	0.00901272	-0.0352554	0.0055544
M ~ X	% Carbohydrates	Unclassified (SGB_15054)	X - 24949	0.609573	-0.0172673	0.0336346	-0.0845465	0.050012
Y ~ M	% Carbohydrates	Unclassified (SGB_15054)	X - 24949	0.0632551	0.241004	0.127349	-0.0137312	0.495739
Total	% Carbohydrates	Unclassified (SGB_15054)	X - 24949	0.424412	-0.0273826	0.0340462	-0.0954853	0.04072
Direct	% Carbohydrates	Unclassified (SGB_15054)	X - 24949	0.488615	-0.0233231	0.033468	-0.0902924	0.0436461
Indirect	% Carbohydrates	Unclassified (SGB_15054)	X - 24949	0.692	-0.00405947	0.0096566	-0.0386896	0.00509111
M ~ X	% Carbohydrates	Unclassified (SGB_15054)	acetoacetate	0.625016	-0.0170252	0.034648	-0.0863807	0.0523304
Y ~ M	% Carbohydrates	Unclassified (SGB_15054)	acetoacetate	0.982079	0.00438658	0.194439	-0.384825	0.393598
Total	% Carbohydrates	Unclassified (SGB_15054)	acetoacetate	0.156448	-0.072539	0.0505238	-0.173673	0.0285954
Direct	% Carbohydrates	Unclassified (SGB_15054)	acetoacetate	0.159651	-0.072766	0.0510689	-0.17503	0.0294978
Indirect	% Carbohydrates	Unclassified (SGB_15054)	acetoacetate	0.884	0.000226981	0.00646298	-0.0122936	0.0160338
M ~ X	% Carbohydrates	Unclassified (SGB_15054)	anthranilate	0.668587	-0.0148244	0.0344529	-0.0837893	0.0541406
Y ~ M	% Carbohydrates	Unclassified (SGB_15054)	anthranilate	0.244181	0.199551	0.169607	-0.139954	0.539057
Total	% Carbohydrates	Unclassified (SGB_15054)	anthranilate	0.641544	-0.0210677	0.0450173	-0.11118	0.0690442
Direct	% Carbohydrates	Unclassified (SGB_15054)	anthranilate	0.687734	-0.0181673	0.0449701	-0.108218	0.0718838
Indirect	% Carbohydrates	Unclassified (SGB_15054)	anthranilate	0.816	-0.00290042	0.00952374	-0.0406172	0.00671573
M ~ X	% Carbohydrates	Unclassified (SGB_15054)	branched-chain, straight-chain, or cyclopropyl 12:1 fatty acid*	0.609573	-0.0172673	0.0336346	-0.0845465	0.050012
Y ~ M	% Carbohydrates	Unclassified (SGB_15054)	branched-chain, straight-chain, or cyclopropyl 12:1 fatty acid*	0.079583	0.137027	0.076836	-0.0166674	0.290722
Total	% Carbohydrates	Unclassified (SGB_15054)	branched-chain, straight-chain, or cyclopropyl 12:1 fatty acid*	0.602913	-0.0107422	0.0205403	-0.0518289	0.0303445
Direct	% Carbohydrates	Unclassified (SGB_15054)	branched-chain, straight-chain, or cyclopropyl 12:1 fatty acid*	0.679263	-0.0084129	0.0202463	-0.0489256	0.0320998
Indirect	% Carbohydrates	Unclassified (SGB_15054)	branched-chain, straight-chain, or cyclopropyl 12:1 fatty acid*	0.632	-0.00232929	0.00458208	-0.0131149	0.00525529
M ~ X	% Carbohydrates	Unclassified (SGB_15054)	carnitine	0.609573	-0.0172673	0.0336346	-0.0845465	0.050012
Y ~ M	% Carbohydrates	Unclassified (SGB_15054)	carnitine	0.297097	0.144794	0.13766	-0.130566	0.420154
Total	% Carbohydrates	Unclassified (SGB_15054)	carnitine	0.640705	-0.0169844	0.0362071	-0.0894093	0.0554405
Direct	% Carbohydrates	Unclassified (SGB_15054)	carnitine	0.689854	-0.0145478	0.036277	-0.0871379	0.0580423
Indirect	% Carbohydrates	Unclassified (SGB_15054)	carnitine	0.82	-0.00243657	0.00873688	-0.0329885	0.00656047
M ~ X	% Carbohydrates	Unclassified (SGB_15054)	creatine	0.609573	-0.0172673	0.0336346	-0.0845465	0.050012
Y ~ M	% Carbohydrates	Unclassified (SGB_15054)	creatine	0.49815	0.0890037	0.130591	-0.172218	0.350226
Total	% Carbohydrates	Unclassified (SGB_15054)	creatine	0.487714	-0.0238046	0.0340915	-0.0919978	0.0443885
Direct	% Carbohydrates	Unclassified (SGB_15054)	creatine	0.517358	-0.0223656	0.034338	-0.0910757	0.0463445
Indirect	% Carbohydrates	Unclassified (SGB_15054)	creatine	0.888	-0.00143904	0.00761283	-0.0315183	0.00615968
M ~ X	% Carbohydrates	Unclassified (SGB_15054)	cysteine-glutathione disulfide	0.609573	-0.0172673	0.0336346	-0.0845465	0.050012
Y ~ M	% Carbohydrates	Unclassified (SGB_15054)	cysteine-glutathione disulfide	0.489351	0.0838702	0.120569	-0.157303	0.325043
Total	% Carbohydrates	Unclassified (SGB_15054)	cysteine-glutathione disulfide	0.55377	-0.018766	0.0315147	-0.0818048	0.0442728
Direct	% Carbohydrates	Unclassified (SGB_15054)	cysteine-glutathione disulfide	0.5857	-0.0173939	0.0317356	-0.0808967	0.046109
Indirect	% Carbohydrates	Unclassified (SGB_15054)	cysteine-glutathione disulfide	0.868	-0.00137214	0.00692617	-0.0280293	0.00525713
M ~ X	% Carbohydrates	Unclassified (SGB_15054)	etiocholanolone glucuronide	0.609573	-0.0172673	0.0336346	-0.0845465	0.050012
Y ~ M	% Carbohydrates	Unclassified (SGB_15054)	etiocholanolone glucuronide	0.550059	0.0706115	0.117477	-0.164377	0.3056
Total	% Carbohydrates	Unclassified (SGB_15054)	etiocholanolone glucuronide	0.601684	-0.0161078	0.0306956	-0.077508	0.0452925
Direct	% Carbohydrates	Unclassified (SGB_15054)	etiocholanolone glucuronide	0.630649	-0.0149539	0.0309392	-0.0768632	0.0469553
Indirect	% Carbohydrates	Unclassified (SGB_15054)	etiocholanolone glucuronide	0.896	-0.00115387	0.00625734	-0.0251188	0.00609731
M ~ X	% Carbohydrates	Unclassified (SGB_15054)	gamma-glutamyl-2-aminobutyrate	0.609573	-0.0172673	0.0336346	-0.0845465	0.050012
Y ~ M	% Carbohydrates	Unclassified (SGB_15054)	gamma-glutamyl-2-aminobutyrate	0.0795323	0.229009	0.128391	-0.0278111	0.485828
Total	% Carbohydrates	Unclassified (SGB_15054)	gamma-glutamyl-2-aminobutyrate	0.428663	-0.0272693	0.0342201	-0.0957196	0.0411811
Direct	% Carbohydrates	Unclassified (SGB_15054)	gamma-glutamyl-2-aminobutyrate	0.490411	-0.0234173	0.033743	-0.0909369	0.0441022
Indirect	% Carbohydrates	Unclassified (SGB_15054)	gamma-glutamyl-2-aminobutyrate	0.712	-0.00385194	0.0101216	-0.0372066	0.00668317
M ~ X	% Carbohydrates	Unclassified (SGB_15054)	glutamine conjugate of C6H10O2 (2)*	0.609573	-0.0172673	0.0336346	-0.0845465	0.050012
Y ~ M	% Carbohydrates	Unclassified (SGB_15054)	glutamine conjugate of C6H10O2 (2)*	0.574783	-0.0473662	0.0839666	-0.215324	0.120592
Total	% Carbohydrates	Unclassified (SGB_15054)	glutamine conjugate of C6H10O2 (2)*	0.113719	-0.0345499	0.0215248	-0.0776059	0.00850615
Direct	% Carbohydrates	Unclassified (SGB_15054)	glutamine conjugate of C6H10O2 (2)*	0.10647	-0.0355231	0.0216695	-0.0788838	0.00783753
Indirect	% Carbohydrates	Unclassified (SGB_15054)	glutamine conjugate of C6H10O2 (2)*	0.764	0.000973241	0.00393803	-0.00244244	0.0164571
M ~ X	% Carbohydrates	Unclassified (SGB_15054)	guanidinosuccinate	0.524327	-0.0214817	0.0335389	-0.0885929	0.0456295
Y ~ M	% Carbohydrates	Unclassified (SGB_15054)	guanidinosuccinate	0.717962	-0.0647783	0.178492	-0.42194	0.292384
Total	% Carbohydrates	Unclassified (SGB_15054)	guanidinosuccinate	0.834411	-0.00969586	0.0461764	-0.102095	0.082703
Direct	% Carbohydrates	Unclassified (SGB_15054)	guanidinosuccinate	0.811803	-0.0111645	0.0466768	-0.104598	0.0822693
Indirect	% Carbohydrates	Unclassified (SGB_15054)	guanidinosuccinate	0.904	0.00146864	0.00978135	-0.00983	0.0391826
M ~ X	% Carbohydrates	Unclassified (SGB_15054)	hexanoylcarnitine (C6)	0.609573	-0.0172673	0.0336346	-0.0845465	0.050012
Y ~ M	% Carbohydrates	Unclassified (SGB_15054)	hexanoylcarnitine (C6)	0.0171508	0.233267	0.0951487	0.0429412	0.423593
Total	% Carbohydrates	Unclassified (SGB_15054)	hexanoylcarnitine (C6)	0.188327	-0.034175	0.0256822	-0.085547	0.017197
Direct	% Carbohydrates	Unclassified (SGB_15054)	hexanoylcarnitine (C6)	0.226906	-0.0302795	0.024797	-0.0798982	0.0193391
Indirect	% Carbohydrates	Unclassified (SGB_15054)	hexanoylcarnitine (C6)	0.66	-0.00389546	0.00786863	-0.0236763	0.00549569
M ~ X	% Carbohydrates	Unclassified (SGB_15054)	hexanoylglutamine	0.609573	-0.0172673	0.0336346	-0.0845465	0.050012
Y ~ M	% Carbohydrates	Unclassified (SGB_15054)	hexanoylglutamine	0.681082	0.0335699	0.0812839	-0.129022	0.196162
Total	% Carbohydrates	Unclassified (SGB_15054)	hexanoylglutamine	0.481765	-0.0149825	0.0211655	-0.0573198	0.0273549
Direct	% Carbohydrates	Unclassified (SGB_15054)	hexanoylglutamine	0.501029	-0.0144661	0.0213668	-0.0572209	0.0282888
Indirect	% Carbohydrates	Unclassified (SGB_15054)	hexanoylglutamine	0.988	-0.000516393	0.00291896	-0.0128374	0.00201163
M ~ X	% Carbohydrates	Unclassified (SGB_15054)	hydroxypalmitoyl sphingomyelin (d18:1/16:0(OH))	0.609573	-0.0172673	0.0336346	-0.0845465	0.050012
Y ~ M	% Carbohydrates	Unclassified (SGB_15054)	hydroxypalmitoyl sphingomyelin (d18:1/16:0(OH))	0.119436	0.208218	0.131809	-0.0554399	0.471877
Total	% Carbohydrates	Unclassified (SGB_15054)	hydroxypalmitoyl sphingomyelin (d18:1/16:0(OH))	0.996942	0.00013518	0.0351244	-0.0701241	0.0703945
Direct	% Carbohydrates	Unclassified (SGB_15054)	hydroxypalmitoyl sphingomyelin (d18:1/16:0(OH))	0.914572	0.00374693	0.0347792	-0.0658461	0.0733399
Indirect	% Carbohydrates	Unclassified (SGB_15054)	hydroxypalmitoyl sphingomyelin (d18:1/16:0(OH))	0.712	-0.00361175	0.00973703	-0.0362389	0.00585306
M ~ X	% Carbohydrates	Unclassified (SGB_15054)	lignoceroylcarnitine (C24)*	0.609573	-0.0172673	0.0336346	-0.0845465	0.050012
Y ~ M	% Carbohydrates	Unclassified (SGB_15054)	lignoceroylcarnitine (C24)*	0.255143	0.176331	0.153473	-0.130662	0.483323
Total	% Carbohydrates	Unclassified (SGB_15054)	lignoceroylcarnitine (C24)*	0.899269	0.00514915	0.0405055	-0.075874	0.0861723
Direct	% Carbohydrates	Unclassified (SGB_15054)	lignoceroylcarnitine (C24)*	0.839615	0.00822989	0.0404852	-0.0727809	0.0892407
Indirect	% Carbohydrates	Unclassified (SGB_15054)	lignoceroylcarnitine (C24)*	0.744	-0.00308074	0.00945509	-0.0410331	0.00666304
M ~ X	% Carbohydrates	Unclassified (SGB_15054)	mannose	0.609573	-0.0172673	0.0336346	-0.0845465	0.050012
Y ~ M	% Carbohydrates	Unclassified (SGB_15054)	mannose	0.559726	0.0826594	0.140932	-0.199246	0.364565
Total	% Carbohydrates	Unclassified (SGB_15054)	mannose	0.785123	-0.0101005	0.0368802	-0.0838719	0.063671
Direct	% Carbohydrates	Unclassified (SGB_15054)	mannose	0.815527	-0.00871127	0.0371726	-0.0830935	0.0656709
Indirect	% Carbohydrates	Unclassified (SGB_15054)	mannose	0.98	-0.0013892	0.00808545	-0.0305724	0.00649889
M ~ X	% Carbohydrates	Unclassified (SGB_15054)	palmitoyl dihydrosphingomyelin (d18:0/16:0)*	0.609573	-0.0172673	0.0336346	-0.0845465	0.050012
Y ~ M	% Carbohydrates	Unclassified (SGB_15054)	palmitoyl dihydrosphingomyelin (d18:0/16:0)*	0.0440395	0.274098	0.13325	0.00755786	0.540639
Total	% Carbohydrates	Unclassified (SGB_15054)	palmitoyl dihydrosphingomyelin (d18:0/16:0)*	0.415689	0.0293403	0.0357983	-0.0422671	0.100948
Direct	% Carbohydrates	Unclassified (SGB_15054)	palmitoyl dihydrosphingomyelin (d18:0/16:0)*	0.330512	0.0342229	0.0348794	-0.0355707	0.104016
Indirect	% Carbohydrates	Unclassified (SGB_15054)	palmitoyl dihydrosphingomyelin (d18:0/16:0)*	0.644	-0.0048826	0.0108203	-0.0352344	0.00803646
M ~ X	% Carbohydrates	Unclassified (SGB_15054)	palmitoyl sphingomyelin (d18:1/16:0)	0.609573	-0.0172673	0.0336346	-0.0845465	0.050012
Y ~ M	% Carbohydrates	Unclassified (SGB_15054)	palmitoyl sphingomyelin (d18:1/16:0)	0.296789	0.143135	0.135995	-0.128895	0.415166
Total	% Carbohydrates	Unclassified (SGB_15054)	palmitoyl sphingomyelin (d18:1/16:0)	0.878776	0.00548791	0.0358282	-0.0661791	0.0771549
Direct	% Carbohydrates	Unclassified (SGB_15054)	palmitoyl sphingomyelin (d18:1/16:0)	0.824414	0.00799443	0.035872	-0.0637853	0.0797742
Indirect	% Carbohydrates	Unclassified (SGB_15054)	palmitoyl sphingomyelin (d18:1/16:0)	0.812	-0.00250652	0.00751872	-0.0347658	0.00382492
M ~ X	% Carbohydrates	Unclassified (SGB_15054)	palmitoyl-linoleoyl-glycerol (16:0/18:2) [1]*	0.609573	-0.0172673	0.0336346	-0.0845465	0.050012
Y ~ M	% Carbohydrates	Unclassified (SGB_15054)	palmitoyl-linoleoyl-glycerol (16:0/18:2) [1]*	0.481911	-0.0918241	0.129762	-0.351386	0.167738
Total	% Carbohydrates	Unclassified (SGB_15054)	palmitoyl-linoleoyl-glycerol (16:0/18:2) [1]*	0.536988	0.0210585	0.0339136	-0.0467789	0.0888959
Direct	% Carbohydrates	Unclassified (SGB_15054)	palmitoyl-linoleoyl-glycerol (16:0/18:2) [1]*	0.56898	0.0195585	0.0341474	-0.0487704	0.0878873
Indirect	% Carbohydrates	Unclassified (SGB_15054)	palmitoyl-linoleoyl-glycerol (16:0/18:2) [1]*	0.896	0.00150001	0.00703753	-0.00500149	0.0263311
M ~ X	% Carbohydrates	Unclassified (SGB_15054)	palmitoyl-linoleoyl-glycerol (16:0/18:2) [2]*	0.609573	-0.0172673	0.0336346	-0.0845465	0.050012
Y ~ M	% Carbohydrates	Unclassified (SGB_15054)	palmitoyl-linoleoyl-glycerol (16:0/18:2) [2]*	0.531364	-0.0747839	0.118785	-0.312389	0.162822
Total	% Carbohydrates	Unclassified (SGB_15054)	palmitoyl-linoleoyl-glycerol (16:0/18:2) [2]*	0.409995	0.0256715	0.0309406	-0.0362189	0.0875619
Direct	% Carbohydrates	Unclassified (SGB_15054)	palmitoyl-linoleoyl-glycerol (16:0/18:2) [2]*	0.435435	0.0244873	0.0311831	-0.03791	0.0868846
Indirect	% Carbohydrates	Unclassified (SGB_15054)	palmitoyl-linoleoyl-glycerol (16:0/18:2) [2]*	0.936	0.00118422	0.00669885	-0.00526271	0.0249374
M ~ X	% Carbohydrates	Unclassified (SGB_15054)	phosphocholine	0.609573	-0.0172673	0.0336346	-0.0845465	0.050012
Y ~ M	% Carbohydrates	Unclassified (SGB_15054)	phosphocholine	0.77157	-0.0372295	0.127657	-0.292581	0.218122
Total	% Carbohydrates	Unclassified (SGB_15054)	phosphocholine	0.419399	-0.0269717	0.0331731	-0.0933277	0.0393844
Direct	% Carbohydrates	Unclassified (SGB_15054)	phosphocholine	0.410942	-0.0277358	0.0334927	-0.0947545	0.0392828
Indirect	% Carbohydrates	Unclassified (SGB_15054)	phosphocholine	0.884	0.000764151	0.00645201	-0.0077483	0.0258794
M ~ X	% Carbohydrates	Unclassified (SGB_15054)	phytanate	0.609573	-0.0172673	0.0336346	-0.0845465	0.050012
Y ~ M	% Carbohydrates	Unclassified (SGB_15054)	phytanate	0.479684	0.10092	0.141891	-0.182904	0.384745
Total	% Carbohydrates	Unclassified (SGB_15054)	phytanate	0.297766	-0.0387234	0.0368668	-0.112468	0.0350213
Direct	% Carbohydrates	Unclassified (SGB_15054)	phytanate	0.321217	-0.0371432	0.0371294	-0.111439	0.0371526
Indirect	% Carbohydrates	Unclassified (SGB_15054)	phytanate	0.924	-0.00158018	0.00774006	-0.0307801	0.00501484
M ~ X	% Carbohydrates	Unclassified (SGB_15054)	pregnenediol sulfate (C21H34O5S)*	0.609573	-0.0172673	0.0336346	-0.0845465	0.050012
Y ~ M	% Carbohydrates	Unclassified (SGB_15054)	pregnenediol sulfate (C21H34O5S)*	0.58834	0.0624176	0.114702	-0.167021	0.291856
Total	% Carbohydrates	Unclassified (SGB_15054)	pregnenediol sulfate (C21H34O5S)*	0.96766	0.0012223	0.0300226	-0.0588319	0.0612765
Direct	% Carbohydrates	Unclassified (SGB_15054)	pregnenediol sulfate (C21H34O5S)*	0.939417	0.00231019	0.0302667	-0.0582534	0.0628738
Indirect	% Carbohydrates	Unclassified (SGB_15054)	pregnenediol sulfate (C21H34O5S)*	0.968	-0.00108788	0.00648535	-0.0243098	0.00539113
M ~ X	% Carbohydrates	Unclassified (SGB_15054)	sphingomyelin (d17:1/16:0, d18:1/15:0, d16:1/17:0)*	0.609573	-0.0172673	0.0336346	-0.0845465	0.050012
Y ~ M	% Carbohydrates	Unclassified (SGB_15054)	sphingomyelin (d17:1/16:0, d18:1/15:0, d16:1/17:0)*	0.102743	0.204113	0.123183	-0.0422904	0.450517
Total	% Carbohydrates	Unclassified (SGB_15054)	sphingomyelin (d17:1/16:0, d18:1/15:0, d16:1/17:0)*	0.621121	0.0163081	0.032824	-0.0493496	0.0819658
Direct	% Carbohydrates	Unclassified (SGB_15054)	sphingomyelin (d17:1/16:0, d18:1/15:0, d16:1/17:0)*	0.541081	0.0199197	0.0324027	-0.044918	0.0847574
Indirect	% Carbohydrates	Unclassified (SGB_15054)	sphingomyelin (d17:1/16:0, d18:1/15:0, d16:1/17:0)*	0.728	-0.00361159	0.00871212	-0.0317129	0.00588985
M ~ X	% Carbohydrates	Unclassified (SGB_15054)	sphingomyelin (d18:1/17:0, d17:1/18:0, d19:1/16:0)	0.609573	-0.0172673	0.0336346	-0.0845465	0.050012
Y ~ M	% Carbohydrates	Unclassified (SGB_15054)	sphingomyelin (d18:1/17:0, d17:1/18:0, d19:1/16:0)	0.0985044	0.203575	0.121303	-0.0390681	0.446218
Total	% Carbohydrates	Unclassified (SGB_15054)	sphingomyelin (d18:1/17:0, d17:1/18:0, d19:1/16:0)	0.69485	0.0127578	0.0323658	-0.0519835	0.077499
Direct	% Carbohydrates	Unclassified (SGB_15054)	sphingomyelin (d18:1/17:0, d17:1/18:0, d19:1/16:0)	0.610748	0.0163444	0.0319394	-0.0475662	0.080255
Indirect	% Carbohydrates	Unclassified (SGB_15054)	sphingomyelin (d18:1/17:0, d17:1/18:0, d19:1/16:0)	0.68	-0.00358666	0.00869815	-0.0336113	0.00625649
M ~ X	% Carbohydrates	Unclassified (SGB_15054)	sphingomyelin (d18:1/20:0, d16:1/22:0)*	0.609573	-0.0172673	0.0336346	-0.0845465	0.050012
Y ~ M	% Carbohydrates	Unclassified (SGB_15054)	sphingomyelin (d18:1/20:0, d16:1/22:0)*	0.155895	0.165081	0.114874	-0.0647012	0.394864
Total	% Carbohydrates	Unclassified (SGB_15054)	sphingomyelin (d18:1/20:0, d16:1/22:0)*	0.203777	0.0386677	0.0300948	-0.0215308	0.0988662
Direct	% Carbohydrates	Unclassified (SGB_15054)	sphingomyelin (d18:1/20:0, d16:1/22:0)*	0.167274	0.0417006	0.0298235	-0.0179761	0.101377
Indirect	% Carbohydrates	Unclassified (SGB_15054)	sphingomyelin (d18:1/20:0, d16:1/22:0)*	0.76	-0.00303288	0.00764514	-0.0274726	0.00480028
M ~ X	% Carbohydrates	Unclassified (SGB_15054)	sphingomyelin (d18:1/20:1, d18:2/20:0)*	0.609573	-0.0172673	0.0336346	-0.0845465	0.050012
Y ~ M	% Carbohydrates	Unclassified (SGB_15054)	sphingomyelin (d18:1/20:1, d18:2/20:0)*	0.176149	0.169165	0.123581	-0.078035	0.416364
Total	% Carbohydrates	Unclassified (SGB_15054)	sphingomyelin (d18:1/20:1, d18:2/20:0)*	0.860354	-0.00578793	0.0327591	-0.0713159	0.05974
Direct	% Carbohydrates	Unclassified (SGB_15054)	sphingomyelin (d18:1/20:1, d18:2/20:0)*	0.929934	-0.00287951	0.0326092	-0.0681303	0.0623713
Indirect	% Carbohydrates	Unclassified (SGB_15054)	sphingomyelin (d18:1/20:1, d18:2/20:0)*	0.788	-0.00290842	0.00788451	-0.0329727	0.00393345
M ~ X	% Carbohydrates	Unclassified (SGB_15054)	sphingomyelin (d18:1/21:0, d17:1/22:0, d16:1/23:0)*	0.609573	-0.0172673	0.0336346	-0.0845465	0.050012
Y ~ M	% Carbohydrates	Unclassified (SGB_15054)	sphingomyelin (d18:1/21:0, d17:1/22:0, d16:1/23:0)*	0.0703977	0.226713	0.123071	-0.0194645	0.472891
Total	% Carbohydrates	Unclassified (SGB_15054)	sphingomyelin (d18:1/21:0, d17:1/22:0, d16:1/23:0)*	0.315094	0.0331797	0.0327516	-0.0323332	0.0986926
Direct	% Carbohydrates	Unclassified (SGB_15054)	sphingomyelin (d18:1/21:0, d17:1/22:0, d16:1/23:0)*	0.250632	0.0372573	0.0321123	-0.0269992	0.101514
Indirect	% Carbohydrates	Unclassified (SGB_15054)	sphingomyelin (d18:1/21:0, d17:1/22:0, d16:1/23:0)*	0.684	-0.00407766	0.00946054	-0.0314884	0.00819621
M ~ X	% Carbohydrates	Unclassified (SGB_15054)	sphingomyelin (d18:1/22:1, d18:2/22:0, d16:1/24:1)*	0.609573	-0.0172673	0.0336346	-0.0845465	0.050012
Y ~ M	% Carbohydrates	Unclassified (SGB_15054)	sphingomyelin (d18:1/22:1, d18:2/22:0, d16:1/24:1)*	0.168548	0.159054	0.114123	-0.0692265	0.387335
Total	% Carbohydrates	Unclassified (SGB_15054)	sphingomyelin (d18:1/22:1, d18:2/22:0, d16:1/24:1)*	0.791987	0.00801586	0.0302589	-0.052511	0.0685427
Direct	% Carbohydrates	Unclassified (SGB_15054)	sphingomyelin (d18:1/22:1, d18:2/22:0, d16:1/24:1)*	0.720631	0.0108096	0.0300826	-0.0493856	0.0710047
Indirect	% Carbohydrates	Unclassified (SGB_15054)	sphingomyelin (d18:1/22:1, d18:2/22:0, d16:1/24:1)*	0.8	-0.0027937	0.00752756	-0.0271793	0.00528951
M ~ X	% Carbohydrates	Unclassified (SGB_15054)	sphingomyelin (d18:1/25:0, d19:0/24:1, d20:1/23:0, d19:1/24:0)*	0.609573	-0.0172673	0.0336346	-0.0845465	0.050012
Y ~ M	% Carbohydrates	Unclassified (SGB_15054)	sphingomyelin (d18:1/25:0, d19:0/24:1, d20:1/23:0, d19:1/24:0)*	0.249977	0.150558	0.129606	-0.108694	0.409809
Total	% Carbohydrates	Unclassified (SGB_15054)	sphingomyelin (d18:1/25:0, d19:0/24:1, d20:1/23:0, d19:1/24:0)*	0.78639	0.00930931	0.0341981	-0.0590971	0.0777157
Direct	% Carbohydrates	Unclassified (SGB_15054)	sphingomyelin (d18:1/25:0, d19:0/24:1, d20:1/23:0, d19:1/24:0)*	0.727513	0.0119613	0.0341658	-0.0564042	0.0803269
Indirect	% Carbohydrates	Unclassified (SGB_15054)	sphingomyelin (d18:1/25:0, d19:0/24:1, d20:1/23:0, d19:1/24:0)*	0.8	-0.00265203	0.00812946	-0.0298609	0.00554482
M ~ X	% Carbohydrates	Unclassified (SGB_15054)	sphingomyelin (d18:2/18:1)*	0.609573	-0.0172673	0.0336346	-0.0845465	0.050012
Y ~ M	% Carbohydrates	Unclassified (SGB_15054)	sphingomyelin (d18:2/18:1)*	0.318751	0.133197	0.132485	-0.131811	0.398206
Total	% Carbohydrates	Unclassified (SGB_15054)	sphingomyelin (d18:2/18:1)*	0.932241	0.00297821	0.0348803	-0.0667928	0.0727492
Direct	% Carbohydrates	Unclassified (SGB_15054)	sphingomyelin (d18:2/18:1)*	0.879967	0.00530135	0.0349539	-0.0646413	0.075244
Indirect	% Carbohydrates	Unclassified (SGB_15054)	sphingomyelin (d18:2/18:1)*	0.88	-0.00232314	0.00758401	-0.0297392	0.00543342
M ~ X	% Carbohydrates	Unclassified (SGB_15054)	stearoyl sphingomyelin (d18:1/18:0)	0.609573	-0.0172673	0.0336346	-0.0845465	0.050012
Y ~ M	% Carbohydrates	Unclassified (SGB_15054)	stearoyl sphingomyelin (d18:1/18:0)	0.0993146	0.200611	0.119832	-0.0390875	0.44031
[truncated: 264,618+ more rows]

## Sheet: diet-species-serum MED
path	x	m	y	p	coef	se	CI[2.5%]	CI[97.5%]
[truncated: 14,880 more rows]

## Sheet: diet-pathways-glucose PPT
path	x	m	y	p	coef	se	CI[2.5%]	CI[97.5%]
[truncated: 4,650 more rows]

[truncated: 7 more sheets: diet-pathways-glucose MED, diet-pathways-serum PPT, diet-pathways-serum MED, diet-strains-glucose Gut, diet-strains-glucose Oral, diet-strains-serum Gut, diet-strains-serum Oral]
