# Supplementary material for: Impact of dietary interventions on pre-diabetic oral and gut microbiome, metabolites and cytokines
Source: Nat Commun. 2023 Sep 4;14:5384. doi: 10.1038/s41467-023-41042-x (PMC10477304; doi:10.1038/s41467-023-41042-x)
Supplement: Supplementary file 6 — Supplementary Dataset 3 [file 41467_2023_41042_MOESM6_ESM.xlsx]

## Sheet: sheets guide
The sheet contains the features as columns and the samples as rows
serum metabolites prediction by the gut microbiome composition

## Sheet: metabolites prediction
		R2	0.0388458	0.0162274	-0.0169392	-0.0262141	0.0101502	-0.0584345	0.0863646	-0.0398486	0.359871	0.00284073	-0.00101351	-0.00787975	0.042362	0.195939	-0.0280687	-0.02519	-0.0166202	0.0870806	0.006578	0.00190005	-0.00339692	-0.00675214	-0.0255465	0.0347927	-0.00152699	0.0275667	-0.000715543	-0.00475641	0.097602	0.00369473	-0.00424957	-0.0209447	-0.00132314	0.029211	0.405397	-0.0222954	0.0247272	-0.0165665	-0.0087612	-0.0143228	0.0276811	0.00602097	0.0308938	0.0189245	0.00970407	0.0326943	0.132211
Diet	Participant ID	Time Point	sphingomyelin (d18:2/21:0, d16:2/23:0)*	picolinate	adrenate (22:4n6)	sphingosine 1-phosphate	2-oleoylglycerol (18:1)	X - 24432	glutarate (C5-DC)	stearidonate (18:4n3)	1-methylurate	hypoxanthine	sulfate of piperine metabolite C16H19NO3 (2)*	cholesterol	taurodeoxycholic acid 3-sulfate	4-methylcatechol sulfate	9-hydroxystearate	2-aminophenol sulfate	pipecolate	X - 11880	5alpha-androstan-3beta,17beta-diol disulfate	1-(1-enyl-stearoyl)-2-oleoyl-GPE (P-18:0/18:1)	glycocholate	lactose	beta-citrylglutamate	N-methylproline	N-methylhydroxyproline	X - 12544	acetoacetate	fumarate	guaiacol sulfate	sphingomyelin (d18:1/18:1, d18:2/18:0)	tetradecadienoate (14:2)*	X - 15245	3-methyl-2-oxobutyrate	X - 21319	p-cresol glucuronide*	glycocholenate sulfate*	X - 12812	cotinine	asparagine	tryptophan	X - 11858	X - 24518	N1-methylinosine	X - 12543	myristate (14:0)	1,2,3-benzenetriol sulfate (2)	3-indoxyl sulfate
MED diet	2	Post-intervention	0.183385	-0.111922	0.00137016	-0.0167467	-0.0665188	0.28254	-0.0423073	0.0389474	-0.540891	0.0107906	-0.835307	-0.143998	-0.133745	0.246099	0.0946157	-0.060365	-0.0341027	0.113105	0.0495542	-0.104926	-1.80026	-0.807663	0.11114	-0.0679028	-0.125124	-0.0372056	0.215746	0.00942165	0.0117089	0.0568953	0.0666405	2.26214e-05	0.084948	-0.17219	-0.637061	-0.132178	-0.615595	-2.19315	0.0171321	-0.309877	0.00880633	-1.99056	0.298678	-1.07543	0.28145	0.106622	0.220834
MED diet	2	Pre-intervention	-0.0365324	-0.139604	0.00718689	0.142933	-0.138705	-0.131576	0.223536	0.0185827	-1.35851	0.00596104	-0.801915	-0.00957433	-0.34324	-0.182552	-0.46278	0.0194731	-0.147007	0.0592571	-0.09478	-0.125545	0.848776	-0.838246	0.041113	-0.0162811	-0.157749	-0.426646	-0.239517	0.00929476	0.11457	-0.00719845	0.030415	0.0404433	0.044337	0.00916079	-0.941879	-0.101932	-0.691256	-2.15906	-0.0244413	-0.0917346	0.130704	-1.92955	0.217676	-0.931024	-0.179517	0.0879626	0.0562225
MED diet	7	Post-intervention	-0.074092	-0.11469	0.00581166	-0.190856	-0.552637	0.565352	0.0741609	-0.0826247	-1.23583	-0.00856188	-0.903807	-0.0908601	-0.292824	0.931092	-0.215589	-0.030304	-0.10233	0.0190887	-0.150819	-0.15135	-1.20721	-0.761998	-0.301088	0.138413	0.0495848	-0.149414	-0.301625	0.00210742	-0.0609764	-0.0951069	-0.00856658	-0.0282449	-0.0228643	-0.140873	0.559887	0.335086	-0.787335	-2.18346	-0.109138	-0.176655	0.187545	-2.07111	0.00576763	-1.40286	-0.409265	-0.0857735	0.184778
MED diet	7	Pre-intervention	-0.104015	-0.156241	0.017791	0.115235	0.21505	0.242309	0.140981	-0.0362957	-1.52942	0.00466129	-0.916441	0.0550887	-0.367649	0.0486275	-0.680328	-0.0296186	-0.134679	0.460208	-0.0265682	-0.15135	-0.332108	-0.853163	-0.151375	0.15875	0.00698632	-0.237349	-0.451771	0.00846814	-0.026929	-0.0771029	0.0856121	-0.0285367	0.0470169	-0.0942376	0.174881	0.0561322	-0.628232	-2.1871	0.00752782	-0.114651	0.250939	-2.13359	-0.0124431	-1.49436	-0.0218358	-0.161869	-0.0729629
MED diet	10	Post-intervention	0.478198	-0.117122	0.00696882	-0.118582	-1.02275	0.197936	0.351055	-0.13103	0.350386	0.00400279	-1.07549	0.282773	0.0639923	0.311126	0.479953	-0.11458	-0.204435	-0.64743	-0.177209	-0.111512	-0.317082	-0.842673	-0.369127	-0.124233	-0.172685	-0.474876	-0.113465	-0.00905031	0.380963	0.177562	-0.0565951	-0.0340431	-0.0956616	-0.0932177	0.950104	-0.286628	-0.652509	-2.21174	-0.0222102	-0.241678	-0.260811	-2.16012	0.0555826	-0.538122	0.0349592	0.126936	0.555973
MED diet	10	Pre-intervention	0.741194	-0.143545	0.00794056	0.116346	-0.658283	0.106959	0.159067	-0.0548753	0.605721	0.00615819	-1.00065	0.376268	0.192468	0.363789	0.483404	-0.0726824	-0.208925	-0.1323	-0.25807	-0.0580194	0.341677	-0.768464	-0.207677	-0.160756	-0.280747	-0.417502	-0.145799	-0.0054057	0.114062	0.151775	0.00811118	0.0262987	-0.0578123	-0.173892	0.59415	-0.321807	-0.645975	-2.23013	-0.123784	-0.198414	-0.300101	-2.14627	0.052151	-0.438264	0.654955	0.173616	0.227581
MED diet	15	Post-intervention	0.151539	-0.055335	0.0101818	-0.103471	-0.757666	0.0782898	0.453209	-0.0570854	-0.380088	-0.00356688	-0.9297	-0.184701	-0.0569385	0.0711131	-0.353969	-0.0176295	-0.147909	-0.06805	0.0327913	0.0815337	-0.418242	-0.944496	0.0280634	-0.080547	-0.0812684	-0.349628	0.101029	0.00731642	-0.131949	0.0340817	0.0392839	0.0341598	0.123227	-0.156971	0.331892	-0.179829	-0.826458	-2.1895	0.0483764	-0.278492	-0.340637	-1.9492	0.132229	-0.980778	-0.384691	0.232896	0.394407
MED diet	15	Pre-intervention	0.182729	-0.112469	0.00754352	-0.231451	-0.955607	-0.0995257	0.0783834	-0.0566939	-0.183433	-0.00680652	-0.837906	-0.215952	-0.0342469	0.0537724	-1.34733	-0.0731881	-0.167142	-0.0835362	0.0943696	0.0748135	-0.781685	-0.896617	-0.00823123	-0.0569531	-0.0312847	-0.388248	0.164207	0.00305608	0.081494	0.0718277	0.000342477	0.0220727	0.114378	-0.12914	0.249548	-0.155424	-0.884059	-2.19168	0.0854751	-0.217273	-0.337047	-1.79341	0.191926	-1.02387	-0.329276	0.215323	0.439953
MED diet	20	Post-intervention	0.187157	-0.147895	0.00225044	-0.0397819	0.389837	0.183757	0.619262	-0.0485774	-0.875712	0.000138019	-0.90582	-0.24733	-0.164641	-0.36422	-0.7322	-0.107098	-0.0973704	0.236186	-0.121873	-0.177053	0.649914	-0.787753	-0.292593	-0.0544857	-0.0294836	-0.340402	-0.258628	0.00596036	0.107208	-0.097738	0.0440888	0.0276846	-0.0837221	0.0342069	-0.512704	0.0710388	-0.734275	-2.19548	0.0923329	-0.182403	0.240999	-2.02803	0.0461845	-0.979443	-0.342922	0.106105	0.0935142
MED diet	20	Pre-intervention	0.239778	-0.115375	0.0146728	-0.0196745	-0.452884	0.0445954	0.153184	0.00962936	-0.777562	-0.00393942	-0.755523	0.0389659	-0.0665511	0.215683	-0.442625	-0.0804377	0.0443616	-0.00472161	-0.0262821	0.156643	-1.3072	-0.814413	-0.162371	-0.0762071	0.0318325	-0.183241	0.109768	0.0140709	-0.114941	-0.0258252	0.114269	0.0130736	0.0313233	-0.1481	0.593524	0.00757154	-0.58077	-2.20131	-0.0489032	-0.178809	0.127008	-2.13262	0.0520753	-1.4033	0.217521	0.0795658	0.0075697
MED diet	22	Post-intervention	0.520906	-0.136225	-0.0373044	-0.0863572	-0.331344	0.476857	0.956984	-0.105529	-0.361001	-0.00134228	-0.90621	0.0459501	-0.451005	0.127764	-0.720121	-0.0825156	-0.257231	-0.0947529	-0.127034	-0.26841	0.918427	-0.769008	-0.224408	0.0920208	-0.157598	-0.376228	-0.0979667	-0.00330327	0.153082	0.21244	-0.0847379	0.0454263	0.0187751	0.0905625	-0.662238	-0.124234	-0.974702	-2.20338	0.00200099	-0.190633	-0.0149885	-1.83019	-0.0311886	-0.870587	-0.0404699	0.254824	-0.370958
MED diet	22	Pre-intervention	0.296168	-0.138154	-0.0159819	-0.174468	-0.169575	0.253845	1.0415	-0.137454	-0.77986	-0.00560856	-0.858619	0.147041	-0.688452	-0.0653651	-0.61191	-0.0582615	-0.226407	-0.338075	-0.198973	-0.33047	-0.232389	-0.771376	-0.268665	-0.0380004	-0.136601	-0.407671	-0.0651219	-0.0033945	-0.00358976	0.11621	-0.0889787	0.0433891	-0.0214698	-0.000633125	-1.02	-0.118077	-0.9837	-2.19782	-0.0438889	-0.233792	0.0352651	-1.78999	-0.0661439	-1.14252	0.0475729	0.216852	-0.383208
MED diet	24	Post-intervention	0.0844976	-0.0821866	-0.0283202	-0.143362	-0.613492	-0.215209	0.0720955	0.0238352	-0.89222	-0.0122334	-0.856874	0.154617	-0.277582	-0.0471851	0.396184	0.0369958	-0.0334324	-0.0068348	-0.13824	-0.356767	0.69913	-0.840876	0.0102105	0.0526141	-0.0281004	-0.0167663	-0.0600491	0.00835618	0.0107175	-0.0482996	0.156542	-0.0108162	-0.0875296	-0.148855	-0.2957	-0.0319643	-0.686653	-2.18089	0.0443059	-0.174537	0.345428	-1.99961	0.120121	-0.897986	-0.059416	-0.119972	0.13382
MED diet	24	Pre-intervention	-0.0734189	-0.136334	0.00693676	-0.0126302	-0.548958	0.0383854	-0.198877	0.00449468	-1.47858	-0.00894247	-0.925082	-0.0629715	-0.405915	0.139911	-0.282226	0.100595	-0.00237582	0.74837	-0.213062	-0.0253953	-0.126409	-0.75392	0.0177862	0.166704	0.0291043	-0.0732846	0.205098	0.0134176	0.0769346	-0.0493596	0.139199	0.000316971	0.00175406	-0.0845674	-0.287426	-0.106878	-0.595575	-2.20363	0.0393948	-0.195959	0.17571	-2.38313	0.259137	-1.15395	-0.227026	-0.144699	0.2215
MED diet	26	Post-intervention	0.0910565	-0.113226	0.00192161	0.0304692	-0.0694324	-0.0740111	0.851661	-0.0433411	-0.175731	0.00167342	-0.792646	-0.0701655	-0.338256	-0.382238	-0.557935	-0.0724116	-0.135386	0.106566	-0.175377	-0.0226366	-0.894001	-0.900147	-0.131965	0.0662322	-0.117278	-0.476177	-0.163458	-0.00140647	0.0134253	0.0156217	-0.0317951	0.0221962	-0.0179511	0.16389	-0.737799	-0.132461	-0.853869	-2.21565	0.0361465	-0.0906507	0.286259	-2.05769	-0.00638276	-0.521909	-0.225322	0.217847	0.108782
MED diet	26	Pre-intervention	-0.114256	-0.119087	0.00759133	-0.0432588	-0.250329	-0.165557	0.347228	-0.056474	-1.4	-0.00722232	-0.858555	0.100327	-0.450136	-0.524608	-1.05945	-0.0142768	-0.223368	0.354397	-0.142811	-0.155233	-1.35005	-0.937178	-0.327254	0.00236979	-0.0898202	-0.500874	-0.178414	0.00427158	-0.00879454	0.00856719	-0.0402094	0.00347726	0.0408431	0.0258063	-0.923023	0.119414	-0.897275	-2.20765	0.0025003	-0.158896	0.0964345	-2.07098	0.0621109	-1.02146	-0.144286	0.0212413	-0.225032
MED diet	28	Post-intervention	0.336119	-0.134131	-0.00868635	-0.0432338	-0.0779374	0.410182	-0.564393	0.0135329	-0.413198	-0.00596376	-0.886477	0.0544812	-0.149514	-0.0602278	0.271699	-0.112644	-0.0608813	0.0528497	-0.12087	-0.512404	-0.329679	-0.831831	-0.0619445	0.0879417	-0.118557	-0.260371	0.164525	-0.00554688	0.38255	0.0515451	0.152463	-0.0328966	-0.0375108	-0.0313533	0.708545	-0.081274	-0.737851	-2.22127	-0.0317904	-0.18179	0.071536	-2.12911	0.112641	-0.767889	0.0285845	0.144435	0.0137034
MED diet	28	Pre-intervention	0.407457	-0.095192	-0.00563402	0.091962	-0.78376	0.875026	-0.205545	-0.0199443	0.529924	-0.00441227	-0.957814	0.29004	0.0139475	-0.338125	1.28975	-0.075081	-0.115364	-0.0388891	-0.168846	-0.313558	-0.0719442	-0.933537	-0.149856	0.197232	-0.0731295	-0.38089	-0.0305797	-0.00742272	0.155929	0.080448	0.103051	-0.0166971	-0.0943488	-0.0276765	1.05418	-0.11544	-0.453212	-2.19159	-0.104269	-0.156673	-0.312525	-2.20311	-0.319358	-0.882719	0.172709	0.0938368	0.0429101
MED diet	30	Post-intervention	0.249415	-0.154222	0.015682	0.155408	-0.487	-0.221837	0.38864	-0.0384143	-0.0547119	0.0100784	-0.794463	0.194722	-0.113517	-0.302126	-0.372611	-0.0717388	-0.290346	0.867732	0.0511444	0.0215855	-0.977989	-0.961492	-0.0326985	0.111758	-0.179639	-0.439922	0.146229	0.00551468	0.188538	0.069051	0.0428114	0.0210895	0.0671887	0.127058	-0.798113	-0.277149	-0.948738	-2.19898	0.0881312	-0.117769	-0.136304	-1.87251	0.268733	-0.784291	-0.255234	0.15544	0.0207829
MED diet	30	Pre-intervention	-0.34023	-0.151806	0.0174624	0.064812	-0.246272	0.0689819	0.00547697	-0.0776613	-1.16853	0.00747014	-0.747133	0.224998	-0.275887	-0.321831	-0.75066	0.0054122	-0.290633	0.766566	0.0582882	-0.12668	-1.52111	-0.861333	-0.197647	0.0639012	-0.199607	-0.46834	-0.120479	0.000813211	-0.203176	-0.0151662	-0.0436115	0.0271994	0.00644096	0.103649	-0.877039	0.0791268	-0.950942	-2.21491	-0.040378	-0.182155	0.183299	-1.94284	0.229604	-1.28884	-0.147305	0.0699624	-0.0423382
MED diet	31	Post-intervention	0.14024	-0.0841933	0.0364741	0.0139511	0.0446061	-0.0796792	0.31152	-0.00321844	-0.30093	0.00880224	-0.839738	-0.159077	-0.42714	-0.441711	-0.552614	0.0591368	-0.235528	0.472873	-0.120988	0.0124607	-1.4482	-0.818389	-0.168655	-0.311182	-0.174684	-0.358785	0.00995078	0.00927216	0.121388	0.070611	0.0623815	0.0401154	0.0608191	-0.016748	-0.218182	-0.157166	-0.650756	-2.17655	-0.0169189	-0.182627	-0.0784856	-1.79577	0.279022	-0.624713	0.377799	-0.00888853	0.256311
MED diet	31	Pre-intervention	0.265377	-0.13769	0.0234695	0.0978864	0.143225	0.257633	0.292951	0.00235452	-0.534113	0.00894512	-0.818997	-0.214135	-0.328483	-0.468499	-0.659268	-0.117684	-0.159346	0.0747084	-0.0413007	0.149736	-0.228646	-0.854254	-0.0453241	0.0533507	-0.0159102	-0.400829	-0.010093	0.0042907	-0.0162936	0.109272	0.189961	0.00867336	0.220317	-0.104707	-0.217519	-0.205106	-0.497069	-2.18042	-0.0850767	-0.266152	-0.113376	-1.95393	0.224724	-1.16546	0.365184	-0.0471044	0.206696
MED diet	42	Post-intervention	0.085312	-0.0966783	0.0201611	-0.0442729	-0.120669	0.199357	0.268136	-0.0234848	-1.08129	0.00819126	-0.867092	0.0108356	-0.00179929	0.632655	0.0455855	0.0320622	-0.205053	0.237907	0.0326265	0.234652	-0.174176	-0.871717	-0.00338477	0.0120847	-0.227466	-0.410506	0.0973655	0.00326872	0.0811449	-0.0217488	0.010122	0.00849832	0.0470733	0.0870501	-0.169093	-0.0589883	-0.634706	-2.21223	0.0587681	-0.139472	-0.10679	-2.19385	0.271909	-0.777447	0.269596	-0.104398	0.209194
MED diet	42	Pre-intervention	0.080627	-0.117484	0.0127074	0.0939331	-0.555014	0.508278	0.156033	0.0378881	-0.566259	0.00300606	-0.922379	0.0599697	-0.284046	-0.310669	-0.692933	0.0482039	-0.199404	0.141298	-0.106495	-0.124547	-0.314173	-0.772558	-0.317726	0.199753	-0.136918	-0.372885	-0.0874351	-0.00255535	0.0601735	-0.0464506	-0.0147557	0.0243475	0.0808019	0.0140208	-0.728553	-0.086353	-0.62016	-2.19475	0.170821	-0.0517795	0.0868288	-2.22858	-0.0194919	-0.621175	0.0519648	-0.0576395	-0.259542
MED diet	44	Post-intervention	0.389452	-0.108179	0.00919075	0.0488826	-0.560775	0.845895	0.100395	0.032874	0.152301	0.00946087	-0.774967	0.202157	-0.210308	0.121791	0.117256	-0.0411179	-0.0316667	-0.422397	-0.120722	-0.154611	-0.963544	-0.808027	0.0865206	0.346509	-0.0502459	-0.307177	0.0312687	0.00385525	0.335195	0.102991	0.0774426	0.0024541	0.00452018	-0.158952	-0.261876	-0.37935	-0.833447	-2.19993	0.0428695	-0.180709	-0.159472	-1.85208	0.0573976	-0.405156	-0.00124723	0.198668	-0.148642
MED diet	44	Pre-intervention	0.338361	-0.111012	0.0303084	-0.00656564	-0.421857	0.617877	0.224044	0.00708082	-0.487678	0.00667391	-0.804318	0.177371	-0.0486874	0.056369	0.143193	-0.0816255	-0.0820616	-0.420752	-0.154639	-0.173572	-0.875622	-0.810101	0.137879	0.277115	-0.0714661	-0.483848	0.0861859	0.00441258	0.157807	0.125404	0.061557	-0.00259013	-0.00574663	-0.247426	-0.105826	-0.389435	-0.526069	-2.18487	-0.0479357	-0.163768	-0.119311	-2.09409	0.199361	-0.628049	0.443165	0.150422	-0.136759
MED diet	50	Post-intervention	0.0539483	-0.139855	-0.00179051	0.0428636	-0.683361	-0.127616	0.157912	-0.0329261	-0.0830141	0.00972141	-0.792427	-0.0252018	-0.491026	-0.0836101	-0.605154	0.0280125	-0.160388	-0.249388	-0.184018	-0.347276	-0.207271	-0.790197	-0.0224427	0.0588499	-0.196725	-0.47851	-0.436954	0.00467762	0.064384	-0.013955	0.0166097	0.017663	-0.049023	0.00102902	-0.976711	-0.312325	-0.767581	-2.20118	0.312945	-0.130568	-0.00172466	-1.96335	0.00599169	-0.732702	-0.257615	0.336148	-0.00305898
MED diet	50	Pre-intervention	0.109129	-0.144671	-0.00168333	0.0458107	-0.685574	0.0785391	0.114388	-0.00890992	-0.159772	0.00905077	-0.728583	0.0789145	-0.389435	-0.252436	-0.894615	-0.00197578	-0.0927214	0.0360851	-0.0390201	-0.453557	-0.38572	-0.902794	-0.0529569	-0.0524625	-0.28082	-0.435023	-0.381386	0.00116478	-0.130875	0.0792681	0.0348222	-0.00243059	-0.022803	0.012671	-1.26087	-0.265661	-0.784682	-2.16829	0.221169	-0.103445	0.0828215	-1.92339	0.200505	-0.732798	-0.234424	0.201316	-0.0831231
MED diet	51	Post-intervention	0.0463194	-0.141131	0.0130937	0.126502	-0.169857	0.120218	0.337502	-0.0258467	-1.66995	-5.24728e-05	-0.889538	0.370716	-0.374601	0.308943	-0.463342	-0.0204481	-0.237853	0.331492	-0.159731	-0.0512993	-0.450815	-0.817833	-0.0066961	0.0605073	0.100424	-0.0898488	0.0374294	0.0148239	-0.042936	-0.0435412	0.122898	-0.0313939	0.101607	-0.127352	0.5244	0.138909	-0.468367	-2.23066	-0.0763528	-0.175547	0.115963	-2.30066	-0.0146208	-1.3639	-0.195196	-0.15125	0.226202
MED diet	51	Pre-intervention	0.0365418	-0.136433	0.0108838	-0.0871917	-0.220703	0.45579	0.00641816	-0.0628781	-1.59158	-0.00285148	-0.843834	0.325682	-0.457498	0.314753	-1.30009	-0.0636691	-0.260986	0.297253	-0.0680896	-0.111512	-0.868177	-0.82087	-0.227746	-0.288526	0.0894297	-0.175394	-0.113628	0.0044124	-0.0677584	-0.0511864	0.082516	-0.0548575	-0.0478882	-0.0354488	0.416685	0.0375452	-0.558778	-2.21176	-0.0083402	-0.160886	0.129409	-2.33676	0.0204859	-1.61006	0.0462002	-0.117627	0.229984
MED diet	54	Post-intervention	0.0586352	-0.0873212	0.0222857	0.046765	-0.702042	0.337359	-0.361225	0.00802242	-1.38847	0.0102361	-0.817944	0.248585	-0.056991	0.886449	-0.158611	0.0397444	-0.104613	0.281511	-0.0433887	-0.0663504	-0.794573	-0.90502	0.00653533	-0.0274301	-0.00942595	-0.142901	0.136929	-0.00360227	-0.0457446	-0.00518395	0.0482592	-0.0278277	0.0359958	-0.168223	0.689257	0.0201863	-0.65522	-2.24809	-0.0529073	-0.262419	0.103023	-2.2962	-0.0859407	-1.37987	-0.131055	-0.162473	0.162948
MED diet	54	Pre-intervention	0.164687	-0.0839014	0.021082	0.0063077	-0.661865	0.364056	-0.35315	-0.0136498	-1.57011	0.00380495	-0.817342	0.0661976	0.208623	0.103588	-0.0258981	-0.0403421	-0.0691701	0.565049	-0.136425	-0.182676	-0.837939	-0.810363	0.0402445	-0.216295	0.0132783	-0.228541	0.0946266	-0.00620704	-0.442914	0.0224823	0.0599497	-0.0434086	-0.0694342	-0.278664	0.164462	-0.115979	-0.637214	-2.21286	-0.155773	-0.336276	0.0710171	-2.18477	0.234937	-1.2531	0.0364201	-0.0961909	0.358134
MED diet	55	Post-intervention	-0.083492	-0.202366	0.00410044	0.0483532	0.0209733	-0.0742593	0.0697192	-0.0575182	-1.31228	-0.00501261	-0.69736	-0.0422509	-0.361693	-0.482203	0.150039	-0.0874052	-0.202271	0.799004	-0.122061	-0.217754	-0.995938	-0.801586	-0.0819241	0.0846916	0.0582132	-0.340085	-0.0916672	0.00749644	0.236428	-0.0292353	0.115061	0.0170413	-0.0528919	0.0572666	-0.230218	0.171321	-0.843395	-2.21758	-0.0527814	-0.136051	0.274476	-1.91998	0.0104384	-1.17952	0.038408	-0.0192789	-0.136323
MED diet	55	Pre-intervention	0.254094	-0.13753	0.0222774	0.0448938	-0.0854429	0.188852	-0.10353	-0.0141182	-1.42478	0.0037329	-0.828813	0.244952	-0.175944	-0.0107837	-0.220769	-0.0513398	-0.179931	0.339031	-0.204534	-0.14463	0.925842	-0.816018	-0.0997034	0.0666255	0.0999148	-0.248113	0.0545012	0.00900109	0.121065	0.0501723	0.126747	-0.00577693	-0.101657	0.00382654	0.859541	-0.112725	-0.680458	-2.23829	-0.0869313	-0.141808	0.0268482	-2.11371	0.0797518	-1.19574	0.01115	-0.0890055	0.0206065
MED diet	56	Post-intervention	0.0323884	-0.126026	0.0111221	0.0486206	-0.508235	0.303282	-0.241279	-0.0753302	-1.35593	0.00407401	-0.90764	0.142018	-0.0205532	-0.137866	-0.463682	0.0912491	-0.297137	0.564036	-0.282797	-0.0222272	-0.303976	-0.783041	-0.18406	0.0849071	0.0804529	-0.167635	0.170258	-0.000381447	0.000447628	0.01394	0.00542776	0.0127048	-0.0871157	-0.0172201	0.382987	0.0740507	-0.820515	-2.22698	0.0832125	-0.346037	0.109342	-2.27512	0.105339	-1.31355	-0.255495	-0.0629156	0.141135
MED diet	56	Pre-intervention	0.00749892	-0.168379	0.00179142	-0.00656057	-0.426698	0.197154	-0.0478466	-0.122763	-1.31573	0.00120409	-0.935833	0.266438	-0.141591	-0.181576	-0.570648	-0.0591037	-0.266757	0.611324	-0.209472	-0.171196	-0.614797	-0.818433	-0.259217	0.0699935	0.0502975	-0.29407	-0.0641602	-0.0108361	-0.0681631	-0.00270211	-0.00604067	0.00900004	-0.0937825	-0.034818	0.180764	0.124744	-0.76826	-2.21061	-0.108895	-0.281239	0.131842	-2.16242	0.109542	-1.37784	-0.393327	-0.0248212	0.0890807
MED diet	57	Post-intervention	0.0231466	-0.117745	-0.00797167	-0.33754	-0.649851	0.0226819	0.114883	-0.181829	-0.542606	-0.00830804	-0.771651	-0.223452	-0.743302	-0.471208	-0.693171	0.0137835	-0.192211	0.0773937	-0.194189	0.248685	-1.24791	-0.722615	-0.564996	0.137499	-0.134806	-0.399603	-0.257886	-0.00368965	0.0134504	-0.0540304	-0.158237	0.0435179	-0.0622923	-0.032149	-1.31477	0.125149	-0.916744	-2.19193	-0.122401	0.257431	0.0709005	-2.07195	0.0147746	-0.953286	-0.245046	0.138815	-0.138013
MED diet	57	Pre-intervention	0.112692	-0.107962	0.0075984	0.200602	0.101696	0.125866	0.487207	-0.0579591	0.469033	0.00857248	-0.845745	0.0886045	-0.379196	0.455328	-0.719508	0.0171604	-0.212048	0.355112	0.0129144	0.137737	-0.654221	-0.843877	-0.135912	0.0536023	-0.106122	-0.495401	-0.118931	0.00849371	-0.116528	0.0465391	-0.0120761	0.0203007	0.117353	0.0261515	-1.0853	-0.254699	-0.76796	-2.15288	-0.0607277	-0.0163581	0.0264541	-2.04875	0.0943816	-1.09878	0.0443178	0.163709	0.0939738
MED diet	60	Post-intervention	-0.265847	-0.0966814	-0.0017773	0.0902911	-0.317464	-0.295112	0.256526	-0.0670513	-2.59605	0.00725589	-0.88297	-0.378669	-0.278735	-0.410044	-0.594277	-0.0101299	-0.0201018	0.314636	-0.0415889	0.0199479	1.2438	-0.806179	0.0397466	0.0701872	-0.122208	-0.397995	-0.13453	0.00914502	0.0251055	-0.115836	0.0702492	-0.0121377	0.103815	-0.113261	-1.01084	0.0385174	-0.569936	-2.20099	0.154676	-0.087592	0.140849	-2.26745	-0.032934	-1.68789	-0.185214	-0.0144734	-0.0748878
MED diet	60	Pre-intervention	-0.205626	-0.0909427	0.0104196	-0.0562831	-0.220478	-0.143544	0.11525	-0.0605448	-2.33144	0.00516001	-0.773795	-0.310268	-0.301012	-0.0263172	-0.190583	-0.000704767	0.0214794	-0.0984384	-0.0881342	-0.00802725	0.317981	-0.814911	0.0201751	0.0147652	-0.0349386	-0.358316	-0.0866307	0.00975276	0.0545363	-0.140932	0.147775	0.00455673	0.0966796	-0.165238	-0.241827	-0.00648419	-0.56418	-2.24031	0.221596	-0.262818	0.184286	-2.22053	0.0293956	-1.33003	-0.0249793	-0.0144104	0.0132851
MED diet	62	Post-intervention	0.07085	-0.0791254	0.00180839	-0.291012	-0.910301	0.335831	-0.0394457	-0.0426883	-0.512581	-0.00484069	-0.839842	-0.27353	-0.150385	-0.0120431	-0.155312	-0.00225963	-0.0152402	-0.0551096	-0.0848662	-0.22238	-0.712344	-0.767398	-0.00559789	0.116536	0.0657817	-0.177411	-0.38707	0.00791171	0.130399	-0.0359757	0.0498581	-0.0100352	-0.0692526	-0.243907	-0.630434	-0.148764	-0.623227	-2.18622	0.256889	-0.205191	0.242159	-2.33797	0.119725	-1.39862	-0.332861	0.0162188	0.0657319
MED diet	62	Pre-intervention	0.252594	0.0855641	0.0222777	-0.0739268	-0.192331	0.287762	-0.0612488	0.00444846	0.643626	-0.00379313	-0.762341	0.335982	-0.237466	0.108152	0.336292	0.0261679	-0.0376874	0.405309	-0.0100473	-0.148803	-0.863526	-0.765115	0.141102	-0.0564146	-0.0698285	-0.152769	-0.0299978	0.00575249	0.409706	0.0307674	0.135706	-0.0398617	0.0696452	-0.0692918	0.0811233	-0.194126	-0.666674	-2.18673	0.0223656	-0.221738	0.228925	-2.20319	0.263873	-1.2941	-0.02456	0.115434	0.0412897
MED diet	65	Post-intervention	-0.255399	-0.158218	0.00576762	0.0140936	-0.549133	-0.217876	-0.0744456	-0.0448648	-2.60654	0.000328191	-0.711914	-0.25086	-0.306086	-0.376193	-0.292815	-0.0585155	0.0397663	0.230722	-0.0382395	-0.343988	-0.374861	-0.918809	0.100531	-0.271293	-0.100112	-0.325128	-0.041584	0.00378295	-0.442037	-0.0650378	0.134208	-0.0148567	0.00237923	-0.248449	-0.451013	-0.0145557	-0.944969	-2.1924	0.159564	-0.209	-0.0126651	-2.09134	-0.132729	-1.26449	-0.285843	-0.0809346	-0.184443
MED diet	65	Pre-intervention	-0.206683	-0.121146	0.0109922	0.191432	-0.837343	-0.512455	0.227196	-0.0323006	-1.35894	-0.000926149	-0.727344	-0.100241	-0.198941	-0.236936	-0.653127	0.0315884	0.0595061	0.207265	-0.0469981	-0.25224	1.17099	-0.790963	0.0736451	-0.206541	-0.140514	-0.415305	0.268726	0.00226752	-0.150959	-0.00591233	0.127256	-0.0207872	-0.0363175	-0.252081	-0.403216	-0.194087	-0.796364	-2.19355	0.0457807	-0.21828	-0.0397978	-2.17709	-0.0665683	-0.63699	0.0741899	0.0351086	0.1125
MED diet	68	Post-intervention	0.344189	-0.0917506	0.0199619	-0.0878541	-0.0150996	0.357244	0.153702	-0.0650501	0.212741	-0.0019559	-1.00936	0.0984415	0.185886	1.13125	0.346835	-0.0332497	-0.113214	0.188209	-0.00846206	-0.15135	-0.589731	-0.839032	-0.154388	-0.163742	0.00244093	-0.18271	0.114816	0.00287455	0.283975	0.018003	0.025323	-0.0416552	-0.0413555	-0.0898837	0.860523	-0.137333	-0.674653	-2.23835	-0.0302698	-0.343355	0.0392856	-2.1856	0.0755638	-1.01752	0.232931	-0.0511878	0.191265
MED diet	68	Pre-intervention	0.126218	-0.0991383	0.0125893	0.102419	-0.273459	0.231222	0.299562	-0.0450571	-0.0493088	0.00609833	-0.838328	0.308015	-0.17493	0.718547	0.0906694	-0.081786	-0.121399	-0.265455	-0.0489921	0.131778	0.909386	-0.729829	0.144387	0.107726	0.0398529	-0.42787	-0.192067	0.0128573	0.430551	-0.125328	0.165517	0.00204194	0.00150366	-0.182192	-0.659184	-0.279296	-0.709069	-2.21852	0.125545	-0.18885	0.106144	-2.0205	0.0802159	-0.475542	-0.127086	0.0224695	-0.284405
MED diet	71	Post-intervention	-0.088893	-0.153646	0.0225483	0.0203929	0.197775	0.087895	0.594393	-0.0120133	-0.868527	0.0136791	-0.742462	-0.27982	-0.0144657	-0.468326	-0.448121	0.00980656	-0.0774364	0.30384	0.0728426	-0.0818686	0.658142	-0.834485	0.0118055	-0.0730295	-0.245412	-0.474956	0.16352	0.0151774	-0.0240401	-0.0315326	0.173637	0.00459024	0.136487	0.0159741	-1.18808	-0.335372	-0.979188	-2.19919	0.180882	-0.107135	0.156736	-2.1559	0.28761	-1.10609	-0.00722987	-0.020628	-0.097264
MED diet	71	Pre-intervention	-0.246036	-0.186072	0.0189636	-0.100936	-0.395213	-0.167879	0.288784	-0.0618006	-1.27379	0.0135209	-0.761932	-0.349795	-0.173893	-0.527549	-0.446449	0.0658965	-0.0963866	0.593999	-0.191054	0.311389	0.505995	-0.852124	-0.0683495	0.00998719	-0.216243	-0.362991	0.00335788	0.00400934	-0.0799234	-0.0343989	0.126452	-0.000241874	0.068171	-0.055435	-0.674989	-0.436378	-0.763698	-2.21809	0.149408	-0.17179	0.176719	-2.21277	0.172776	-0.884533	-0.163417	-0.065718	0.238046
MED diet	72	Post-intervention	0.110315	-0.0661399	-0.024117	-0.0344674	-0.0879115	0.0137712	0.253517	-0.0227462	-0.479488	0.00235337	-0.62727	0.182673	-0.421309	-0.0288148	0.50593	-0.0151272	0.113055	0.417257	0.0747982	-0.30455	-0.180097	-0.854753	0.0117364	0.337148	-0.040099	0.204008	-0.100144	0.0105785	0.330434	-0.0508172	0.0601198	-0.0382709	0.0228875	0.00816717	0.156807	0.00156738	-0.723995	-2.23932	-0.0493576	-0.225521	0.240279	-1.86528	0.0883124	-1.34841	0.00423782	0.0392932	0.0246633
MED diet	72	Pre-intervention	0.119781	-0.126873	0.0112852	-0.159986	0.493779	-0.218689	0.152338	-0.00617796	-0.740146	-0.000719797	-0.733422	-0.0102374	-0.451033	-0.0620728	0.593844	-0.0542892	0.0729954	0.052788	-0.038346	-0.177599	-0.541086	-0.808468	0.120598	-0.0842813	0.00890973	-0.153947	0.00242369	0.0108374	0.037721	0.03328	0.0921357	-0.0215525	-0.0237247	-0.0305277	-0.397233	-0.055387	-0.697158	-2.19834	0.0499684	-0.103186	0.169742	-2.04069	0.116161	-1.20626	0.238546	0.0911529	0.213731
MED diet	73	Post-intervention	0.145478	-0.133305	0.0135431	0.035191	0.442186	0.0084043	0.327344	0.0469346	-0.923068	0.0122421	-0.810155	-0.0488921	-0.281258	-0.325575	0.803479	-0.0584211	-0.150378	0.347023	0.0780805	-0.171259	-0.556553	-0.792098	0.160535	-0.0355033	0.00946662	-0.241932	-0.157839	0.00722303	0.015441	0.0163479	0.189236	0.0139136	0.150098	-0.030574	-0.85478	-0.0822087	-0.65737	-2.18557	0.0214568	-0.182713	0.225118	-2.17724	0.268229	-0.920117	0.401023	-0.0704497	-0.200025
MED diet	73	Pre-intervention	0.107582	-0.0546885	0.0104123	0.184173	-0.093275	0.247031	0.0581104	0.0588615	-0.940715	0.0141943	-0.794888	0.108743	-0.258689	-0.195294	0.0537523	-0.0431103	0.0143386	0.309945	0.168977	-0.251524	-0.384794	-0.779352	0.369981	0.0890069	-0.134255	-0.260994	-0.0467282	0.0140804	0.0690349	0.0584289	0.128189	0.0153502	0.149569	-0.102753	-0.727055	-0.120387	-0.688975	-2.19913	0.340507	-0.16438	0.0264568	-2.139	0.227929	-0.877931	0.403158	-0.00888398	-0.189499
MED diet	75	Post-intervention	0.294169	-0.0727491	0.0121706	-0.0784089	-0.338367	0.658076	-0.00496836	-0.067484	-0.714667	-0.00995575	-0.82281	0.149559	-0.159213	0.0431145	0.222851	-0.058217	-0.0599343	0.274384	-0.139998	-0.155694	-1.36129	-0.822353	0.0816986	0.0912689	-0.0117526	-0.302781	-0.344577	0.0131433	0.0959148	0.00276011	0.0967271	-0.00538893	0.0361513	-0.0363816	0.0622228	-0.0312518	-0.779372	-2.17577	0.00529905	-0.200249	0.138268	-2.09488	0.0929063	-1.08131	-0.0873799	0.010864	-0.0769215
MED diet	75	Pre-intervention	-0.0535986	-0.134894	0.0305654	-0.0744168	0.0460304	0.237711	0.447544	-0.0115332	-0.486172	0.0049604	-0.693945	0.148035	-0.686862	-0.0996811	0.279507	-0.0946537	-0.0281911	0.646339	-0.0320859	0.0652275	-0.599045	-0.819411	0.0105544	0.104391	-0.103817	-0.390478	0.0423403	0.0163411	0.00884572	-0.0852279	0.145112	0.00762027	0.2082	0.0554867	-0.663749	-0.0386937	-0.695112	-2.18618	0.205885	-0.167153	0.253174	-2.13362	0.0429838	-1.05343	0.18067	-0.0751061	-0.109777
MED diet	76	Post-intervention	-0.182666	-0.115866	0.00312802	-0.207648	-0.320448	0.529092	0.0177653	-0.000346479	-1.57689	-0.0153027	-0.699745	0.0395079	-0.538112	0.13853	-0.647763	-0.107	0.115611	-0.351169	-0.229736	-0.155233	-0.690005	-0.774647	-0.121684	0.0787779	0.0821783	-0.267355	0.0532024	0.00968839	0.150082	-0.136406	0.0887366	-0.00150364	0.0217971	-0.192071	-0.243401	0.110501	-0.554774	-2.18531	0.168332	-0.202164	0.372085	-2.41879	-0.0101681	-1.20842	-0.291912	-0.0510422	-0.361042
MED diet	76	Pre-intervention	-0.100603	-0.105439	0.0118487	-0.238437	-0.582116	0.476048	0.0539106	-0.0283517	-1.60958	-0.0066661	-0.688567	0.193649	-0.634966	0.181799	-0.941299	-0.0290845	-0.0993498	-0.0422507	-0.176012	-0.181903	-0.406244	-0.805001	-0.123631	0.176629	0.003826	-0.187585	0.0764903	0.0114916	0.106666	-0.0300225	0.134217	0.0233169	-0.0390401	-0.229778	0.188775	0.00537826	-0.503289	-2.17815	0.0543755	-0.16776	0.275101	-2.37368	-0.0835159	-0.918787	-0.00226155	-0.117566	-0.260044
MED diet	79	Post-intervention	-0.0115005	0.0638754	-0.0178253	0.146294	0.190803	0.69428	-0.288628	-0.0182658	-0.509917	0.00919031	-0.650243	0.100476	-0.315506	-0.0551976	0.223903	-0.0446348	-0.0682651	-0.501586	-0.164588	-0.0333534	-0.84897	-0.858872	0.250721	0.0779931	-0.0340093	-0.121435	-0.103932	0.00544161	-0.123755	0.0375267	0.11388	0.00159017	-0.0179185	-0.176427	-0.147534	-0.189571	-0.876796	-2.22613	-0.00665367	-0.200012	0.223659	-2.10309	0.0793983	-1.27371	0.0788905	0.0842692	-0.0075433
MED diet	79	Pre-intervention	0.20503	-0.0932598	0.0197893	0.0999668	0.416418	0.43376	-0.19541	-0.0628013	-0.885384	0.00631096	-0.713605	-0.0626844	-0.274241	-0.0180456	-0.192593	-0.0413943	-0.140903	-0.223387	-0.011357	-0.111512	-0.402336	-0.815043	0.0949069	0.0486609	-0.0468062	-0.230266	0.158139	0.00391225	-0.141141	0.064359	0.0922802	0.00185319	0.0351595	-0.113414	0.0749306	-0.0804658	-0.661137	-2.21896	0.043985	-0.219418	0.121192	-2.13858	0.115953	-1.16828	0.295853	0.0338597	0.0747416
MED diet	83	Post-intervention	0.245183	-0.072183	0.00230639	0.0135287	-0.135205	-0.318702	-0.362441	-0.0732962	-0.147882	0.0128486	-0.874618	-0.0263776	0.0446471	0.274499	-0.437972	-0.0620474	-0.00593793	0.121169	-0.133181	-0.125545	0.0510554	-0.814088	-0.196002	-0.144681	-0.276414	-0.507416	-0.270666	-0.000223344	0.0855305	0.0672641	-0.00867554	0.00973581	-0.0910635	-0.0655209	0.0922837	-0.224139	-0.785219	-2.24044	0.0474517	-0.221971	-0.0259762	-2.07252	0.158041	-0.601699	-0.311204	0.225346	0.472317
MED diet	83	Pre-intervention	0.210813	-0.164453	0.0219743	0.0313631	0.157609	-0.361249	0.893574	0.00311973	-0.538874	0.00793623	-0.627067	0.0244113	-0.260945	0.0303497	-0.941077	-0.068928	0.037459	-0.14511	0.103431	-0.125545	0.0530361	-0.862304	0.133658	-0.144578	-0.283228	-0.501688	-0.000995361	0.0167442	0.134787	0.0866064	0.0917387	0.0161063	0.178026	-0.0318273	-1.01675	-0.227216	-0.851276	-2.22685	0.104927	-0.142183	0.000154299	-1.68238	0.208173	-0.658508	0.203257	0.113609	-0.317495
MED diet	84	Post-intervention	0.140569	-0.174304	-0.00963604	-0.206651	-0.473791	0.341032	1.04488	-0.133891	-0.61591	-0.0109266	-0.778374	-0.114963	-0.659802	-0.201866	-0.591643	-0.125102	-0.155909	-0.0169514	-0.178023	-0.333378	-0.902328	-0.791437	-0.519541	-0.083674	-0.169616	-0.338855	-0.420858	-0.000338444	-0.301749	0.0252972	-0.146486	0.0445845	-0.0342827	0.181436	-1.22395	0.250438	-0.815513	-2.23829	-0.0620972	-0.201942	0.0828076	-2.08769	0.17679	-0.889587	-0.255398	0.124059	-0.10774
MED diet	84	Pre-intervention	0.195675	-0.153891	-0.0128146	-0.171005	-0.0304278	0.107068	1.13008	-0.152205	-0.566534	-0.00484865	-0.766156	-0.0861089	-0.523015	-0.120356	-1.19621	-0.0667627	-0.149863	-0.130004	-0.0623947	-0.333378	-0.823052	-0.786326	-0.444762	-0.0500459	-0.16923	-0.311545	-0.483802	0.00292672	0.246255	0.0204917	-0.200621	0.0426541	-0.0460855	0.061313	-1.0321	-0.00381739	-0.890581	-2.16522	0.124719	-0.177082	-0.0494185	-2.04584	0.146913	-0.68082	-0.298386	0.180774	-0.170681
MED diet	87	Post-intervention	-0.0185101	-0.176241	-0.00762054	-0.0256086	-1.01088	0.300701	0.224898	-0.02903	-1.8728	0.00229019	-0.827094	-0.291168	-0.341953	-0.190338	-0.117649	0.0725693	-0.0112974	-0.0604756	-0.177837	-0.0213965	-1.02845	-0.737396	0.00204038	-0.0871719	-0.124949	-0.369008	-0.316292	0.00504206	-0.212085	0.0149166	0.0223214	0.00347775	-0.00981383	0.0643146	-0.346325	-0.0256255	-0.477158	-2.20222	0.110316	-0.17907	0.0275008	-1.7312	0.143975	-1.01046	-0.331621	0.0973779	0.264696
MED diet	87	Pre-intervention	-0.325759	-0.17106	0.00336697	-0.158004	-1.29418	0.603957	0.108115	-0.106467	-1.94452	-0.00142536	-0.912961	-0.342346	-0.478656	-0.339551	0.464054	0.0501672	-0.113133	0.369671	-0.20539	0.231151	0.244292	-0.607973	0.0764875	-0.0533084	-0.21179	-0.194998	-0.125176	-0.00100009	-0.522751	-0.104022	0.0652785	-0.0281907	8.19233e-05	-0.0403449	-0.468069	-0.0675687	-0.51477	-2.16571	0.214138	-0.0862471	0.106943	-1.90304	0.0288624	-1.11538	-0.236109	0.11309	-0.0334339
MED diet	88	Post-intervention	-0.0799841	-0.0161468	0.0145391	0.0913584	-0.203511	-0.0307376	0.558237	0.0890275	-0.849879	0.00553347	-0.90028	0.1643	-0.230121	0.0736704	-0.115783	-0.223391	-0.150512	-0.183462	-0.0252915	-0.16566	0.697608	-0.837806	0.11972	0.0576186	0.0628342	-0.254941	0.0715532	0.00608092	-0.063731	-0.0687904	0.160686	-0.00728184	0.0740974	-0.145007	-0.47693	-0.119082	-0.685757	-2.24199	0.147403	-0.280946	0.196483	-2.21928	-0.00863825	-1.10826	0.299929	-0.231022	0.118297
MED diet	88	Pre-intervention	0.0145241	-0.0485696	0.0107061	0.125072	-0.289039	-0.0521803	0.505168	0.0593697	-0.117835	0.00713015	-0.865476	0.344178	-0.365315	0.240396	-0.072626	-0.18585	-0.149383	0.00953163	-0.0836273	-0.125086	0.903824	-0.849464	0.00702414	0.134778	0.0157624	-0.0126206	-0.107245	0.0113259	0.223927	-0.0596349	0.202632	-0.00407546	0.0367364	-0.141168	-0.502613	0.0137685	-0.58317	-2.23953	-0.103726	-0.152994	0.232045	-2.29588	-0.186825	-1.01242	0.231471	0.0540676	0.111448
MED diet	95	Post-intervention	0.133538	-0.0278088	0.00616	0.0261964	-0.304273	0.0145575	-0.123371	-0.0304307	-0.678988	-0.0066526	-0.845988	0.172814	-0.238434	0.277991	-0.551969	0.051422	-0.00572287	-0.257174	-0.0589215	-0.173572	0.560292	-0.826281	-0.167032	0.0990147	0.0343444	-0.0762929	-0.214566	0.000102569	0.190948	-0.0298384	0.0331326	0.00953013	-0.0939374	-0.0417625	0.649007	-0.125601	-0.609949	-2.20114	0.0021623	-0.138437	0.252713	-2.31594	0.168606	-1.25089	0.0758138	-0.0264984	0.157038
MED diet	95	Pre-intervention	-0.0306933	-0.00777242	0.00756278	-0.169954	-0.016749	0.554389	-0.0501061	-0.0917643	-0.597565	-0.00935644	-0.872804	0.0589074	-0.336482	0.231035	-0.0687481	-0.0240309	-0.0247597	-0.0197256	-0.0453253	-0.111512	1.56867	-0.861859	-0.232417	0.0863411	0.0498367	-0.316873	-0.185824	0.0104028	0.28607	-0.0758402	0.140688	-0.0047112	-0.00388608	-0.0574446	0.10005	0.00954796	-0.638043	-2.18168	-0.0405718	-0.177678	0.275152	-2.26531	0.0320121	-1.12835	0.0425675	-0.000790869	-0.00502491
MED diet	96	Post-intervention	-0.163189	-0.152192	0.00331695	-0.324975	-0.809658	0.241444	0.499365	-0.0117893	-1.84052	-0.000852856	-0.834467	-0.217345	-0.337298	0.193096	-0.641083	0.0301268	0.067307	0.482147	-0.0873503	-0.0543731	-0.787883	-0.892813	-0.0753013	-0.0242042	-0.165456	-0.515297	-0.243842	0.00900402	-0.185106	-0.0530179	0.00935941	0.0302034	0.137862	-0.122637	-1.94453	0.0946007	-0.815153	-2.16715	0.137722	-0.000511197	0.246056	-1.91228	0.183224	-1.32942	-0.566038	-0.132585	-0.870306
MED diet	96	Pre-intervention	-0.043157	-0.1567	-0.00359427	-0.209515	-0.193688	0.104189	0.531381	-0.0104065	-1.90356	0.000170239	-0.733297	0.0781065	-0.526107	0.17985	-0.673901	0.0737456	-0.0157752	0.583967	-0.0981206	-0.0543731	-1.14316	-0.868516	-0.0590034	0.0104142	-0.148188	-0.441352	-0.235463	0.00975973	-0.0839703	0.0204164	-0.00687992	0.00713761	0.122947	-0.0732169	-1.90651	0.144193	-0.646569	-2.15721	0.0875167	-0.0632554	0.18061	-1.91318	0.159141	-1.46585	-0.486497	-0.152059	-0.651763
MED diet	97	Post-intervention	0.153878	-0.142134	0.0138665	-0.0590477	-0.0410948	-0.15534	0.68737	0.00764764	-0.575976	-0.011363	-0.724106	-0.196941	-0.380522	-0.609879	0.57725	-0.0490767	-0.120069	0.851836	0.0380831	-0.347276	-0.640472	-0.818629	0.0880089	-0.00685538	-0.0395016	-0.484557	-0.00305807	0.0118526	0.248798	-0.0276274	0.114011	0.0269984	0.0296458	0.015114	-1.67704	-0.0637264	-0.980243	-2.14925	0.229743	-0.134339	0.252163	-1.94389	0.0253233	-0.667393	0.287958	0.0404564	-0.0907435
MED diet	97	Pre-intervention	-0.215787	-0.133839	0.00156505	0.076617	1.06806	0.363369	0.230582	0.0186867	-1.68909	0.0140305	-0.720124	-0.1052	-0.355916	-0.53002	0.491197	-0.0441661	-0.0875204	0.9278	0.265114	-0.325054	0.706735	-0.77979	0.289851	-0.0768432	-0.168532	-0.363033	0.147974	0.00506155	-0.221618	0.106405	0.120292	0.0194212	0.0569105	0.0840703	-1.6598	0.167147	-0.940625	-2.18952	-0.151063	0.0283104	0.214758	-2.19429	0.141221	-1.4153	0.249619	-0.139652	-0.501373
MED diet	104	Post-intervention	0.219694	-0.112591	0.0107896	-0.0379442	-0.803835	0.227503	-0.152263	0.0136343	-0.381718	0.00779223	-0.891044	0.372563	-0.187697	-0.00392481	-1.00222	0.0251474	-0.114429	0.171009	-0.0905975	0.0209992	0.193591	-0.819384	-0.0774155	0.049167	-0.172413	-0.409422	-0.0682977	0.00443666	0.0369355	0.0637513	0.165156	-0.0189061	0.114301	-0.122077	-0.295909	-0.396999	-0.583	-2.23255	0.0427404	-0.150146	-0.0754925	-2.0482	-0.0787594	-0.854559	-0.0324037	0.104762	-0.00396286
MED diet	104	Pre-intervention	0.190538	-0.157096	0.0139482	-0.11164	-0.379568	0.107616	0.0839536	0.0098335	0.169286	0.00829303	-0.893743	0.31449	-0.00349728	-0.401557	-1.45242	-0.00316423	-0.217396	0.364351	0.0111098	-0.289689	0.663689	-0.82675	-0.0364921	0.0656866	-0.102553	-0.46929	0.12205	0.00654852	0.205582	0.0343726	0.1252	0.0256129	0.112272	-0.0260261	-0.742308	-0.313654	-0.681621	-2.22346	-0.0150695	-0.229795	0.056947	-2.27153	0.0481709	-0.593048	0.146788	0.103187	-0.27506
MED diet	106	Post-intervention	0.0196402	-0.155356	-0.00472449	-0.199485	-0.672438	-0.215642	0.684815	-0.0599852	-0.171908	-0.0128506	-0.771276	0.00862797	-0.680815	-0.697506	-1.21426	0.00606846	-0.170102	0.636353	-0.130015	-0.15135	-0.000336991	-0.489481	-0.282473	0.125471	-0.141298	-0.402679	-0.20536	0.00528145	0.146714	-0.0251171	0.0225982	0.0342967	-0.0143351	0.059825	-1.95956	0.204432	-0.755683	-2.20458	-0.0780581	-0.0493858	0.388715	-1.84058	0.095696	-1.13675	-0.212003	0.0121377	-0.51457
MED diet	106	Pre-intervention	0.0157684	-0.164049	-0.0080165	-0.138441	-0.512113	-0.192769	0.29843	-0.0908414	-0.796199	-0.0132399	-0.726653	0.126291	-0.760085	-0.681206	-1.13453	0.000838961	-0.205512	0.622275	-0.0376327	-0.325054	-0.489529	-0.731062	-0.438361	0.175243	-0.109528	-0.390293	-0.362346	0.00128545	0.23923	-0.019528	-0.0215051	0.0370551	0.0304637	0.0336058	-1.94478	0.0822752	-0.885628	-2.19388	-0.115199	-0.0625928	0.347109	-2.13002	0.00654994	-1.22053	-0.120048	0.0298808	-0.306397
MED diet	111	Post-intervention	0.313901	-0.142372	0.0171295	-0.0863662	-0.574591	0.877813	0.41269	-0.0145625	0.23178	0.000655082	-0.808183	0.173533	-0.330216	0.698894	-0.440252	-0.0191177	-0.19139	0.117029	-0.218656	0.272043	-1.04623	-0.885836	-0.245048	-0.0486528	-0.18754	-0.248418	0.0792764	0.00789118	0.18467	0.00992497	0.0527789	-0.0222705	0.0667856	-0.182539	0.193941	-0.124809	-0.655108	-2.24186	9.43912e-05	-0.255129	-0.0410231	-1.96527	0.154084	-0.895919	0.13436	0.103329	0.155431
MED diet	111	Pre-intervention	-0.0808664	-0.135348	0.0154422	-0.0298437	0.0317079	0.750659	0.382438	0.0153776	-0.832707	0.000774099	-0.80853	0.155941	-0.254128	0.910668	-0.34044	0.00561792	-0.147438	-0.0610775	-0.127542	-0.0724039	-0.911838	-0.82459	-0.0629752	0.140509	0.0412621	-0.313963	0.187574	0.00971398	0.288783	-0.10944	0.165428	-0.033042	0.0247632	-0.118413	-0.346862	-0.00989021	-0.654674	-2.22805	-0.0401355	-0.220471	0.226108	-2.30291	0.059098	-0.785825	-0.00985739	-0.0395621	-0.0522845
MED diet	115	Post-intervention	0.263663	-0.0950108	0.00569886	0.0414872	-0.167806	0.453356	0.183011	0.00493568	-0.177139	0.00426066	-0.870645	0.228777	-0.136682	-0.229769	-0.452419	-0.0118857	-0.20207	0.146483	-0.13195	-0.177916	-0.273493	-0.777307	-0.00144621	0.0303459	-0.0661776	-0.0324175	-0.0268181	0.00154328	0.33531	-0.0705014	0.0912468	0.0136789	-0.0622602	0.0378322	0.552131	-0.115563	-0.736788	-2.20652	0.0377337	-0.16106	0.0821482	-2.22689	0.0575757	-0.895475	-0.199743	0.13583	-0.0568188
MED diet	115	Pre-intervention	-0.125004	-0.117433	0.0132256	0.0884363	-0.317404	0.528904	-0.0664135	-0.00579208	-1.56251	0.00400877	-0.811548	0.0470969	-0.514482	-0.410112	-0.472799	0.00502153	-0.200524	0.562158	-0.167561	-0.126563	-0.350435	-0.809633	0.0366744	-0.015972	-0.0585794	-0.159533	-0.0725703	0.00948986	-0.0175503	-0.126301	0.175751	0.016404	-0.0355297	0.0595492	0.226843	0.14713	-0.812051	-2.22028	-0.0284132	-0.152389	0.161044	-2.24852	0.107915	-1.2809	0.179276	-0.084844	-0.224967
MED diet	116	Post-intervention	-0.0410861	-0.149993	-0.00705223	-0.240812	0.192374	-0.204657	0.932974	-0.105415	-0.25733	-0.00479523	-0.650915	0.149893	-0.805764	-0.63224	-0.883665	-0.0642224	-0.0496135	0.57617	-0.246753	-0.226078	-0.396259	-0.88706	-0.253455	-0.0201953	-0.222356	-0.428727	-0.555443	0.00326268	0.168621	-0.033967	-0.0516198	0.0330009	-0.0260224	0.0360693	-1.9433	-0.143193	-0.942868	-2.18943	-0.0303826	-0.0664859	0.199323	-1.98878	0.0898716	-0.478513	-0.245462	0.143931	-0.287936
MED diet	116	Pre-intervention	0.0660039	-0.137342	-0.00719124	-0.134797	-0.23691	-0.33998	0.440203	-0.111199	0.0729609	-0.00568858	-0.709683	0.228927	-0.594228	-0.510661	-0.984615	-0.0825158	-0.100501	0.575128	-0.204235	-0.226078	-0.168263	-0.819052	-0.247051	0.0211199	-0.133308	-0.46123	-0.525538	0.00355563	0.235484	-0.0247444	-0.0177097	0.0367813	-0.0309176	0.0461166	-1.74984	-0.152252	-0.918484	-2.18984	-0.0780688	-0.0390047	0.203017	-1.98622	0.0785918	-0.521323	-0.176865	0.206258	-0.166958
MED diet	118	Post-intervention	-0.283427	-0.133304	0.0143188	0.0972007	-0.214981	0.315612	0.171135	-0.0293067	-1.5502	-0.00269221	-0.853775	-0.366283	-0.0558444	0.0147957	0.473805	-0.0866107	-0.216712	-0.139103	-0.10088	0.0406636	0.347093	-0.88901	0.227841	0.106598	-0.0870263	-0.412754	0.221402	0.0167678	-0.132379	-0.0467027	0.107079	-0.0110574	0.0987455	-0.137164	-0.54261	-0.1562	-0.61413	-2.18958	0.121296	-0.248577	0.207915	-2.32657	0.184771	-1.57114	-0.161949	-0.160811	-0.0841624
MED diet	118	Pre-intervention	-0.328845	-0.0613798	-0.00104073	-0.0220382	-1.2129	0.26084	-0.0785818	-0.117021	-0.960705	-0.00397292	-0.903908	-0.236465	-0.167684	0.146612	-0.102639	-0.0370676	-0.251649	0.363578	-0.202066	-0.0634845	-0.232113	-0.871817	-0.188212	0.129963	0.011931	-0.267453	-0.117388	0.0108488	-0.210014	-0.110529	0.0387557	-0.0362867	-0.0739875	-0.000391488	0.425265	-0.000242676	-0.608522	-2.22045	0.140867	-0.273668	0.0865117	-2.35148	0.122238	-1.053	-0.554161	-0.108034	0.293975
MED diet	120	Post-intervention	0.0888826	-0.166494	0.00549204	-0.0213165	0.138652	-0.390695	0.484486	-0.0739749	-0.8218	0.00128333	-0.874965	0.0349319	-0.439543	-0.107792	-0.46184	-0.080313	-0.218187	-0.0887463	-0.22309	-0.159674	1.07167	-0.696369	0.11339	0.0738146	-0.106464	-0.272712	0.0230645	0.00465946	0.138811	0.045173	0.0525978	0.0154528	0.0619792	-0.0578484	-1.01237	-0.172591	-0.761985	-2.1689	-0.0531853	-0.0814101	0.107836	-2.12353	0.0845763	-0.545105	-0.350633	0.154775	-0.00455197
MED diet	120	Pre-intervention	-0.273796	-0.162602	0.00193295	0.170603	-0.0117423	0.201371	0.195532	-0.0605551	-0.529491	0.00995284	-0.870458	-0.372043	-0.243838	-0.339068	0.152563	-0.0182196	-0.194952	0.0800914	-0.0875274	-0.111512	0.58216	-0.825421	0.0561353	-0.0442532	-0.252022	-0.383016	-0.239313	-1.14599e-05	0.0467914	0.0204692	0.0859453	0.00359895	0.0357777	0.0488902	-0.619719	-0.258571	-0.763318	-2.17964	0.195152	-0.140063	0.163212	-2.00541	0.0416837	-0.406189	-0.163311	0.149314	-0.100755
MED diet	124	Post-intervention	-0.173731	-0.0938093	0.00719722	0.00095732	-1.17602	0.367013	-0.156096	-0.0860283	-1.29871	-0.00425535	-0.798334	0.106449	-0.472181	0.0894043	-0.737252	-0.0753491	-0.0126506	0.462522	-0.116131	-0.173572	0.224585	-0.782195	-0.290442	0.157794	0.0205667	-0.314204	0.151476	-0.00118575	-0.255254	-0.0172786	0.0551787	-0.053851	-0.0734862	-0.12692	0.636224	0.11243	-0.566826	-2.22614	0.0368743	-0.149429	0.167339	-1.95142	-0.07373	-1.11074	-0.0677462	-0.199121	-0.0421202
MED diet	124	Pre-intervention	-0.0726129	-0.104621	2.05108e-05	0.0225324	-0.603595	0.753789	0.146848	-0.0151477	-0.957714	-0.0038185	-0.649964	-0.113607	-0.519954	-0.0783842	-1.00576	-0.102181	-0.04651	0.13681	0.0474746	-0.104339	-0.796325	-0.806464	-0.214703	0.124248	0.0496086	-0.470283	0.0156958	0.0146295	0.213763	0.0148413	0.0995582	-0.0249424	0.043565	-0.190811	-0.140587	0.103815	-0.64698	-2.1948	0.0584754	-0.084174	0.197991	-2.31046	-0.0448046	-1.00768	-0.128332	0.0395544	-0.22702
MED diet	127	Post-intervention	-0.118605	-0.130762	0.0068115	-0.0971294	-0.678311	0.0846832	0.507777	-0.0953596	-0.619812	-0.00319801	-0.766314	0.122519	-0.37179	-0.259331	-0.636026	-0.117469	-0.0783258	0.157388	-0.112327	0.00768699	-0.484478	-0.865586	-0.351388	0.0932593	-0.156977	-0.476709	0.0999429	-0.00183739	-0.165679	0.0455083	-0.0175312	0.0172225	0.0676431	-0.00362966	-1.02915	-0.183403	-0.882936	-2.16932	-0.0765442	-0.271864	0.139404	-2.23775	0.03432	-1.04769	-0.150055	0.0865615	-0.0463573
MED diet	127	Pre-intervention	0.0693369	-0.127376	0.00359227	-0.0167398	-0.690356	-0.0465888	0.347106	-0.0849408	0.319047	-0.00123443	-0.816884	0.082451	-0.156518	-0.260526	-0.739231	-0.173	-0.077581	-0.0269255	-0.142184	-0.0451452	-0.614002	-0.852139	-0.263964	-0.0340525	-0.249321	-0.42991	0.329717	-0.00744014	-0.00835197	0.102134	0.0152866	0.0250334	0.0754422	0.0288809	-0.255413	-0.136612	-0.542425	-2.21273	-0.00406478	-0.247494	-0.164099	-2.14226	0.0455019	-1.05688	-0.0640179	0.071804	0.128268
MED diet	131	Post-intervention	-0.144842	-0.177891	-0.00512775	-0.149786	-0.334529	-0.241981	0.677197	-0.0600703	-0.240384	-0.0153345	-0.724274	0.144319	-0.757061	-0.973115	-0.903541	0.0381348	-0.227005	0.981664	-0.0706076	0.108041	-0.781071	-0.64687	-0.387797	0.0135488	-0.193723	-0.413944	-0.293236	0.00751575	0.128669	-0.00197144	-0.0100457	0.0428998	0.0454186	0.143109	-2.07494	0.322706	-0.811829	-2.17895	-0.190892	-0.0605574	0.190812	-2.09193	0.07372	-1.19549	-0.310872	-0.0429689	-0.497322
MED diet	131	Pre-intervention	-0.199687	-0.175055	0.0216109	0.14653	-0.0671646	-0.195986	0.391159	-0.0736692	-0.720288	0.00437861	-0.725199	0.244386	-0.509759	-0.437073	-0.18398	-0.0345871	-0.286646	0.643026	-0.0382217	-0.111512	-0.53265	-0.831625	-0.235935	-0.0360311	-0.159204	-0.437013	-0.0480729	0.013418	0.0298403	0.0517092	0.00507743	0.0187728	0.0219204	0.0807898	-1.31703	0.0875245	-0.797623	-2.19014	-0.0967298	-0.112153	0.186885	-2.07388	0.0500855	-1.08109	0.11405	0.0210325	-0.17323
MED diet	133	Post-intervention	0.199542	-0.105694	0.00964834	0.142105	0.301333	0.536911	-0.116673	0.0188317	-1.70457	0.0079517	-0.886309	-0.196214	-0.275944	0.982665	0.694872	0.101425	-0.103304	0.19577	-0.164349	-0.173572	0.432848	-0.815039	0.0537393	0.142647	0.0708144	-0.302798	0.116461	0.00833731	0.0147719	-0.0463267	0.160004	-0.033676	0.0652802	-0.171584	0.0593356	0.0747114	-0.639512	-2.22976	-0.0153051	-0.18396	0.194759	-2.40863	-0.0868947	-1.16458	0.17631	-0.0726648	0.209505
MED diet	133	Pre-intervention	0.0232989	-0.0765474	0.00748306	0.0208984	-0.465174	0.48025	-0.33696	-0.0478446	-2.23744	0.000238968	-0.984618	-0.073811	-0.273708	0.165899	0.41435	0.080045	-0.155874	0.220302	-0.158731	-0.154611	-0.0631208	-0.758324	-0.0991855	0.288926	0.0404235	-0.294018	-0.0242425	0.00527533	0.0888511	-0.0764845	0.0683649	-0.0407468	0.00215923	-0.172067	0.169956	0.126655	-0.603922	-2.22463	0.10587	-0.166135	-0.094877	-2.04258	-0.128635	-1.15147	-0.125644	-0.192399	0.399351
MED diet	135	Post-intervention	-0.205655	-0.180644	0.0096883	-0.0438296	-0.0916162	0.3829	0.137395	-0.0788537	-1.90487	-0.0120077	-0.860146	-0.118722	-0.322818	0.0417635	-0.455272	0.0314263	-0.116658	0.723108	-0.186214	-0.0946413	0.783158	-0.794364	-0.0529165	0.193865	0.0968804	-0.294371	-0.0235495	0.00730427	-0.0425782	-0.124598	0.04442	0.0239085	-0.0264835	-0.0620969	0.33824	0.14135	-0.591143	-2.22146	-0.0788412	-0.111463	0.189335	-2.19562	0.0870958	-1.64493	-0.149378	-0.261174	0.298863
MED diet	135	Pre-intervention	-0.0975925	-0.177028	0.0112687	-0.0213733	0.300361	0.607084	0.194761	-0.0278841	-1.44866	-0.0119149	-0.761527	0.291953	-0.289692	-0.188195	-0.61428	-0.0183364	-0.137882	0.905327	-0.0427172	-0.161045	0.0452097	-0.754553	-0.113939	0.250358	-0.00757021	-0.421333	-0.104553	0.0084524	0.0472232	-0.09158	0.184391	0.018108	0.00880623	0.0298705	-0.291363	0.208418	-0.655274	-2.20008	-0.166884	-0.133726	0.20009	-2.14936	0.116242	-1.38466	0.103691	-0.160367	0.0919136
MED diet	137	Post-intervention	0.0228329	-0.123428	0.00189042	-0.432917	-0.882261	-0.00124654	0.344354	-0.141223	-0.0289386	-0.0107103	-0.957062	-0.267729	-0.433785	-0.404722	0.189315	-0.00583472	-0.0309641	-0.0533922	-0.188738	-0.245756	-0.346624	-0.729281	-0.069949	-0.196637	-0.189044	-0.211882	-0.206827	0.0132669	0.270998	-0.0266708	-0.026618	0.00575212	-0.0603197	0.00213711	-0.630925	-0.00192455	-0.823404	-2.19514	0.117054	-0.188455	0.262427	-2.27357	-0.0157695	-0.257379	-0.412533	0.195386	0.160103
MED diet	137	Pre-intervention	0.165133	-0.123687	0.00070521	-0.36891	-0.686999	0.0309185	0.239774	-0.115771	-0.506709	-0.0146582	-0.949782	-0.1304	-0.572685	-0.416032	0.286209	-0.013874	-0.0278732	-0.242935	-0.183598	-0.202638	-0.232911	-0.782376	-0.214087	0.0111092	-0.133892	-0.292623	-0.112461	-0.00378486	0.132492	0.0133532	-0.0267914	0.00996364	-0.0861918	-0.0748076	-1.1066	-0.00923652	-0.834868	-2.24531	0.12599	-0.162734	0.356161	-2.33767	-0.0432612	-0.549313	-0.316948	0.109782	-0.266376
MED diet	138	Post-intervention	-0.0432541	-0.16957	0.0206722	0.00112116	-0.0272124	0.210775	0.0343985	-0.00132314	-1.229	0.0018658	-0.814939	-0.17921	-0.315711	-0.254812	-0.275255	0.00212822	-0.290697	0.790196	-0.0444344	-0.159674	-0.707129	-0.873687	0.00698635	-0.0398156	-0.229891	-0.332061	0.0626134	-0.00271947	-0.0488959	0.0682856	0.0600598	0.0283251	-0.0816896	-0.0835299	-0.263252	-0.166809	-0.858457	-2.18405	-0.0448935	-0.214296	0.0531523	-2.06378	0.0288859	-0.706045	-0.121063	-0.000581952	-0.0368857
MED diet	138	Pre-intervention	0.129907	-0.146796	0.0107268	0.0355065	0.00972049	0.187385	0.368038	-0.0314086	-1.02891	-0.00680503	-0.85218	-0.143538	-0.381477	-0.406549	-1.03024	-0.0573423	-0.261369	0.652092	0.060055	-0.159674	0.136282	-0.823324	-0.118432	0.0214937	-0.18745	-0.393083	-0.198397	0.00984	-0.054814	0.0837918	-0.00515421	0.0401577	0.125771	-0.100185	-1.41816	-0.274072	-0.860245	-2.19306	-0.187545	0.000851038	0.227482	-2.07946	0.0822192	-0.809312	0.00981747	-0.0207129	-0.168116
MED diet	141	Post-intervention	0.373958	-0.105682	0.00435345	0.00200859	0.468615	-0.189698	-0.489684	-0.0502756	0.0109585	0.00225285	-1.00127	-0.0492016	-0.235823	0.0596385	-0.314103	-0.121286	-0.216441	-0.119336	-0.0977682	-0.111512	-0.0427879	-0.82255	0.0964012	0.0505853	-0.0649478	-0.443753	0.0623865	0.00518914	0.278242	0.0732491	0.0558229	-0.00237802	0.0576753	-0.204688	0.50366	-0.310453	-0.774858	-2.20018	0.206068	-0.246849	0.0646151	-2.25009	-0.0661911	-1.04147	-0.226926	0.0158308	0.0414331
MED diet	141	Pre-intervention	0.349154	-0.0650733	0.00535886	0.136051	0.233375	-0.346955	0.14509	-0.0774622	-0.552311	-0.00495551	-0.86766	0.308366	-0.213926	-0.21757	-0.958765	-0.181611	-0.267491	0.0816205	-0.0535485	-0.173572	0.0837119	-0.8091	0.125772	0.007774	-0.0613051	-0.511985	-0.0209845	0.00690257	0.0895617	0.0429858	0.0260747	-0.0117231	0.0921752	-0.0603583	0.0693835	-0.215386	-0.669741	-2.2348	0.180028	-0.036073	0.124264	-2.02213	0.152695	-1.0973	0.235347	0.0394239	-0.0752564
MED diet	144	Post-intervention	-0.152057	-0.144052	-0.00160716	-0.0370766	-0.387086	0.169792	0.213173	-0.0375283	-2.49116	0.0077777	-0.807325	-0.0746637	-0.206311	-0.228377	0.339643	-0.040349	-0.0437432	0.618959	-0.0912075	-0.0250429	1.16063	-0.773123	0.0993414	-0.112327	-0.200744	-0.217727	0.20835	0.00404831	-0.182908	-0.0395807	0.131868	-0.0334221	0.0553816	0.053378	-0.0911386	0.130016	-0.715691	-2.19173	0.0873582	-0.272031	0.126828	-2.13641	0.0647612	-0.678546	-0.187927	-0.0180471	-0.243839
MED diet	144	Pre-intervention	-0.198902	-0.190319	0.0127854	-0.0152418	-0.784037	0.37655	-0.209867	-0.068737	-2.05239	0.00515472	-0.774301	-0.0658846	-0.276087	-0.290694	-0.347411	-0.0601859	-0.0467756	0.434055	-0.0721908	-0.00999175	0.28343	-0.786497	0.110749	-0.152153	-0.0877863	-0.320076	0.223267	0.00420133	-0.225771	-0.0382427	0.130728	-0.00972697	0.110255	-0.0309689	-0.0428781	-0.0498619	-0.615819	-2.15328	0.159422	-0.349693	0.129044	-2.18569	-0.110913	-1.09183	-0.0314513	-0.00264821	-0.0188791
MED diet	147	Post-intervention	-0.189524	-0.168262	0.018313	0.0827154	-0.111321	-0.200841	0.583516	-0.0298324	-0.697709	0.00644738	-0.699412	-0.16735	-0.447114	-0.413943	-0.87046	-0.0653805	-0.126549	0.0704454	-0.00450696	-0.0985548	-1.71401	-0.793535	-0.24952	-0.0119171	0.0754387	-0.30854	-0.313163	0.00631934	0.217709	-0.143147	0.0720678	0.0106654	0.0101371	-0.0212102	-0.377003	0.218371	-0.682765	-2.206	-0.0853857	-0.0907959	0.48596	-2.08862	0.0349827	-1.40907	-0.248063	-0.000399324	0.168949
MED diet	147	Pre-intervention	-0.247715	-0.160758	0.00653478	-0.0125603	0.0622113	-0.43341	-0.186727	0.0243761	-1.45129	0.00674466	-0.675227	-0.176479	-0.395226	-0.216493	-0.277838	0.0305209	-0.0428595	0.221945	-0.037634	-0.137355	-0.820637	-0.883734	-0.132065	-0.0956364	-0.0295608	-0.333405	-0.406491	0.00735934	0.165228	-0.0633486	0.0758808	0.00886339	0.0779113	-0.120421	-0.680854	-0.20644	-0.648363	-2.21074	0.0921519	-0.0830849	0.234093	-2.20059	0.0761272	-1.21879	-0.136685	0.0789826	0.0150451
MED diet	148	Post-intervention	0.0762507	-0.107472	0.0160571	0.0990342	-0.237267	-0.0927127	-0.290658	0.00940124	-0.499122	0.00458476	-0.774671	0.302689	-0.492577	-0.199761	0.00850502	0.025289	-0.10825	0.112093	-0.00748092	-0.166399	-0.716924	-0.815547	-0.0159275	0.0745619	-0.0646712	-0.295358	-0.168075	0.022482	0.285351	-0.0382138	0.14606	0.0142634	0.0850807	-0.00964799	-0.394576	0.252573	-0.795345	-2.20091	0.15261	-0.0527343	0.270313	-2.28467	-0.0384998	-0.998521	0.158098	0.0401145	-0.0365839
MED diet	148	Pre-intervention	0.207831	-0.0454616	0.00125819	0.165761	0.0311155	-0.271181	0.304463	-0.0155921	-2.1233	0.00676535	-0.807196	0.0481729	-0.454876	0.314185	-0.0809561	-0.06376	-0.205132	0.234266	-0.184165	-0.173572	0.666097	-0.93328	-0.114991	0.137468	-0.0040015	-0.345956	-0.24105	0.0189225	-0.0567005	-0.0297576	0.00469585	-0.00962186	0.0327826	-0.0366104	0.175837	0.132146	-0.689317	-2.18073	0.0453548	-0.148941	0.162937	-2.33634	0.0529187	-1.00452	0.0253392	-0.0908761	0.119466
MED diet	149	Post-intervention	-0.0569696	-0.117905	0.0114047	0.0545641	-0.409146	0.0603047	-0.264074	-0.0213626	-0.498961	0.00243269	-0.92351	-0.353441	-0.147571	-0.362645	0.530587	0.0487766	-0.118647	0.448835	-0.121079	-0.333378	-1.11688	-0.932869	0.191272	-0.222239	-0.147411	-0.396223	0.0282294	-0.000831586	0.149427	-0.0676772	0.103972	0.015309	0.0567388	-0.0022755	-0.900054	-0.318139	-0.437754	-2.19957	0.310796	-0.178726	0.0346027	-2.07137	0.16862	-0.553104	-0.0665665	0.013572	-0.259011
MED diet	149	Pre-intervention	0.0193922	-0.0702006	0.0049222	-0.175299	-0.463166	0.00664413	-0.488311	-0.060588	-1.01883	0.00471397	-0.998628	-0.0659588	-0.311873	-0.0225324	-0.0644289	0.137073	-0.17613	0.917169	-0.17423	-0.335951	-1.36604	-0.82111	-0.25535	-0.0418988	-0.113397	-0.440148	-0.240982	-0.00418098	-0.0911663	0.00335952	0.0241339	0.0233553	0.0413923	0.0342614	-0.522361	-0.219319	-0.478127	-2.22521	0.0450728	-0.162832	0.163002	-2.2218	-0.0625678	-0.392141	-0.488494	0.0944574	-0.0405952
MED diet	152	Post-intervention	-0.0156487	-0.166658	0.000145049	-0.3426	-0.186283	0.446362	-0.121431	-0.0124907	-1.15669	-0.0170187	-0.775029	0.31032	-0.512185	-0.314206	0.15524	-0.0230739	-0.027706	0.180617	-0.0551141	-0.200154	0.242617	-0.801672	-0.207477	0.166009	-0.00941021	-0.315853	-0.343534	-0.00012345	0.0855167	-0.0241445	0.036047	0.0161368	-0.0229827	-0.0862443	-1.1857	0.239277	-0.818078	-2.24505	-0.121424	-0.185099	0.244098	-1.95196	-0.0102204	-1.2686	-0.16186	-0.201753	0.0403566
MED diet	152	Pre-intervention	0.103044	-0.182511	-0.00354656	-0.218127	-0.0897083	0.297138	0.320429	-0.0748302	-0.101412	-0.0172999	-0.758814	0.4077	-0.611301	-0.272274	0.272176	-0.0940598	-0.242029	0.67558	-0.167457	-0.217754	-0.594472	-0.762772	-0.365636	-0.00638134	-0.0707967	-0.428529	-0.254514	4.80386e-05	0.099368	-0.0145289	0.0165484	0.0321135	-0.0285575	0.00850085	-1.12069	0.282174	-0.806825	-2.20138	-0.105532	-0.113227	0.306318	-1.78036	0.0869441	-1.19582	-0.249984	-0.0836542	-0.0581197
MED diet	153	Post-intervention	-0.229437	-0.0332891	0.00217936	0.00656869	-0.257649	0.263205	-0.170637	0.0168839	-2.29292	-0.00535644	-0.758947	0.100252	-0.452427	0.171534	-0.268661	-0.114262	-0.212752	-0.340674	-0.147621	-0.0512993	0.267498	-0.855304	-0.194228	-0.00134013	0.0118837	-0.22172	0.0832525	0.00716026	-0.0633739	-0.0624047	0.0770809	-0.0400854	-0.038067	-0.219423	0.875027	-0.0755165	-0.570865	-2.20446	-0.0175429	-0.148263	0.151728	-2.26073	0.0258442	-1.20236	0.1773	-0.112842	0.437493
MED diet	153	Pre-intervention	-0.39863	-0.0796291	0.0090903	0.0125021	-0.696116	0.780482	-0.0454773	-0.121161	-2.12542	-0.000724286	-0.749465	-0.0798071	-0.462228	0.0504034	-0.519425	-0.0411862	-0.25316	0.282758	-0.141241	-0.111512	-0.146269	-0.896663	-0.344774	-0.0535767	0.0580555	-0.380009	0.107194	0.0116538	-0.226442	-0.103837	0.0540617	-0.0562521	-0.113156	-0.033013	1.01323	0.120232	-0.562757	-2.19462	-0.058254	-0.167566	0.241279	-2.45074	0.0227371	-1.28198	-0.111302	-0.0190166	0.14721
MED diet	155	Post-intervention	-0.167513	-0.136496	0.0105112	-0.151708	-0.186352	-0.334252	-0.00740985	-0.0590209	-1.77169	-0.00183085	-0.684235	-0.120944	-0.297068	0.0851225	-0.259664	-0.0265529	-0.131129	0.430291	-0.119887	-0.111653	-0.389899	-0.905143	0.0170456	0.039042	-0.0581582	-0.113651	0.0729553	0.00802954	-0.379055	-0.0292228	0.0471864	-0.00594548	-0.0244889	0.0227244	0.276346	-0.00931699	-0.871305	-2.22681	0.0623326	-0.226897	0.279139	-2.21076	0.120218	-1.48562	-0.390886	-0.187892	0.182017
MED diet	155	Pre-intervention	-0.169677	-0.113466	0.00141791	-0.0673584	-0.226185	-0.216926	0.196673	-0.115837	-1.55962	0.00198453	-0.599569	-0.137918	-0.689455	0.0452051	-0.776031	0.0778709	-0.109505	0.209036	-0.222552	-0.15135	-0.273286	-0.752304	-0.242511	0.0237254	0.0281587	-0.157269	-0.156591	0.0041421	-0.0838327	-0.0456325	0.0525416	-0.00860462	-0.0351975	0.0108391	-0.408513	0.0174497	-0.84031	-2.23225	0.0558445	-0.106762	0.265746	-2.30988	0.0537223	-1.47816	-0.5778	-0.00881986	0.234303
MED diet	156	Post-intervention	0.116588	-0.159018	0.0134846	-0.00856872	-0.190412	0.311046	0.344326	0.0150838	-0.00862799	0.00191045	-0.639437	-0.249017	-0.320368	0.0344126	-0.326484	0.0457792	-0.0311289	0.162719	0.000293243	-0.21387	-0.382882	-0.850384	-0.0964214	-0.036494	-0.166017	-0.393321	0.114038	0.0102377	0.291361	0.0226861	0.0945598	0.0163942	0.125127	-0.0198452	-0.52783	-0.238417	-0.921764	-2.18916	0.0113046	-0.127842	0.104523	-2.14414	0.231465	-0.772006	0.00828305	0.019346	-0.232905
MED diet	156	Pre-intervention	0.051763	-0.140052	0.01398	0.0315336	0.272144	0.549607	0.486051	0.0083756	-0.149436	-0.000649451	-0.587182	-0.0303223	-0.284221	0.727256	-0.436118	0.00544728	-0.0714065	0.273524	-0.0807402	-0.0176561	-0.7175	-0.798178	-0.00858214	-0.0326364	-0.175997	-0.343384	0.145924	0.00756987	0.360932	0.0185611	0.116686	-0.0088147	0.136556	-0.0361788	-0.885536	-0.293441	-0.857925	-2.15379	0.0736501	-0.0563056	0.183041	-2.11692	0.245777	-0.827357	-0.00997327	0.0591876	-0.0831955
MED diet	157	Post-intervention	-0.125565	-0.0965343	-0.00473553	0.00316773	-0.162152	0.827225	0.0374338	0.0274967	-1.1401	-0.00110996	-0.647909	0.264401	-0.269622	-0.212929	-0.203524	-0.0787912	-0.0528501	0.265043	0.0187869	-0.185752	-0.550315	-0.824385	-0.0443527	0.131675	0.0949484	-0.116519	-0.281545	0.0163355	0.121436	-0.128558	0.164398	-0.0112086	0.0581648	-0.154759	-0.312054	0.0584927	-0.717779	-2.19307	-0.09571	-0.12124	0.232831	-2.23369	0.0400603	-1.75159	-0.0192439	-0.199763	0.147343
MED diet	157	Pre-intervention	-0.279372	-0.136835	-0.00121277	-0.161467	-0.120748	0.373238	0.113555	0.0250615	-0.95624	-0.00623406	-0.702413	0.19365	-0.41519	0.709183	-0.468266	-0.0997083	-0.157955	0.122312	0.10118	-0.32367	0.194972	-0.842167	0.0774209	0.237191	0.128788	-0.139466	0.0563771	0.0071939	0.211552	-0.128209	0.208376	0.00647887	0.0424868	-0.0929296	-0.302425	0.0127208	-0.734998	-2.22583	-0.00861105	-0.194875	0.269471	-2.3079	-0.0543904	-1.24872	-0.290157	-0.230038	0.0182359
MED diet	160	Post-intervention	0.136998	-0.203652	-0.00506039	-0.0961387	0.138159	0.261196	0.0360956	-0.0223617	-0.501161	-0.00970829	-0.603395	0.161892	-0.641406	-0.518164	-0.343766	-0.0764418	0.0744513	0.688766	-0.0929953	-0.179427	-1.37903	-0.813223	-0.152115	-0.0260607	-0.162362	-0.599606	-0.430277	0.00972206	0.0916188	-0.0132001	0.0483126	0.0226987	0.00548938	0.0139582	-1.76982	0.185884	-0.780169	-2.17404	-0.128443	-0.0478619	0.335457	-1.81153	0.276105	-1.05187	-0.204499	-0.202751	-0.516026
MED diet	160	Pre-intervention	-0.0929646	-0.00419506	0.000554878	0.109795	-0.166324	0.124419	-0.072406	0.0793338	-1.36493	0.011029	-0.636084	-0.164457	-0.30939	-0.430108	0.482359	-0.0589484	0.00184683	0.471167	-0.0736288	-0.139961	-0.94076	-0.794966	0.113799	0.154555	0.0285537	-0.365069	-0.002037	0.0100828	0.217792	-0.0446776	0.167597	-0.0146904	0.0132427	-0.0199629	-0.744587	-0.238121	-0.48421	-2.17539	0.179098	-0.0954667	0.118336	-2.0863	0.206292	-0.961097	0.0422721	-0.124577	0.0438204
MED diet	161	Post-intervention	-0.049621	-0.0189284	-0.0139535	-0.161197	-1.04718	0.0530866	1.24817	-0.0892323	-0.916372	-0.011273	-0.624572	-0.122634	-0.654814	0.685378	0.459898	0.00913746	0.197766	0.210551	0.00647346	0.391906	-0.0512967	-0.727797	-0.568289	0.0659277	-0.280355	0.0849587	0.346114	-0.0148742	-0.245375	-0.00786865	-0.297309	-0.0591402	0.0568274	0.0134517	-0.420282	0.0770881	-0.588943	-2.20831	-0.145412	0.416247	-0.0949441	-1.72461	0.00959881	-0.647091	0.00523907	-0.186604	0.0258415
MED diet	161	Pre-intervention	-0.137625	-0.190241	-0.00126659	-0.124973	0.166333	0.408001	0.0656184	-0.0823953	-1.12107	-0.00389764	-0.682451	-0.0770942	-0.390525	0.440833	0.160647	-0.103102	-0.0416368	0.594313	0.00923082	-0.0989852	-0.537994	-0.842678	-0.300228	0.00794764	0.0199011	-0.433537	-0.14779	0.0038028	0.132198	-0.0281994	0.0533668	0.0261526	0.0449362	-0.00524587	-0.798333	0.288781	-0.540535	-2.2074	-0.0896879	-0.102125	0.309154	-2.25736	0.103192	-1.44689	0.012861	-0.0740188	0.00170243
MED diet	162	Post-intervention	0.138042	-0.175088	0.0214135	-0.164262	-0.385801	0.117366	0.0879647	-0.0132186	-0.868998	0.00579245	-0.913869	-0.273116	-0.0379535	-0.178481	0.0625006	0.0272644	0.00152232	0.216142	0.0296772	-0.28535	-0.104178	-0.773935	0.16355	0.181375	-0.167069	-0.051477	-0.0630937	0.00821384	-0.407408	-0.0276331	0.145873	0.0010893	0.0568849	-0.088759	-0.27525	-0.294997	-0.698763	-2.19947	0.118809	-0.245616	-0.119681	-2.0108	0.131159	-0.940367	-0.118004	-0.0358883	0.0216513
MED diet	162	Pre-intervention	0.128482	-0.203801	0.0170669	-0.353028	-0.306479	-0.150679	0.0296421	-0.0887903	-1.68291	-0.00284104	-0.782539	-0.435826	-0.214032	-0.152354	0.0521881	-0.0146176	-0.229726	0.0314073	-0.142453	-0.365653	0.125316	-0.771911	0.0609644	-0.019413	-0.07879	-0.329619	-0.344888	0.00504216	-0.0502768	-0.00671383	0.0879151	0.0115453	0.0549828	-0.0947829	-0.715026	-0.282882	-0.555401	-2.18815	0.194049	-0.184313	0.0567614	-2.06084	0.111963	-0.9996	-0.36836	-0.0786486	-0.0770821
MED diet	163	Post-intervention	0.338923	-0.0785351	0.0139954	-0.0756388	-0.0922237	0.0533187	-0.0477274	-0.130357	-0.216444	-0.0044459	-0.951665	-0.105784	0.149584	0.101746	0.151124	-0.0154035	-0.274611	0.276026	-0.235735	-0.111512	-0.474015	-0.896212	-0.0285164	-0.0239076	-0.0549718	-0.217793	0.00433328	0.00550688	0.00853788	0.0428763	-0.0270824	-0.0278597	-0.176825	0.000220188	0.538557	-0.289298	-0.535691	-2.22013	-0.0710377	-0.393075	-0.201985	-2.32534	0.00833151	-0.79626	0.034643	0.0804027	0.254959
MED diet	163	Pre-intervention	0.0665708	-0.09451	0.0129207	-0.17282	-0.162487	0.161718	-0.246356	-0.153932	-1.36661	-0.0043366	-0.981927	-0.117038	-0.0715039	-0.109184	0.489476	-0.0168642	-0.230578	0.222212	-0.208691	-0.104792	-1.30612	-0.890699	-0.0516944	0.0281649	-0.0311107	-0.367745	-0.0626091	0.00431027	-0.150452	0.0227974	-0.0550329	0.00774251	-0.12732	-0.0545372	0.539681	-0.0455326	-0.686164	-2.22198	-0.0991748	-0.334219	-0.102043	-2.11247	0.0792627	-1.07213	-0.210704	-0.0855632	0.140251
MED diet	167	Post-intervention	-0.124617	-0.148885	0.00997445	-0.0537231	-0.274309	-0.0760422	-0.0724567	0.00094365	-1.95789	0.00674102	-0.827784	-0.0901744	-0.220588	-0.0824501	-0.939568	-0.122635	-0.0511992	-0.505229	-0.143223	-0.0634845	-1.68476	-0.732821	0.148317	0.0618717	0.0846149	-0.318209	0.191278	0.00631361	-0.457255	0.00204454	0.0803218	-0.0338026	-0.0249867	-0.339233	-0.31351	0.013338	-0.616457	-2.20916	0.0663226	-0.230701	0.0472239	-2.33973	-0.0643912	-1.41892	-0.10326	-0.164771	-0.0899069
MED diet	167	Pre-intervention	-0.0545937	-0.121956	0.00683567	0.0621757	-0.386764	0.573753	-0.104855	-0.0211591	-1.63406	0.0078123	-0.879756	-0.116754	-0.278365	0.2572	-0.344039	0.0346369	-0.255813	-0.339451	-0.127634	-0.0785356	-0.226341	-0.731772	-0.0739369	-0.0250133	-0.0640746	-0.358393	0.162921	0.00473169	-0.220344	0.0685698	0.031025	-0.0585933	-0.0048479	-0.264736	0.377799	0.011994	-0.468113	-2.2033	0.101498	-0.270961	-0.0962466	-2.305	-0.0135005	-1.55423	0.076427	-0.0730746	0.0374399
MED diet	174	Post-intervention	0.414913	-0.140617	0.00679551	-0.240016	0.281325	-0.133202	0.677801	-0.0751725	-0.406559	0.00176385	-0.866789	0.343462	-0.139986	-0.0329325	-0.729843	-0.068984	-0.210938	0.369339	-0.227635	-0.049586	-0.745677	-0.824539	-0.232228	-0.204146	-0.159527	-0.491303	-0.0880668	-0.00179556	-0.0803339	0.0847124	-0.0358889	0.0086834	0.0450374	0.0723195	-0.401909	-0.228924	-0.668389	-2.22424	-0.0305814	-0.2386	-0.139932	-2.1142	0.151841	-0.548172	0.0934519	0.147546	0.397214
MED diet	174	Pre-intervention	0.484082	-0.117325	0.00741626	0.0789528	-0.310032	0.0404935	0.455347	-0.10854	0.305561	0.00359523	-0.919838	0.331951	-0.0752159	0.109601	-0.504593	-0.0775704	-0.199818	0.230532	-0.196476	-0.049586	-0.944038	-0.839493	-0.257761	-0.150761	-0.144427	-0.433966	-0.075454	0.00373846	0.041375	0.0943222	-0.108201	0.0135247	0.0224213	0.00355719	-0.224744	-0.358439	-0.889649	-2.18733	-0.0422695	-0.288389	-0.189778	-2.02605	0.0904554	-0.449798	0.0572701	0.22144	0.476571
MED diet	177	Post-intervention	-0.172742	-0.170259	-0.0005819	-0.375341	-0.798649	0.297981	0.720056	0.0195601	-0.642229	-0.0158737	-0.655764	-0.17913	-0.557717	-0.66939	-1.00213	-0.0512927	-0.0849674	-0.0743387	-0.0708101	0.0518888	0.22571	-0.823064	-0.411191	-0.0379017	-0.17048	-0.348518	-0.430299	0.00622134	-0.0158775	-0.0872839	0.187999	0.0264243	0.0416134	0.0494447	-2.13202	-0.113115	-0.873855	-2.21051	0.0712764	0.0938204	0.211849	-1.88402	0.0141126	-1.02518	-0.51249	-0.0323842	-0.982953
MED diet	177	Pre-intervention	0.254667	-0.0605263	0.0139726	-0.11685	-0.263818	0.216417	0.396459	-0.000598479	-0.327797	0.000265075	-0.730819	-0.179803	-0.286472	0.16052	-0.659206	-0.0161323	-0.211231	-0.342567	-0.099097	-0.0687454	-0.15851	-0.83706	-0.0576496	0.0170557	-0.0488189	-0.303079	-0.0301776	0.0145826	0.130329	0.0132181	0.106163	-0.026175	0.0437919	-0.210041	-0.782565	-0.193303	-0.641008	-2.20152	0.117083	-0.00881298	-0.0951659	-2.15497	-0.0010514	-0.81864	0.426203	0.0148521	0.0845802
MED diet	180	Post-intervention	-0.133015	0.0548101	-0.00253487	-0.177451	-0.349589	-0.234495	0.449215	-0.00826066	0.53048	-0.00848896	-0.770798	0.113915	-1.01798	-0.6889	-0.467735	0.0341286	-0.0671424	0.415139	0.0519462	-0.139461	-0.826355	-0.526796	-0.39733	-0.100261	-0.333383	-0.413573	-0.369648	-0.00463521	0.0846141	0.00854991	0.0794835	0.00384027	0.0914663	0.0825954	-2.18096	0.111748	-0.958256	-2.18253	0.0532211	0.0912736	0.080806	-1.91239	0.218574	-0.802896	-0.145141	0.306382	-0.924315
MED diet	180	Pre-intervention	-0.11591	0.25182	0.000701023	-0.159877	-1.11175	-0.889456	0.520823	-0.0307554	0.35092	-0.0107865	-0.754983	0.215775	-0.731591	-0.668238	-0.354035	0.137167	-0.0931737	0.318732	-0.144124	-0.255821	-0.0372093	-0.765195	-0.282561	-0.0899477	-0.153762	-0.511878	-0.273282	0.00707493	0.273596	-0.0081854	-0.00755607	0.0240917	0.0448481	0.0361225	-1.78632	-0.2268	-0.787108	-2.18493	-0.0172716	0.00419691	0.396434	-2.36891	0.0609475	-0.84969	-0.411305	0.363696	-0.300347
MED diet	187	Post-intervention	-0.124835	-0.124051	0.0119306	-0.0404986	-0.401897	0.645611	0.280848	-0.0880992	-1.27493	-0.00543834	-1.00457	-0.246779	0.122631	-0.194439	-0.139917	-0.0853408	-0.173487	0.2194	0.0396478	-0.0218986	-0.280659	-0.738584	-0.0185367	0.0538305	0.0127614	-0.412412	-0.0234135	-0.00209338	-0.0859574	-0.0461615	0.10738	0.0201596	-0.150072	-0.0368399	0.302252	0.046961	-0.641599	-2.23029	-0.11621	-0.236542	-0.0116481	-2.12698	0.0871166	-1.47549	0.0911839	-0.311412	0.190693
MED diet	187	Pre-intervention	-0.170804	-0.165844	0.0193724	0.0467845	-0.162885	0.438031	-0.00108401	-0.0766063	-1.68337	-0.00318168	-0.807143	-0.216905	-0.113418	0.0523505	-0.161823	-0.0711147	-0.141045	0.320738	-0.118902	-0.137451	0.742937	-0.816083	-0.0290049	0.0483434	0.0691509	-0.317405	0.128127	-0.00208406	-0.154228	-0.0863417	0.110772	0.0117546	0.106642	-0.0458795	-0.263799	0.255232	-0.694709	-2.21569	-0.140041	-0.267658	0.158168	-1.97892	0.065038	-1.59773	0.134478	-0.193357	-0.084493
MED diet	189	Post-intervention	-0.242456	-0.166781	0.0114825	-0.190698	-0.477823	0.141289	-0.250895	-0.0542676	-2.40742	0.00263543	-0.940563	-0.239748	-0.367077	-0.34379	-0.368618	0.0548319	0.0379674	0.443903	-0.189458	-0.145334	0.366886	-0.82164	0.0204795	-0.0364392	-0.0522335	-0.407952	-0.0551092	0.0103062	-0.0295291	-0.0135333	0.169709	-0.0147391	0.0450329	0.0807918	-0.674148	-0.168289	-0.492738	-2.18995	0.254131	-0.268349	0.350467	-2.29625	-0.106267	-0.864592	-0.0627392	0.128765	-0.232512
MED diet	189	Pre-intervention	-0.133069	-0.145923	0.0110813	-0.165272	-0.328043	0.619793	0.280318	-0.035534	-1.77116	0.00525079	-0.883765	-0.0376745	-0.430346	-0.344337	0.361384	-0.0374785	-0.00489649	0.179612	-0.145074	-0.0543731	0.626305	-0.874357	0.0633607	-0.0112672	-0.0608556	-0.404036	-0.251724	0.00669158	0.0688423	-0.00154868	0.120102	-0.00913581	0.135482	0.0132952	-0.938403	-0.258828	-0.505409	-2.23073	0.227268	-0.186743	0.328307	-2.18528	-0.0712021	-0.93088	-0.0857801	0.164232	-0.271771
MED diet	190	Post-intervention	-0.0733795	-0.165209	-0.0049017	-0.221775	-0.578808	-0.250314	0.804134	-0.126865	-1.38525	-0.0122667	-0.771361	0.0452508	-0.688835	-0.664416	-0.839339	-0.0439525	-0.154174	0.731716	-0.0337153	-0.347276	-0.319726	-0.765893	-0.128246	-0.0601288	-0.221589	-0.475118	-0.110708	-0.0019486	-0.360064	0.000616506	-0.00833011	0.0226008	0.049954	0.227403	-1.94953	0.176286	-0.923097	-2.20099	-0.0805027	-0.159535	0.103985	-1.84531	0.0737488	-1.18514	-0.148022	-0.0344022	-0.482103
MED diet	190	Pre-intervention	-0.0325412	-0.177808	-0.00835463	-0.249742	-0.402937	-0.0874652	0.780539	-0.112375	-1.34163	-0.0130072	-0.829691	0.221895	-0.604672	-0.557117	-1.04166	0.0164728	-0.0170784	0.565898	-0.133136	-0.347276	-0.0673715	-0.764537	-0.232454	-0.0710799	-0.134076	-0.452479	-0.16834	-0.00317757	-0.158542	0.0242498	-0.00291017	0.0394463	0.00782146	0.139201	-1.76819	0.164465	-0.891664	-2.20571	-0.0222805	-0.198545	0.126378	-1.77604	0.0301936	-1.06878	-0.230057	0.0276384	-0.329235
MED diet	191	Post-intervention	-0.0895371	-0.101091	0.023525	0.117466	-0.0733345	0.602441	0.0796586	0.0115796	-1.19002	0.0102944	-0.835074	0.26653	-0.525316	-0.137117	-0.369514	-0.0181992	-0.198318	0.387526	-0.12572	-0.133011	0.125405	-0.781052	-0.0912693	0.105571	-0.0154023	-0.492385	-0.197651	0.0125108	0.104053	-0.131487	0.267891	0.00467849	0.0813553	-0.056316	-0.459484	0.110139	-0.602941	-2.22105	0.115948	-0.0866659	0.304696	-2.12632	0.0185909	-1.44564	0.136038	-0.147284	-0.0663939
MED diet	191	Pre-intervention	0.162333	-0.096796	0.0183142	0.0379572	-0.444337	0.418629	-0.281347	0.0232234	-0.484991	-0.000527504	-0.778013	0.399785	-0.495961	0.0378675	-0.579684	-0.121874	-0.176209	0.437181	-0.168455	0.0299093	-0.117271	-0.722309	-0.00419013	0.314134	0.0494182	-0.312089	0.0480827	0.0147173	0.263298	-0.0595552	0.243761	0.00858706	0.052151	-0.0477848	-0.26871	0.0596878	-0.665065	-2.21882	-0.0269499	-0.115874	0.221445	-2.16672	-0.0431401	-0.834084	0.154741	0.064219	-0.292953
MED diet	193	Post-intervention	-0.271122	-0.0958789	-0.00969301	-0.116942	-0.278614	-0.0559169	0.347309	-0.0726964	-1.55644	-0.00304031	-0.724143	-0.23771	-0.632023	-0.408466	-0.562645	0.0485803	-0.117587	0.378515	-0.244109	-0.239976	0.175391	-0.771806	-0.0797254	0.00404158	-0.238376	-0.465836	-0.350679	0.00839359	0.183844	-0.0628126	0.0130823	0.022141	0.0264268	0.120834	-1.75811	-0.0934418	-0.793922	-2.2199	0.172879	-0.0553888	0.132621	-2.01646	0.0463103	-1.07687	-0.237136	0.160988	-0.393059
MED diet	193	Pre-intervention	-0.110534	-0.155238	-0.0051829	-0.117688	-0.389262	0.0191563	0.283556	-0.1261	-1.17463	-0.0104437	-0.80191	-0.195869	-0.634832	-0.443868	-0.518678	-0.00886277	-0.155086	0.307208	-0.278354	-0.239976	0.144653	-0.753537	-0.226666	-0.193658	-0.14502	-0.517542	-0.111967	0.000564376	0.145671	-0.0516928	-0.0772697	0.0326825	-0.0632062	0.118318	-1.79813	0.0511636	-0.921904	-2.1931	0.111538	-0.116883	0.174609	-2.19518	0.0291183	-1.01591	-0.150966	0.0785882	-0.222413
MED diet	194	Post-intervention	-0.506744	-0.126883	0.000346855	0.12787	-0.472313	-0.0307827	0.628434	0.0139846	-2.30769	0.0119745	-0.7102	-0.228775	-0.575654	-0.715982	-0.730439	-0.0128073	-0.0042034	0.341191	0.0217231	-0.0818686	0.79827	-0.887712	0.00193237	-0.13185	-0.0912063	-0.497848	-0.322758	0.00590262	-0.287154	-0.10664	0.0894234	0.00832022	0.0965965	-0.0254339	-1.78518	0.237354	-0.778926	-2.1982	0.228978	-0.0813668	0.296177	-2.0781	0.0536458	-1.08717	-0.509626	-0.0357055	-0.43405
MED diet	194	Pre-intervention	-0.595166	-0.141582	0.0101949	0.316622	-0.249214	-0.00554876	0.275978	0.0669338	-2.52429	0.00901243	-0.640264	-0.424365	-0.459312	-0.401452	0.0816739	-0.0585038	0.0456475	0.705953	-0.0240797	-0.0892898	0.419834	-0.867051	0.179966	0.117444	-0.116863	-0.510512	0.00778096	0.0120444	-0.297654	-0.0844285	0.0892007	-0.00149748	0.119227	-0.0516365	-1.21254	-0.0551477	-0.793536	-2.23182	0.312291	0.0415036	0.187333	-1.92652	0.095899	-0.790469	-0.0711286	-0.0172213	-0.54023
MED diet	195	Post-intervention	0.51514	-0.0865182	-0.00307375	0.0922378	-0.665962	0.581266	-0.0724711	-0.165727	-0.0474081	0.00408308	-0.939954	0.425932	0.0798696	0.288896	-0.482804	-0.102864	-0.151933	-0.51908	-0.311788	-0.198005	-0.64026	-0.864879	-0.275552	-0.075903	-0.121462	-0.314364	0.00312586	-0.00855348	0.0131259	0.129247	0.0233899	-0.0516597	-0.195322	-0.136663	1.52791	-0.213657	-0.647708	-2.21563	-0.0537705	-0.206708	-0.361725	-2.21512	-0.0284635	-0.764622	0.0793046	-0.00761384	0.104025
MED diet	195	Pre-intervention	0.650903	-0.129756	-0.00988272	0.0559394	-0.10333	0.455166	-0.0901028	-0.121769	0.6349	0.00603059	-1.02464	0.399078	0.146754	0.319193	0.340337	-0.109516	-0.174936	-0.145876	-0.344496	-0.0936691	0.209237	-0.87011	-0.16489	-0.123565	-0.106964	-0.30211	0.0470763	-0.00880582	0.186147	0.140944	0.0578467	0.000174209	-0.103084	-0.0964193	1.7264	-0.239415	-0.510314	-2.22328	-0.0533002	-0.251954	-0.447218	-2.19868	0.0382706	-0.516473	0.179602	0.124909	0.371457
MED diet	196	Post-intervention	-0.0148212	0.0553119	0.00482997	-0.207775	-1.10108	0.135499	0.198793	-0.0401892	0.349199	-0.0163413	-0.84033	0.209448	-0.260249	-0.215046	0.205786	0.00818495	0.122657	-0.3272	0.0541352	-0.300995	0.0595048	-0.733508	-0.154526	0.125411	0.0133991	-0.125692	0.0722515	0.00858287	0.365333	-0.0750787	0.0833303	0.0215768	-0.055825	-0.0940573	-0.313926	-0.0409322	-0.711859	-2.17931	0.23109	-0.0947332	0.269832	-2.1118	-0.0556075	-1.3358	0.0116773	0.101527	-0.21827
MED diet	196	Pre-intervention	0.0342767	-0.0998646	-0.00649966	-0.16387	-1.08099	-0.0178232	-0.305902	-0.0131412	-0.954645	-0.0123194	-0.820394	0.124422	-0.326794	-0.167413	-0.422043	-0.0253318	0.108684	0.197579	0.117138	-0.252423	1.60583	-0.704923	-0.0913017	0.129491	0.104562	-0.00316372	0.0060072	0.00648097	0.164839	-0.0435713	0.0467529	0.00223793	-0.0447265	-0.156311	0.0657339	0.143985	-0.596335	-2.18067	0.310791	0.00327313	0.286261	-1.90707	-0.0648088	-1.33777	-0.335104	-0.126564	-0.128813
PPT diet	1	Post-intervention	0.147416	-0.126271	0.00358979	-0.0165285	0.227791	-0.398974	0.566602	-0.0525647	0.776792	0.00157117	-0.733449	0.184328	-0.160581	-0.132259	0.410121	-0.0815558	-0.287593	0.270623	-0.00595785	0.018462	-1.64306	-0.818566	-0.062995	-0.155263	-0.341994	-0.448184	0.0951338	0.0142718	0.234495	0.0685156	0.171367	0.0177171	0.214638	0.000982387	-0.720168	-0.243735	-0.8001	-2.19256	-0.132165	-0.223545	0.163293	-1.92884	0.277742	-0.0677309	0.162585	0.0361392	0.016023
PPT diet	1	Pre-intervention	0.111605	-0.0974078	-0.00362477	-0.0244669	-0.0352462	-0.737093	0.297194	-0.0949117	0.323599	-0.00326068	-0.762749	0.185657	-0.284103	-0.165958	-0.00128226	-0.115962	-0.277447	0.207941	-0.0152148	0.00456353	-1.39074	-0.869546	-0.200057	-0.124092	-0.191265	-0.46855	0.104644	0.00880076	0.342195	0.0447695	-0.0115663	0.0183325	0.140916	-0.0984453	-0.62509	-0.151511	-0.868798	-2.19251	-0.107839	-0.15862	0.0756285	-2.05952	0.0703189	-0.614783	0.191037	0.126599	-0.0479475
PPT diet	3	Post-intervention	-0.0821652	-0.0996596	0.00205237	-0.040723	-0.05519	0.329841	0.210422	-0.0279486	-1.77612	-0.00405502	-0.84149	-0.197158	-0.396395	-0.603052	0.300091	-0.0692832	-0.156419	0.511397	0.0272089	-0.285216	-0.90049	-0.762306	0.0315811	0.000233047	-0.0149127	-0.421854	-0.183914	0.00966973	0.0965905	-0.0769744	0.128461	0.025322	0.0471662	0.0484082	-0.504716	0.239407	-0.759893	-2.20957	-0.0733839	-0.113086	0.485356	-2.27162	0.0943944	-1.40785	-0.400178	0.0116635	-0.0470828
PPT diet	3	Pre-intervention	-0.122816	-0.124895	0.00441765	-0.253785	-0.438338	0.50684	0.198555	-0.0955224	-1.57108	-0.0111862	-0.899079	-0.167104	-0.434425	-0.273997	0.24566	-0.0110495	-0.151965	0.420776	0.0453544	-0.111512	-0.513785	-0.772549	-0.186136	0.0495306	0.00871399	-0.354781	-0.236619	0.0135868	0.0819205	-0.0604629	0.0517308	-0.00825558	0.0384716	-0.0297923	-0.33456	0.12241	-0.755615	-2.20967	-0.0982587	-0.16043	0.414272	-2.2524	0.1037	-1.36201	-0.328692	0.0164118	0.0389593
PPT diet	4	Post-intervention	0.119525	-0.133942	0.00781773	0.0111844	-0.363371	0.109856	0.0697241	-0.00583837	-0.945172	-0.0162825	-0.673958	0.142605	-0.319581	-0.236464	-0.0389111	-0.00354912	-0.0742418	0.564849	0.0491049	0.0632624	-1.20098	-0.748647	0.00773809	0.129713	0.0658666	-0.486464	-0.106327	0.010011	0.317766	-0.00380912	0.0261864	0.0342697	0.163582	0.0114062	-1.33426	-0.00698643	-0.9047	-2.18135	-0.0999916	-0.130139	0.359579	-2.02855	0.194799	-1.36703	-0.180517	-0.0406217	-0.146329
PPT diet	4	Pre-intervention	0.0729191	-0.13616	-0.00547019	-0.336957	-0.439004	-0.206525	0.312589	-0.165916	-0.754336	-0.0196719	-0.700113	0.105196	-0.750652	-0.396026	0.233509	-0.0195846	-0.0552223	0.533189	0.0630891	-0.15135	0.138536	-0.745138	-0.424395	0.0690969	-0.0814471	-0.45996	-0.0829693	-0.00139794	0.253566	-0.025936	-0.130784	0.0323851	-0.0310437	0.0372586	-1.40182	0.165034	-0.724359	-2.15536	-0.0632462	-0.0207266	0.353258	-1.84254	0.0232383	-1.03312	-0.318715	0.0486498	-0.0921344
PPT diet	5	Post-intervention	-0.123451	-0.071448	0.0174908	0.0867945	0.0674803	0.642471	-0.0358876	-0.0623203	-0.148805	0.00623414	-0.7515	-0.0640189	-0.223665	-0.361399	-0.496203	-0.0331135	-0.192352	0.333777	-0.0653792	-0.138808	-0.941804	-0.84372	0.0324492	0.0278892	-0.0850575	-0.210871	-0.331917	0.00943037	0.0711642	-0.00377379	0.0469007	0.000761251	0.0980734	0.0924193	-0.55721	-0.191976	-0.884716	-2.16391	0.0942348	-0.251958	0.11234	-2.15162	0.15889	-0.838855	-0.164361	0.0306741	-0.0772942
PPT diet	5	Pre-intervention	0.0181734	-0.12107	0.00367439	-0.127121	0.235356	-0.526401	0.65134	-0.056521	-0.4376	-0.00812209	-0.72288	-0.104989	-0.392154	-0.77133	-0.268795	-0.0597144	-0.0906889	0.402449	-0.0947307	-0.317374	-0.181979	-0.739102	-0.112424	0.0180205	-0.12957	-0.577849	-0.210536	0.0067818	0.127934	-0.0383969	0.00770634	0.0338693	0.0718262	-0.114218	-1.6616	-0.0618788	-0.75121	-2.19319	0.0130979	-0.103761	0.316383	-1.91504	0.0771285	-1.30637	-0.106993	-0.062972	-0.359128
PPT diet	6	Post-intervention	0.12932	-0.185652	0.0284166	-0.0484637	0.0381786	0.584954	0.72216	0.0306694	-0.687598	0.00306893	-0.825117	-0.19044	-0.205623	-0.172313	-0.351664	-0.0118391	-0.225351	0.360567	-0.0542962	-0.155694	-1.46172	-0.779679	0.0785196	0.101723	-0.0488302	-0.2218	-0.0129254	0.00989284	0.162267	-0.0310425	0.0959379	0.0169007	0.0714079	-0.138628	-0.97112	-0.00632705	-0.67721	-2.22493	-0.0700646	-0.202403	0.0239612	-2.23858	0.133261	-0.826783	0.464197	-0.0524107	0.266871
PPT diet	6	Pre-intervention	0.0220306	-0.17286	0.0211008	-0.00609297	0.110033	0.201845	0.044562	0.0313393	-0.406903	0.00609467	-0.733925	-0.151249	-0.342251	0.658045	-0.036113	-0.00154727	-0.219673	0.280296	-0.101332	-0.351791	-1.23202	-0.799142	0.0229829	0.24417	-0.089469	-0.0356212	0.0714741	0.0148958	0.252245	-0.0217001	0.0891846	0.0247702	0.134739	-0.0876471	-0.701926	-0.189893	-0.560662	-2.24109	-0.00616537	-0.288801	0.123785	-2.11293	0.131545	-0.811596	0.476684	-0.0702261	0.263913
PPT diet	8	Post-intervention	0.362314	-0.109649	0.0171434	0.12818	0.00325836	-0.0762087	-0.0147673	0.0576746	-0.33476	0.0092758	-0.814332	-0.0638475	0.00703064	-0.238893	1.28024	-0.0926576	-0.137764	-0.604326	-0.0703224	0.205774	-0.607873	-0.837434	0.172691	-0.131613	-0.260769	-0.441306	0.146501	0.00816253	-0.0174608	0.0396345	0.176438	-0.0229244	-0.0211853	-0.231449	-0.591315	-0.42137	-0.374755	-2.23334	0.140916	-0.2441	0.0455436	-1.83063	0.303668	-0.644266	0.557654	0.12729	0.298056
PPT diet	8	Pre-intervention	-0.0114222	-0.120172	0.00579708	0.0128359	-0.199201	0.0525661	-0.518826	-0.0609009	-1.82367	0.00630056	-0.796678	-0.125796	-0.339411	-0.35604	-0.28814	-0.0860661	-0.0369788	0.243686	-0.0739407	-0.139327	-0.174007	-0.861637	-0.151392	0.10015	-0.0681918	-0.563233	-0.000611882	-8.22049e-06	-0.0697752	0.0279332	0.0900346	-0.0122709	0.0513327	-0.135147	-1.22138	-0.0972102	-0.605288	-2.21083	0.0493235	-0.000845166	0.16626	-2.3031	0.102303	-1.37899	-0.00951399	-0.057648	0.217218
PPT diet	9	Post-intervention	-0.117915	0.00957996	-0.0055261	-0.306332	-0.667671	-0.336529	-0.20867	-0.0370129	0.283443	-0.0188058	-0.781964	-0.0424946	-0.405678	0.0667229	0.413303	0.0631707	0.0151439	0.376612	-0.115177	0.00460566	-1.67452	-0.719134	-0.249748	0.0616565	0.0505554	0.0112282	-0.038411	0.0116499	0.37415	-0.0943086	-0.00919888	-0.0219532	-0.00503298	-0.0726191	-0.0678146	0.0868692	-0.7148	-2.23166	-0.027329	-0.205806	0.292381	-1.86781	-0.0650619	-0.99764	-0.461373	0.0468299	0.393454
PPT diet	9	Pre-intervention	-0.198813	-0.136636	-0.000103498	-0.353335	-0.453744	-0.0665879	0.305568	-0.0719435	-0.901841	-0.00949822	-0.807225	-0.0148573	-0.592752	-0.0741278	-0.456614	0.00474793	-0.0952003	0.087761	-0.15757	-0.0946413	0.167095	-0.756696	-0.195226	0.229893	0.0204173	-0.136841	0.0296882	0.00881432	0.166775	-0.191173	0.000947509	0.00688979	-0.106218	-0.116574	-0.702789	0.0968066	-0.734877	-2.21416	0.0384942	-0.118127	0.34397	-2.13224	-0.107779	-1.22732	-0.314975	-0.0159351	0.0975212
PPT diet	12	Post-intervention	-0.291803	-0.160685	0.000969087	-0.119737	-0.352794	0.223939	-0.274445	-0.0210483	-2.10136	0.00750767	-0.832108	-0.268932	-0.71371	0.607413	-0.627754	-0.0160137	-0.0889584	0.16562	-0.164518	-0.195467	-0.550233	-0.769205	0.101713	0.137489	0.0135282	-0.409259	-0.0736282	0.0200064	0.140942	-0.153004	0.14297	0.0386773	0.0577496	-0.0721619	-0.768519	0.344562	-0.837315	-2.20807	0.132892	-0.118062	0.395058	-2.0504	-0.112084	-1.30272	-0.364938	-0.102022	-0.419764
PPT diet	12	Pre-intervention	-0.12304	-0.13463	0.0113219	0.166663	-0.403215	0.491654	0.827457	-0.00503397	-2.21883	0.00934074	-0.70783	-0.0957222	-0.4105	0.622642	-0.963255	-0.0907218	-0.0157603	0.466113	0.0345044	-0.109256	-0.0284364	-0.893017	0.139538	-0.141138	-0.0220908	-0.505542	0.315594	0.0136246	-0.167583	-0.0758192	0.132221	0.0239649	0.175004	-0.151272	-1.18997	0.0274344	-0.836455	-2.2132	0.182046	-0.0958787	0.282202	-2.19612	0.1807	-1.46999	-0.113242	-0.101205	-0.439265
PPT diet	13	Post-intervention	0.341229	-0.0695305	0.00607785	-0.000338217	-0.567798	-0.244855	0.692258	-0.0479836	0.764854	-0.00190576	-0.854659	0.350915	0.0406521	0.52077	-0.231593	-0.0874122	-0.241868	0.0151273	-0.0918009	0.140925	-0.792211	-0.800184	-0.191911	-0.0569907	-0.239404	-0.399985	-0.0373346	0.017761	0.131003	0.0905786	0.00327452	0.0252747	0.000222257	-0.0178782	-0.0180465	-0.293965	-0.826693	-2.15803	-0.00803061	-0.20774	-0.411274	-2.13251	0.177777	-0.95449	0.317429	0.0860598	0.147226
PPT diet	13	Pre-intervention	0.442177	-0.11454	0.0221341	-0.137195	-0.800922	-0.577257	0.695952	-0.101995	0.810394	-0.00655845	-0.926449	0.289007	-0.268137	0.463043	-0.730749	-0.0455495	-0.227295	0.0310777	-0.145216	0.108041	-0.640687	-0.5551	-0.271121	-0.22837	-0.330566	-0.322661	-0.0196959	0.0135355	0.169018	0.0834978	0.00520169	0.0214416	0.0429897	0.0353582	0.00588192	-0.154501	-0.748928	-2.19996	-0.0281645	-0.18404	-0.185886	-2.13403	0.148834	-0.479441	0.333508	0.176414	0.0310874
PPT diet	19	Post-intervention	0.313781	-0.150407	0.0188321	-0.0175659	0.218203	-0.0463189	0.0182274	-0.0162031	-0.611547	0.00289144	-0.817041	0.0219743	-0.109817	-0.0193704	0.00785996	-0.109019	-0.261948	-0.259489	0.00262254	0.171667	-0.734124	-0.868571	0.0922455	-0.0504041	-0.0964055	-0.599529	0.456831	0.0145381	-0.0396949	0.0840004	0.155828	0.0374564	0.16241	-0.178419	0.0347193	-0.174558	-0.610101	-2.23347	-0.114757	-0.274306	-0.0187673	-2.11485	0.167889	-1.19715	0.0724545	0.0601551	0.00186631
PPT diet	19	Pre-intervention	0.419	-0.133676	0.0214453	0.104379	-0.502476	0.395512	0.138497	-0.0754154	0.655989	0.00219454	-0.809076	0.105485	0.0663141	-0.0144246	-0.568753	-0.216128	-0.287523	0.172364	0.0103078	0.101464	-1.33961	-0.80945	0.054668	-0.0756856	-0.217581	-0.490923	0.303849	0.017223	0.187746	0.148568	0.000537323	0.0125752	0.0872357	0.0225051	-0.207026	-0.275803	-0.636413	-2.19059	-0.103554	-0.268143	-0.439479	-2.10878	0.152227	-0.967256	0.348109	0.110404	0.273546
PPT diet	21	Post-intervention	0.143211	-0.0806244	0.0173153	0.138684	-0.586433	0.178187	-0.421585	-0.00128478	-0.723444	-0.00872514	-0.887204	0.136401	-0.137265	0.118353	-0.25328	-0.0343165	-0.0458511	0.286303	0.0859626	-0.0724039	-0.604757	-0.841055	-0.0325185	0.0843602	0.0487417	-0.285923	-0.258344	0.00970085	0.140305	0.0468794	0.0950296	-0.0317138	0.0116678	0.00673368	1.04052	0.302883	-0.697323	-2.19546	0.035652	-0.0485416	0.0614954	-2.191	0.0747284	-1.05704	-0.04347	-0.295996	0.0384732
PPT diet	21	Pre-intervention	0.434388	0.011439	0.0139412	-0.0122631	-0.894532	0.68217	0.501148	-0.0770855	0.305092	-0.017262	-0.982698	0.505192	-0.210211	0.224777	0.429985	-0.0796555	-0.179517	-0.236166	-0.0113855	-0.156686	-0.428171	-0.826959	-0.332086	0.0719728	-0.0696225	-0.32942	0.306304	0.000767957	0.160095	0.061595	0.0297298	0.0302529	-0.0521533	-0.00413268	1.21855	0.146774	-0.662115	-2.2289	-0.0655319	-0.219004	-0.116067	-2.35378	0.112168	-1.2205	0.608793	-0.0476641	0.0800538
PPT diet	23	Post-intervention	0.0356609	-0.111941	0.00955036	-0.0221453	0.0369259	0.0798046	0.172564	0.0090343	-1.75077	0.00660907	-0.786826	-0.0512546	-0.414243	-0.122314	0.615905	-0.0116863	-0.00202572	-0.0676346	-0.205322	-0.125545	0.13476	-0.911211	0.197243	0.0348979	-0.187707	-0.493605	-0.0617441	0.00796276	-0.272435	0.0261463	0.0814876	-0.013771	0.0372355	-0.205223	-0.872701	-0.112381	-0.558891	-2.24119	0.0176175	-0.171593	0.0722516	-2.31909	-0.107465	-0.859095	0.00813024	0.0272832	0.052384
PPT diet	23	Pre-intervention	-0.0779009	-0.146672	-0.0164119	0.116489	-0.364641	0.162748	-0.562787	-0.0200065	-1.72203	0.00793323	-0.845253	-0.113282	-0.216073	0.26819	0.0563013	-0.0168173	-0.269793	0.262188	-0.244506	-0.103322	0.285118	-0.89862	0.0552905	-0.252597	-0.0875749	-0.378	-0.014809	-0.00176872	-0.129979	0.0261818	0.11855	-0.0334764	-0.0895363	-0.0467523	0.280027	-0.188657	-0.522622	-2.23822	-0.106912	-0.236464	-0.0581069	-2.31282	-0.0992217	-1.53269	0.0746528	0.0613492	0.441161
PPT diet	27	Post-intervention	-0.130711	0.0916567	0.0129897	-0.107596	-0.361227	-0.197228	0.0101023	-0.019602	0.468017	-0.00143988	-0.869162	0.286251	-0.265412	0.255204	0.0980964	-0.0671493	0.0095256	0.51768	-0.227015	0.132021	0.228739	-0.7278	-0.191279	0.130785	0.123238	-0.232288	0.290283	0.0117022	0.557142	-0.16287	0.0565654	0.00461	-0.0852473	-0.0445794	0.278517	0.101453	-0.937464	-2.17924	-0.052092	-0.113876	0.368387	-2.08767	0.0730188	-1.14842	-0.30519	0.11346	0.105404
PPT diet	27	Pre-intervention	-0.250734	-0.0888664	0.00936845	0.0205306	-0.582224	-0.093612	-0.0418694	-0.01447	-0.909333	0.00183623	-0.847611	0.370516	-0.121835	0.253585	-1.60225	-0.0062597	-0.137794	0.73213	-0.128966	-0.111512	0.0765259	-0.769976	-0.110713	0.139564	0.109007	-0.181953	0.163149	0.00664337	0.082113	-0.12034	0.0922896	-0.00528537	-0.0707065	-0.105624	0.535166	0.0469275	-0.735265	-2.17844	-0.0351083	-0.195083	0.176101	-2.19146	-0.0444989	-1.49859	-0.303649	-0.100681	0.168859
PPT diet	29	Post-intervention	0.234388	-0.185067	0.0166869	0.0922772	0.446203	-0.314045	0.060849	-0.00916794	-0.574687	0.0028676	-0.78888	-0.0354349	-0.148527	-0.0728878	0.328184	-0.0829752	-0.191585	0.226241	0.108494	0.00755308	0.310452	-0.851671	0.197496	0.04112	-0.0878142	-0.341223	0.334723	0.0125652	0.159912	0.0842271	0.178859	0.00416879	0.146505	-0.0501824	-0.635908	-0.177314	-0.6998	-2.19402	-0.0799036	-0.120884	0.0786084	-2.26737	0.23619	-0.956413	0.19576	0.106212	0.0179697
PPT diet	29	Pre-intervention	-0.117464	-0.170339	0.015648	0.0285101	-0.706534	0.182471	0.611364	-0.0242521	-1.09803	0.00203967	-0.800422	-0.0367909	-0.270231	-0.426779	-0.0864563	0.0145285	-0.173623	0.381722	-0.0934743	-0.12008	0.29927	-0.856654	-0.0209759	0.101927	-0.0742153	-0.308984	-0.293703	0.00786579	0.0304057	0.0454843	0.0773242	0.0149091	0.0608759	-0.0357396	-0.853719	-0.148629	-0.923875	-2.16094	0.0234917	-0.0921172	0.197269	-2.26458	0.153806	-1.04624	-0.0796443	0.14712	0.311386
PPT diet	32	Post-intervention	0.00602463	-0.0537857	0.0091532	0.20723	-0.513269	0.585747	-0.420527	-0.112654	-1.86708	0.00297753	-0.991089	-0.164539	0.021658	0.504643	-0.754891	-0.209622	-0.255449	-0.160186	-0.184665	-0.173572	-1.17493	-0.85227	-0.21615	-0.0660099	-0.0593978	-0.34619	0.158808	-0.0083756	-0.496199	0.01068	0.00190375	-0.0675969	-0.146794	-0.166247	1.36352	0.0387812	-0.559809	-2.2291	-0.0596734	-0.294968	0.0353096	-2.28902	0.0224753	-1.48013	0.195397	-0.121278	0.0866493
PPT diet	32	Pre-intervention	-0.150988	-0.0982517	0.00635334	0.0109486	-0.527747	0.474138	-0.446653	-0.119074	-1.56769	-0.000701148	-1.04571	0.227733	-0.218469	0.233573	0.128777	-0.101395	-0.227004	0.500838	-0.262437	-0.173572	-0.884479	-0.821385	-0.187054	0.0694095	0.0396372	-0.2857	-0.21149	-0.00525312	-0.217223	-0.139115	-0.000915972	0.00446252	-0.100217	-0.101701	0.580653	0.191694	-0.476026	-2.21979	-0.00117626	-0.246613	0.021989	-2.24816	0.00279812	-1.48487	-0.189382	-0.105884	0.181197
PPT diet	33	Post-intervention	-0.0827448	-0.105907	0.00260562	-0.158199	-0.518759	0.257162	0.82651	-0.100889	-1.22142	-0.0164428	-0.636051	0.11361	-0.332553	-0.340539	-0.42697	-0.166467	-0.147994	0.014632	-0.148908	0.0279969	-0.807371	-0.812021	-0.347678	-0.0737724	-0.214058	-0.505531	-0.0486152	0.00555983	-0.229113	0.0655127	-0.194257	0.0404086	-0.032119	0.0944597	-0.385379	0.116503	-0.957455	-2.20323	0.0970295	-0.368523	-0.120444	-2.15005	0.101852	-0.92411	0.31319	0.0016236	-0.114683
PPT diet	33	Pre-intervention	0.00786503	-0.132464	-0.00784057	-0.298059	-0.365847	-0.082348	1.14785	-0.135309	-0.428213	-0.019363	-0.738917	0.0773231	-0.758468	-0.39804	0.032423	-0.185511	-0.202435	0.334408	-0.25902	-0.173572	-0.452319	-0.772415	-0.470041	-0.0447705	-0.19374	-0.52675	-0.348766	-0.00670785	-0.124943	0.0532851	-0.177115	0.0461598	-0.0700128	0.169148	-1.09279	0.104619	-0.862492	-2.22141	-0.21197	-0.312947	0.0970688	-2.19394	0.118806	-0.94851	-0.152688	0.106131	-0.150144
PPT diet	34	Post-intervention	0.269648	-0.112757	0.0243631	0.0606288	-0.610885	0.252825	0.209682	-0.0429546	-0.88889	0.00326352	-0.925132	-0.0453603	-0.0430347	0.513519	0.158492	-0.0815341	-0.133174	0.318257	-0.122175	-0.19212	-0.616658	-0.818156	0.142449	-0.204147	-0.192913	-0.421153	0.114626	0.0056471	-0.0821528	0.0418692	0.0641825	-0.0184536	0.0526768	-0.0209684	-0.205092	-0.359953	-0.776481	-2.15638	0.00165477	-0.241287	0.0589338	-2.19655	0.262776	-0.919817	0.0983979	-0.0061833	0.261368
PPT diet	34	Pre-intervention	0.0902341	-0.158043	0.00501022	0.115307	-0.319198	0.755221	-0.143439	0.00142615	0.255101	0.0108526	-0.882628	-0.190346	0.249316	1.08099	0.286006	-0.0249327	-0.131198	0.468967	-0.03609	0.142734	1.87273	-0.830443	-0.000590065	-0.366046	-0.461262	-0.404429	-0.134111	-0.00959643	0.289753	0.0482451	0.0297357	-0.0289612	-0.0305733	0.1364	-0.169859	-0.0228766	-0.813913	-2.23096	-0.0754472	-0.0775912	-0.0324865	-2.30125	0.277556	-0.680669	-0.169401	0.121824	0.0737377
PPT diet	36	Post-intervention	0.0797886	-0.164683	-0.0033901	-0.310394	-0.641085	-0.0261233	-0.200957	-0.0967336	-0.122643	-0.0119066	-0.905766	0.0653365	-0.403942	0.0904132	-0.0400534	-0.0919918	-0.0322519	-0.067336	-0.142228	-0.347276	-0.640363	-0.769934	-0.341548	-0.325484	-0.233614	-0.573929	-0.315173	-0.00216306	-0.0148666	-0.10016	-0.210009	0.0340108	0.0254284	-0.113129	-0.274193	-0.428054	-0.934905	-2.20857	-0.0109121	-0.281719	-0.325918	-2.04138	0.174781	-0.41904	0.19344	0.100243	-0.344361
PPT diet	36	Pre-intervention	0.280728	-0.162235	0.000979461	-0.314587	-0.414521	0.127673	-0.195371	-0.120299	-0.461626	-0.0147802	-0.886245	0.0037109	-0.385329	-0.0186518	-0.57093	-0.0472783	-0.0508079	0.00143233	-0.213254	-0.173572	-0.921974	-0.756618	-0.30842	-0.295646	-0.218324	-0.504315	-0.331568	-0.00364709	-0.00462769	0.0966448	-0.152523	0.0335145	-0.0107833	-0.120008	-0.375653	-0.446942	-0.846103	-2.20784	-0.00973081	-0.14216	-0.219985	-2.08851	0.178811	-0.383471	0.158562	0.0813926	-0.112636
PPT diet	37	Post-intervention	-0.216187	-0.126186	0.0119512	0.0915258	0.0235756	-0.328995	0.546532	0.0324032	-1.02524	0.00202623	-0.629698	-0.0957969	-0.336585	0.240397	-0.146654	0.0051674	-0.221009	0.72218	-0.0570435	0.0557147	-0.995117	-0.851695	0.172978	0.211834	-0.0924853	-0.470802	-0.14942	0.0170017	-0.251139	-0.0140262	0.109051	0.0350162	0.161923	0.171086	-1.55769	-0.124339	-0.85411	-2.21374	0.108672	0.0112165	0.302533	-1.81025	0.228507	-1.04948	0.282706	-0.0924288	-0.0954034
PPT diet	37	Pre-intervention	-0.0370406	-0.164281	0.0115602	0.122608	-0.268937	0.547835	0.486174	-0.0118336	-0.191512	0.0166195	-0.7922	-0.136943	-0.340129	0.441944	-0.120275	-0.0445867	-0.272133	0.298461	0.0149927	-0.0634845	-0.784416	-0.895138	0.105994	0.129674	-0.235967	-0.424849	0.00930507	0.00292816	-0.122379	0.0305988	0.0255271	0.0311633	-0.00770945	0.0851038	-0.349078	-0.192144	-0.852861	-2.19117	0.0371778	-0.090376	-0.0141003	-2.04494	0.111803	-0.888301	-0.243377	0.0400637	0.518187
PPT diet	48	Post-intervention	0.196063	-0.129426	0.00475139	0.100387	0.57634	-0.494282	0.129219	-0.00631749	-1.2543	0.0107967	-0.754582	-0.0130994	-0.179802	-0.0846959	0.449603	-0.019758	-0.139824	-0.190914	0.0334683	-0.353467	0.197727	-0.851111	0.0819403	0.0635342	0.00569199	-0.391597	-0.200735	-0.00286064	-0.136886	0.0132535	0.106525	0.0102809	0.142531	-0.163273	-0.305835	-0.271019	-0.681402	-2.1847	0.0137638	-0.0934478	0.132158	-1.83497	0.0178808	-0.486326	-0.113405	0.123553	-0.102291
PPT diet	48	Pre-intervention	-0.122496	-0.15142	0.0141564	0.122147	0.00579944	0.168684	0.380817	-0.118832	-1.54153	0.00566254	-0.771892	-0.25701	-0.342477	0.0406859	0.383068	-0.0400985	-0.251743	0.340623	-0.148832	-0.239976	0.452203	-0.891912	-0.10361	-0.123666	-0.0414303	-0.339182	-0.342443	0.00067137	-0.154737	0.0382553	-0.0217351	0.00693617	-0.0762565	0.00120714	-0.372375	0.0470981	-0.883116	-2.15737	-0.0388188	-0.203344	0.200505	-2.25892	0.0150249	-1.14663	-0.309091	0.131887	0.0463101
PPT diet	52	Post-intervention	0.100776	-0.0805229	0.0111292	-0.0657757	0.0675959	0.545511	-0.385396	-0.0362311	-1.35216	0.00293335	-0.91626	0.0190746	-0.289221	0.274365	-0.18806	-0.0481308	-0.140088	-0.171467	-0.0307144	-0.156686	-0.330345	-0.83358	-0.18722	0.0603733	0.0107323	-0.231557	0.208335	0.00748212	-0.0194265	0.00225524	0.109081	0.00609589	-0.0817183	0.0184298	0.950603	0.0588143	-0.751959	-2.22039	0.0141607	0.111519	0.183684	-2.32435	-0.0795332	-0.954948	0.0691089	-0.178628	-0.146326
PPT diet	52	Pre-intervention	0.430508	-0.0940069	0.0220626	0.129338	-0.128429	0.11172	-0.569198	-0.127202	-0.603551	0.00552043	-0.924728	0.441535	-0.306505	0.145165	-0.137255	-0.0650841	-0.165632	-0.592506	-0.159768	-0.13988	-0.439986	-0.891473	-0.213195	0.0750686	-0.0334129	-0.50587	0.12058	-0.000894815	0.149724	0.0464496	0.0620073	-0.0185946	-0.068255	-0.0408847	1.22483	-0.0700259	-0.677738	-2.23053	0.0719908	-0.120207	-0.0548891	-2.33792	-0.0197649	-0.936216	0.0466906	-0.00450651	-0.0163166
PPT diet	53	Post-intervention	-0.32981	-0.157197	0.0144535	-0.0869616	0.0623562	-0.404593	0.174904	0.0244214	-1.86766	0.00187937	-0.727349	-0.0935615	-0.352626	-0.22388	-0.933961	-0.130482	-0.219969	0.438096	-0.0128967	-0.00885451	-0.876097	-0.847897	-0.0848788	-0.100381	-0.128486	-0.434669	0.305709	0.0118135	-0.27449	-0.0456296	0.150511	0.0115921	0.0420001	-0.0379607	-0.755357	-0.0542282	-0.8736	-2.21228	0.118261	-0.213621	0.247509	-2.27343	0.187596	-1.5418	0.0494326	0.0303204	0.0914933
PPT diet	53	Pre-intervention	-0.324467	-0.158621	0.0152032	-0.0395266	-0.465217	0.0825957	0.441924	0.0201411	-1.69667	-0.00362417	-0.742938	-0.107361	-0.436074	-0.293417	-1.09746	0.00876291	-0.255998	0.878501	-0.0534979	-0.155233	0.442659	-0.895462	-0.199261	-0.0979636	-0.148302	-0.550214	0.0235351	0.00529992	-0.282684	-0.0384703	0.125611	0.0116684	0.0312545	0.100008	-0.601818	0.0425719	-0.705033	-2.17701	0.155464	-0.192016	0.34411	-2.32555	0.192116	-1.26872	0.0817131	0.0435808	0.0576744
PPT diet	58	Post-intervention	0.0408403	-0.189147	0.00663296	0.00845619	-0.190098	0.315253	-0.219072	-0.0459229	-1.85448	-0.00745191	-0.887004	-0.25448	-0.112191	-0.283212	0.343839	-0.0998205	-0.144044	0.0803122	-0.146326	-0.184299	0.23918	-0.781674	0.178383	-0.0717784	0.0276391	-0.355639	0.18453	0.011972	-0.118586	0.0165984	0.114313	0.0036131	0.0657747	-0.0904367	-0.753243	-0.209248	-0.730276	-2.17158	-0.0839013	-0.303951	0.208338	-2.27512	0.0670331	-1.26685	-0.126001	-0.110037	-0.0380171
PPT diet	58	Pre-intervention	0.0297721	-0.181555	0.000600239	0.0804146	-0.480213	0.135957	-0.207956	-0.0982481	-1.50704	-0.0087693	-0.911402	-0.251227	-0.205501	-0.457992	-0.150106	-0.0678695	-0.241723	0.50318	-0.133577	-0.173572	-0.846536	-0.785609	0.0348323	-0.0567594	-0.012878	-0.278596	-0.147929	-0.00557369	-0.140529	0.0108044	0.0568226	0.0281668	0.0271942	0.100175	-0.89685	0.164184	-0.737738	-2.2289	-0.100809	-0.16314	0.327547	-2.10629	0.0971321	-1.53876	-0.183336	-0.0225275	-0.24189
PPT diet	59	Post-intervention	0.126664	-0.137131	-0.00135401	-0.335915	-0.235264	-0.229078	0.725396	-0.0778475	-0.0392895	-0.0165914	-0.831665	-0.028445	-0.67164	-0.640796	-0.415428	-0.029274	-0.0605458	0.459352	0.120607	-0.306715	-0.514154	-0.668932	-0.520347	-0.0877418	-0.0899044	-0.446392	-0.367	-0.00257929	0.266726	-0.0141221	0.00140361	0.025536	-0.00621204	0.0891754	-1.77665	0.272588	-0.734718	-2.19585	-0.120897	-0.00384527	0.281208	-1.9488	0.107901	-0.961284	-0.125245	0.0415184	-0.339467
PPT diet	59	Pre-intervention	0.121127	-0.126989	-0.00174533	-0.290623	0.158902	0.0343979	0.762147	-0.0376316	0.131547	-0.0177278	-0.773969	0.285775	-0.743463	-0.937169	-0.509537	-0.00218984	0.00426247	0.955078	0.14143	-0.289909	-0.865809	-0.655952	-0.414971	0.0737689	-0.193556	-0.469808	-0.40097	-0.000182307	0.0318913	-0.0115658	-0.0145665	0.0279666	-0.000689011	0.174469	-2.12843	0.333783	-0.901256	-2.2019	-0.145421	0.0726985	0.257865	-1.92933	0.0546187	-1.1435	-0.163552	-0.0251707	-0.512282
PPT diet	61	Post-intervention	-0.120925	-0.0430093	0.00812139	-0.0575222	-0.245072	0.312311	0.0399323	0.023311	-1.84915	-0.0087777	-0.792459	-0.218001	-0.359985	0.270405	0.157692	-0.0938882	0.0400257	-0.411604	-0.0673403	0.0918095	-0.164188	-0.843343	0.158039	-0.0460057	-0.0490785	-0.329773	0.0186285	0.0141427	-0.253072	-0.0213543	0.181483	-0.0367565	-0.0376744	-0.233336	-0.145707	-0.0954925	-0.668705	-2.23223	0.097263	-0.107279	0.173913	-2.33666	-0.143905	-1.62082	-0.00343445	-0.338896	-0.206859
PPT diet	61	Pre-intervention	-0.325803	-0.0825555	0.00260898	-0.132337	-0.0539769	0.429675	0.0233096	-0.0331517	-1.87857	-0.013915	-0.829896	-0.32505	-0.514113	0.0627801	-0.00911016	-0.0901595	0.013684	-0.0413431	-0.171671	-0.134464	0.70586	-0.843482	-0.0167291	0.110034	-0.0145281	-0.231655	0.0678447	0.00614763	-0.0274675	-0.0786859	0.161053	0.0160033	-0.0284153	-0.137066	-0.576932	0.208696	-0.652714	-2.21028	-0.0490413	-0.221824	0.240657	-2.27174	-0.122566	-1.1614	-0.255428	-0.182599	-0.28266
PPT diet	63	Post-intervention	0.0112306	-0.194365	0.0155515	0.16519	-0.284439	0.478753	-0.492661	0.00391584	-1.12814	0.00919163	-0.622168	0.252397	-0.323534	0.047076	-1.03568	-0.0524978	-0.17288	0.186703	0.0579552	-0.263031	-0.908976	-0.867935	0.0102807	0.0716034	0.0540594	-0.377294	-0.0374567	0.0119733	-0.065429	0.0180498	0.186207	0.00208753	0.105184	-0.177905	-0.266685	0.133939	-0.655224	-2.23506	-0.161203	-0.287829	0.231655	-2.07711	0.0263993	-1.52613	0.15675	-0.0978154	-0.0659725
PPT diet	63	Pre-intervention	0.0330396	-0.19915	0.000778164	0.154703	-0.433588	-0.341292	-0.295765	0.0711987	-0.561387	0.00448446	-0.548424	-0.138508	-0.573974	-0.145074	-1.53285	-0.111474	-0.1945	0.467358	-0.0313878	-0.421356	-2.41015	-0.859888	-0.0226329	-0.00386369	-0.102414	-0.579369	-0.0120779	0.00602967	-0.0547801	-0.0127098	0.179543	-0.0313536	0.135349	-0.134663	-1.52453	0.0712265	-0.625296	-2.20257	-0.124162	-0.212622	0.422359	-1.92123	0.191322	-1.34641	-0.113804	-0.16427	-0.0212933
PPT diet	66	Post-intervention	0.330745	0.0260347	0.0170488	-0.150322	-0.890401	0.719416	-0.0636568	-0.0915993	0.314337	0.00236795	-0.806169	0.208221	0.19709	0.692209	-0.549469	-0.01374	-0.139821	0.0467912	-0.232015	0.245677	-0.292754	-0.765526	-0.267709	-0.0784749	-0.00377902	0.137412	-0.0742115	-0.00958514	0.138855	0.156635	0.0548725	-0.0553769	-0.201534	-0.00802476	0.415626	-0.366121	-0.543508	-2.18688	-0.0929852	-0.312753	-0.0331842	-2.00089	0.0771334	-1.07413	-0.421095	0.0601381	0.838402
PPT diet	66	Pre-intervention	0.172527	-0.169088	-0.00340059	-0.323288	-0.491553	0.215276	0.166141	-0.138469	-0.977865	-0.0179891	-0.780078	0.0237396	-0.540995	-0.548548	-0.308278	-0.0991417	-0.150909	0.6416	-0.204003	-0.217754	0.146437	-0.769587	-0.373847	0.0566723	0.0101997	-0.466402	-0.227232	0.00180449	0.156419	0.00638225	0.0398418	0.0366958	-0.0288817	-0.0105996	-1.01197	0.132	-0.77527	-2.18432	-0.0867752	-0.129759	0.281526	-2.1264	-0.0156783	-1.07329	-0.311451	0.0419875	-7.30882e-05
PPT diet	67	Post-intervention	0.219599	-0.0678863	0.0107702	0.0522051	0.0880869	0.0184448	-0.0388249	-0.013286	-0.043978	-0.00417133	-0.847656	-0.299435	-0.0902902	-0.209894	-0.0956827	-0.0700596	-0.196353	-0.0903087	-0.00878505	0.353216	-1.26227	-0.818993	0.110766	-0.0461052	-0.217315	-0.366859	0.336484	0.0106168	-0.16078	0.12948	0.0519877	0.0182557	0.105727	0.033796	-0.313918	-0.255941	-0.738323	-2.2027	-0.0242584	-0.155295	-0.0458981	-2.07527	0.16752	-1.00819	0.252141	-0.00509984	0.0191311
PPT diet	67	Pre-intervention	0.00370529	-0.160569	0.00165145	-0.0782901	0.0214271	0.0864188	0.474245	0.0238193	-1.15855	-0.0136979	-0.714254	-0.125192	-0.548883	-0.678901	-0.404422	-0.0275672	-0.12135	0.654683	-0.115225	-0.142771	-1.46649	-0.803267	0.0180004	0.13005	-0.0504933	-0.472041	-0.0451817	0.0129234	0.0817177	-0.0206282	0.149119	0.0245968	0.0653734	-0.0606513	-1.68952	0.224519	-0.804891	-2.19893	-0.173867	-0.0445091	0.447216	-1.92123	0.181137	-1.43667	-0.306232	-0.159272	-0.0929306
PPT diet	77	Post-intervention	-0.226804	-0.201388	0.0104628	0.0920902	-0.405015	-0.0309185	-0.17874	-0.0273034	-1.50566	-0.00554583	-0.898038	0.366437	-0.165389	-0.0259546	0.385698	-0.15094	-0.251481	0.279267	-0.205129	-0.103322	-0.963395	-0.795642	0.0700623	0.0249572	0.0750612	-0.245481	-0.0934744	0.00387977	-0.181875	-0.012307	0.133121	-0.0151581	-0.0691595	-0.181479	0.535631	0.0124229	-0.589138	-2.23309	-0.0584287	-0.319924	0.14885	-2.21047	-0.0811034	-1.21889	-0.10529	-0.093153	0.341842
PPT diet	77	Pre-intervention	-0.0223727	-0.168796	0.00347937	0.0262554	-0.164152	0.252682	-0.0779989	-0.0618601	-1.86845	-0.00715126	-0.908754	0.308751	-0.24016	0.14474	-0.445394	-0.139577	-0.236144	0.470082	-0.107393	-0.0498295	0.958776	-0.877171	-0.116409	0.173894	0.0824792	-0.267338	-0.222839	0.00471509	-0.0110337	-0.064122	-0.0263767	-0.0527958	-0.0315722	-0.115207	0.558963	0.11271	-0.772322	-2.21883	-0.042789	-0.202651	0.213297	-2.34995	-0.0201963	-1.24828	-0.450041	-0.0130461	0.352192
PPT diet	81	Post-intervention	0.0159624	-0.117575	-0.00928092	0.0594129	0.11913	-0.288955	0.0282324	0.00320089	-1.97977	-0.000563971	-0.728629	0.203065	-0.375375	0.062183	-0.482831	-0.0817104	-0.112868	0.302274	0.155837	-0.173572	-0.510663	-0.871126	0.0928844	0.0813789	-0.0125048	-0.359598	0.509629	0.0118054	0.0877233	-0.00125104	0.258191	-0.0100198	0.0989898	-0.0999736	-0.295388	0.346511	-0.605564	-2.20993	0.0675471	-0.226905	0.271122	-1.76088	0.086758	-0.988837	0.344625	-0.203466	-0.343809
PPT diet	81	Pre-intervention	0.0850191	-0.138298	0.0110235	0.0371347	0.478192	-0.0331786	0.0329462	0.0196596	-1.75393	0.000691127	-0.748317	0.196891	-0.31962	-0.0496331	0.175961	-0.0435357	-0.115572	0.504687	0.118371	-0.156686	0.305	-0.861688	0.0788856	0.0565091	-0.047515	-0.261343	0.207321	0.00890991	0.0802751	-0.011825	0.218836	0.00791606	0.0888708	-0.0371085	-0.528215	0.0454353	-0.688407	-2.21877	0.0304465	-0.114906	0.33581	-1.99195	0.0333365	-1.18155	0.307225	-0.168788	-0.2353
PPT diet	86	Post-intervention	-0.10247	-0.0288912	0.0170448	0.228028	-0.276031	0.0845766	-0.159181	-0.0316155	-1.90994	0.00409994	-0.821938	-0.0528318	-0.0873261	0.0447565	-0.870316	-0.0463149	-0.252313	0.411032	-0.223249	-0.0322292	0.605558	-0.810039	0.0166048	0.0772338	-0.0237343	-0.225747	-0.147174	0.00910838	-0.29432	-0.0620044	0.0367793	0.00622099	-0.0488736	-0.0806322	0.311329	-0.0859307	-0.901954	-2.18836	-0.0501967	-0.15015	0.107373	-2.37607	0.14572	-1.66715	-0.349697	-0.0849873	0.425783
PPT diet	86	Pre-intervention	-0.142105	-0.0790746	0.0140113	0.135088	0.297517	-0.0411083	-0.205198	-0.030603	-2.04702	0.0055281	-0.771372	-0.0475523	-0.445682	-0.0380992	-0.441726	-0.0845306	-0.266991	0.504315	-0.0794465	-0.12008	0.169124	-0.876769	0.0563071	0.247068	0.0151258	-0.232143	-0.240256	-0.000362939	-0.114661	-0.0172299	0.0524524	0.00276027	-0.0128118	-0.0552276	0.0216911	0.13551	-0.841085	-2.17385	-0.000239701	-0.156134	0.131491	-2.38083	0.0762085	-1.70629	-0.166456	-0.141219	-0.0237439
PPT diet	90	Post-intervention	0.328441	-0.0862448	-0.00960004	-0.324533	-0.526632	0.081865	0.667104	-0.143931	-0.0681463	-0.015912	-0.866229	0.0754683	-0.615151	-0.292738	-0.130582	-0.109774	-0.215443	0.0869024	-0.114757	-0.173572	-0.683571	-0.816638	-0.372201	-0.0713124	-0.172446	-0.415432	-0.120856	-0.00682549	-0.00918505	0.0716745	-0.146923	0.0449384	-0.0361505	0.0714294	-0.675467	-0.127255	-0.827027	-2.20862	-0.114459	-0.317315	0.0489667	-2.14799	0.06875	-0.797728	-0.0187434	0.215202	-0.267547
PPT diet	90	Pre-intervention	0.176406	-0.0884367	-0.00292797	-0.304627	-0.775699	0.258071	0.424614	-0.0948424	-0.208718	-0.0149045	-0.737338	-0.145301	-0.622421	-0.426012	0.0454942	-0.0509748	-0.152076	0.134749	-0.147399	0.0459811	-0.610505	-0.58961	-0.345667	-0.0232078	-0.21784	-0.428692	-0.160469	0.00166889	-0.248861	-0.0108333	-0.127718	0.0345356	-0.0508051	0.0402579	-1.02212	-0.165137	-0.790769	-2.16957	0.0906525	-0.0943626	0.063343	-2.11822	0.0970011	-0.882687	0.0352154	0.219526	-0.235742
PPT diet	91	Post-intervention	-0.182684	-0.172017	0.00205921	-0.155581	0.0518649	-0.161412	-0.0156483	-0.0710013	-1.01088	-0.0106146	-0.811997	0.187562	-0.441105	-0.0400333	-0.783326	-0.0434599	-0.138156	0.622548	0.126174	-0.125545	-0.525506	-0.753129	-0.107228	0.0371302	-0.025234	-0.302388	-0.0467244	0.0143586	-0.0277924	-0.135152	0.0297911	-0.00107523	0.041898	-0.08411	-0.534884	0.129507	-0.672078	-2.22806	0.0561833	-0.214935	0.266271	-2.10886	0.146395	-1.50162	-0.616063	-0.13801	0.146527
PPT diet	91	Pre-intervention	-0.20004	-0.17059	0.000276758	-0.198426	-0.235837	-0.112121	0.0849364	-0.0611902	-0.542483	-0.0166784	-0.806975	0.17339	-0.428015	0.0257949	-0.198795	-0.0887354	-0.196255	0.322058	0.0217513	-0.125545	-1.5493	-0.765945	-0.157856	-0.0231617	0.0070202	-0.304076	0.0601418	0.00578126	-0.0659647	-0.147684	0.0194539	0.00459988	-0.0402454	-0.0503177	-0.395446	-0.0536634	-0.478109	-2.21771	0.0151305	-0.252511	0.214565	-1.90396	-0.000842308	-1.3476	-0.318513	-0.126455	0.190617
PPT diet	93	Post-intervention	0.214699	-0.174495	0.0241206	0.068254	0.0544419	-0.169096	-0.319911	0.0376736	-0.505371	0.0111982	-0.787499	0.266155	-0.0827879	-0.364345	-0.453327	-0.0687907	-0.0652868	-0.00707465	0.137088	-0.133011	-0.315442	-0.833925	0.173548	-0.27489	-0.259066	-0.533661	0.155412	0.0151354	-0.173983	0.0910982	0.142544	0.000510345	0.0524595	-0.144694	-0.837111	-0.311092	-0.639555	-2.18367	0.105968	-0.242714	-0.0420032	-2.09911	0.278066	-1.0923	0.409741	-0.121506	-0.0350094
PPT diet	93	Pre-intervention	0.16436	-0.153625	0.0139219	0.0798346	0.490175	-0.067034	-0.0442023	0.101951	0.0398851	0.0111398	-0.805884	0.00752504	-0.0874405	-0.230603	-0.507008	0.0532492	-0.0759783	0.020077	0.0634696	-0.0894237	0.0353314	-0.639695	-0.053592	-0.182082	-0.276717	-0.404066	-0.23507	0.00723783	0.0340663	0.0863642	0.12844	0.00907381	0.0987046	-0.0233268	-0.752689	-0.252677	-0.686428	-2.19143	-0.0271322	-0.252824	-0.089438	-2.1737	0.301031	-0.628054	0.239741	-0.0314751	0.0444768
PPT diet	98	Post-intervention	-0.342169	-0.0750606	0.0189115	-0.0382894	0.56755	0.506193	0.341136	0.0192755	-1.56437	0.00189339	-0.839673	-0.189845	-0.0416653	0.064769	0.0972102	0.0166017	-0.074436	0.553888	-0.107152	-0.108659	0.93286	-0.776499	0.0717741	0.0693103	-0.0636291	-0.2145	0.271427	0.00165715	-0.176996	-0.165457	0.176001	-0.0179896	-0.0776402	-0.0904174	0.0285866	0.0986203	-0.78996	-2.23031	0.0308184	-0.104978	0.0342415	-2.04847	0.112492	-1.4446	0.0647388	-0.229334	0.390574
PPT diet	98	Pre-intervention	0.0282868	-0.114399	0.0138935	0.0692128	-0.356465	0.669576	-0.0695007	-0.000440389	-1.24184	0.00106879	-0.853779	-0.0775958	0.0336073	0.163648	0.712081	-0.0497136	-0.1722	0.36379	-0.244114	-0.00778652	1.23349	-0.801959	-0.0955879	-0.307193	0.0853113	-0.209428	0.0558105	0.00476254	-0.129255	-0.100497	0.065312	-0.0337475	-0.0599006	-0.156015	0.119929	0.02987	-0.595399	-2.23842	-0.123397	-0.168653	0.0856781	-2.25876	0.0876354	-1.17657	0.232354	-0.149815	0.277308
PPT diet	99	Post-intervention	0.179632	-0.119173	0.000540447	-0.104779	-0.286075	0.0304798	0.732006	-0.0318601	-0.530889	0.00629799	-0.907374	-0.245571	-0.11969	-0.273708	0.138582	-0.136478	-0.111692	-0.152095	-0.177245	-0.298654	-0.192853	-0.839748	0.198948	0.102161	-0.0840376	-0.46228	0.2054	0.0085242	-0.0221608	0.0802678	0.121483	0.0214012	0.00966592	-0.0883868	-1.06257	-0.243422	-0.849038	-2.1576	0.047786	-0.259546	0.0108101	-2.23365	0.0314	-0.701596	0.166046	0.0998191	-0.343945
PPT diet	99	Pre-intervention	0.0834277	-0.101341	0.00528767	0.102026	-0.291564	-0.0952647	0.676437	-0.0564518	-0.512707	0.00642519	-0.782177	-0.211272	-0.27239	-0.140922	-0.118362	-0.00968989	-0.165018	-0.0851068	-0.132654	-0.156686	0.398535	-0.86025	0.0345075	-0.224303	-0.0278633	-0.393056	-0.135773	0.0111944	0.264561	0.0248218	0.0771441	0.00510617	-0.0341214	-0.0342669	-0.809983	-0.078807	-0.842076	-2.15463	0.142205	-0.116297	0.114877	-2.25877	-0.0125607	-0.761233	-0.130648	0.0387053	-0.296106
PPT diet	100	Post-intervention	0.347995	-0.11925	0.0166537	-0.152493	0.196172	0.249573	-0.138498	0.047277	-0.110191	-0.000461391	-0.792281	0.0806952	-0.208155	-0.0820674	-0.274494	-0.183106	-0.0816699	0.0577585	-0.0161765	-0.192967	-0.223629	-0.802283	0.189352	-0.0408297	-0.102465	-0.412119	0.284795	0.0162455	0.152179	0.0478955	0.112813	0.0136095	0.169585	-0.0152973	-0.861938	-0.203738	-0.644922	-2.18657	-0.0558575	-0.193548	0.0980958	-2.14457	0.0903843	-0.76021	0.162811	-0.0141196	-0.227455
PPT diet	100	Pre-intervention	0.130562	-0.170128	0.0146744	-0.0756677	0.151637	0.28465	0.0419378	-0.0317046	-1.55967	-0.000858529	-0.860553	-0.0830076	-0.144048	-0.491825	-0.180881	-0.107376	-0.249352	0.676971	-0.0792818	-0.164018	-0.104673	-0.844354	0.0502942	0.237448	-0.116965	-0.535973	0.214286	-0.00339221	-0.272709	0.073109	0.115704	0.0163547	0.0214741	0.154234	-0.924566	-0.23713	-0.608012	-2.2096	-0.0361234	-0.25793	0.050925	-2.11367	0.0351605	-1.19559	0.0106187	-0.169224	0.123209
PPT diet	101	Post-intervention	-0.0886505	-0.120258	0.0139766	-0.227276	-0.944013	-0.025471	-0.128394	-0.0552018	0.0545848	-0.00727506	-0.81418	0.0705674	-0.301108	0.213965	-0.544804	0.0175039	-0.0763144	0.130838	-0.139771	-0.0785356	-0.469714	-0.813882	-0.123639	0.0139227	-0.0207929	-0.198994	-0.376289	0.00837279	0.228485	-0.113539	0.0299097	-0.00876678	-0.00532052	-0.00590114	-0.226868	-0.11796	-0.816653	-2.19194	-0.00807455	-0.149419	0.375491	-2.40635	0.351298	-0.680269	-0.169243	-0.0269464	0.298109
PPT diet	101	Pre-intervention	-0.0570306	-0.16786	0.00983491	-0.256705	-0.449186	-0.247566	0.221332	-0.0298894	-0.357399	-0.00852068	-0.83074	0.00691429	-0.374192	-0.154548	-0.507782	0.0525155	-0.0413386	0.459065	-0.100629	-0.00823679	0.454748	-0.773662	-0.00250439	-0.077824	-0.0058291	-0.206891	-0.475986	0.00958676	0.074606	-0.103328	0.12516	-0.0139843	-0.0476061	-0.0335044	-0.621835	-0.103553	-0.725171	-2.15748	-0.0348289	-0.15594	0.402994	-2.24817	0.203907	-0.544081	-0.295432	-0.0459689	0.267787
PPT diet	102	Post-intervention	0.291746	-0.075562	0.010565	0.0413538	0.86112	0.441556	0.652493	-0.0213735	-0.330132	0.00685518	-0.700648	0.30641	-0.121343	0.0966697	-1.02863	-0.0932206	-0.177043	0.0300943	-0.171281	-0.173572	-0.382355	-0.842473	-0.209565	-0.113484	-0.204349	-0.394207	0.189053	0.0135286	0.08442	0.122532	0.0384834	0.0131418	0.0491367	0.0536581	0.182283	-0.124557	-0.842865	-2.16546	0.145593	-0.244436	-0.0436208	-2.06501	0.157984	-0.877351	0.230913	0.184362	0.221932
PPT diet	102	Pre-intervention	0.25782	-0.098151	-0.000620039	0.103465	0.349747	0.561801	0.293612	-0.0699288	-0.225791	0.00564804	-0.891223	-0.00199174	-0.341277	-0.453057	-0.521356	-0.0959258	-0.258349	0.258529	-0.180045	-0.12008	-1.59243	-0.861411	-0.30327	-0.00757617	-0.112555	-0.338803	0.0611657	-0.000760043	-0.00572896	0.0767783	0.109707	0.00909291	0.0493446	0.0860502	-0.365915	-0.123585	-0.748609	-2.18767	-0.0671169	-0.172742	0.0614661	-2.19376	0.11753	-0.804118	0.0683363	0.0969995	0.126854
PPT diet	107	Post-intervention	0.304209	-0.0846193	0.0197551	0.109061	0.140487	-0.196524	0.507352	0.025888	-0.512633	-0.00148367	-0.698352	0.103936	-0.302144	-0.394578	0.429023	-0.026321	-0.107183	0.389258	-0.163915	-0.221015	1.23057	-0.920844	0.0406015	-0.0757141	-0.0322939	-0.546944	0.0691896	0.011002	0.177078	0.0548585	0.159589	0.0233996	0.10545	-0.0960929	-1.40967	-0.148634	-0.649234	-2.16544	0.0368468	-0.0714298	0.195616	-2.10872	0.277357	-0.633713	0.26406	-0.029431	-0.0576705
PPT diet	107	Pre-intervention	-0.00546086	-0.0631471	0.00146056	0.0581415	0.0962365	-0.184329	0.133679	0.0216298	-1.10596	0.00301939	-0.64357	-0.112778	-0.506002	-0.211534	-0.409383	-0.0813663	-0.0749036	0.256052	-0.0951024	-0.0753986	0.249862	-0.906214	-0.00459026	0.023445	0.0557537	-0.446224	-0.0384648	0.00899365	0.0628859	-0.0269108	0.0936992	0.025296	0.0307279	-0.112196	-0.879809	-0.00732929	-0.547494	-2.19061	0.138657	0.0156147	0.301292	-2.14157	0.129858	-1.1077	0.129201	-0.0922731	0.084263
PPT diet	108	Post-intervention	-0.259434	-0.183513	0.0113089	0.180214	0.0406789	0.17337	0.078484	0.0102494	-1.06483	0.0141839	-0.764235	-0.188925	-0.336901	0.410059	-0.0238503	0.090666	0.023447	0.399598	0.00814939	-0.0284747	0.0446804	-0.840064	0.275892	0.0547923	-0.0656156	-0.272331	0.183461	0.00662505	0.210966	-0.0260765	0.0631827	-0.0313262	0.01702	-0.105549	-1.12705	-0.285922	-0.663935	-2.17433	0.184494	-0.14864	0.165274	-2.00029	0.0671562	-0.773518	-0.12469	0.0165269	-0.253881
PPT diet	108	Pre-intervention	-0.157545	-0.17655	0.00116358	0.177452	-0.729346	0.45734	0.344988	-0.00429476	-0.928377	0.00616031	-0.737837	-0.0160347	-0.296106	0.165355	-0.339268	0.0859122	-0.187947	0.447993	0.00119109	-0.124145	0.0957751	-0.77289	0.104718	0.0450935	-0.173455	-0.448079	-0.0332569	0.0109203	-0.226646	0.0222252	0.0160801	0.016623	0.105774	0.0759455	-1.87411	-0.0744362	-0.819	-2.15883	0.246996	-0.03396	0.309337	-2.08659	0.15845	-0.627588	-0.164399	-0.063199	-0.751709
PPT diet	110	Post-intervention	-0.0940077	-0.0770112	0.00380117	-0.03175	0.130371	0.530338	0.445093	0.00382045	-0.681937	0.00192124	-0.864424	0.491628	-0.347794	0.182054	-0.0568481	-0.118992	-0.0155794	-0.112384	-0.0313192	-0.0701986	-0.626347	-0.807432	0.040735	0.0975002	0.0837289	-0.227255	0.118391	0.0158622	0.126414	-0.160961	0.13662	-0.0130739	0.0223711	-0.270279	0.336606	-0.0702372	-0.571486	-2.17779	0.293331	-0.233891	0.271436	-2.259	-0.126376	-1.30969	0.20517	-0.240294	-0.225182
PPT diet	110	Pre-intervention	-0.103537	-0.101525	0.00616083	0.015759	-0.392448	0.178667	0.113254	-0.0752664	-0.777478	0.00421111	-0.956746	0.0845124	-0.356534	0.215533	-0.767003	-0.0210694	-0.167586	0.0310307	-0.134305	-0.0853152	0.137655	-0.770457	-0.0579245	0.0751273	0.144759	-0.122616	-0.153878	0.00896422	0.171693	-0.131257	0.0460416	0.0118447	-0.0810128	-0.0719299	0.317241	-0.0319523	-0.5686	-2.23294	0.0615544	-0.0527645	0.191138	-2.07123	-0.190018	-1.16471	-0.262379	-0.113205	0.334164
PPT diet	112	Post-intervention	-0.116551	-0.164229	0.0265683	0.0516376	0.163353	0.144336	0.233214	-0.070752	-0.841528	0.000246296	-0.847991	-0.00660402	-0.152777	-0.282715	0.0642183	-0.08468	-0.242172	0.654603	-0.092701	-0.129888	-1.02061	-0.838793	0.049732	-0.00329862	-0.209128	-0.485828	-0.0248262	0.0139323	-0.18632	0.020385	0.00469702	0.00984869	-0.0518102	-0.0308941	-0.782302	0.00891963	-0.798369	-2.19095	-0.0672067	-0.215384	0.0989782	-2.22703	0.218158	-1.02402	0.270386	-0.0577614	0.481932
PPT diet	112	Pre-intervention	-0.112332	-0.153812	-0.00793071	-0.123937	-0.22483	-0.155526	0.274475	-0.152578	-0.995666	-0.0120655	-0.789069	0.0341012	-0.557485	-0.612086	-0.337179	-0.121471	-0.210534	0.46542	-0.176534	-0.177916	-0.809084	-0.776194	-0.220687	0.0956548	-0.154879	-0.451523	-0.208949	0.00429852	-0.0846475	0.0126955	-0.0539602	0.0319888	-0.0348446	0.0817687	-1.69481	0.0953421	-0.817918	-2.18583	-0.100441	-0.106907	0.21082	-2.22596	0.0574729	-1.23662	-0.136187	0.0908007	-0.129343
PPT diet	113	Post-intervention	0.238636	-0.0778517	0.0304977	0.029355	-0.267226	0.0768569	-0.127817	0.017969	-1.09935	0.00400636	-0.769331	0.13604	-0.0488583	0.228231	-0.505582	-0.102284	-0.21205	-0.406274	-0.0641848	-0.0865162	0.192008	-0.82561	-0.0440921	0.0826224	0.0778144	-0.341569	0.311036	0.00951001	-0.248898	0.0254943	0.114464	-0.0489069	0.0280197	-0.304434	0.559363	-0.160606	-0.472832	-2.23173	-0.117923	-0.244719	-0.0745378	-2.27321	0.162474	-1.58731	0.151043	-0.123012	0.412982
PPT diet	113	Pre-intervention	-0.0301365	0.0766416	0.0023895	0.403038	-0.0652456	-0.557807	0.203869	0.0208933	0.502452	0.00681281	-0.774635	0.0257496	0.0595893	0.176819	-0.0451181	0.033365	-0.200251	-0.100239	-0.0436031	-0.0793429	-0.467594	-0.864859	-0.0971667	0.139978	0.00307645	-0.180844	0.103024	0.00235634	0.211347	-0.038234	0.00160144	-0.0466788	-0.126654	-0.0732263	0.571907	-0.0908362	-0.612128	-2.1876	-0.052037	-0.166567	0.142252	-2.12499	0.168302	-1.31802	0.0538587	0.166302	0.602985
PPT diet	114	Post-intervention	0.174839	-0.137593	0.0118996	-0.0243832	0.0228196	0.386542	0.144493	0.0480858	-1.77771	0.0031461	-0.626442	0.182593	-0.616943	0.229502	-0.986154	-0.0295442	-0.0466404	0.180589	-0.0339203	-0.014242	-0.975583	-0.844308	0.0121734	0.173901	0.0487024	-0.303674	0.113443	0.015065	0.186741	-0.0320726	0.152023	-0.025731	0.0422634	-0.1795	-0.101985	-0.0794884	-0.466836	-2.19289	0.0440876	-0.0420485	0.2457	-2.31554	0.254925	-1.58048	0.13988	-0.163808	0.243335
PPT diet	114	Pre-intervention	0.251168	-0.133226	0.0190057	0.0957655	-0.352934	0.0278182	-0.0193672	0.0198448	-0.834442	0.00411099	-0.722363	0.105968	-0.433966	0.15353	-0.834383	-0.0351447	-0.0597032	0.473908	-0.0212936	-0.0325812	-0.248594	-0.831911	0.0763779	0.102034	0.107076	-0.268337	0.120788	0.0156544	0.0693648	-0.0156607	0.156613	-0.00362065	0.0173694	-0.219184	0.0346035	-0.186783	-0.495246	-2.17953	-0.132107	-0.231396	0.0877935	-2.07537	0.282358	-0.812521	0.335806	-0.0418111	0.0440655
PPT diet	117	Post-intervention	0.305525	-0.0377227	0.0138487	-0.237205	-0.612914	-0.296985	-0.12258	-0.0639292	-0.0687117	-0.00116733	-0.955505	-0.0402059	-0.219615	-0.398784	0.605183	-0.0253718	-0.133824	-0.410427	-0.143166	0.000827853	-0.422926	-0.80898	0.229443	-0.0790027	-0.0694354	-0.413081	-0.0326515	0.00872264	0.568251	0.0657234	0.0694905	-0.0181505	-0.0108596	-0.184279	-1.316	-0.243461	-0.448167	-2.18611	0.107101	-0.113006	0.169237	-2.07341	-0.04134	-0.77447	0.245091	0.100807	0.0695683
PPT diet	117	Pre-intervention	-0.0357076	-0.159591	0.0125395	-0.259971	-0.604016	-0.0694061	-0.382296	-0.0826703	-1.65174	-0.0083699	-0.94697	-0.031515	-0.289385	-0.110021	-0.0719886	-0.0572895	-0.041445	0.00399272	-0.106174	-0.0374871	0.177457	-0.780835	0.0903364	0.258786	0.00631962	-0.152742	0.234635	0.00463184	-0.416409	-0.0240156	-0.0089007	-0.00750643	0.00826824	-0.194577	-0.45823	-0.150903	-0.930373	-2.22932	0.236589	-0.0790464	0.177492	-1.79526	-0.107655	-1.31663	0.101383	-0.0928668	-0.0829067
PPT diet	121	Post-intervention	0.014063	-0.0976315	0.025558	-0.132294	-0.157339	-0.500666	0.331695	0.0076223	-0.761771	0.000785882	-0.725448	-0.486236	-0.176427	0.331775	0.710887	-0.12152	0.00828262	-0.384273	-0.00270767	-0.0657967	-0.860769	-0.82029	0.324283	0.3265	-0.146662	-0.382531	0.344476	0.0112672	-0.158379	0.00817071	0.219676	-0.0125338	0.0526435	-0.180993	-0.109519	-0.209405	-0.531609	-2.24043	0.0601354	-0.206995	-0.0627191	-1.98406	0.0938099	-0.933805	0.296136	-0.220211	0.135758
PPT diet	121	Pre-intervention	-0.116395	-0.155315	0.0199466	-0.130985	-0.23097	-0.239472	0.358772	-0.0106027	-1.45923	-0.00598766	-0.778614	-0.246776	-0.269728	-0.169512	-0.189929	-0.0856769	-0.0244371	0.238572	-0.0123975	-0.0286914	-0.735351	-0.775103	0.13783	-0.097536	-0.0819643	-0.359328	0.144589	0.00457688	-0.125529	-0.00957714	0.140184	-0.00569111	0.0187576	-0.165868	-0.567821	-0.0024983	-0.628519	-2.19813	0.130073	-0.270357	-0.0036576	-2.09144	0.104618	-0.860848	0.0673469	0.0561852	0.196733
PPT diet	122	Post-intervention	-0.00870095	-0.143928	0.0199831	-0.219291	-0.260172	0.353947	-0.132622	-0.0809949	-1.40924	0.00545948	-0.730214	-0.298253	-0.35319	-0.251354	0.0799444	-0.0179038	0.0052241	0.277014	-0.0351978	-0.321764	-1.38865	-0.927108	0.0311484	-0.06309	-0.318219	-0.207453	0.173317	0.00195441	-0.595571	0.0416781	-0.00979272	-0.0146668	-0.0966349	0.00545391	-0.74872	-0.0874935	-0.636504	-2.20366	0.161682	-0.283451	-0.0193832	-2.15664	0.0264739	-1.07302	0.0374566	0.066506	-0.0342459
PPT diet	122	Pre-intervention	-0.0154876	-0.115781	0.0123151	-0.280624	0.139952	0.288247	0.0914594	-0.0596023	-1.03831	0.00216437	-0.700108	-0.314815	-0.349065	-0.278685	-0.278821	-0.0460214	-0.0245055	0.203697	-0.175765	-0.228077	-0.488688	-0.853349	-0.0352897	0.0104283	-0.212392	-0.34707	-0.0343462	0.00954471	-0.0742268	-0.0385731	0.0804438	-0.00109965	-0.00403727	-0.00903302	-1.0214	-0.143762	-0.6671	-2.18761	0.0256005	-0.160635	0.259967	-2.20771	0.127112	-0.863029	0.263269	0.0831808	-0.27008
PPT diet	123	Post-intervention	-0.0979413	-0.167324	0.00356356	-0.102866	-0.0722279	-0.392845	-0.101141	-0.0357013	-0.482866	0.00135731	-0.905437	-0.42984	-0.161523	-0.206151	-0.515531	-0.13039	-0.254429	0.248224	-0.0470674	-0.263128	-0.388426	-0.856572	0.0870457	-0.162463	-0.14414	-0.547127	0.0722724	0.00103628	0.0705751	0.0706752	0.10623	0.0234972	0.0285829	-0.022631	-1.17029	-0.160796	-0.528186	-2.23799	-0.0482208	-0.20804	-0.0205066	-1.8512	0.0873431	-0.857927	-0.0233514	-0.0523914	-0.238097
PPT diet	123	Pre-intervention	-0.259986	-0.182286	-0.00129932	-0.108587	0.00800947	-0.181152	-0.0233744	-0.0906115	-1.12107	-0.00162566	-0.808343	-0.364513	-0.229636	-0.405966	-0.340987	-0.0478693	-0.183	0.022954	-0.125807	-0.391458	-0.51072	-0.868812	-0.104204	0.130161	-0.0424897	-0.432542	-0.268058	-0.00589229	-0.117914	-0.0118012	0.0403467	0.0132894	-0.000469375	-0.0425684	-1.29514	0.188407	-0.950549	-2.2006	-0.00268433	-0.0348293	0.23808	-2.22173	0.0218519	-1.50792	-0.473697	-0.0185016	-0.237103
PPT diet	125	Post-intervention	0.238322	-0.142889	0.0148937	0.112178	-0.345565	-0.279834	0.214228	0.0298571	-0.535688	0.00213361	-0.762294	0.0730716	-0.26838	0.189679	0.232603	-0.0805556	-0.199678	0.190868	0.00933634	-0.260789	-1.11698	-0.826324	0.00152027	-0.091722	-0.196094	-0.346342	-0.0262527	0.00680187	-0.0904808	0.00100518	0.0979182	0.0101429	0.00314582	0.0314973	-0.619147	-0.0937396	-0.688566	-2.18677	0.0945578	-0.228886	-0.106179	-2.18148	0.226775	-0.5591	0.643031	0.101797	0.250824
PPT diet	125	Pre-intervention	0.0916948	-0.135193	0.0176474	-0.0202704	-0.0645731	-0.0103757	-0.113662	-0.0662615	-1.15131	0.00252363	-0.902038	-0.0365894	-0.213548	0.259894	0.290144	-0.00366017	-0.259025	-0.27881	-0.121094	-0.173572	1.4018	-0.834458	-0.23397	-0.124137	-0.0736862	-0.314432	-0.213282	0.0119009	-0.0823993	0.089043	0.0562806	-0.0025817	-0.0796617	-0.0926652	0.954405	-0.12392	-0.54201	-2.22303	0.033224	-0.198722	-0.0712793	-2.2789	0.0242272	-0.99133	0.120978	-0.0758911	0.198879
PPT diet	126	Post-intervention	0.0661302	0.286833	0.0105056	0.0577749	-0.734612	0.588254	-0.240619	0.0229093	-0.548377	0.00556165	-0.794588	0.317013	0.0313168	0.288998	1.16871	-0.0654351	-0.0208825	-0.373951	-0.105918	-0.096149	0.461343	-0.831674	0.0763928	-0.0198763	-0.0388118	-0.383867	0.19191	0.00263274	-0.021184	0.022971	0.173572	-0.0207125	0.0288328	-0.221769	0.387664	-0.244586	-0.569048	-2.18851	0.190922	-0.215005	0.028801	-2.22369	-0.0724864	-1.29994	0.199887	0.00897261	0.120866
PPT diet	126	Pre-intervention	0.0361693	-0.130298	0.00357285	-0.145705	-0.65227	0.511138	-0.280839	-0.00572247	-1.33805	0.00212389	-0.923008	0.0748499	-0.256822	-0.122315	0.536801	-0.131208	-0.00543094	0.168958	0.0228384	-0.0390569	-0.0227678	-0.753619	0.0067058	-0.032682	-0.128254	-0.625303	-0.0394615	0.00164715	-0.380735	0.0705716	0.0891574	-0.0402248	0.0292537	-0.274329	-0.439683	-0.276408	-0.436248	-2.19095	0.134229	-0.117564	-0.103948	-2.2478	-0.0186407	-1.00371	0.468972	-0.125517	0.117936
PPT diet	128	Post-intervention	0.196789	-0.0478331	0.0307448	0.00545063	-0.312937	0.305689	-0.488929	-0.0898961	-0.732366	0.00482996	-0.876137	0.0750112	-0.131136	-0.00979475	0.289027	-0.0839069	-0.190428	-0.203251	-0.1753	-0.0516452	-0.0598477	-0.790269	-0.0944352	-0.192739	-0.0194588	-0.377466	0.145025	0.00597589	-0.0482068	-0.00327025	0.102724	-0.0437424	-0.0927156	-0.0709664	0.557338	-0.17675	-0.689156	-2.23394	-0.0175372	-0.239646	-0.145581	-2.1195	0.0365659	-0.916914	0.374563	-0.0673917	0.583283
PPT diet	128	Pre-intervention	-0.161407	-0.058169	0.0106916	0.164081	0.178169	-0.0328047	0.358757	-0.024562	-1.60549	0.0121351	-0.730869	-0.0740641	-0.342591	-0.513435	-0.059527	0.0373744	-0.085684	0.59858	-0.0702907	-0.211034	0.222576	-0.847252	0.13119	-0.143382	-0.0975124	-0.414982	-0.141821	0.0139543	-0.0593902	-0.128926	0.121714	0.00166467	0.0633429	0.0561556	-0.923208	-0.00779687	-0.641951	-2.21053	0.0486794	-0.0573361	0.145875	-2.00675	-0.00338329	-1.36244	0.0615836	0.144602	-0.0932578
PPT diet	130	Post-intervention	-0.130112	-0.074719	0.000276298	-0.0356969	-0.45864	0.147758	-0.109964	-0.0514804	-0.994438	-0.00211497	-0.827962	-0.204808	-0.13914	0.377269	0.382168	-0.0696835	-0.108686	-0.0599832	-0.177689	0.00970985	-0.295834	-0.749344	0.0782906	0.0431249	0.0148041	-0.0374923	-0.0560747	0.00615161	0.156986	-0.056138	0.0588385	-0.0175531	-0.029672	-0.196298	0.328459	-0.19306	-0.676812	-2.17213	0.202298	-0.165712	0.252616	-2.20103	-0.0367135	-1.3111	-0.125807	-0.12655	0.153139
PPT diet	130	Pre-intervention	0.254963	-0.0754906	0.00360219	-0.00323668	-1.04227	0.77618	0.00200513	-0.0444128	-0.877918	-0.00302923	-0.807826	0.363538	-0.235151	0.170449	0.493912	0.0121618	-0.197259	-0.0208255	-0.213995	-0.111512	-0.679593	-0.964586	-0.04511	0.0876988	0.0106377	-0.0455848	0.0363226	0.00442267	-0.0585427	-0.00765521	0.124873	-0.011292	-0.0383965	-0.137209	0.651585	-0.16947	-0.663059	-2.17213	0.028351	-0.175416	0.0165618	-2.08813	0.143577	-1.15188	-0.0302565	0.0401306	0.161688
PPT diet	132	Post-intervention	0.623721	-0.0911803	-0.00194827	-0.158955	-0.950072	0.237965	-0.0626799	-0.0670505	0.406556	-0.00379461	-0.960369	0.409296	-0.123434	0.183046	-0.733765	-0.021718	-0.326203	-0.25917	-0.0460995	-0.0390569	-0.856503	-0.840319	-0.140847	0.0129203	0.00455939	-0.260462	0.0175731	-0.00498959	-0.098332	0.176245	-0.00344628	-0.00643589	-0.159462	-0.176785	1.09365	-0.362499	-0.849015	-2.1866	-0.0244626	-0.220534	-0.327773	-2.05558	0.202817	-1.0715	0.438593	0.0736575	0.343433
PPT diet	132	Pre-intervention	0.517871	-0.157005	-0.0102872	0.12274	-0.637788	0.205781	-0.159447	-0.0511739	-0.353951	0.00327716	-0.930745	0.075518	-0.287666	0.609068	-0.743087	-0.019081	-0.249007	-0.617132	-0.147275	0.0122306	-1.1066	-0.8297	-0.10276	0.324366	0.000417191	-0.191311	-0.225294	-0.00631389	0.131229	0.176796	0.0339914	-0.0393419	-0.14689	-0.218816	0.999441	-0.168216	-0.640318	-2.23938	0.0642449	-0.165299	0.135822	-2.25941	0.0862683	-1.03336	-0.211278	0.109785	0.4128
PPT diet	136	Post-intervention	-0.211932	-0.137147	0.00449499	-0.218871	-0.659464	0.211228	-0.107116	-0.101721	-1.17687	-0.00714302	-0.824891	-0.277379	-0.602096	-0.350746	-0.14255	-0.0161164	-0.233133	0.71328	-0.152036	-0.164018	-0.116433	-0.785475	-0.275446	-0.0863472	-0.106494	-0.495307	-0.188651	-0.000724633	-0.181044	-0.0376592	0.041943	-0.00103865	0.0173446	-0.0287916	-0.200622	0.0711144	-0.537502	-2.23651	-0.110061	-0.0719264	0.201703	-2.08551	0.0703165	-1.19509	-0.172039	-0.0826359	0.224511
PPT diet	136	Pre-intervention	-0.233938	-0.181191	0.00243711	-0.0256922	-0.865387	-0.123543	-0.323547	-0.0474773	-1.30268	-0.00452136	-0.688687	-0.328585	-0.436579	-0.392467	0.201667	0.0635181	-0.186843	0.778809	-0.153601	0.0585232	0.116915	-0.791113	-0.14807	-0.162867	-0.0845553	-0.231209	-0.382347	-0.00510776	-0.103681	-0.0713182	0.0325716	-0.0456469	-0.0422629	0.0640144	0.202892	0.130324	-0.506876	-2.22979	-0.100503	-0.0436853	0.249477	-2.24208	0.0636802	-1.25968	-0.113916	-0.144235	0.282095
PPT diet	139	Post-intervention	0.165565	-0.100246	0.0107842	-0.0692224	-0.0605557	0.975238	0.462166	-0.0832975	-0.109423	-0.0120552	-0.719387	0.168778	-0.162078	0.587866	-0.272095	-0.163709	-0.0563456	0.680626	-0.220719	0.144162	-1.31816	-0.833543	-0.0242757	-0.00219298	-0.0910656	-0.541784	-0.00872816	0.0131916	0.232784	-0.0848746	0.140369	-0.025081	0.0712753	0.0414934	-0.374462	-0.0316482	-0.617249	-2.1769	0.0830793	-0.211501	0.138584	-1.84606	0.282606	-1.1874	-0.0614609	0.0847418	0.0408481
PPT diet	139	Pre-intervention	0.204394	-0.100648	0.000186959	-0.222452	-0.259687	1.07054	0.224484	-0.0500938	0.13447	-0.00687769	-0.835819	0.185193	-0.0330602	0.590809	-0.396914	0.0137907	-0.0645774	0.639125	-0.0159513	-0.137451	0.82976	-0.80713	-0.207723	0.0570363	-0.0327737	-0.45796	0.0172883	-0.00203554	0.189957	-0.0592172	0.0755638	-0.0138645	0.0598268	0.0352611	-0.443012	-0.0429958	-0.659858	-2.15116	-0.0425848	-0.141468	0.102697	-2.01282	0.264737	-0.992926	-0.0629406	0.0249069	0.110486
PPT diet	142	Post-intervention	-0.0963416	-0.198016	0.0082728	-0.164825	0.0597249	-0.232379	0.220822	-0.00415933	-1.56244	-0.00841925	-0.854105	-0.0187414	-0.426918	-0.567239	-0.523908	-0.0192566	-0.117183	0.665623	0.0206072	-0.00891359	-0.271816	-0.748105	-0.12057	0.101324	-0.0221564	-0.394124	-0.160764	0.0112804	0.030156	-0.0507006	0.125042	0.0373029	0.200941	-0.0920369	-1.33835	0.166214	-0.770498	-2.24054	-0.0141826	-0.0203379	0.242926	-1.89262	0.0622614	-1.36641	-0.0917116	-0.177511	-0.167045
PPT diet	142	Pre-intervention	-0.0257456	-0.12828	0.00833991	-0.0113223	0.228298	-0.157773	0.371199	-0.00435908	-1.25536	0.0020971	-0.866705	0.0556676	-0.277633	-0.569407	-0.0540074	-0.115838	-0.137022	0.355737	-0.0843079	-0.138888	0.396444	-0.837041	0.0101672	-0.0284111	0.0188813	-0.507056	0.0647942	0.00617486	0.0371814	-0.0225801	0.100029	0.0230353	0.0504942	-0.152613	-1.26285	-0.079282	-0.689027	-2.23496	0.0479414	-0.163275	0.169223	-2.08866	0.0573543	-1.37437	-0.0804751	-0.131843	-0.367457
PPT diet	150	Post-intervention	-0.216845	-0.145404	0.00331661	0.00728957	0.171309	0.00468429	0.308512	0.0171968	-1.80422	0.00513372	-0.633514	-0.213553	-0.323027	-0.220712	-1.35629	0.00161979	-0.0121888	-0.0879488	-0.144743	-0.174528	-1.64267	-0.799482	0.100664	0.0924183	-0.0561638	-0.31317	-0.0672194	0.013359	0.0953946	0.0044564	0.0807308	0.0117913	0.130074	-0.101741	-0.9567	-0.0266989	-0.712922	-2.22519	0.0728395	-0.109008	0.233509	-2.20495	0.0374485	-1.58991	-0.190191	-0.136308	0.0670653
PPT diet	150	Pre-intervention	-0.131067	-0.166689	0.00272966	-0.194896	0.538143	0.074458	0.142223	0.00656308	-1.52436	-0.00718347	-0.694553	-0.234002	-0.492476	-0.554831	-1.04832	-0.00958706	-0.128541	0.130689	-0.0416117	-0.172136	-0.208809	-0.77338	-0.15493	0.158486	-0.125967	-0.321194	-0.275247	0.00721695	-0.0336027	-0.00820302	0.103854	0.0417178	0.105097	0.0152457	-1.69117	0.10996	-0.645895	-2.21253	-0.0277289	-0.0811654	0.305879	-2.11275	0.0493993	-1.31309	-0.264152	-0.136064	-0.128225
PPT diet	158	Post-intervention	-0.122617	-0.111627	0.00161314	0.0375083	-0.42913	0.230094	-0.0539674	-0.0305158	-1.50725	0.00511157	-0.728548	-0.116559	-0.215413	-0.311566	-0.391362	-0.00448198	-0.0850364	0.346599	-0.154541	0.00768699	-0.547707	-0.910558	0.0434268	-0.0281388	-0.101816	-0.438028	0.16707	0.000390892	-0.403518	0.0277591	0.0768462	0.000216048	0.0383248	0.0279153	-0.913975	-0.0253563	-0.736529	-2.18213	0.0462268	-0.115197	0.320212	-2.16232	0.146845	-1.04165	-0.0967098	-0.00797079	-0.175939
PPT diet	158	Pre-intervention	-0.239131	-0.145811	0.00428289	0.0599128	-0.615875	0.0931796	0.520593	-0.0374462	-1.47611	0.00177431	-0.795198	-0.110018	-0.380976	-0.529907	0.19037	0.00501815	0.0154923	0.398902	-0.149435	-0.111512	-0.399185	-0.816795	-0.0561005	0.0435401	-0.206849	-0.552005	0.241522	-0.00431644	-0.324213	0.00946972	-0.0201861	0.00679871	0.0284048	0.0322668	-0.877897	-0.116444	-0.907795	-2.18967	0.175652	-0.128732	0.170518	-1.85285	-0.111983	-0.937885	0.28517	-0.0223987	-0.362681
PPT diet	159	Post-intervention	0.414659	-0.128916	0.0145485	-0.0258583	0.341551	0.401236	0.039041	-0.0854545	-0.334794	0.00901391	-0.794302	-0.071649	-0.0658206	0.0727471	-0.469016	0.0128469	-0.19557	-0.31489	-0.153411	-0.00999175	-2.11682	-0.835392	0.00184198	-0.0197747	0.0318074	-0.348806	-0.0502677	0.00463307	0.140539	0.0869823	0.0738713	-0.0259706	-0.105923	-0.251068	0.425042	-0.19574	-0.493602	-2.19776	-0.0730371	-0.312822	-0.141492	-2.00573	0.0702666	-1.0181	-0.0795101	0.0539678	0.431041
PPT diet	159	Pre-intervention	0.128028	-0.111779	0.016311	0.0670694	0.799172	0.736211	-0.128359	-0.055063	-1.02386	0.00768607	-0.809735	0.00804841	-0.192514	-0.337337	-0.534942	-0.0361216	-0.235495	0.446494	-0.127807	-0.173572	-0.775124	-0.866094	0.0356517	0.372198	-0.104468	-0.468975	-0.260465	0.0049555	0.0899206	0.0667404	0.0791126	0.028057	0.153249	-0.143922	-0.573648	-0.165732	-0.52434	-2.19824	0.0177211	-0.196503	0.097554	-2.23303	0.0274121	-1.12969	-0.0359572	0.122758	-0.00548458
PPT diet	164	Post-intervention	0.169547	-0.038565	0.00723625	0.181997	-0.852534	0.416833	-0.164959	-0.0791531	-1.49446	0.00915183	-0.909755	0.149358	0.237576	0.257296	-0.377532	-0.131969	-0.133299	0.00438096	-0.0606865	0.0316786	-0.521523	-0.812579	-0.0638351	0.00858092	0.0866424	-0.245906	0.116041	-0.00211436	-0.239785	0.0473226	0.0210455	-0.0505952	0.017635	-0.212995	0.999322	0.145867	-0.538498	-2.22467	0.132102	-0.283737	-0.000465701	-2.25578	-0.0742892	-1.21616	-0.048913	-0.233958	0.146465
PPT diet	164	Pre-intervention	0.457048	-0.0609924	0.0393565	0.106632	-0.667497	0.309161	-0.173306	-0.0971138	-0.67718	0.0130467	-1.05413	0.0851178	0.157877	0.211269	0.828473	-0.0118874	-0.178374	-0.206811	-0.0717054	0.106084	-0.448687	-0.791906	-0.0538091	-0.0622931	-0.0749323	-0.301591	0.101224	-0.0077081	-0.0216845	0.089347	0.0228604	-0.0417734	-0.0270502	-0.135978	1.05839	0.0930339	-0.621633	-2.22982	0.00210706	-0.217102	-0.162208	-2.36476	0.034584	-1.2342	0.257083	-0.00270172	0.517423
PPT diet	165	Post-intervention	0.0504616	-0.133182	0.00871456	-0.110968	-0.478948	0.600954	0.858406	-0.0733434	-0.0286877	-0.00313945	-0.882583	-0.0313826	-0.260112	0.409311	0.324542	0.0178291	-0.0287033	0.177664	-0.143666	-0.0976137	-0.0508208	-0.796707	-0.147803	-0.0195173	-0.154808	-0.454239	0.0212982	-0.00532503	0.216707	0.0383843	0.0449745	0.0166755	-0.00808027	-0.0184028	-0.137846	-0.21364	-0.832131	-2.24189	-0.0824062	-0.317289	-0.152918	-2.11586	0.0697017	-0.559115	-0.0890795	0.156496	0.0493076
PPT diet	165	Pre-intervention	0.0107856	-0.0993474	-0.00486861	-0.124434	-0.278195	-0.42839	0.798185	-0.104031	-1.19511	-0.00578208	-0.825022	0.0538186	-0.587967	-0.50744	-0.867045	0.017301	-0.240992	0.294059	-0.128797	-0.284353	0.680302	-0.837395	-0.232975	-0.0815866	-0.230444	-0.445999	-0.129003	-0.00946757	0.000323085	-0.00553786	-0.0249647	0.0380152	-0.0298489	0.0644739	-1.54396	-0.166246	-0.863292	-2.15836	-0.0489533	-0.155061	0.205903	-2.00212	0.0997818	-0.616381	-0.268323	0.133555	-0.426282
PPT diet	170	Post-intervention	-0.220075	-0.171961	0.0100743	0.120047	0.303049	-0.133301	0.242187	0.00209347	-2.37161	0.0112126	-0.808068	-0.120021	-0.509622	0.112849	-0.243135	-0.0139399	-0.125645	0.291664	-0.0310587	-0.208246	-0.627285	-0.934266	0.146874	0.214243	-0.136348	-0.538065	-0.284699	0.0127382	-0.0272049	-0.0617719	0.189279	-0.0396391	0.142033	-0.202018	-0.437528	-0.141288	-0.680531	-2.23841	0.346335	-0.187662	0.308373	-2.15255	0.121311	-0.963658	-0.200887	-0.244265	-0.140546
PPT diet	170	Pre-intervention	-0.0951018	-0.126574	0.0235124	0.012318	-0.587664	0.218189	-0.0780075	-0.0327915	-1.7623	-0.00080252	-0.821442	-0.0832396	-0.00069106	0.321249	-0.150468	-0.107704	-0.224009	0.0987837	-0.111085	-0.323682	-1.43536	-0.892748	0.112607	0.0218205	0.0454235	-0.285074	-0.0216825	0.00308973	0.0863356	-0.0329857	0.127145	-0.0320551	-0.0160947	-0.244085	0.0146382	-0.115339	-0.563059	-2.24058	0.120493	-0.351938	0.193885	-2.32532	0.194917	-1.01672	-0.0745378	-0.0904299	0.334244
PPT diet	175	Post-intervention	0.168323	-0.121443	0.0165694	0.26782	0.061358	0.520071	0.0880419	-0.0476312	-0.906564	0.00953428	-0.757867	0.390416	-0.154977	-0.224073	-0.106631	0.0100199	-0.147382	0.289884	0.0283423	-0.0374871	-0.90914	-0.809655	-0.0812481	-0.00572014	-0.0500054	-0.145618	0.0141365	0.00210433	0.0919742	0.0337935	0.0764201	0.00222915	0.0285247	0.00512283	-0.13017	0.0264079	-0.688668	-2.16763	0.105325	-0.258078	-0.0143757	-2.18977	0.200812	-1.37146	0.243803	-0.0500018	-0.0991278
PPT diet	175	Pre-intervention	-0.259487	0.0218592	0.00231694	0.414224	-0.128201	0.195624	-0.89841	0.0215718	-0.474563	0.00231171	-0.671304	-0.105511	-0.293178	-0.379005	-0.0895292	0.0565396	-0.0800276	0.160885	0.12294	-0.0981798	0.423805	-0.917327	-0.0886136	0.0884521	-0.1126	-0.305742	-0.284608	-0.000180043	-0.0104789	0.0286555	0.108929	-0.0133748	0.070425	-0.0366137	-0.725894	0.109817	-0.660622	-2.23949	0.106076	-0.037259	0.286986	-2.34842	0.10645	-1.26467	0.228979	0.120269	-0.329678
PPT diet	176	Post-intervention	0.358709	-0.150008	-0.00924823	0.0941883	-0.0790743	0.594592	-0.260741	-0.00226083	0.194338	0.00248069	-0.834586	0.445133	0.0363381	-0.0597288	0.276253	0.0133016	-0.118478	0.50121	0.144877	0.250939	-0.698244	-0.783529	0.143951	-0.0322389	-0.0932075	-0.346137	0.158816	0.00867349	0.12712	0.131441	0.105191	0.003696	0.0684009	-0.0881102	-0.324839	-0.134789	-0.621736	-2.16823	0.0823033	-0.157412	-0.15682	-2.36167	0.0747123	-0.933549	0.534303	0.0429748	-0.0260437
PPT diet	176	Pre-intervention	0.17487	0.0515924	0.00472187	0.18292	-0.26653	0.705349	-0.223081	0.00495445	0.950727	-0.00116902	-0.905501	0.351966	0.0565199	0.311844	0.672611	0.152554	-0.138519	0.535432	0.0544048	0.13857	-0.367407	-0.670638	-0.0038874	-0.0410696	-0.130192	0.129455	-0.0954045	0.00251906	0.469905	0.0510574	0.101474	0.00982243	-0.000757858	-0.0278425	-0.318898	-0.196197	-0.539417	-2.16944	0.146382	-0.0520946	-0.108561	-2.3075	-0.0499864	-0.490479	0.451319	0.124262	0.0693095
PPT diet	178	Post-intervention	0.0176561	-0.123174	-0.024364	0.087986	-0.436888	0.0319242	-0.802445	-0.050608	-1.21363	0.00547379	-0.862235	-0.0290723	-0.265083	0.509798	-0.567145	-0.00505756	-0.2302	-0.206409	-0.176865	-0.120425	1.15491	-0.778212	-0.0203485	-0.0272192	0.0300505	-0.260612	-0.152896	0.00719092	-0.121178	-0.0318693	0.0486317	-0.0273186	-0.0792115	-0.171919	1.40992	0.0737679	-0.88011	-2.22958	0.203102	-0.22943	-0.0315675	-1.97084	0.00236681	-1.39332	0.0447268	0.0212856	0.380698
PPT diet	178	Pre-intervention	0.0403521	-0.164108	-0.0291908	0.045642	-0.937805	-0.0582276	0.00028018	-0.0471008	-1.57503	0.00358029	-0.770498	-0.0199237	-0.245224	0.2617	-0.351653	0.00979238	-0.240573	0.191823	-0.232826	-0.140596	0.221888	-0.810508	-0.026477	0.11418	-0.0158637	-0.185101	-0.177789	0.0123598	-0.199335	-0.00974087	0.0212555	-0.0452301	-0.0651076	-0.0934419	1.2162	0.0205409	-0.890381	-2.22518	0.200881	-0.208688	-0.0834035	-1.98565	0.0785743	-1.41162	0.418136	0.0546895	0.405146
PPT diet	179	Post-intervention	0.237335	-0.0417302	0.0110114	-0.0972818	0.075888	-0.182655	0.268546	0.00180886	0.363848	0.00866975	-0.806705	0.0287497	-0.119307	0.108744	0.191435	-0.0357436	-0.031162	-0.0645324	-0.00262884	-0.0357667	-0.586928	-0.831129	0.133638	-0.0506729	-0.102958	-0.303331	-0.0850524	0.00679071	0.345412	0.09103	0.0822271	-0.00324301	0.0793027	-0.142199	-0.531396	-0.233186	-0.699968	-2.16528	0.285209	-0.173268	0.0473224	-2.36116	0.194825	-0.948132	-0.0550222	0.15873	0.170538
PPT diet	179	Pre-intervention	0.0139003	-0.148468	0.0081262	0.0148554	-0.399367	0.285461	0.295232	0.00094244	-1.02232	-0.00828212	-0.836395	-0.215537	-0.00768805	0.155786	-0.918224	-0.107478	-0.0545507	0.20214	-0.0119278	-0.155233	-0.173828	-0.798059	0.0575589	-0.0536937	0.0334599	-0.360479	0.0115932	0.00635144	0.00339276	0.0925592	0.135159	0.0013902	0.0604308	-0.226831	-0.341204	-0.0772335	-0.87889	-2.20132	-0.0230723	-0.272561	-0.0294769	-2.07388	0.00889915	-1.36043	-0.144749	-0.0145228	-0.224575
PPT diet	182	Post-intervention	0.359806	-0.172435	0.00942619	0.12173	0.498883	0.00101509	0.453749	0.0401167	-1.22785	0.00942922	-0.849101	0.145816	-0.242805	0.545898	0.0942276	-0.143701	-0.0191032	0.229649	0.0321393	-0.117989	-1.40156	-0.858521	0.192214	-0.104428	-0.0879732	-0.436844	-0.081179	0.0119304	0.100515	0.0907186	0.087046	0.029552	0.0841391	-0.0504451	-0.759429	-0.188959	-0.979896	-2.21737	0.078126	-0.187398	0.05369	-2.10804	0.248896	-0.746932	0.0173706	-0.0220558	0.161655
PPT diet	182	Pre-intervention	0.417943	-0.191173	0.00298614	0.10006	0.175801	0.55705	-0.0603125	0.0140926	-1.33451	0.0142035	-0.873468	0.131624	-0.280042	-0.0328974	0.202332	-0.0852441	-0.12138	0.211651	-0.0284436	-0.0634845	-0.460344	-0.841645	0.110756	-0.0476387	-0.122891	-0.311193	-0.00959798	0.012502	-0.012138	0.102418	0.10709	0.0237846	0.0754142	-0.069249	-0.338186	-0.14789	-0.730315	-2.18841	-0.0402657	-0.187798	-0.0551068	-2.24812	0.16157	-0.767301	0.176536	-0.0569064	0.239837
PPT diet	183	Post-intervention	0.0458695	-0.138187	0.00260346	0.200372	-0.402941	0.0911506	0.740054	-0.0247679	0.0563005	0.00673252	-0.857249	0.0862029	-0.361807	-0.10293	-0.178646	-0.052749	0.0322906	0.468744	-0.170897	-0.607441	-0.908737	-0.832359	0.0122989	0.0468883	-0.208143	-0.447132	0.151	0.0015006	0.134514	0.0570909	0.0159215	0.0269404	-0.0134515	0.0189246	-0.651013	-0.243222	-0.807665	-2.15397	0.156352	-0.311505	0.0648192	-2.12121	0.147748	-0.272267	0.549814	0.24623	-0.214154
PPT diet	183	Pre-intervention	0.0880145	-0.152279	0.00719622	0.10657	-0.445135	0.0470953	0.316828	-0.0692876	-0.606679	0.0103971	-0.873615	0.0783317	-0.387505	-0.0549813	-0.223145	-0.00111633	-0.17848	0.54108	-0.166005	-0.607441	-0.775271	-0.855991	-0.28208	-0.0223799	-0.226561	-0.408754	-0.140595	-0.0148147	0.159249	0.0958987	-0.0514552	0.0282009	0.012731	0.113122	-0.487227	-0.176937	-0.596102	-2.17667	0.00111426	-0.150042	-0.0750492	-2.02243	-0.320766	-0.507749	0.457852	0.183372	-0.148929
PPT diet	192	Post-intervention	-0.234251	-0.154885	0.00225549	0.0417047	0.000348229	-0.20983	0.122117	0.0208882	-1.70347	0.0010323	-0.765749	-0.326515	-0.202928	-0.187022	-1.07603	-0.123854	-0.0326739	-0.236656	-0.113373	-0.0875349	0.160176	-0.795547	-0.0239422	0.177024	0.0332339	-0.353666	-0.10502	0.00773011	0.0796063	-0.0548549	0.173935	-0.0317085	0.101241	-0.274762	-1.11797	-0.0449838	-0.808152	-2.21795	0.200135	-0.140976	0.255915	-2.25192	-0.0392471	-1.02365	-0.189271	0.0324205	-0.405462
PPT diet	192	Pre-intervention	-0.178509	-0.127884	0.0152635	-0.0448327	-0.378347	0.0656806	0.230054	-0.00364669	-1.57785	0.00326961	-0.796146	-0.191515	-0.241216	-0.0160346	-0.761703	-0.137613	-0.0373539	-0.452891	-0.0916197	-0.0724837	-0.153465	-0.838827	-0.102065	0.147639	0.0151862	-0.232672	0.021851	0.00250502	-0.116475	-0.0018981	0.0841413	-0.0214607	0.0597586	-0.33619	-0.606086	-0.0366449	-0.800265	-2.21957	-0.0236262	-0.234519	0.173334	-2.27773	-0.173098	-0.684461	-0.178916	0.0884599	-0.219705
PPT diet	199	Post-intervention	-0.0547493	-0.176984	0.0109263	-0.0665571	-0.13479	-0.00367421	-0.185515	-0.0060297	-1.33994	0.00400479	-0.834844	-0.00199799	-0.216738	-0.0605931	-0.246927	-0.0549744	-0.120687	-0.580706	0.00105724	-0.256274	-0.444083	-0.834137	0.0708166	-0.0737648	-0.0565661	-0.225894	0.242108	0.00263907	-0.0745263	0.0516115	0.126387	-0.0144284	0.015128	-0.2131	-0.164253	-0.086911	-0.638759	-2.2014	-0.0345268	-0.213913	0.0752982	-2.40196	0.0416155	-1.32315	0.112201	0.049181	0.205303
PPT diet	199	Pre-intervention	-0.0200979	-0.188725	0.00456182	-0.212558	-0.151987	-0.222922	0.447273	-0.0108526	-1.70382	-0.00912895	-0.790913	0.0427513	-0.21053	-0.219509	-0.864932	0.0633094	0.000364903	-0.103819	-0.111429	-0.162077	-0.0369578	-0.748086	-0.148629	0.0794558	0.12226	-0.268241	0.112503	-0.00537265	0.152779	0.00742119	0.0624377	-0.000101137	-0.014089	-0.134108	-0.748232	0.0762376	-0.581302	-2.15259	0.239517	-0.167585	0.142843	-2.27354	-0.0391613	-1.06471	0.0684919	0.103987	0.110123
PPT diet	200	Post-intervention	0.364392	-0.035785	0.013718	0.00764563	0.136022	0.118361	-0.415693	-0.074061	-0.662319	-0.000297028	-0.948524	0.0787815	-0.0322365	0.989245	-0.942274	-0.183082	0.0664966	-0.674276	-0.131257	-0.0183883	-0.539874	-0.947308	0.055859	0.0635015	-0.141495	-0.507853	0.126772	0.00173838	-0.0420043	0.0799002	0.116807	-0.0376839	0.0286921	-0.288358	0.446785	-0.177461	-0.63168	-2.19508	0.0257602	-0.229063	-0.0206458	-2.31812	0.177201	-1.33555	0.337115	-0.0476894	0.355526
PPT diet	200	Pre-intervention	0.0183191	-0.092032	0.0146476	0.0384681	-0.349174	0.14386	-0.763784	-0.0230861	-1.93158	-0.000900465	-0.869027	0.0784988	-0.0786539	0.2022	-1.3399	0.0490864	-0.0978575	-0.00145426	-0.156947	-0.0809712	-0.520815	-0.91536	0.153284	0.100918	-0.0153377	-0.204783	-0.168991	-0.00212172	-0.0948412	0.00929488	0.116755	-0.0227804	-0.00225676	-0.133608	-0.104929	-0.0871058	-0.689486	-2.18629	0.0888138	-0.183702	0.126398	-2.21706	0.111475	-1.61769	0.000966423	-0.0568336	0.361699
[truncated: 827 more columns]
