# Supplementary material for: Impact of dietary interventions on pre-diabetic oral and gut microbiome, metabolites and cytokines
Source: Nat Commun. 2023 Sep 4;14:5384. doi: 10.1038/s41467-023-41042-x (PMC10477304; doi:10.1038/s41467-023-41042-x)
Supplement: Supplementary file 7 — Supplementary Dataset 4 [file 41467_2023_41042_MOESM7_ESM.xlsx]

## Sheet: sheet guide
Each sheet contains the genetic dissimilarity and strain replacements between the 'pre' and 'post' intervention samples
Type of features
Gut strains
Oral strains

## Sheet: gut strains
Species	Participant ID	Diet	Genetic dissimilarity	Strain replacement
SGB_10064	52	PPT diet	5e-05	FALSE
SGB_10064	196	MED diet	5e-05	FALSE
SGB_10068	5	PPT diet	0.000280723	FALSE
SGB_10068	12	PPT diet	0.0112653	TRUE
SGB_10068	21	PPT diet	0.00126987	FALSE
SGB_10068	33	PPT diet	0.0049274	TRUE
SGB_10068	38	PPT diet	5e-05	FALSE
SGB_10068	42	MED diet	0.00201349	TRUE
SGB_10068	52	PPT diet	0.000168317	FALSE
SGB_10068	70	PPT diet	0.00642216	TRUE
SGB_10068	79	MED diet	0.0040446	TRUE
SGB_10068	141	MED diet	0.00343729	TRUE
SGB_10068	196	MED diet	5e-05	FALSE
SGB_1024	12	PPT diet	5e-05	FALSE
SGB_1024	52	PPT diet	5e-05	FALSE
SGB_1024	74	PPT diet	5e-05	FALSE
SGB_1024	95	MED diet	5e-05	FALSE
SGB_1024	98	PPT diet	5e-05	FALSE
SGB_1024	105	MED diet	5e-05	FALSE
SGB_1024	123	PPT diet	5e-05	FALSE
SGB_13947	76	MED diet	5e-05	FALSE
SGB_13947	124	MED diet	5e-05	FALSE
SGB_13952	132	PPT diet	0.000159158	FALSE
SGB_13972	28	MED diet	5e-05	FALSE
SGB_13972	148	MED diet	5e-05	FALSE
SGB_13976	7	MED diet	5e-05	FALSE
SGB_13976	21	PPT diet	0.0141109	TRUE
SGB_13976	43	MED diet	5e-05	FALSE
SGB_13976	56	MED diet	5e-05	FALSE
SGB_13976	64	PPT diet	5e-05	FALSE
SGB_13976	75	MED diet	5e-05	FALSE
SGB_13976	76	MED diet	0.00101679	FALSE
SGB_13976	81	PPT diet	5e-05	FALSE
SGB_13976	91	PPT diet	0.0016777	FALSE
SGB_13976	95	MED diet	5e-05	FALSE
SGB_13976	98	PPT diet	5e-05	FALSE
SGB_13976	133	MED diet	5e-05	FALSE
SGB_13977	4	PPT diet	5e-05	FALSE
SGB_13977	115	MED diet	5e-05	FALSE
SGB_13981	113	PPT diet	5e-05	FALSE
SGB_13982	164	PPT diet	0.000105387	FALSE
SGB_13982	176	PPT diet	0.000111021	FALSE
SGB_13983	139	PPT diet	5e-05	FALSE
SGB_13983	153	MED diet	0.000113362	FALSE
SGB_13997	3	PPT diet	9.70576e-05	FALSE
SGB_13997	47	MED diet	5e-05	FALSE
SGB_13997	101	PPT diet	5e-05	FALSE
SGB_13998	91	PPT diet	5.71124e-05	FALSE
SGB_14005	200	PPT diet	5e-05	FALSE
SGB_14007	91	PPT diet	5e-05	FALSE
SGB_14007	162	MED diet	5e-05	FALSE
SGB_14017	76	MED diet	5e-05	FALSE
SGB_14017	133	MED diet	0.000234067	FALSE
SGB_14022	113	PPT diet	5e-05	FALSE
SGB_14022	153	MED diet	7.13063e-05	TRUE
SGB_14025	60	MED diet	0.000153729	FALSE
SGB_14027	77	PPT diet	5e-05	FALSE
SGB_14027	167	MED diet	0.000119871	FALSE
SGB_1404	12	PPT diet	5e-05	FALSE
SGB_1404	16	MED diet	5e-05	FALSE
SGB_1404	68	MED diet	5.30204e-05	FALSE
SGB_1404	69	MED diet	5e-05	FALSE
SGB_1404	74	PPT diet	5e-05	FALSE
SGB_1404	96	MED diet	5e-05	FALSE
SGB_1404	101	PPT diet	5e-05	FALSE
SGB_1404	135	MED diet	5e-05	FALSE
SGB_1404	196	MED diet	0.000145836	FALSE
SGB_14041	24	MED diet	5e-05	FALSE
SGB_14041	175	PPT diet	0.000176336	FALSE
SGB_14042	28	MED diet	5e-05	FALSE
SGB_14042	51	MED diet	5e-05	FALSE
SGB_14042	77	PPT diet	0.000217069	TRUE
SGB_14042	126	PPT diet	5e-05	FALSE
SGB_14042	132	PPT diet	5e-05	FALSE
SGB_14043	155	MED diet	5e-05	FALSE
SGB_14050	133	MED diet	0.000152608	FALSE
SGB_14075	43	MED diet	5e-05	FALSE
SGB_14075	77	PPT diet	5e-05	FALSE
SGB_1408	30	MED diet	0.000135783	FALSE
SGB_1408	56	MED diet	5e-05	FALSE
SGB_1408	66	PPT diet	5e-05	FALSE
SGB_1408	71	MED diet	0.000115964	FALSE
SGB_1408	76	MED diet	0.000292537	FALSE
SGB_1408	79	MED diet	6.15252e-05	FALSE
SGB_1408	139	PPT diet	0.000145556	FALSE
SGB_1408	141	MED diet	5e-05	FALSE
SGB_1408	146	MED diet	5e-05	FALSE
SGB_1408	148	MED diet	5e-05	FALSE
SGB_1408	175	PPT diet	5e-05	FALSE
SGB_14109	55	MED diet	8.54584e-05	FALSE
SGB_14110	124	MED diet	5e-05	FALSE
SGB_14114	15	MED diet	5e-05	FALSE
SGB_14114	25	PPT diet	5e-05	FALSE
SGB_14114	28	MED diet	5e-05	FALSE
SGB_14114	95	MED diet	5e-05	FALSE
SGB_14114	115	MED diet	5e-05	FALSE
SGB_14114	141	MED diet	0.000288386	FALSE
SGB_14114	153	MED diet	5e-05	FALSE
SGB_14114	178	PPT diet	5e-05	FALSE
SGB_14114	187	MED diet	5e-05	FALSE
SGB_14114	195	MED diet	5e-05	FALSE
SGB_14136	148	MED diet	0.000104167	FALSE
SGB_14136	178	PPT diet	5e-05	FALSE
SGB_14137	79	MED diet	5e-05	FALSE
SGB_14138	157	MED diet	7.75354e-05	FALSE
SGB_14151	195	MED diet	5e-05	FALSE
SGB_1416	197	PPT diet	5e-05	FALSE
SGB_14177	195	MED diet	0.00215739	TRUE
SGB_14190	133	MED diet	0.000221943	FALSE
SGB_14193	76	MED diet	0.00012089	FALSE
SGB_14193	88	MED diet	5.42692e-05	FALSE
SGB_14193	113	PPT diet	0.0001281	FALSE
SGB_14205	88	MED diet	0.000351576	FALSE
SGB_14208	88	MED diet	0.000271034	FALSE
SGB_14209	7	MED diet	0.000122745	FALSE
SGB_14209	27	PPT diet	6.70151e-05	FALSE
SGB_14209	41	MED diet	5e-05	FALSE
SGB_14209	76	MED diet	0.000534671	FALSE
SGB_14209	79	MED diet	0.000114913	FALSE
SGB_14209	133	MED diet	5e-05	FALSE
SGB_14209	153	MED diet	5e-05	FALSE
SGB_14209	155	MED diet	5e-05	FALSE
SGB_14209	178	PPT diet	5e-05	FALSE
SGB_14209	187	MED diet	0.000154366	FALSE
SGB_14210	133	MED diet	5e-05	FALSE
SGB_14222	24	MED diet	5e-05	FALSE
SGB_14222	47	MED diet	5e-05	FALSE
SGB_14222	64	PPT diet	5e-05	FALSE
SGB_14222	68	MED diet	5e-05	FALSE
SGB_14222	115	MED diet	5e-05	FALSE
SGB_14222	200	PPT diet	5e-05	FALSE
SGB_14230	27	PPT diet	5e-05	FALSE
SGB_14230	76	MED diet	5e-05	FALSE
SGB_14230	148	MED diet	5e-05	FALSE
SGB_14230	157	MED diet	5e-05	FALSE
SGB_14232	43	MED diet	5e-05	FALSE
SGB_14232	88	MED diet	5e-05	FALSE
SGB_14235	7	MED diet	5e-05	FALSE
SGB_14237	27	PPT diet	5e-05	FALSE
SGB_14237	187	MED diet	5e-05	FALSE
SGB_1424	44	MED diet	7.65287e-05	FALSE
SGB_1424	47	MED diet	5e-05	FALSE
SGB_14243	41	MED diet	5e-05	FALSE
SGB_14243	76	MED diet	0.000125219	FALSE
SGB_14247	200	PPT diet	5e-05	FALSE
SGB_14248	77	PPT diet	6.85955e-05	FALSE
SGB_14248	133	MED diet	0.000114334	FALSE
SGB_14263	153	MED diet	0.000261626	FALSE
SGB_14263	178	PPT diet	0.0001532	FALSE
SGB_1429	16	MED diet	5e-05	FALSE
SGB_1430	24	MED diet	5.56836e-05	FALSE
SGB_1430	157	MED diet	5e-05	FALSE
SGB_1430	191	MED diet	5e-05	FALSE
SGB_14306	7	MED diet	5e-05	FALSE
SGB_14306	15	MED diet	5e-05	FALSE
SGB_14306	21	PPT diet	5e-05	FALSE
SGB_14306	25	PPT diet	0.000287398	FALSE
SGB_14306	27	PPT diet	5e-05	FALSE
SGB_14306	28	MED diet	0.000186983	FALSE
SGB_14306	32	PPT diet	8.31166e-05	FALSE
SGB_14306	41	MED diet	5e-05	FALSE
SGB_14306	52	PPT diet	5e-05	FALSE
SGB_14306	92	PPT diet	5e-05	FALSE
SGB_14306	115	MED diet	5e-05	FALSE
SGB_14306	136	PPT diet	5e-05	FALSE
SGB_14306	146	MED diet	5e-05	FALSE
SGB_14306	153	MED diet	0.000132948	FALSE
SGB_14306	157	MED diet	0.00025728	FALSE
SGB_14306	163	MED diet	5e-05	FALSE
SGB_14306	164	PPT diet	5e-05	FALSE
SGB_14306	175	PPT diet	0.000228624	FALSE
SGB_14306	178	PPT diet	5e-05	FALSE
SGB_14306	187	MED diet	5.00125e-05	FALSE
SGB_14306	188	PPT diet	5e-05	FALSE
SGB_14306	195	MED diet	5e-05	FALSE
SGB_14311	21	PPT diet	7.05398e-05	FALSE
SGB_14311	41	MED diet	5e-05	FALSE
SGB_14311	52	PPT diet	5e-05	FALSE
SGB_14311	54	MED diet	9.85319e-05	FALSE
SGB_14311	132	PPT diet	5e-05	FALSE
SGB_14311	153	MED diet	0.00258224	FALSE
SGB_14311	164	PPT diet	0.000192836	FALSE
SGB_14311	178	PPT diet	0.000621709	FALSE
SGB_14311	195	MED diet	5e-05	FALSE
SGB_14313	7	MED diet	5e-05	FALSE
SGB_14313	20	MED diet	0.00027645	FALSE
SGB_14313	21	PPT diet	5e-05	FALSE
SGB_14313	27	PPT diet	5e-05	FALSE
SGB_14313	32	PPT diet	5e-05	FALSE
SGB_14313	41	MED diet	5e-05	FALSE
SGB_14313	55	MED diet	5e-05	FALSE
SGB_14313	79	MED diet	5.62873e-05	FALSE
SGB_14313	81	PPT diet	8.26128e-05	FALSE
SGB_14313	114	PPT diet	9.13826e-05	FALSE
SGB_14313	115	MED diet	5e-05	FALSE
SGB_14313	124	MED diet	5e-05	FALSE
SGB_14313	133	MED diet	0.00180703	TRUE
SGB_14313	146	MED diet	7.34174e-05	FALSE
SGB_14313	155	MED diet	5e-05	FALSE
SGB_14313	178	PPT diet	5e-05	FALSE
SGB_14313	187	MED diet	5e-05	FALSE
SGB_14313	195	MED diet	5e-05	FALSE
SGB_1437	9	PPT diet	5e-05	FALSE
SGB_1437	152	MED diet	5e-05	FALSE
SGB_1472	34	PPT diet	5e-05	FALSE
SGB_1472	52	PPT diet	5e-05	FALSE
SGB_1472	92	PPT diet	5e-05	FALSE
SGB_1472	129	MED diet	5e-05	FALSE
SGB_1472	139	PPT diet	5e-05	FALSE
SGB_1472	145	PPT diet	5e-05	FALSE
SGB_1472	146	MED diet	5e-05	FALSE
SGB_1472	196	MED diet	5e-05	FALSE
SGB_1472	198	MED diet	5e-05	FALSE
SGB_1477	9	PPT diet	5e-05	FALSE
SGB_1477	91	PPT diet	5e-05	FALSE
SGB_1477	101	PPT diet	5e-05	FALSE
SGB_1477	131	MED diet	6.2005e-05	FALSE
SGB_1481	156	MED diet	5e-05	FALSE
SGB_14834	114	PPT diet	0.00013552	FALSE
SGB_14861	64	PPT diet	6.99048e-05	FALSE
SGB_14861	193	MED diet	0.000379562	FALSE
SGB_14874	102	PPT diet	5e-05	FALSE
SGB_14909	25	PPT diet	0.000200602	FALSE
SGB_14922	10	MED diet	5e-05	FALSE
SGB_14924	25	PPT diet	8.03204e-05	FALSE
SGB_14937	11	PPT diet	5e-05	FALSE
SGB_14937	132	PPT diet	0.000376472	TRUE
SGB_14991	24	MED diet	5e-05	FALSE
SGB_14991	27	PPT diet	5e-05	FALSE
SGB_14991	41	MED diet	5e-05	FALSE
SGB_14991	53	PPT diet	5e-05	FALSE
SGB_14991	60	MED diet	0.000162886	FALSE
SGB_14991	69	MED diet	0.0003506	FALSE
SGB_14991	76	MED diet	5e-05	FALSE
SGB_14991	88	MED diet	0.000129242	FALSE
SGB_14991	133	MED diet	0.00068769	FALSE
SGB_14991	137	MED diet	5e-05	FALSE
SGB_14991	144	MED diet	0.000189023	FALSE
SGB_14991	146	MED diet	5e-05	FALSE
SGB_14991	173	PPT diet	5e-05	FALSE
SGB_14993	108	PPT diet	5e-05	FALSE
SGB_14993	194	MED diet	0.000556108	FALSE
SGB_15019	41	MED diet	7.11474e-05	FALSE
SGB_15019	151	MED diet	0.000119596	FALSE
SGB_15019	157	MED diet	0.000151607	FALSE
SGB_15019	172	MED diet	5e-05	FALSE
SGB_15019	185	PPT diet	5e-05	FALSE
SGB_15028	25	PPT diet	5e-05	FALSE
SGB_15028	77	PPT diet	0.00320247	FALSE
SGB_15028	98	PPT diet	0.000200114	FALSE
SGB_15028	113	PPT diet	0.00116839	FALSE
SGB_15028	164	PPT diet	0.000985337	FALSE
SGB_15028	187	MED diet	0.000672693	FALSE
SGB_15031	20	MED diet	0.000896633	FALSE
SGB_15031	25	PPT diet	5e-05	FALSE
SGB_15031	51	MED diet	0.000989565	FALSE
SGB_15031	56	MED diet	0.00163162	FALSE
SGB_15031	64	PPT diet	0.0002475	FALSE
SGB_15031	77	PPT diet	0.00318008	TRUE
SGB_15031	79	MED diet	0.000736703	FALSE
SGB_15031	86	PPT diet	0.000459725	FALSE
SGB_15031	88	MED diet	0.00116175	FALSE
SGB_15031	98	PPT diet	7.57527e-05	FALSE
SGB_15031	113	PPT diet	0.000379825	FALSE
SGB_15031	132	PPT diet	0.000108307	FALSE
SGB_15031	164	PPT diet	0.000509635	FALSE
SGB_15031	187	MED diet	0.000668195	FALSE
SGB_1504	25	PPT diet	5e-05	FALSE
SGB_15049	37	PPT diet	0.00113877	FALSE
SGB_15049	41	MED diet	0.00100483	FALSE
SGB_15049	76	MED diet	0.000443489	FALSE
SGB_15049	77	PPT diet	0.00047692	FALSE
SGB_15049	79	MED diet	0.000647638	FALSE
SGB_15049	87	MED diet	0.000354689	FALSE
SGB_15049	113	PPT diet	0.000603136	FALSE
SGB_15049	114	PPT diet	0.000144509	FALSE
SGB_15049	125	PPT diet	7.38334e-05	FALSE
SGB_15049	144	MED diet	0.000198673	FALSE
SGB_15049	178	PPT diet	0.000552355	FALSE
SGB_15049	194	MED diet	0.000190712	FALSE
SGB_15051	12	PPT diet	0.000524462	FALSE
SGB_15051	65	MED diet	0.000261443	FALSE
SGB_15051	133	MED diet	0.000340442	FALSE
SGB_15051	157	MED diet	0.000527844	FALSE
SGB_15051	170	PPT diet	0.00393185	TRUE
SGB_15051	194	MED diet	0.000193379	FALSE
SGB_15054	2	MED diet	0.000169968	FALSE
SGB_15054	3	PPT diet	0.000958904	FALSE
SGB_15054	6	PPT diet	0.00060518	FALSE
SGB_15054	8	PPT diet	0.000678081	FALSE
SGB_15054	11	PPT diet	0.000305247	FALSE
SGB_15054	12	PPT diet	0.000851394	FALSE
SGB_15054	15	MED diet	0.000124222	FALSE
SGB_15054	16	MED diet	0.000777562	FALSE
SGB_15054	19	PPT diet	0.000608152	FALSE
SGB_15054	20	MED diet	0.00303767	TRUE
SGB_15054	23	PPT diet	0.00105627	FALSE
SGB_15054	24	MED diet	0.00112516	FALSE
SGB_15054	25	PPT diet	0.000274264	FALSE
SGB_15054	27	PPT diet	0.000988396	FALSE
SGB_15054	29	PPT diet	0.000154748	FALSE
SGB_15054	30	MED diet	0.00114452	FALSE
SGB_15054	31	MED diet	0.000273528	FALSE
SGB_15054	32	PPT diet	0.00144833	FALSE
SGB_15054	34	PPT diet	0.000244379	FALSE
SGB_15054	35	MED diet	0.000258526	FALSE
SGB_15054	41	MED diet	0.00201007	TRUE
SGB_15054	43	MED diet	0.000382555	FALSE
SGB_15054	44	MED diet	7.20795e-05	FALSE
SGB_15054	47	MED diet	0.000653595	FALSE
SGB_15054	50	MED diet	0.000417537	FALSE
SGB_15054	51	MED diet	0.000220619	FALSE
SGB_15054	52	PPT diet	0.000688395	FALSE
SGB_15054	53	PPT diet	0.00070814	FALSE
SGB_15054	54	MED diet	0.00496779	TRUE
SGB_15054	56	MED diet	8.93349e-05	FALSE
SGB_15054	58	PPT diet	0.000142268	FALSE
SGB_15054	60	MED diet	0.000193521	FALSE
SGB_15054	61	PPT diet	0.00035201	FALSE
SGB_15054	62	MED diet	0.000546542	FALSE
SGB_15054	64	PPT diet	0.000698408	FALSE
SGB_15054	68	MED diet	0.000556853	FALSE
SGB_15054	69	MED diet	0.00505784	TRUE
SGB_15054	71	MED diet	0.000290251	FALSE
SGB_15054	72	MED diet	0.00105854	FALSE
SGB_15054	73	MED diet	0.000751769	FALSE
SGB_15054	76	MED diet	0.000821974	FALSE
SGB_15054	77	PPT diet	0.000137797	FALSE
SGB_15054	78	PPT diet	0.000770572	FALSE
SGB_15054	79	MED diet	0.000766086	FALSE
SGB_15054	80	PPT diet	8.17394e-05	FALSE
SGB_15054	81	PPT diet	0.00248366	TRUE
SGB_15054	82	PPT diet	0.000667338	FALSE
SGB_15054	88	MED diet	0.000433588	FALSE
SGB_15054	91	PPT diet	0.000856653	FALSE
SGB_15054	92	PPT diet	0.0018603	FALSE
SGB_15054	100	PPT diet	0.00153233	FALSE
SGB_15054	101	PPT diet	0.000813356	FALSE
SGB_15054	102	PPT diet	0.000528027	FALSE
SGB_15054	103	MED diet	0.000209836	FALSE
SGB_15054	104	MED diet	0.000830921	FALSE
SGB_15054	108	PPT diet	5e-05	FALSE
SGB_15054	110	PPT diet	0.00146375	FALSE
SGB_15054	111	MED diet	0.000677574	FALSE
SGB_15054	113	PPT diet	0.000452649	FALSE
SGB_15054	114	PPT diet	0.000272817	FALSE
SGB_15054	115	MED diet	0.000747751	FALSE
SGB_15054	117	PPT diet	0.000223559	FALSE
SGB_15054	118	MED diet	0.00129318	FALSE
SGB_15054	121	PPT diet	0.000140454	FALSE
SGB_15054	125	PPT diet	0.000561602	FALSE
SGB_15054	128	PPT diet	0.000278164	FALSE
SGB_15054	129	MED diet	0.000273511	FALSE
SGB_15054	130	PPT diet	0.000138426	FALSE
SGB_15054	132	PPT diet	0.000466509	FALSE
SGB_15054	133	MED diet	0.000389079	FALSE
SGB_15054	134	MED diet	0.000611331	FALSE
SGB_15054	135	MED diet	0.00030633	FALSE
SGB_15054	137	MED diet	0.00751292	TRUE
SGB_15054	139	PPT diet	0.000406347	FALSE
SGB_15054	144	MED diet	0.000750819	FALSE
SGB_15054	146	MED diet	0.000228646	FALSE
SGB_15054	148	MED diet	0.000463861	FALSE
SGB_15054	150	PPT diet	0.000944856	FALSE
SGB_15054	151	MED diet	0.000186693	FALSE
SGB_15054	153	MED diet	0.000835117	FALSE
SGB_15054	155	MED diet	0.000374532	FALSE
SGB_15054	157	MED diet	0.000368622	FALSE
SGB_15054	159	PPT diet	0.00159838	FALSE
SGB_15054	162	MED diet	0.000230794	FALSE
SGB_15054	163	MED diet	0.00213088	TRUE
SGB_15054	164	PPT diet	0.000422119	FALSE
SGB_15054	165	PPT diet	5e-05	FALSE
SGB_15054	166	PPT diet	0.000483559	FALSE
SGB_15054	167	MED diet	0.000500016	FALSE
SGB_15054	170	PPT diet	0.0011252	FALSE
SGB_15054	173	PPT diet	0.000319621	FALSE
SGB_15054	176	PPT diet	0.000384921	FALSE
SGB_15054	178	PPT diet	0.000238883	FALSE
SGB_15054	182	PPT diet	0.000133325	FALSE
SGB_15054	185	PPT diet	0.000206987	FALSE
SGB_15054	187	MED diet	0.000414329	FALSE
SGB_15054	188	PPT diet	0.000638675	FALSE
SGB_15054	189	MED diet	0.00076618	FALSE
SGB_15054	191	MED diet	0.000432367	FALSE
SGB_15054	192	PPT diet	0.000101322	FALSE
SGB_15054	194	MED diet	0.00175535	FALSE
SGB_15054	196	MED diet	0.000894759	FALSE
SGB_15054	199	PPT diet	0.000264593	FALSE
SGB_15054	200	PPT diet	0.000138861	FALSE
SGB_15064	77	PPT diet	0.00051462	FALSE
SGB_15064	113	PPT diet	0.000139981	FALSE
SGB_15067	15	MED diet	0.00030324	FALSE
SGB_15067	113	PPT diet	0.000168124	FALSE
SGB_15067	170	PPT diet	0.000234503	FALSE
SGB_15073	157	MED diet	0.000242166	FALSE
SGB_15078	13	PPT diet	9.95355e-05	FALSE
SGB_15078	33	PPT diet	0.000153636	FALSE
SGB_15078	93	PPT diet	0.000136458	FALSE
SGB_15078	132	PPT diet	0.0030483	TRUE
SGB_15078	174	MED diet	0.000797647	TRUE
SGB_15078	183	PPT diet	0.000240497	FALSE
SGB_15078	195	MED diet	0.00181515	TRUE
SGB_15081	10	MED diet	9.35069e-05	FALSE
SGB_15081	164	PPT diet	0.000186428	FALSE
SGB_15085	25	PPT diet	0.000163223	FALSE
SGB_15085	52	PPT diet	0.000194818	FALSE
SGB_15085	72	MED diet	0.000291248	FALSE
SGB_15085	79	MED diet	0.000693449	FALSE
SGB_15085	133	MED diet	0.000570299	FALSE
SGB_15087	25	PPT diet	5e-05	FALSE
SGB_15087	32	PPT diet	0.00013776	FALSE
SGB_15087	153	MED diet	5e-05	FALSE
SGB_15090	41	MED diet	0.000349886	FALSE
SGB_15090	52	PPT diet	5e-05	FALSE
SGB_15090	54	MED diet	0.00152035	FALSE
SGB_15090	61	PPT diet	0.000299832	FALSE
SGB_15090	64	PPT diet	0.000264114	FALSE
SGB_15090	77	PPT diet	0.000583068	FALSE
SGB_15090	79	MED diet	0.000609013	FALSE
SGB_15090	87	MED diet	0.000581734	FALSE
SGB_15090	88	MED diet	0.000200287	FALSE
SGB_15090	98	PPT diet	0.000198344	FALSE
SGB_15090	110	PPT diet	0.000817952	FALSE
SGB_15090	113	PPT diet	0.000448787	FALSE
SGB_15090	114	PPT diet	0.000172809	FALSE
SGB_15090	133	MED diet	0.00066807	FALSE
SGB_15090	146	MED diet	7.31074e-05	FALSE
SGB_15090	153	MED diet	0.000709589	FALSE
SGB_15090	155	MED diet	0.00010352	FALSE
SGB_15090	157	MED diet	0.000433735	FALSE
SGB_15090	176	PPT diet	0.000157313	FALSE
SGB_15090	178	PPT diet	0.000145363	FALSE
SGB_15090	187	MED diet	0.00080589	FALSE
SGB_15090	191	MED diet	0.000320965	FALSE
SGB_15090	200	PPT diet	0.000108856	FALSE
SGB_15091	7	MED diet	0.00168761	FALSE
SGB_15091	11	PPT diet	5e-05	FALSE
SGB_15091	21	PPT diet	0.00128476	FALSE
SGB_15091	25	PPT diet	5e-05	FALSE
SGB_15091	32	PPT diet	0.000228859	FALSE
SGB_15091	41	MED diet	0.000201564	FALSE
SGB_15091	44	MED diet	5e-05	FALSE
SGB_15091	54	MED diet	0.00441563	FALSE
SGB_15091	60	MED diet	0.000121556	FALSE
SGB_15091	77	PPT diet	5e-05	FALSE
SGB_15091	80	PPT diet	7.36956e-05	FALSE
SGB_15091	82	PPT diet	0.000116949	FALSE
SGB_15091	88	MED diet	7.32386e-05	FALSE
SGB_15091	129	MED diet	5e-05	FALSE
SGB_15091	141	MED diet	8.3309e-05	FALSE
SGB_15091	144	MED diet	9.97573e-05	FALSE
SGB_15091	153	MED diet	0.000495106	FALSE
SGB_15091	159	PPT diet	5.69801e-05	FALSE
SGB_15091	164	PPT diet	0.0039164	FALSE
SGB_15091	170	PPT diet	7.63255e-05	FALSE
SGB_15091	175	PPT diet	5e-05	FALSE
SGB_15091	200	PPT diet	6.9197e-05	FALSE
SGB_15093	23	PPT diet	0.000130056	FALSE
SGB_15093	32	PPT diet	0.000270407	FALSE
SGB_15093	41	MED diet	0.000110673	FALSE
SGB_15093	48	PPT diet	5e-05	FALSE
SGB_15093	52	PPT diet	0.000299536	FALSE
SGB_15093	56	MED diet	0.000313286	FALSE
SGB_15093	68	MED diet	0.000739026	FALSE
SGB_15093	69	MED diet	0.000428416	FALSE
SGB_15093	76	MED diet	0.000265534	FALSE
SGB_15093	77	PPT diet	0.000674974	FALSE
SGB_15093	88	MED diet	0.00097548	FALSE
SGB_15093	101	PPT diet	5.25729e-05	FALSE
SGB_15093	110	PPT diet	0.000332275	FALSE
SGB_15093	111	MED diet	0.000152085	FALSE
SGB_15093	113	PPT diet	0.000655177	FALSE
SGB_15093	114	PPT diet	0.000187491	FALSE
SGB_15093	125	PPT diet	0.00622959	TRUE
SGB_15093	139	PPT diet	0.000405943	FALSE
SGB_15093	170	PPT diet	0.000858057	FALSE
SGB_15093	178	PPT diet	0.000248606	FALSE
SGB_15093	187	MED diet	0.000424212	FALSE
SGB_15093	200	PPT diet	0.00066589	FALSE
SGB_15095	52	PPT diet	0.000452799	FALSE
SGB_15095	79	MED diet	0.00211365	FALSE
SGB_15095	86	PPT diet	5e-05	FALSE
SGB_15095	130	PPT diet	0.000377306	FALSE
SGB_15097	21	PPT diet	0.000412402	FALSE
SGB_15097	34	PPT diet	5e-05	FALSE
SGB_15097	52	PPT diet	0.000561052	FALSE
SGB_15097	68	MED diet	0.000352814	FALSE
SGB_15097	75	MED diet	5e-05	FALSE
SGB_15097	76	MED diet	0.000431798	FALSE
SGB_15097	77	PPT diet	0.000558293	FALSE
SGB_15097	88	MED diet	0.000245447	FALSE
SGB_15097	146	MED diet	0.000299521	FALSE
SGB_15097	187	MED diet	0.00211792	TRUE
SGB_15097	195	MED diet	5e-05	FALSE
SGB_15099	32	PPT diet	0.000271899	FALSE
SGB_15101	56	MED diet	0.000452668	FALSE
SGB_15101	58	PPT diet	0.000154003	FALSE
SGB_15101	111	MED diet	0.00280348	TRUE
SGB_15101	128	PPT diet	0.000345457	FALSE
SGB_15101	146	MED diet	0.000491998	FALSE
SGB_15101	157	MED diet	0.000119732	FALSE
SGB_15101	170	PPT diet	0.000743018	FALSE
SGB_15101	178	PPT diet	0.000346719	FALSE
SGB_15101	191	MED diet	0.000138836	FALSE
SGB_15101	200	PPT diet	0.000585794	FALSE
SGB_15103	52	PPT diet	0.00117107	FALSE
SGB_15103	61	PPT diet	0.00294792	TRUE
SGB_15103	69	MED diet	0.000275809	FALSE
SGB_15103	72	MED diet	0.00211044	FALSE
SGB_15103	88	MED diet	0.000532587	FALSE
SGB_15103	99	PPT diet	5e-05	FALSE
SGB_15103	110	PPT diet	0.000315259	FALSE
SGB_15103	156	MED diet	0.00156307	FALSE
SGB_15103	188	PPT diet	5.4936e-05	FALSE
SGB_15103	196	MED diet	0.0005913	FALSE
SGB_15103	200	PPT diet	0.00155335	FALSE
SGB_15106	6	PPT diet	5e-05	FALSE
SGB_15106	8	PPT diet	5e-05	FALSE
SGB_15106	9	PPT diet	0.000321662	FALSE
SGB_15106	15	MED diet	0.0002304	FALSE
SGB_15106	21	PPT diet	0.000301883	FALSE
SGB_15106	23	PPT diet	5e-05	FALSE
SGB_15106	24	MED diet	0.00476055	TRUE
SGB_15106	25	PPT diet	5e-05	FALSE
SGB_15106	27	PPT diet	0.00109285	FALSE
SGB_15106	32	PPT diet	5e-05	FALSE
SGB_15106	35	MED diet	5e-05	FALSE
SGB_15106	41	MED diet	5e-05	FALSE
SGB_15106	47	MED diet	0.000170114	FALSE
SGB_15106	52	PPT diet	0.00137385	FALSE
SGB_15106	55	MED diet	5e-05	FALSE
SGB_15106	56	MED diet	5e-05	FALSE
SGB_15106	58	PPT diet	5e-05	FALSE
SGB_15106	61	PPT diet	0.000245148	FALSE
SGB_15106	62	MED diet	5e-05	FALSE
SGB_15106	69	MED diet	7.10402e-05	FALSE
SGB_15106	72	MED diet	5e-05	FALSE
SGB_15106	73	MED diet	6.73352e-05	FALSE
SGB_15106	76	MED diet	9.6844e-05	FALSE
SGB_15106	77	PPT diet	5e-05	FALSE
SGB_15106	79	MED diet	0.000403571	FALSE
SGB_15106	81	PPT diet	5e-05	FALSE
SGB_15106	86	PPT diet	5e-05	FALSE
SGB_15106	87	MED diet	5e-05	FALSE
SGB_15106	88	MED diet	6.79476e-05	FALSE
SGB_15106	91	PPT diet	0.000169586	FALSE
SGB_15106	95	MED diet	5e-05	FALSE
SGB_15106	101	PPT diet	5e-05	FALSE
SGB_15106	110	PPT diet	0.000128889	FALSE
SGB_15106	111	MED diet	0.000206791	FALSE
SGB_15106	113	PPT diet	5e-05	FALSE
SGB_15106	114	PPT diet	5e-05	FALSE
SGB_15106	125	PPT diet	6.44183e-05	FALSE
SGB_15106	126	PPT diet	0.00102423	FALSE
SGB_15106	128	PPT diet	5e-05	FALSE
SGB_15106	130	PPT diet	5e-05	FALSE
SGB_15106	132	PPT diet	5e-05	FALSE
SGB_15106	134	MED diet	0.00686993	TRUE
SGB_15106	136	PPT diet	0.000235793	FALSE
SGB_15106	139	PPT diet	5e-05	FALSE
SGB_15106	141	MED diet	0.000253608	FALSE
SGB_15106	146	MED diet	0.00476552	TRUE
SGB_15106	153	MED diet	0.000419296	FALSE
SGB_15106	155	MED diet	0.00113865	FALSE
SGB_15106	156	MED diet	5e-05	FALSE
SGB_15106	157	MED diet	5e-05	FALSE
SGB_15106	158	PPT diet	5e-05	FALSE
SGB_15106	163	MED diet	5e-05	FALSE
SGB_15106	164	PPT diet	8.3949e-05	FALSE
SGB_15106	170	PPT diet	0.00169375	FALSE
SGB_15106	176	PPT diet	5e-05	FALSE
SGB_15106	178	PPT diet	0.000105208	FALSE
SGB_15106	187	MED diet	5e-05	FALSE
SGB_15106	191	MED diet	5.21405e-05	FALSE
SGB_15106	196	MED diet	5e-05	FALSE
SGB_15107	15	MED diet	6.43639e-05	FALSE
SGB_15107	21	PPT diet	0.000120079	FALSE
SGB_15107	24	MED diet	0.00101932	FALSE
SGB_15107	27	PPT diet	5e-05	FALSE
SGB_15107	41	MED diet	5e-05	FALSE
SGB_15107	51	MED diet	5e-05	FALSE
SGB_15107	52	PPT diet	0.000783554	FALSE
SGB_15107	76	MED diet	0.000836753	FALSE
SGB_15107	79	MED diet	0.00011864	FALSE
SGB_15107	81	PPT diet	0.000480588	FALSE
SGB_15107	88	MED diet	0.00061351	FALSE
SGB_15107	93	PPT diet	5e-05	FALSE
SGB_15107	110	PPT diet	0.000420634	FALSE
SGB_15107	113	PPT diet	0.00031042	FALSE
SGB_15107	148	MED diet	0.000192604	FALSE
SGB_15107	153	MED diet	5e-05	FALSE
SGB_15107	155	MED diet	5.70339e-05	FALSE
SGB_15107	166	PPT diet	5e-05	FALSE
SGB_15107	170	PPT diet	0.000406731	FALSE
SGB_15107	178	PPT diet	0.000146281	FALSE
SGB_15107	187	MED diet	0.000222698	FALSE
SGB_15107	200	PPT diet	0.000141396	FALSE
SGB_15108	43	MED diet	0.000133091	FALSE
SGB_15108	110	PPT diet	0.001999	FALSE
SGB_15108	178	PPT diet	0.00162155	FALSE
SGB_15108	191	MED diet	0.000205863	FALSE
SGB_15109	76	MED diet	0.000834211	FALSE
SGB_15109	155	MED diet	0.00031552	FALSE
SGB_15109	178	PPT diet	0.000874183	FALSE
SGB_15124	1	PPT diet	0.000134312	FALSE
SGB_15124	15	MED diet	0.00014687	FALSE
SGB_15124	28	MED diet	5e-05	FALSE
SGB_15124	51	MED diet	5e-05	FALSE
SGB_15124	79	MED diet	5e-05	FALSE
SGB_15124	92	PPT diet	5e-05	FALSE
SGB_15124	100	PPT diet	5e-05	FALSE
SGB_15124	166	PPT diet	0.000131886	FALSE
SGB_15124	192	PPT diet	5e-05	FALSE
SGB_15124	200	PPT diet	5e-05	FALSE
SGB_15126	13	PPT diet	5e-05	FALSE
SGB_15126	36	PPT diet	5e-05	FALSE
SGB_15126	200	PPT diet	8.77848e-05	TRUE
SGB_15132	10	MED diet	0.000253614	FALSE
SGB_15132	36	PPT diet	5e-05	FALSE
SGB_15132	90	PPT diet	0.00069148	FALSE
SGB_15132	165	PPT diet	0.00188743	TRUE
SGB_15172	76	MED diet	5.07769e-05	FALSE
SGB_15172	196	MED diet	0.000519844	FALSE
SGB_15179	81	PPT diet	0.000159255	FALSE
SGB_15180	15	MED diet	6.63538e-05	FALSE
SGB_15180	21	PPT diet	0.000132483	FALSE
SGB_15180	24	MED diet	9.09174e-05	FALSE
SGB_15180	41	MED diet	5e-05	FALSE
SGB_15180	52	PPT diet	5.03251e-05	FALSE
SGB_15180	61	PPT diet	5e-05	FALSE
SGB_15180	76	MED diet	0.00228157	FALSE
SGB_15180	77	PPT diet	5e-05	FALSE
SGB_15180	79	MED diet	5e-05	FALSE
SGB_15180	81	PPT diet	0.000441271	FALSE
SGB_15180	98	PPT diet	0.000214998	FALSE
SGB_15180	110	PPT diet	5e-05	FALSE
SGB_15180	124	MED diet	0.00150642	FALSE
SGB_15180	130	PPT diet	5e-05	FALSE
SGB_15180	132	PPT diet	5.63625e-05	FALSE
SGB_15180	153	MED diet	5e-05	FALSE
SGB_15180	167	MED diet	5e-05	FALSE
SGB_15180	170	PPT diet	0.00239076	FALSE
SGB_15180	178	PPT diet	5e-05	FALSE
SGB_15180	187	MED diet	5e-05	FALSE
SGB_15180	195	MED diet	7.3251e-05	FALSE
SGB_15191	52	PPT diet	6.68268e-05	FALSE
SGB_15195	15	MED diet	8.05672e-05	FALSE
SGB_15195	25	PPT diet	5e-05	FALSE
SGB_15195	61	PPT diet	0.000274071	FALSE
SGB_15195	114	PPT diet	5e-05	FALSE
SGB_15195	187	MED diet	0.000852827	FALSE
SGB_15195	200	PPT diet	5e-05	FALSE
SGB_15196	15	MED diet	5e-05	FALSE
SGB_15196	25	PPT diet	0.000250654	FALSE
SGB_15196	48	PPT diet	0.000133511	FALSE
SGB_15196	52	PPT diet	0.000458628	FALSE
SGB_15196	114	PPT diet	5e-05	FALSE
SGB_15196	175	PPT diet	5e-05	FALSE
SGB_15196	178	PPT diet	0.000116158	FALSE
SGB_15196	187	MED diet	0.000174558	FALSE
SGB_15196	200	PPT diet	5.04773e-05	FALSE
SGB_15198	7	MED diet	5e-05	FALSE
SGB_15198	24	MED diet	0.000127244	FALSE
SGB_15198	32	PPT diet	5.68886e-05	FALSE
SGB_15198	41	MED diet	5e-05	FALSE
SGB_15198	51	MED diet	0.000315039	FALSE
SGB_15198	52	PPT diet	5e-05	FALSE
SGB_15198	72	MED diet	5e-05	FALSE
SGB_15198	76	MED diet	5e-05	FALSE
SGB_15198	79	MED diet	0.000176168	FALSE
SGB_15198	81	PPT diet	5e-05	FALSE
SGB_15198	114	PPT diet	0.000121525	FALSE
SGB_15198	121	PPT diet	5e-05	FALSE
SGB_15198	124	MED diet	5e-05	FALSE
SGB_15198	130	PPT diet	5e-05	FALSE
SGB_15198	146	MED diet	5e-05	FALSE
SGB_15198	153	MED diet	7.91836e-05	FALSE
SGB_15198	164	PPT diet	0.000225378	FALSE
SGB_15198	166	PPT diet	5e-05	FALSE
SGB_15198	170	PPT diet	5e-05	FALSE
SGB_15198	178	PPT diet	5e-05	FALSE
SGB_15198	191	MED diet	9.04486e-05	FALSE
SGB_15198	200	PPT diet	6.24949e-05	FALSE
SGB_15201	10	MED diet	0.000335664	FALSE
SGB_15212	98	PPT diet	5e-05	FALSE
SGB_15213	21	PPT diet	0.000883144	FALSE
SGB_15213	52	PPT diet	0.000898432	FALSE
SGB_15216	10	MED diet	5e-05	FALSE
SGB_15216	11	PPT diet	5e-05	FALSE
SGB_15216	25	PPT diet	0.000100161	FALSE
SGB_15216	164	PPT diet	5e-05	FALSE
SGB_15224	21	PPT diet	0.000684768	FALSE
SGB_15224	25	PPT diet	0.000826845	FALSE
SGB_15224	27	PPT diet	0.00552357	TRUE
SGB_15224	28	MED diet	0.000378085	FALSE
SGB_15224	32	PPT diet	0.00160722	FALSE
SGB_15224	34	PPT diet	0.000160013	FALSE
SGB_15224	41	MED diet	0.000296539	FALSE
SGB_15224	51	MED diet	0.000392573	FALSE
SGB_15224	52	PPT diet	0.000464067	FALSE
SGB_15224	54	MED diet	0.000820537	FALSE
SGB_15224	56	MED diet	0.000315086	FALSE
SGB_15224	77	PPT diet	0.000369781	FALSE
SGB_15224	88	MED diet	0.00124608	FALSE
SGB_15224	92	PPT diet	0.000197128	FALSE
SGB_15224	110	PPT diet	0.00301135	TRUE
SGB_15224	111	MED diet	0.000499025	FALSE
SGB_15224	114	PPT diet	0.000432699	FALSE
SGB_15224	132	PPT diet	0.00165921	FALSE
SGB_15224	133	MED diet	0.000833865	FALSE
SGB_15224	153	MED diet	0.00110626	FALSE
SGB_15224	164	PPT diet	0.00251864	TRUE
SGB_15224	166	PPT diet	0.000516796	FALSE
SGB_15224	167	MED diet	0.0007832	FALSE
SGB_15224	178	PPT diet	0.000383032	FALSE
SGB_15224	200	PPT diet	0.000448475	FALSE
SGB_15225	25	PPT diet	0.000247198	FALSE
SGB_15225	28	MED diet	0.000241216	FALSE
SGB_15225	41	MED diet	0.000316748	FALSE
SGB_15225	51	MED diet	0.000458523	FALSE
SGB_15225	52	PPT diet	0.000512779	FALSE
SGB_15225	54	MED diet	0.00111317	FALSE
SGB_15225	77	PPT diet	0.000307446	FALSE
SGB_15225	133	MED diet	5e-05	FALSE
SGB_15225	153	MED diet	0.000710702	FALSE
SGB_15225	164	PPT diet	0.00255019	TRUE
SGB_15225	187	MED diet	0.000219346	FALSE
SGB_15225	195	MED diet	0.000160533	FALSE
SGB_15225	200	PPT diet	0.000469575	FALSE
SGB_15229	52	PPT diet	0.000852965	FALSE
SGB_15229	56	MED diet	0.00140469	FALSE
SGB_15229	153	MED diet	0.000666553	FALSE
SGB_15229	187	MED diet	0.000406449	FALSE
SGB_15229	200	PPT diet	0.00094394	FALSE
SGB_15233	21	PPT diet	0.00037617	FALSE
SGB_15233	25	PPT diet	0.000884564	FALSE
SGB_15233	27	PPT diet	0.00615374	TRUE
SGB_15233	31	MED diet	5e-05	FALSE
SGB_15233	34	PPT diet	5e-05	FALSE
SGB_15233	41	MED diet	0.000411673	FALSE
SGB_15233	51	MED diet	5e-05	FALSE
SGB_15233	52	PPT diet	0.000447939	FALSE
SGB_15233	54	MED diet	0.000131648	FALSE
SGB_15233	56	MED diet	0.000542973	FALSE
SGB_15233	76	MED diet	0.00188442	FALSE
SGB_15233	89	MED diet	7.3338e-05	FALSE
SGB_15233	92	PPT diet	0.00155615	FALSE
SGB_15233	110	PPT diet	0.00592593	TRUE
SGB_15233	114	PPT diet	0.000800041	FALSE
SGB_15233	130	PPT diet	0.000876845	FALSE
SGB_15233	132	PPT diet	0.00273959	TRUE
SGB_15233	144	MED diet	0.000472865	FALSE
SGB_15233	151	MED diet	0.000110795	FALSE
SGB_15233	153	MED diet	0.00116681	FALSE
SGB_15233	163	MED diet	0.000368691	FALSE
SGB_15233	164	PPT diet	0.00246535	TRUE
SGB_15233	166	PPT diet	0.000899467	FALSE
SGB_15233	167	MED diet	0.002558	TRUE
SGB_15233	187	MED diet	0.000786157	FALSE
SGB_15233	191	MED diet	0.000136977	FALSE
SGB_15233	195	MED diet	0.000331675	FALSE
SGB_15233	200	PPT diet	0.000419267	FALSE
SGB_15234	3	PPT diet	0.000130585	FALSE
SGB_15234	7	MED diet	0.000292415	FALSE
SGB_15234	15	MED diet	0.000242951	FALSE
SGB_15234	19	PPT diet	5e-05	FALSE
SGB_15234	21	PPT diet	0.00017004	FALSE
SGB_15234	27	PPT diet	0.00951768	TRUE
SGB_15234	28	MED diet	5e-05	FALSE
SGB_15234	31	MED diet	5e-05	FALSE
SGB_15234	34	PPT diet	0.000135357	FALSE
SGB_15234	41	MED diet	0.000432713	FALSE
SGB_15234	42	MED diet	0.00138526	FALSE
SGB_15234	51	MED diet	0.000213018	FALSE
SGB_15234	52	PPT diet	0.0010745	FALSE
SGB_15234	54	MED diet	0.000726427	FALSE
SGB_15234	56	MED diet	5e-05	FALSE
SGB_15234	65	MED diet	5e-05	FALSE
SGB_15234	72	MED diet	9.90969e-05	FALSE
SGB_15234	75	MED diet	5e-05	FALSE
SGB_15234	77	PPT diet	0.000228179	FALSE
SGB_15234	86	PPT diet	0.000168602	FALSE
SGB_15234	89	MED diet	5e-05	FALSE
SGB_15234	92	PPT diet	0.000111644	FALSE
SGB_15234	113	PPT diet	0.00105485	FALSE
SGB_15234	114	PPT diet	0.000275618	FALSE
SGB_15234	115	MED diet	0.00572145	TRUE
SGB_15234	118	MED diet	0.00167813	FALSE
SGB_15234	130	PPT diet	0.000206662	FALSE
SGB_15234	132	PPT diet	0.00162325	FALSE
SGB_15234	139	PPT diet	0.000242233	FALSE
SGB_15234	144	MED diet	0.0001282	FALSE
SGB_15234	153	MED diet	0.000630257	FALSE
SGB_15234	157	MED diet	0.00154729	FALSE
SGB_15234	163	MED diet	0.000713689	FALSE
SGB_15234	164	PPT diet	0.000766354	FALSE
SGB_15234	166	PPT diet	0.000228541	FALSE
SGB_15234	167	MED diet	0.000645597	FALSE
SGB_15234	200	PPT diet	0.00029584	FALSE
SGB_15236	21	PPT diet	0.00148915	FALSE
SGB_15236	25	PPT diet	0.000259766	FALSE
SGB_15236	28	MED diet	0.000286051	FALSE
SGB_15236	41	MED diet	0.00016339	FALSE
SGB_15236	51	MED diet	0.000360794	FALSE
SGB_15236	52	PPT diet	8.30479e-05	FALSE
SGB_15236	54	MED diet	0.00158389	FALSE
SGB_15236	77	PPT diet	0.000732025	FALSE
SGB_15236	110	PPT diet	0.00160878	FALSE
SGB_15236	114	PPT diet	0.00177778	FALSE
SGB_15236	130	PPT diet	0.000177881	FALSE
SGB_15236	132	PPT diet	0.00393619	TRUE
SGB_15236	153	MED diet	0.00042511	FALSE
SGB_15236	163	MED diet	0.000142883	FALSE
SGB_15236	164	PPT diet	0.0018691	FALSE
SGB_15236	178	PPT diet	0.000423261	FALSE
SGB_15238	41	MED diet	0.000384014	FALSE
SGB_15238	52	PPT diet	0.000548077	FALSE
SGB_15238	54	MED diet	0.00121241	FALSE
SGB_15238	62	MED diet	5e-05	FALSE
SGB_15238	101	PPT diet	0.000318137	FALSE
SGB_15238	187	MED diet	5e-05	FALSE
SGB_15238	200	PPT diet	7.65728e-05	FALSE
SGB_15239	41	MED diet	0.000110628	FALSE
SGB_15239	52	PPT diet	5e-05	FALSE
SGB_15239	91	PPT diet	0.00100888	FALSE
SGB_15244	21	PPT diet	0.000231938	FALSE
SGB_15244	25	PPT diet	5e-05	FALSE
SGB_15244	27	PPT diet	9.136e-05	FALSE
SGB_15244	28	MED diet	0.000132048	FALSE
SGB_15244	41	MED diet	7.59356e-05	FALSE
SGB_15244	44	MED diet	5e-05	FALSE
SGB_15244	51	MED diet	5e-05	FALSE
SGB_15244	52	PPT diet	0.000684175	FALSE
SGB_15244	54	MED diet	5e-05	FALSE
SGB_15244	68	MED diet	5e-05	FALSE
SGB_15244	76	MED diet	0.00300611	TRUE
SGB_15244	79	MED diet	5e-05	FALSE
SGB_15244	88	MED diet	0.000488608	FALSE
SGB_15244	92	PPT diet	5e-05	FALSE
SGB_15244	95	MED diet	5e-05	FALSE
SGB_15244	111	MED diet	7.9918e-05	FALSE
SGB_15244	113	PPT diet	5.1488e-05	FALSE
SGB_15244	132	PPT diet	5e-05	FALSE
SGB_15244	133	MED diet	0.00011586	FALSE
SGB_15244	164	PPT diet	5e-05	FALSE
SGB_15244	178	PPT diet	5e-05	FALSE
SGB_15244	200	PPT diet	0.000156967	FALSE
SGB_15249	7	MED diet	0.000455724	FALSE
SGB_15249	11	PPT diet	0.000499221	FALSE
SGB_15249	15	MED diet	5.95593e-05	FALSE
SGB_15249	20	MED diet	0.000959424	FALSE
SGB_15249	21	PPT diet	0.000162921	FALSE
SGB_15249	24	MED diet	0.00110215	FALSE
SGB_15249	27	PPT diet	0.00133862	FALSE
SGB_15249	28	MED diet	0.000388989	FALSE
SGB_15249	29	PPT diet	0.000456322	FALSE
SGB_15249	32	PPT diet	0.00197044	FALSE
SGB_15249	35	MED diet	6.32291e-05	FALSE
SGB_15249	41	MED diet	0.000346054	FALSE
SGB_15249	48	PPT diet	5e-05	FALSE
SGB_15249	51	MED diet	9.09856e-05	FALSE
SGB_15249	54	MED diet	0.000691377	FALSE
SGB_15249	56	MED diet	5e-05	FALSE
SGB_15249	58	PPT diet	0.000154243	FALSE
SGB_15249	60	MED diet	0.000167347	FALSE
SGB_15249	61	PPT diet	0.0005886	FALSE
SGB_15249	62	MED diet	0.000370282	FALSE
SGB_15249	64	PPT diet	5e-05	FALSE
SGB_15249	65	MED diet	0.000156865	FALSE
SGB_15249	68	MED diet	0.000179593	FALSE
SGB_15249	69	MED diet	0.00074711	FALSE
SGB_15249	71	MED diet	0.000106474	FALSE
SGB_15249	72	MED diet	0.000273026	FALSE
SGB_15249	76	MED diet	0.000284932	FALSE
SGB_15249	77	PPT diet	0.00036804	FALSE
SGB_15249	79	MED diet	0.000242351	FALSE
SGB_15249	81	PPT diet	0.000205158	FALSE
SGB_15249	88	MED diet	0.00053992	FALSE
SGB_15249	91	PPT diet	0.000613581	FALSE
SGB_15249	92	PPT diet	0.00167669	FALSE
SGB_15249	95	MED diet	0.000266191	FALSE
SGB_15249	98	PPT diet	0.000476643	FALSE
SGB_15249	100	PPT diet	0.00171463	FALSE
SGB_15249	101	PPT diet	0.000240499	FALSE
SGB_15249	102	PPT diet	5e-05	FALSE
SGB_15249	104	MED diet	5e-05	FALSE
SGB_15249	110	PPT diet	0.000375094	FALSE
SGB_15249	111	MED diet	0.00501402	TRUE
SGB_15249	113	PPT diet	0.000956597	FALSE
SGB_15249	114	PPT diet	0.000185718	FALSE
SGB_15249	115	MED diet	0.0001865	FALSE
SGB_15249	121	PPT diet	0.000204604	FALSE
SGB_15249	125	PPT diet	5e-05	FALSE
SGB_15249	126	PPT diet	0.000364671	FALSE
SGB_15249	129	MED diet	8.27609e-05	FALSE
SGB_15249	130	PPT diet	0.000722863	FALSE
SGB_15249	132	PPT diet	0.000254987	FALSE
SGB_15249	133	MED diet	0.00069718	FALSE
SGB_15249	135	MED diet	0.00176358	FALSE
SGB_15249	139	PPT diet	0.00132718	FALSE
SGB_15249	141	MED diet	0.000402739	FALSE
SGB_15249	146	MED diet	0.000479549	FALSE
SGB_15249	151	MED diet	5e-05	FALSE
SGB_15249	153	MED diet	0.00143646	FALSE
SGB_15249	155	MED diet	0.000578035	FALSE
SGB_15249	157	MED diet	0.000106005	FALSE
SGB_15249	162	MED diet	5e-05	FALSE
SGB_15249	163	MED diet	5e-05	FALSE
SGB_15249	164	PPT diet	0.000260514	FALSE
SGB_15249	166	PPT diet	0.000379039	FALSE
SGB_15249	167	MED diet	0.000525255	FALSE
SGB_15249	170	PPT diet	0.00278258	TRUE
SGB_15249	174	MED diet	0.00471345	TRUE
SGB_15249	176	PPT diet	5e-05	FALSE
SGB_15249	178	PPT diet	0.000785322	FALSE
SGB_15249	187	MED diet	0.000374857	FALSE
SGB_15249	188	PPT diet	0.00129572	FALSE
SGB_15249	191	MED diet	9.15545e-05	FALSE
SGB_15249	192	PPT diet	0.00436905	TRUE
SGB_15249	196	MED diet	0.00301634	TRUE
SGB_15249	200	PPT diet	5e-05	FALSE
SGB_15252	19	PPT diet	9.82737e-05	FALSE
SGB_15252	50	MED diet	5e-05	FALSE
SGB_15252	54	MED diet	0.00267748	TRUE
SGB_15252	60	MED diet	0.000297188	FALSE
SGB_15252	121	PPT diet	0.000221393	FALSE
SGB_15252	130	PPT diet	0.000252302	FALSE
SGB_15252	133	MED diet	0.000605682	FALSE
SGB_15252	163	MED diet	0.000334818	FALSE
SGB_15252	176	PPT diet	0.000149492	FALSE
SGB_15254	1	PPT diet	5e-05	FALSE
SGB_15254	2	MED diet	5e-05	FALSE
SGB_15254	3	PPT diet	5.68659e-05	FALSE
SGB_15254	5	PPT diet	5e-05	FALSE
SGB_15254	6	PPT diet	0.000634115	FALSE
SGB_15254	11	PPT diet	0.00056086	FALSE
SGB_15254	19	PPT diet	5e-05	FALSE
SGB_15254	23	PPT diet	5e-05	FALSE
SGB_15254	24	MED diet	0.00264199	TRUE
SGB_15254	25	PPT diet	0.000184619	FALSE
SGB_15254	27	PPT diet	0.00261988	TRUE
SGB_15254	29	PPT diet	6.21046e-05	FALSE
SGB_15254	30	MED diet	5e-05	FALSE
SGB_15254	31	MED diet	5e-05	FALSE
SGB_15254	34	PPT diet	0.000106349	FALSE
SGB_15254	41	MED diet	0.000635324	FALSE
SGB_15254	42	MED diet	0.000305537	FALSE
SGB_15254	44	MED diet	5e-05	FALSE
SGB_15254	48	PPT diet	0.000338254	FALSE
SGB_15254	50	MED diet	5e-05	FALSE
SGB_15254	51	MED diet	0.000139052	FALSE
SGB_15254	52	PPT diet	0.00049831	FALSE
SGB_15254	53	PPT diet	5e-05	FALSE
SGB_15254	54	MED diet	0.00187409	FALSE
SGB_15254	58	PPT diet	0.000237132	FALSE
SGB_15254	60	MED diet	5e-05	FALSE
SGB_15254	61	PPT diet	0.00170441	FALSE
SGB_15254	62	MED diet	5e-05	FALSE
SGB_15254	63	PPT diet	0.000928393	FALSE
SGB_15254	64	PPT diet	5e-05	FALSE
SGB_15254	65	MED diet	0.00152648	FALSE
SGB_15254	67	PPT diet	6.96233e-05	FALSE
SGB_15254	68	MED diet	0.0020794	FALSE
SGB_15254	69	MED diet	0.00216138	FALSE
SGB_15254	72	MED diet	0.00277434	TRUE
SGB_15254	73	MED diet	6.27121e-05	FALSE
SGB_15254	76	MED diet	0.00115141	FALSE
SGB_15254	77	PPT diet	0.00620813	TRUE
SGB_15254	79	MED diet	0.00112434	FALSE
SGB_15254	81	PPT diet	0.00174695	FALSE
SGB_15254	82	PPT diet	5e-05	FALSE
SGB_15254	86	PPT diet	5e-05	FALSE
SGB_15254	87	MED diet	5e-05	FALSE
SGB_15254	88	MED diet	0.000260182	FALSE
SGB_15254	89	MED diet	0.00937127	TRUE
SGB_15254	93	PPT diet	0.000165533	FALSE
SGB_15254	98	PPT diet	5e-05	FALSE
SGB_15254	99	PPT diet	0.000696553	FALSE
SGB_15254	101	PPT diet	0.000226549	FALSE
SGB_15254	107	PPT diet	0.000120041	FALSE
SGB_15254	110	PPT diet	0.00174737	FALSE
SGB_15254	111	MED diet	0.00168458	FALSE
SGB_15254	113	PPT diet	6.81117e-05	FALSE
SGB_15254	114	PPT diet	6.40403e-05	FALSE
SGB_15254	115	MED diet	0.000277027	FALSE
SGB_15254	118	MED diet	6.60317e-05	FALSE
SGB_15254	121	PPT diet	5e-05	FALSE
SGB_15254	125	PPT diet	0.000246433	FALSE
SGB_15254	126	PPT diet	0.000557258	FALSE
SGB_15254	128	PPT diet	0.00313389	TRUE
SGB_15254	129	MED diet	5e-05	FALSE
SGB_15254	130	PPT diet	5e-05	FALSE
SGB_15254	132	PPT diet	0.00466141	TRUE
SGB_15254	133	MED diet	0.00021457	FALSE
SGB_15254	134	MED diet	0.00114793	FALSE
SGB_15254	137	MED diet	6.79108e-05	FALSE
SGB_15254	139	PPT diet	0.000204772	FALSE
SGB_15254	144	MED diet	5e-05	FALSE
SGB_15254	146	MED diet	0.00025387	FALSE
SGB_15254	147	MED diet	0.00094568	FALSE
SGB_15254	148	MED diet	0.00074129	FALSE
SGB_15254	151	MED diet	5e-05	FALSE
SGB_15254	153	MED diet	0.00114032	FALSE
SGB_15254	156	MED diet	0.000102088	FALSE
SGB_15254	157	MED diet	9.19416e-05	FALSE
SGB_15254	158	PPT diet	5e-05	FALSE
SGB_15254	159	PPT diet	7.83965e-05	FALSE
SGB_15254	162	MED diet	0.00055585	FALSE
SGB_15254	163	MED diet	0.000186865	FALSE
SGB_15254	170	PPT diet	0.00774948	TRUE
SGB_15254	172	MED diet	8.24171e-05	FALSE
SGB_15254	173	PPT diet	0.000158027	FALSE
SGB_15254	176	PPT diet	5e-05	FALSE
SGB_15254	178	PPT diet	0.000731732	FALSE
SGB_15254	179	PPT diet	9.19202e-05	FALSE
SGB_15254	182	PPT diet	6.35687e-05	FALSE
SGB_15254	187	MED diet	0.000176117	FALSE
SGB_15254	188	PPT diet	0.0116189	TRUE
SGB_15254	191	MED diet	0.000171973	FALSE
SGB_15254	192	PPT diet	0.000108499	FALSE
SGB_15254	194	MED diet	0.0099334	TRUE
SGB_15256	3	PPT diet	0.000170838	FALSE
SGB_15256	25	PPT diet	0.000136649	FALSE
SGB_15256	30	MED diet	5e-05	FALSE
SGB_15256	51	MED diet	5e-05	FALSE
SGB_15256	52	PPT diet	5.00687e-05	FALSE
SGB_15256	53	PPT diet	8.02676e-05	FALSE
SGB_15256	54	MED diet	0.00140022	TRUE
SGB_15256	60	MED diet	6.17627e-05	FALSE
SGB_15256	61	PPT diet	0.00053802	FALSE
SGB_15256	62	MED diet	9.49532e-05	FALSE
SGB_15256	64	PPT diet	6.67534e-05	FALSE
SGB_15256	69	MED diet	0.000402991	FALSE
SGB_15256	73	MED diet	0.00024336	FALSE
SGB_15256	76	MED diet	0.000340411	FALSE
SGB_15256	79	MED diet	0.000656236	FALSE
SGB_15256	110	PPT diet	0.000678702	FALSE
SGB_15256	114	PPT diet	0.000209035	FALSE
SGB_15256	130	PPT diet	0.000239716	FALSE
SGB_15256	133	MED diet	0.000501938	FALSE
SGB_15256	139	PPT diet	0.000149128	FALSE
SGB_15256	146	MED diet	0.000268763	FALSE
SGB_15256	153	MED diet	0.00100399	FALSE
SGB_15256	157	MED diet	0.00035137	FALSE
SGB_15256	163	MED diet	0.000164134	FALSE
SGB_15256	175	PPT diet	0.000145455	FALSE
SGB_15256	176	PPT diet	0.000488557	FALSE
SGB_15256	178	PPT diet	0.000542108	FALSE
SGB_15256	191	MED diet	0.000361507	FALSE
SGB_15260	7	MED diet	6.22852e-05	FALSE
SGB_15260	11	PPT diet	5e-05	FALSE
SGB_15260	21	PPT diet	0.00218444	FALSE
SGB_15260	43	MED diet	5e-05	FALSE
SGB_15260	52	PPT diet	0.000286885	FALSE
SGB_15260	73	MED diet	5e-05	FALSE
SGB_15260	77	PPT diet	0.000117277	FALSE
SGB_15260	100	PPT diet	5e-05	FALSE
SGB_15260	103	MED diet	5e-05	FALSE
SGB_15260	114	PPT diet	9.10415e-05	FALSE
SGB_15260	119	PPT diet	5e-05	FALSE
SGB_15260	125	PPT diet	5e-05	FALSE
SGB_15260	129	MED diet	5e-05	FALSE
SGB_15260	133	MED diet	5e-05	FALSE
SGB_15260	134	MED diet	0.00174413	FALSE
SGB_15260	146	MED diet	0.00023819	FALSE
SGB_15260	148	MED diet	5.37883e-05	FALSE
SGB_15260	153	MED diet	0.000109774	FALSE
SGB_15260	164	PPT diet	0.00018636	FALSE
SGB_15260	173	PPT diet	0.000129789	FALSE
SGB_15260	187	MED diet	0.000538538	FALSE
SGB_15260	188	PPT diet	5e-05	FALSE
SGB_15260	192	PPT diet	5e-05	FALSE
SGB_15260	200	PPT diet	5e-05	FALSE
SGB_15265	2	MED diet	5e-05	FALSE
SGB_15265	3	PPT diet	0.000115958	FALSE
SGB_15265	15	MED diet	0.000221302	FALSE
SGB_15265	20	MED diet	5e-05	FALSE
SGB_15265	21	PPT diet	0.00180495	FALSE
SGB_15265	23	PPT diet	5e-05	FALSE
SGB_15265	24	MED diet	0.00103737	FALSE
SGB_15265	27	PPT diet	0.000333515	FALSE
SGB_15265	28	MED diet	0.000363537	FALSE
SGB_15265	32	PPT diet	5e-05	FALSE
SGB_15265	37	PPT diet	0.00063743	FALSE
SGB_15265	41	MED diet	0.000421445	FALSE
SGB_15265	43	MED diet	5e-05	FALSE
SGB_15265	44	MED diet	5e-05	FALSE
SGB_15265	47	MED diet	5e-05	FALSE
SGB_15265	48	PPT diet	0.00144513	FALSE
SGB_15265	51	MED diet	5e-05	FALSE
SGB_15265	52	PPT diet	0.000205908	FALSE
SGB_15265	54	MED diet	0.00081824	FALSE
SGB_15265	55	MED diet	0.00169671	FALSE
SGB_15265	56	MED diet	5.45241e-05	FALSE
SGB_15265	61	PPT diet	5e-05	FALSE
SGB_15265	62	MED diet	0.000230862	FALSE
SGB_15265	64	PPT diet	0.00146506	FALSE
SGB_15265	66	PPT diet	5e-05	FALSE
SGB_15265	68	MED diet	5e-05	FALSE
SGB_15265	76	MED diet	0.000831222	FALSE
SGB_15265	77	PPT diet	0.000196782	FALSE
SGB_15265	79	MED diet	0.00011898	FALSE
SGB_15265	81	PPT diet	0.00248519	FALSE
SGB_15265	82	PPT diet	0.00135868	FALSE
SGB_15265	86	PPT diet	5e-05	FALSE
SGB_15265	88	MED diet	0.000212715	FALSE
SGB_15265	89	MED diet	5e-05	FALSE
SGB_15265	91	PPT diet	0.000397649	FALSE
SGB_15265	92	PPT diet	0.00022899	FALSE
SGB_15265	98	PPT diet	5e-05	FALSE
SGB_15265	101	PPT diet	0.000130097	FALSE
SGB_15265	108	PPT diet	0.000141329	FALSE
SGB_15265	109	MED diet	5e-05	FALSE
SGB_15265	110	PPT diet	0.000363992	FALSE
SGB_15265	111	MED diet	0.0147543	TRUE
SGB_15265	113	PPT diet	0.00259976	FALSE
SGB_15265	114	PPT diet	0.000115922	FALSE
SGB_15265	115	MED diet	0.00262895	FALSE
SGB_15265	125	PPT diet	0.000115234	FALSE
SGB_15265	130	PPT diet	0.00452252	TRUE
SGB_15265	134	MED diet	0.00200105	FALSE
SGB_15265	136	PPT diet	5e-05	FALSE
SGB_15265	137	MED diet	5e-05	FALSE
SGB_15265	138	MED diet	0.000148485	FALSE
SGB_15265	139	PPT diet	0.000110007	FALSE
SGB_15265	144	MED diet	5e-05	FALSE
SGB_15265	146	MED diet	5e-05	FALSE
SGB_15265	149	MED diet	5e-05	FALSE
SGB_15265	151	MED diet	0.000264085	FALSE
SGB_15265	155	MED diet	9.80948e-05	FALSE
SGB_15265	159	PPT diet	5e-05	FALSE
SGB_15265	163	MED diet	5e-05	FALSE
SGB_15265	164	PPT diet	5e-05	FALSE
SGB_15265	166	PPT diet	0.000204474	FALSE
SGB_15265	170	PPT diet	0.0094048	TRUE
SGB_15265	173	PPT diet	0.00011075	FALSE
SGB_15265	175	PPT diet	5e-05	FALSE
SGB_15265	176	PPT diet	0.000221053	FALSE
SGB_15265	185	PPT diet	5e-05	FALSE
SGB_15265	189	MED diet	0.000139014	FALSE
SGB_15265	191	MED diet	0.000264492	FALSE
SGB_15265	195	MED diet	5e-05	FALSE
SGB_15265	196	MED diet	0.0013274	FALSE
SGB_15266	3	PPT diet	5e-05	FALSE
SGB_15266	11	PPT diet	5e-05	FALSE
SGB_15266	24	MED diet	5e-05	FALSE
SGB_15266	28	MED diet	5e-05	FALSE
SGB_15266	37	PPT diet	5e-05	FALSE
SGB_15266	43	MED diet	5e-05	FALSE
SGB_15266	51	MED diet	5e-05	FALSE
SGB_15266	52	PPT diet	0.00117762	FALSE
SGB_15266	56	MED diet	5e-05	FALSE
SGB_15266	98	PPT diet	5e-05	FALSE
SGB_15266	110	PPT diet	5e-05	FALSE
SGB_15266	113	PPT diet	0.000157149	FALSE
SGB_15266	133	MED diet	0.000330907	FALSE
SGB_15266	137	MED diet	5e-05	FALSE
SGB_15266	151	MED diet	0.000186005	FALSE
SGB_15266	162	MED diet	5e-05	FALSE
SGB_15266	164	PPT diet	0.000293781	FALSE
SGB_15266	187	MED diet	5e-05	FALSE
SGB_15267	3	PPT diet	5e-05	FALSE
SGB_15267	24	MED diet	5e-05	FALSE
SGB_15267	26	MED diet	0.0151746	TRUE
SGB_15267	27	PPT diet	0.000277458	FALSE
SGB_15267	28	MED diet	9.17515e-05	FALSE
SGB_15267	37	PPT diet	9.37663e-05	FALSE
SGB_15267	43	MED diet	5e-05	FALSE
SGB_15267	51	MED diet	0.000256432	FALSE
SGB_15267	52	PPT diet	0.000568978	FALSE
SGB_15267	54	MED diet	0.000112661	FALSE
SGB_15267	55	MED diet	5.69022e-05	FALSE
SGB_15267	56	MED diet	5e-05	FALSE
SGB_15267	64	PPT diet	0.00105685	FALSE
SGB_15267	77	PPT diet	5e-05	FALSE
SGB_15267	88	MED diet	5e-05	FALSE
SGB_15267	89	MED diet	5e-05	FALSE
SGB_15267	98	PPT diet	7.61977e-05	FALSE
SGB_15267	110	PPT diet	0.000293673	FALSE
SGB_15267	113	PPT diet	5e-05	FALSE
SGB_15267	115	MED diet	0.00409198	FALSE
SGB_15267	118	MED diet	5e-05	FALSE
SGB_15267	121	PPT diet	0.000178199	FALSE
SGB_15267	125	PPT diet	0.0001101	FALSE
SGB_15267	133	MED diet	9.72416e-05	FALSE
SGB_15267	134	MED diet	0.00682102	FALSE
SGB_15267	137	MED diet	5e-05	FALSE
SGB_15267	146	MED diet	0.000623377	FALSE
SGB_15267	153	MED diet	0.000836435	FALSE
SGB_15267	164	PPT diet	0.000289832	FALSE
SGB_15267	174	MED diet	0.000137871	FALSE
SGB_15267	178	PPT diet	0.000120899	FALSE
SGB_15267	187	MED diet	0.000208797	FALSE
SGB_15267	191	MED diet	5e-05	FALSE
SGB_15271	21	PPT diet	0.000263219	TRUE
SGB_15286	10	MED diet	0.0012325	FALSE
SGB_15286	12	PPT diet	0.000267322	FALSE
SGB_15286	13	PPT diet	6.15112e-05	FALSE
SGB_15286	15	MED diet	5e-05	FALSE
SGB_15286	25	PPT diet	5.09121e-05	FALSE
SGB_15286	27	PPT diet	0.000475414	FALSE
SGB_15286	28	MED diet	5e-05	FALSE
SGB_15286	31	MED diet	5e-05	FALSE
SGB_15286	42	MED diet	0.000833446	FALSE
SGB_15286	50	MED diet	0.000183871	FALSE
SGB_15286	51	MED diet	5e-05	FALSE
SGB_15286	52	PPT diet	0.000213489	FALSE
SGB_15286	54	MED diet	0.000221877	FALSE
SGB_15286	60	MED diet	0.000130254	FALSE
SGB_15286	65	MED diet	0.000702214	FALSE
SGB_15286	71	MED diet	0.000280368	FALSE
SGB_15286	76	MED diet	0.000859819	FALSE
SGB_15286	87	MED diet	5e-05	FALSE
SGB_15286	88	MED diet	0.000401782	FALSE
SGB_15286	93	PPT diet	0.000182528	FALSE
SGB_15286	98	PPT diet	7.15423e-05	FALSE
SGB_15286	101	PPT diet	0.000911511	FALSE
SGB_15286	104	MED diet	0.0002893	FALSE
SGB_15286	108	PPT diet	0.00104455	FALSE
SGB_15286	109	MED diet	0.00125374	FALSE
SGB_15286	111	MED diet	5e-05	FALSE
SGB_15286	115	MED diet	0.000201383	FALSE
SGB_15286	125	PPT diet	0.000255939	FALSE
SGB_15286	126	PPT diet	6.08273e-05	FALSE
SGB_15286	130	PPT diet	0.000687925	FALSE
SGB_15286	132	PPT diet	0.000249938	FALSE
SGB_15286	133	MED diet	0.00014911	FALSE
SGB_15286	134	MED diet	0.000131675	FALSE
SGB_15286	146	MED diet	5e-05	FALSE
SGB_15286	153	MED diet	5e-05	FALSE
SGB_15286	156	MED diet	5e-05	FALSE
SGB_15286	164	PPT diet	0.000161137	FALSE
SGB_15286	175	PPT diet	0.0003311	FALSE
SGB_15286	176	PPT diet	0.000126973	FALSE
SGB_15286	180	MED diet	6.2113e-05	FALSE
SGB_15286	182	PPT diet	0.000175035	FALSE
SGB_15286	191	MED diet	9.65109e-05	FALSE
SGB_15286	194	MED diet	0.000186811	FALSE
SGB_15286	195	MED diet	5e-05	FALSE
SGB_15286	199	PPT diet	0.000478662	FALSE
SGB_15291	176	PPT diet	5.26565e-05	FALSE
SGB_15291	180	MED diet	0.000333272	FALSE
SGB_15295	108	PPT diet	0.00115115	FALSE
SGB_15295	166	PPT diet	5e-05	FALSE
SGB_15299	19	PPT diet	0.000203766	FALSE
SGB_15299	144	MED diet	0.000332166	FALSE
SGB_15299	165	PPT diet	9.59161e-05	FALSE
SGB_15299	180	MED diet	0.000385902	FALSE
SGB_15299	194	MED diet	0.000335909	FALSE
SGB_15300	1	PPT diet	0.000393358	FALSE
SGB_15300	2	MED diet	0.000158688	FALSE
SGB_15300	6	PPT diet	0.00113021	FALSE
SGB_15300	7	MED diet	0.0001625	FALSE
SGB_15300	12	PPT diet	0.000297556	FALSE
SGB_15300	15	MED diet	0.000254184	FALSE
SGB_15300	20	MED diet	0.000433118	FALSE
SGB_15300	22	MED diet	5e-05	FALSE
SGB_15300	24	MED diet	5e-05	FALSE
SGB_15300	26	MED diet	0.000434639	FALSE
SGB_15300	28	MED diet	0.00289921	FALSE
SGB_15300	30	MED diet	0.000146778	FALSE
SGB_15300	34	PPT diet	0.000102431	FALSE
SGB_15300	50	MED diet	0.000889687	FALSE
SGB_15300	52	PPT diet	5e-05	FALSE
SGB_15300	55	MED diet	5e-05	FALSE
SGB_15300	59	PPT diet	5e-05	FALSE
SGB_15300	64	PPT diet	0.000304131	FALSE
SGB_15300	71	MED diet	5e-05	FALSE
SGB_15300	72	MED diet	0.00035538	FALSE
SGB_15300	87	MED diet	0.000260873	FALSE
SGB_15300	96	MED diet	0.000119466	FALSE
SGB_15300	108	PPT diet	0.00021897	FALSE
SGB_15300	117	PPT diet	0.000159792	FALSE
SGB_15300	124	MED diet	0.000290276	FALSE
SGB_15300	132	PPT diet	0.00171258	FALSE
SGB_15300	137	MED diet	5e-05	FALSE
SGB_15300	144	MED diet	5e-05	FALSE
SGB_15300	158	PPT diet	0.000183967	FALSE
SGB_15300	164	PPT diet	0.00189893	FALSE
SGB_15300	173	PPT diet	0.000253752	FALSE
SGB_15300	176	PPT diet	5e-05	FALSE
SGB_15300	180	MED diet	0.000194517	FALSE
SGB_15300	189	MED diet	6.55291e-05	FALSE
SGB_15300	191	MED diet	7.01282e-05	FALSE
SGB_15300	194	MED diet	5e-05	FALSE
SGB_15315	2	MED diet	0.000846479	FALSE
SGB_15315	12	PPT diet	0.000446274	FALSE
SGB_15315	13	PPT diet	5e-05	FALSE
SGB_15315	15	MED diet	0.000389674	FALSE
SGB_15315	24	MED diet	0.000814775	FALSE
SGB_15315	25	PPT diet	0.000422654	FALSE
SGB_15315	37	PPT diet	0.000416976	FALSE
SGB_15315	50	MED diet	0.000436808	FALSE
SGB_15315	54	MED diet	0.00102706	FALSE
SGB_15315	60	MED diet	0.000262467	FALSE
SGB_15315	61	PPT diet	0.0016782	FALSE
SGB_15315	64	PPT diet	0.000207052	FALSE
SGB_15315	70	PPT diet	0.000720957	FALSE
SGB_15315	71	MED diet	0.00022555	FALSE
SGB_15315	73	MED diet	0.000460782	FALSE
SGB_15315	77	PPT diet	0.000934183	FALSE
SGB_15315	79	MED diet	0.000235014	FALSE
SGB_15315	81	PPT diet	0.000122005	FALSE
SGB_15315	87	MED diet	0.0085755	TRUE
SGB_15315	88	MED diet	0.000220824	FALSE
SGB_15315	90	PPT diet	5e-05	FALSE
SGB_15315	93	PPT diet	0.000157289	FALSE
SGB_15315	96	MED diet	5e-05	FALSE
SGB_15315	99	PPT diet	0.000695016	FALSE
SGB_15315	104	MED diet	0.00123451	FALSE
SGB_15315	108	PPT diet	0.000888747	FALSE
SGB_15315	109	MED diet	0.000154682	FALSE
SGB_15315	132	PPT diet	0.0019598	FALSE
SGB_15315	134	MED diet	0.000612578	FALSE
SGB_15315	166	PPT diet	0.000293852	FALSE
SGB_15315	167	MED diet	0.000578404	FALSE
SGB_15315	175	PPT diet	0.00038771	FALSE
SGB_15315	176	PPT diet	0.000812985	FALSE
SGB_15315	180	MED diet	0.000522703	FALSE
SGB_15315	190	MED diet	5e-05	FALSE
SGB_15315	192	PPT diet	0.000640779	FALSE
SGB_15315	194	MED diet	0.000308855	FALSE
SGB_15316	2	MED diet	0.000490716	FALSE
SGB_15316	6	PPT diet	0.000217216	FALSE
SGB_15316	7	MED diet	0.000244105	FALSE
SGB_15316	8	PPT diet	0.00135068	FALSE
SGB_15316	12	PPT diet	0.000107097	FALSE
SGB_15316	13	PPT diet	5e-05	FALSE
SGB_15316	15	MED diet	5.76329e-05	FALSE
SGB_15316	20	MED diet	0.00111244	FALSE
SGB_15316	22	MED diet	0.000164415	FALSE
SGB_15316	24	MED diet	0.000151197	FALSE
SGB_15316	25	PPT diet	0.00061298	FALSE
SGB_15316	26	MED diet	0.000844416	FALSE
SGB_15316	28	MED diet	0.00233503	TRUE
SGB_15316	29	PPT diet	0.000239751	FALSE
SGB_15316	30	MED diet	0.0015295	FALSE
SGB_15316	31	MED diet	0.000120202	FALSE
SGB_15316	34	PPT diet	0.000223909	FALSE
SGB_15316	37	PPT diet	0.00010983	FALSE
SGB_15316	42	MED diet	0.000520785	FALSE
SGB_15316	44	MED diet	0.00064119	FALSE
SGB_15316	50	MED diet	0.000722732	FALSE
SGB_15316	52	PPT diet	0.00050555	FALSE
SGB_15316	53	PPT diet	0.000123056	FALSE
SGB_15316	54	MED diet	0.000759422	FALSE
SGB_15316	55	MED diet	0.000317854	FALSE
SGB_15316	58	PPT diet	0.000681625	FALSE
SGB_15316	59	PPT diet	0.000212942	FALSE
SGB_15316	60	MED diet	0.000330415	FALSE
SGB_15316	61	PPT diet	0.000286771	FALSE
SGB_15316	64	PPT diet	5e-05	FALSE
SGB_15316	65	MED diet	0.000950699	FALSE
SGB_15316	67	PPT diet	0.000250511	FALSE
SGB_15316	68	MED diet	0.000494599	FALSE
SGB_15316	70	PPT diet	0.000243815	FALSE
SGB_15316	71	MED diet	8.39093e-05	FALSE
SGB_15316	72	MED diet	0.000470991	FALSE
SGB_15316	73	MED diet	0.000157282	FALSE
SGB_15316	76	MED diet	0.00183626	TRUE
SGB_15316	77	PPT diet	0.000480176	FALSE
SGB_15316	79	MED diet	0.000753566	FALSE
SGB_15316	81	PPT diet	5e-05	FALSE
SGB_15316	83	MED diet	0.000185374	FALSE
SGB_15316	87	MED diet	0.00158758	FALSE
SGB_15316	88	MED diet	0.000231821	FALSE
SGB_15316	92	PPT diet	0.00166806	FALSE
SGB_15316	93	PPT diet	0.000569217	FALSE
SGB_15316	96	MED diet	0.000480086	FALSE
SGB_15316	98	PPT diet	0.000298107	FALSE
SGB_15316	99	PPT diet	0.000561867	FALSE
SGB_15316	100	PPT diet	0.000189527	FALSE
SGB_15316	103	MED diet	0.0011197	FALSE
SGB_15316	104	MED diet	0.000409351	FALSE
SGB_15316	107	PPT diet	0.000129232	FALSE
SGB_15316	108	PPT diet	0.000113274	FALSE
SGB_15316	109	MED diet	5e-05	FALSE
SGB_15316	111	MED diet	0.00100014	FALSE
SGB_15316	113	PPT diet	0.000107285	FALSE
SGB_15316	114	PPT diet	0.000210462	FALSE
SGB_15316	115	MED diet	0.000934103	FALSE
SGB_15316	120	MED diet	0.00479803	TRUE
SGB_15316	121	PPT diet	0.00205819	TRUE
SGB_15316	122	PPT diet	0.000314222	FALSE
SGB_15316	125	PPT diet	0.000463268	FALSE
SGB_15316	132	PPT diet	0.000638017	FALSE
SGB_15316	133	MED diet	0.000414422	FALSE
SGB_15316	134	MED diet	0.000832424	FALSE
SGB_15316	135	MED diet	0.000340401	FALSE
SGB_15316	137	MED diet	0.000122726	FALSE
SGB_15316	139	PPT diet	0.00017963	FALSE
SGB_15316	141	MED diet	0.000385885	FALSE
SGB_15316	143	MED diet	0.00425707	TRUE
SGB_15316	144	MED diet	0.000469557	FALSE
SGB_15316	146	MED diet	0.000134111	FALSE
SGB_15316	149	MED diet	0.00884649	TRUE
SGB_15316	150	PPT diet	0.00158957	FALSE
SGB_15316	157	MED diet	0.000653212	FALSE
SGB_15316	158	PPT diet	0.000117921	FALSE
SGB_15316	159	PPT diet	0.000397358	FALSE
SGB_15316	162	MED diet	5e-05	FALSE
SGB_15316	163	MED diet	0.000296956	FALSE
SGB_15316	164	PPT diet	0.000495152	FALSE
SGB_15316	165	PPT diet	0.000158619	FALSE
SGB_15316	166	PPT diet	0.000624668	FALSE
SGB_15316	167	MED diet	0.000298537	FALSE
SGB_15316	170	PPT diet	0.000391238	FALSE
SGB_15316	173	PPT diet	0.000837152	FALSE
SGB_15316	175	PPT diet	0.000704821	FALSE
SGB_15316	176	PPT diet	0.000623636	FALSE
SGB_15316	179	PPT diet	0.000425853	FALSE
SGB_15316	180	MED diet	0.00177689	FALSE
SGB_15316	182	PPT diet	5e-05	FALSE
SGB_15316	187	MED diet	0.000258926	FALSE
SGB_15316	189	MED diet	0.000236986	FALSE
SGB_15316	190	MED diet	5e-05	FALSE
SGB_15316	191	MED diet	0.000121103	FALSE
SGB_15316	192	PPT diet	0.000403912	FALSE
SGB_15316	194	MED diet	0.000515834	FALSE
SGB_15316	195	MED diet	0.000455973	FALSE
SGB_15316	196	MED diet	0.000158698	FALSE
SGB_15316	199	PPT diet	0.00648937	TRUE
SGB_15316	200	PPT diet	0.000738666	FALSE
SGB_15317	8	PPT diet	0.000677252	FALSE
SGB_15317	12	PPT diet	0.000799925	FALSE
SGB_15317	24	MED diet	0.000408797	FALSE
SGB_15317	25	PPT diet	0.000352998	FALSE
SGB_15317	54	MED diet	0.000175792	FALSE
SGB_15317	60	MED diet	0.000382585	FALSE
SGB_15317	61	PPT diet	0.000122696	FALSE
SGB_15317	77	PPT diet	0.000712275	FALSE
SGB_15317	79	MED diet	0.000588821	FALSE
SGB_15317	81	PPT diet	0.000271739	FALSE
SGB_15317	88	MED diet	0.000274343	FALSE
SGB_15317	92	PPT diet	0.000949127	FALSE
SGB_15317	93	PPT diet	0.000263862	FALSE
SGB_15317	98	PPT diet	0.000402421	FALSE
SGB_15317	99	PPT diet	0.00189495	FALSE
SGB_15317	104	MED diet	0.000735465	FALSE
SGB_15317	108	PPT diet	0.000649728	FALSE
SGB_15317	109	MED diet	0.000125082	FALSE
SGB_15317	125	PPT diet	8.86194e-05	FALSE
SGB_15317	133	MED diet	0.000587885	FALSE
SGB_15317	134	MED diet	0.00122646	FALSE
SGB_15317	164	PPT diet	0.00131272	FALSE
SGB_15317	166	PPT diet	0.000923361	FALSE
SGB_15317	175	PPT diet	0.000244167	FALSE
SGB_15317	176	PPT diet	0.00036575	FALSE
SGB_15317	192	PPT diet	0.000859904	FALSE
SGB_15317	194	MED diet	0.000184618	FALSE
SGB_15318	2	MED diet	0.000173134	FALSE
SGB_15318	12	PPT diet	0.00414924	FALSE
SGB_15318	24	MED diet	0.000580527	FALSE
SGB_15318	25	PPT diet	0.000346383	FALSE
SGB_15318	29	PPT diet	5.57001e-05	FALSE
SGB_15318	30	MED diet	5e-05	FALSE
SGB_15318	34	PPT diet	0.000194354	FALSE
SGB_15318	42	MED diet	0.00465509	TRUE
SGB_15318	46	PPT diet	5e-05	FALSE
SGB_15318	50	MED diet	5e-05	FALSE
SGB_15318	53	PPT diet	0.00224315	FALSE
SGB_15318	54	MED diet	0.000492126	FALSE
SGB_15318	56	MED diet	5e-05	FALSE
SGB_15318	60	MED diet	0.000241845	FALSE
SGB_15318	64	PPT diet	0.000408509	FALSE
SGB_15318	65	MED diet	0.00092434	FALSE
SGB_15318	67	PPT diet	0.00335977	FALSE
SGB_15318	73	MED diet	0.00277549	FALSE
SGB_15318	77	PPT diet	0.00372044	FALSE
SGB_15318	78	PPT diet	0.0018835	FALSE
SGB_15318	80	PPT diet	5e-05	FALSE
SGB_15318	81	PPT diet	0.00234507	FALSE
SGB_15318	83	MED diet	5e-05	FALSE
SGB_15318	87	MED diet	0.00350913	FALSE
SGB_15318	88	MED diet	0.000741207	FALSE
SGB_15318	93	PPT diet	0.000138345	FALSE
SGB_15318	96	MED diet	0.000357224	FALSE
SGB_15318	98	PPT diet	0.00129962	FALSE
SGB_15318	104	MED diet	0.000891021	FALSE
SGB_15318	107	PPT diet	5.24962e-05	FALSE
SGB_15318	108	PPT diet	0.000646585	FALSE
SGB_15318	109	MED diet	5.35093e-05	FALSE
SGB_15318	114	PPT diet	0.0010188	FALSE
SGB_15318	117	PPT diet	0.000346177	FALSE
SGB_15318	123	PPT diet	7.77109e-05	FALSE
SGB_15318	124	MED diet	0.000653412	FALSE
SGB_15318	126	PPT diet	0.000174688	FALSE
SGB_15318	129	MED diet	0.00209725	FALSE
SGB_15318	133	MED diet	0.000332489	FALSE
SGB_15318	134	MED diet	0.000699926	FALSE
SGB_15318	141	MED diet	5e-05	FALSE
SGB_15318	142	PPT diet	0.000788388	FALSE
SGB_15318	144	MED diet	0.000922407	FALSE
SGB_15318	162	MED diet	0.000804333	FALSE
SGB_15318	164	PPT diet	0.00167582	FALSE
SGB_15318	166	PPT diet	5e-05	FALSE
SGB_15318	170	PPT diet	0.000176262	FALSE
SGB_15318	173	PPT diet	0.00198892	FALSE
SGB_15318	175	PPT diet	0.000584806	FALSE
SGB_15318	176	PPT diet	5e-05	FALSE
SGB_15318	178	PPT diet	0.000428399	FALSE
SGB_15318	179	PPT diet	0.000159644	FALSE
SGB_15318	180	MED diet	0.00116931	FALSE
SGB_15318	182	PPT diet	0.00291103	FALSE
SGB_15318	187	MED diet	5e-05	FALSE
SGB_15318	192	PPT diet	7.5432e-05	FALSE
SGB_15318	194	MED diet	0.00242877	FALSE
SGB_15318	195	MED diet	8.83123e-05	FALSE
SGB_15318	196	MED diet	0.000450024	FALSE
SGB_15318	199	PPT diet	5.74465e-05	FALSE
SGB_15322	26	MED diet	5e-05	FALSE
SGB_15322	28	MED diet	9.35148e-05	FALSE
SGB_15322	55	MED diet	5e-05	FALSE
SGB_15322	63	PPT diet	0.000174601	FALSE
SGB_15322	75	MED diet	5e-05	FALSE
SGB_15322	77	PPT diet	0.00064397	FALSE
SGB_15322	105	MED diet	5e-05	FALSE
SGB_15322	114	PPT diet	5e-05	FALSE
SGB_15322	119	PPT diet	5e-05	FALSE
SGB_15322	134	MED diet	5e-05	FALSE
SGB_15322	136	PPT diet	5e-05	FALSE
SGB_15322	139	PPT diet	0.000221152	FALSE
SGB_15322	146	MED diet	5e-05	FALSE
SGB_15322	147	MED diet	5.87194e-05	FALSE
SGB_15322	157	MED diet	0.000396576	FALSE
SGB_15322	160	MED diet	0.0002388	FALSE
SGB_15322	161	MED diet	0.000189493	FALSE
SGB_15322	166	PPT diet	0.000179669	FALSE
SGB_15322	175	PPT diet	5e-05	FALSE
SGB_15322	180	MED diet	6.25101e-05	FALSE
SGB_15322	188	PPT diet	0.000413945	FALSE
SGB_15322	189	MED diet	0.000156024	FALSE
SGB_15322	191	MED diet	0.000371333	FALSE
SGB_15322	194	MED diet	0.00315294	FALSE
SGB_15323	44	MED diet	5.90064e-05	FALSE
SGB_15323	63	PPT diet	7.00967e-05	FALSE
SGB_15323	76	MED diet	5e-05	FALSE
SGB_15323	96	MED diet	5e-05	FALSE
SGB_15323	101	PPT diet	0.000432536	FALSE
SGB_15323	103	MED diet	5e-05	FALSE
SGB_15323	108	PPT diet	0.000161918	FALSE
SGB_15323	150	PPT diet	0.000111853	FALSE
SGB_15323	189	MED diet	0.000101234	FALSE
SGB_15323	194	MED diet	5e-05	FALSE
SGB_15324	73	MED diet	0.000853158	FALSE
SGB_15324	81	PPT diet	0.000600587	FALSE
SGB_15324	88	MED diet	0.000442318	FALSE
SGB_15324	92	PPT diet	0.00210843	FALSE
SGB_15324	93	PPT diet	0.000138432	FALSE
SGB_15324	109	MED diet	5e-05	FALSE
SGB_15324	137	MED diet	0.000619018	FALSE
SGB_15324	166	PPT diet	0.000130035	FALSE
SGB_15324	192	PPT diet	0.00049496	FALSE
SGB_15326	11	PPT diet	0.000242471	FALSE
SGB_15326	12	PPT diet	0.00135331	FALSE
SGB_15326	15	MED diet	0.00016969	FALSE
SGB_15326	25	PPT diet	0.000295508	FALSE
SGB_15326	60	MED diet	0.000206143	FALSE
SGB_15326	69	MED diet	0.000218802	FALSE
SGB_15326	73	MED diet	0.000607509	FALSE
SGB_15326	79	MED diet	0.000511432	FALSE
SGB_15326	81	PPT diet	0.00108645	FALSE
SGB_15326	83	MED diet	0.0003803	FALSE
SGB_15326	88	MED diet	7.22616e-05	FALSE
SGB_15326	92	PPT diet	0.00293731	FALSE
SGB_15326	93	PPT diet	0.000107726	FALSE
SGB_15326	109	MED diet	5e-05	FALSE
SGB_15326	121	PPT diet	5e-05	FALSE
SGB_15326	124	MED diet	5e-05	FALSE
SGB_15326	144	MED diet	5e-05	FALSE
SGB_15326	166	PPT diet	0.000148362	FALSE
SGB_15326	175	PPT diet	0.000656476	FALSE
SGB_15326	176	PPT diet	0.00107111	FALSE
SGB_15326	192	PPT diet	0.000590191	FALSE
SGB_15329	3	PPT diet	5e-05	FALSE
SGB_15329	6	PPT diet	0.000201694	FALSE
SGB_15329	12	PPT diet	0.00083682	FALSE
SGB_15329	24	MED diet	0.000437914	FALSE
SGB_15329	25	PPT diet	0.000711174	FALSE
SGB_15329	53	PPT diet	0.00022343	FALSE
SGB_15329	54	MED diet	0.000394067	FALSE
SGB_15329	60	MED diet	0.000181971	FALSE
SGB_15329	73	MED diet	0.000545665	FALSE
SGB_15329	79	MED diet	0.000425307	FALSE
SGB_15329	81	PPT diet	0.000625023	FALSE
SGB_15329	88	MED diet	7.0212e-05	FALSE
SGB_15329	92	PPT diet	0.00335043	FALSE
SGB_15329	93	PPT diet	0.00012485	FALSE
SGB_15329	98	PPT diet	0.000246877	FALSE
SGB_15329	109	MED diet	5e-05	FALSE
SGB_15329	122	PPT diet	5e-05	FALSE
SGB_15329	133	MED diet	0.00142938	FALSE
SGB_15329	134	MED diet	0.000997258	FALSE
SGB_15329	137	MED diet	5e-05	FALSE
SGB_15329	144	MED diet	0.000249942	FALSE
SGB_15329	146	MED diet	5e-05	FALSE
SGB_15329	150	PPT diet	0.000338442	FALSE
SGB_15329	166	PPT diet	0.000392503	FALSE
SGB_15329	175	PPT diet	0.000707271	FALSE
SGB_15329	176	PPT diet	0.000937277	FALSE
SGB_15329	180	MED diet	0.000449418	FALSE
SGB_15329	187	MED diet	0.000727523	FALSE
SGB_15329	191	MED diet	0.000437943	FALSE
SGB_15329	192	PPT diet	0.000556989	FALSE
SGB_15329	194	MED diet	0.00139395	FALSE
SGB_15329	199	PPT diet	0.000652041	FALSE
SGB_15332	2	MED diet	0.00163223	FALSE
SGB_15332	3	PPT diet	0.000202675	FALSE
SGB_15332	6	PPT diet	0.000201001	FALSE
SGB_15332	7	MED diet	5e-05	FALSE
SGB_15332	11	PPT diet	6.45009e-05	FALSE
SGB_15332	12	PPT diet	0.000775839	FALSE
SGB_15332	24	MED diet	0.000171982	FALSE
SGB_15332	25	PPT diet	7.82167e-05	FALSE
SGB_15332	30	MED diet	0.00015441	FALSE
SGB_15332	34	PPT diet	0.000465839	FALSE
SGB_15332	37	PPT diet	0.000860158	FALSE
SGB_15332	42	MED diet	0.000281827	FALSE
SGB_15332	52	PPT diet	0.000596975	FALSE
SGB_15332	53	PPT diet	0.000245636	FALSE
SGB_15332	55	MED diet	0.000248334	FALSE
SGB_15332	60	MED diet	0.000211794	FALSE
SGB_15332	63	PPT diet	0.000239655	FALSE
SGB_15332	64	PPT diet	0.000251554	FALSE
SGB_15332	65	MED diet	0.000267106	FALSE
SGB_15332	67	PPT diet	0.00121834	FALSE
SGB_15332	70	PPT diet	0.000110097	FALSE
SGB_15332	71	MED diet	0.000710513	FALSE
SGB_15332	73	MED diet	0.000426932	FALSE
SGB_15332	75	MED diet	7.93556e-05	FALSE
SGB_15332	77	PPT diet	0.000728794	FALSE
SGB_15332	79	MED diet	0.00221279	FALSE
SGB_15332	80	PPT diet	5e-05	FALSE
SGB_15332	81	PPT diet	0.00121688	FALSE
SGB_15332	83	MED diet	0.000592525	FALSE
SGB_15332	88	MED diet	0.000198338	FALSE
SGB_15332	92	PPT diet	0.00290042	FALSE
SGB_15332	93	PPT diet	5.33172e-05	FALSE
SGB_15332	96	MED diet	0.000612923	FALSE
SGB_15332	98	PPT diet	0.000931161	FALSE
SGB_15332	102	PPT diet	0.000100496	FALSE
SGB_15332	104	MED diet	0.0018251	FALSE
SGB_15332	109	MED diet	5e-05	FALSE
SGB_15332	111	MED diet	0.000376164	FALSE
SGB_15332	121	PPT diet	0.0013745	FALSE
SGB_15332	122	PPT diet	5e-05	FALSE
SGB_15332	125	PPT diet	0.000735362	FALSE
SGB_15332	129	MED diet	0.000174622	FALSE
SGB_15332	133	MED diet	0.00084467	FALSE
SGB_15332	134	MED diet	0.000743821	FALSE
SGB_15332	137	MED diet	5e-05	FALSE
SGB_15332	139	PPT diet	0.000881912	FALSE
SGB_15332	141	MED diet	5e-05	FALSE
SGB_15332	144	MED diet	5e-05	FALSE
SGB_15332	146	MED diet	0.000288226	FALSE
SGB_15332	150	PPT diet	0.000119856	FALSE
SGB_15332	156	MED diet	0.000607251	FALSE
SGB_15332	157	MED diet	0.000547293	FALSE
SGB_15332	160	MED diet	0.00231667	FALSE
SGB_15332	164	PPT diet	0.000230919	FALSE
SGB_15332	166	PPT diet	0.000210149	FALSE
SGB_15332	170	PPT diet	5e-05	FALSE
SGB_15332	173	PPT diet	0.00895117	TRUE
SGB_15332	175	PPT diet	0.000397541	FALSE
SGB_15332	176	PPT diet	0.00115048	FALSE
SGB_15332	180	MED diet	0.000648508	FALSE
SGB_15332	182	PPT diet	5.98277e-05	FALSE
SGB_15332	187	MED diet	0.000466592	FALSE
SGB_15332	191	MED diet	0.00025409	FALSE
SGB_15332	192	PPT diet	0.000446169	FALSE
SGB_15332	194	MED diet	0.00123934	FALSE
SGB_15332	199	PPT diet	0.000653963	FALSE
SGB_15332	200	PPT diet	6.17417e-05	FALSE
SGB_15333	3	PPT diet	5e-05	FALSE
SGB_15333	12	PPT diet	0.00109199	FALSE
SGB_15333	15	MED diet	0.000809859	FALSE
SGB_15333	24	MED diet	0.000354893	FALSE
SGB_15333	25	PPT diet	0.000371195	FALSE
SGB_15333	29	PPT diet	9.27615e-05	FALSE
SGB_15333	34	PPT diet	0.000824282	FALSE
SGB_15333	52	PPT diet	0.00085461	FALSE
SGB_15333	53	PPT diet	8.38607e-05	FALSE
SGB_15333	54	MED diet	0.000121108	FALSE
SGB_15333	60	MED diet	8.66129e-05	FALSE
SGB_15333	71	MED diet	0.000712879	FALSE
SGB_15333	73	MED diet	0.000565333	FALSE
SGB_15333	77	PPT diet	0.00153057	FALSE
SGB_15333	79	MED diet	0.000224105	FALSE
SGB_15333	80	PPT diet	9.685e-05	FALSE
SGB_15333	81	PPT diet	0.00041495	FALSE
SGB_15333	88	MED diet	5e-05	FALSE
SGB_15333	92	PPT diet	0.00299353	FALSE
SGB_15333	93	PPT diet	0.000308884	FALSE
SGB_15333	95	MED diet	0.000787746	FALSE
SGB_15333	98	PPT diet	0.000364944	FALSE
SGB_15333	104	MED diet	0.00161544	FALSE
SGB_15333	108	PPT diet	0.00121693	FALSE
SGB_15333	111	MED diet	0.000643047	FALSE
SGB_15333	121	PPT diet	0.000543183	FALSE
SGB_15333	122	PPT diet	0.000102106	FALSE
SGB_15333	133	MED diet	0.00139154	FALSE
SGB_15333	134	MED diet	0.000497772	FALSE
SGB_15333	137	MED diet	5e-05	FALSE
SGB_15333	139	PPT diet	0.000866142	FALSE
SGB_15333	146	MED diet	0.000630443	FALSE
SGB_15333	150	PPT diet	0.00030361	FALSE
SGB_15333	164	PPT diet	0.000651616	FALSE
SGB_15333	166	PPT diet	0.000228864	FALSE
SGB_15333	170	PPT diet	0.000590667	FALSE
SGB_15333	173	PPT diet	0.0104498	TRUE
SGB_15333	175	PPT diet	0.000606839	FALSE
SGB_15333	176	PPT diet	0.000627812	FALSE
SGB_15333	180	MED diet	0.000797674	FALSE
SGB_15333	187	MED diet	0.000843515	FALSE
SGB_15333	191	MED diet	0.000114603	FALSE
SGB_15333	192	PPT diet	0.000618958	FALSE
SGB_15333	199	PPT diet	0.000109443	FALSE
SGB_15333	200	PPT diet	0.000567141	FALSE
SGB_15339	24	MED diet	0.000147063	FALSE
SGB_15339	63	PPT diet	8.73851e-05	FALSE
SGB_15339	65	MED diet	0.000100626	FALSE
SGB_15339	81	PPT diet	0.000237771	FALSE
SGB_15339	96	MED diet	0.000226979	FALSE
SGB_15339	109	MED diet	5e-05	FALSE
SGB_15339	111	MED diet	0.000148959	FALSE
SGB_15339	122	PPT diet	0.00020013	FALSE
SGB_15339	133	MED diet	5e-05	FALSE
SGB_15339	146	MED diet	5e-05	FALSE
SGB_15339	189	MED diet	0.00010831	FALSE
SGB_15339	191	MED diet	5e-05	FALSE
SGB_15340	2	MED diet	0.000997271	FALSE
SGB_15340	3	PPT diet	0.000244998	FALSE
SGB_15340	6	PPT diet	0.0004947	FALSE
SGB_15340	12	PPT diet	0.000591833	FALSE
SGB_15340	20	MED diet	0.0013096	FALSE
SGB_15340	24	MED diet	0.000265943	FALSE
SGB_15340	25	PPT diet	0.00026521	FALSE
SGB_15340	26	MED diet	0.000601464	FALSE
SGB_15340	27	PPT diet	0.000427277	FALSE
SGB_15340	28	MED diet	0.000446076	FALSE
SGB_15340	29	PPT diet	0.000570742	FALSE
SGB_15340	31	MED diet	0.000906261	FALSE
SGB_15340	34	PPT diet	0.00165893	TRUE
SGB_15340	37	PPT diet	0.000972943	FALSE
SGB_15340	41	MED diet	0.00111629	FALSE
SGB_15340	42	MED diet	0.000822166	FALSE
SGB_15340	44	MED diet	0.000268198	FALSE
SGB_15340	50	MED diet	0.000356506	FALSE
SGB_15340	52	PPT diet	0.000930471	FALSE
SGB_15340	53	PPT diet	6.92281e-05	FALSE
SGB_15340	54	MED diet	0.00081288	FALSE
SGB_15340	55	MED diet	0.000588643	FALSE
SGB_15340	58	PPT diet	0.000465333	FALSE
SGB_15340	60	MED diet	0.000147468	FALSE
SGB_15340	61	PPT diet	0.000693344	FALSE
SGB_15340	63	PPT diet	0.000319253	FALSE
SGB_15340	64	PPT diet	0.000199133	FALSE
SGB_15340	65	MED diet	0.000334584	FALSE
SGB_15340	68	MED diet	0.00110686	FALSE
SGB_15340	69	MED diet	0.000952708	FALSE
SGB_15340	71	MED diet	0.000776113	FALSE
SGB_15340	72	MED diet	0.000427225	FALSE
SGB_15340	73	MED diet	0.000563148	FALSE
SGB_15340	75	MED diet	0.000210164	FALSE
SGB_15340	76	MED diet	0.000775525	FALSE
SGB_15340	77	PPT diet	0.00400972	TRUE
SGB_15340	79	MED diet	0.000860751	FALSE
SGB_15340	81	PPT diet	0.00044069	FALSE
SGB_15340	83	MED diet	0.000413723	FALSE
SGB_15340	87	MED diet	0.00102467	FALSE
SGB_15340	88	MED diet	0.00047106	FALSE
SGB_15340	92	PPT diet	0.000986947	FALSE
SGB_15340	93	PPT diet	0.000270845	FALSE
SGB_15340	96	MED diet	0.00026141	FALSE
SGB_15340	98	PPT diet	0.00021039	FALSE
SGB_15340	100	PPT diet	0.00132028	FALSE
SGB_15340	101	PPT diet	0.000424345	FALSE
SGB_15340	103	MED diet	0.000349666	FALSE
SGB_15340	104	MED diet	0.00133886	FALSE
SGB_15340	105	MED diet	0.000149695	FALSE
SGB_15340	107	PPT diet	0.000373797	FALSE
SGB_15340	108	PPT diet	0.000328088	FALSE
SGB_15340	109	MED diet	0.000356364	FALSE
SGB_15340	110	PPT diet	0.000219578	FALSE
SGB_15340	111	MED diet	0.00052428	FALSE
SGB_15340	113	PPT diet	5.75674e-05	FALSE
SGB_15340	114	PPT diet	0.000164774	FALSE
SGB_15340	115	MED diet	0.000843028	FALSE
SGB_15340	117	PPT diet	0.000386735	FALSE
SGB_15340	120	MED diet	0.00124964	FALSE
SGB_15340	121	PPT diet	0.000844416	FALSE
SGB_15340	122	PPT diet	6.82827e-05	FALSE
SGB_15340	125	PPT diet	0.000223732	FALSE
SGB_15340	132	PPT diet	0.00110805	FALSE
SGB_15340	133	MED diet	0.000430532	FALSE
SGB_15340	134	MED diet	0.00064009	FALSE
SGB_15340	137	MED diet	0.000254224	FALSE
SGB_15340	139	PPT diet	0.000755287	FALSE
SGB_15340	141	MED diet	0.000256345	FALSE
SGB_15340	142	PPT diet	0.000635664	FALSE
SGB_15340	144	MED diet	0.00033398	FALSE
SGB_15340	146	MED diet	5e-05	FALSE
SGB_15340	150	PPT diet	0.000440067	FALSE
SGB_15340	153	MED diet	0.000482753	FALSE
SGB_15340	156	MED diet	0.000405351	FALSE
SGB_15340	157	MED diet	0.000831224	FALSE
SGB_15340	158	PPT diet	0.000150995	FALSE
SGB_15340	159	PPT diet	0.000464507	FALSE
SGB_15340	160	MED diet	0.000928701	FALSE
SGB_15340	162	MED diet	9.80238e-05	FALSE
SGB_15340	163	MED diet	0.000155164	FALSE
SGB_15340	164	PPT diet	0.000805053	FALSE
SGB_15340	166	PPT diet	0.000174471	FALSE
SGB_15340	167	MED diet	0.000491996	FALSE
SGB_15340	173	PPT diet	0.0022102	TRUE
SGB_15340	175	PPT diet	0.000558696	FALSE
SGB_15340	176	PPT diet	0.000347093	FALSE
SGB_15340	179	PPT diet	0.000193558	FALSE
SGB_15340	180	MED diet	0.000530051	FALSE
SGB_15340	182	PPT diet	0.000267106	FALSE
SGB_15340	187	MED diet	0.000356589	FALSE
SGB_15340	191	MED diet	0.000340136	FALSE
SGB_15340	192	PPT diet	0.000630542	FALSE
SGB_15340	194	MED diet	0.000642731	FALSE
SGB_15340	196	MED diet	0.000557697	FALSE
SGB_15340	200	PPT diet	0.000782793	FALSE
SGB_15342	1	PPT diet	0.000568659	FALSE
SGB_15342	2	MED diet	0.00125871	FALSE
SGB_15342	3	PPT diet	0.000451875	FALSE
SGB_15342	6	PPT diet	0.000605645	FALSE
SGB_15342	8	PPT diet	0.000699414	FALSE
SGB_15342	12	PPT diet	0.00116815	FALSE
SGB_15342	15	MED diet	0.000787075	FALSE
SGB_15342	20	MED diet	0.00117969	FALSE
SGB_15342	24	MED diet	0.000378976	FALSE
SGB_15342	25	PPT diet	0.000305946	FALSE
SGB_15342	26	MED diet	0.000581154	FALSE
SGB_15342	28	MED diet	0.00105634	FALSE
SGB_15342	29	PPT diet	0.000221992	FALSE
SGB_15342	30	MED diet	0.000703913	FALSE
SGB_15342	31	MED diet	0.000893216	FALSE
SGB_15342	34	PPT diet	0.00133896	TRUE
SGB_15342	36	PPT diet	5e-05	FALSE
SGB_15342	37	PPT diet	0.000604691	FALSE
SGB_15342	42	MED diet	0.00119144	FALSE
SGB_15342	44	MED diet	0.000454427	FALSE
SGB_15342	50	MED diet	0.000272618	FALSE
SGB_15342	53	PPT diet	0.000222833	FALSE
SGB_15342	54	MED diet	0.000878505	FALSE
SGB_15342	58	PPT diet	0.00056414	FALSE
SGB_15342	60	MED diet	0.000347614	FALSE
SGB_15342	61	PPT diet	0.000858524	FALSE
SGB_15342	63	PPT diet	0.000488065	FALSE
SGB_15342	64	PPT diet	0.000546845	FALSE
SGB_15342	65	MED diet	0.000856731	FALSE
SGB_15342	68	MED diet	0.00104181	FALSE
SGB_15342	70	PPT diet	0.000463755	FALSE
SGB_15342	71	MED diet	0.000502957	FALSE
SGB_15342	73	MED diet	0.000282832	FALSE
SGB_15342	76	MED diet	0.000687015	FALSE
SGB_15342	77	PPT diet	0.00107981	FALSE
SGB_15342	79	MED diet	0.00192883	TRUE
SGB_15342	81	PPT diet	0.000325994	FALSE
SGB_15342	84	MED diet	5e-05	FALSE
SGB_15342	87	MED diet	0.00158223	TRUE
SGB_15342	88	MED diet	0.000289417	FALSE
SGB_15342	90	PPT diet	5e-05	FALSE
SGB_15342	92	PPT diet	0.00108191	FALSE
SGB_15342	93	PPT diet	0.000503282	FALSE
SGB_15342	96	MED diet	0.000268601	FALSE
SGB_15342	98	PPT diet	0.000302308	FALSE
SGB_15342	100	PPT diet	0.00209881	TRUE
SGB_15342	102	PPT diet	0.00327685	TRUE
SGB_15342	104	MED diet	0.000993754	FALSE
SGB_15342	108	PPT diet	0.000513794	FALSE
SGB_15342	109	MED diet	0.000454312	FALSE
SGB_15342	111	MED diet	0.000971087	FALSE
SGB_15342	113	PPT diet	0.000118502	FALSE
SGB_15342	114	PPT diet	0.000371715	FALSE
SGB_15342	115	MED diet	0.000488852	FALSE
SGB_15342	120	MED diet	0.00170843	TRUE
SGB_15342	121	PPT diet	0.000644641	FALSE
SGB_15342	125	PPT diet	0.00110681	FALSE
SGB_15342	127	MED diet	5e-05	FALSE
SGB_15342	133	MED diet	0.00102374	FALSE
SGB_15342	134	MED diet	0.000427791	FALSE
SGB_15342	136	PPT diet	9.55566e-05	FALSE
SGB_15342	137	MED diet	0.000393675	FALSE
SGB_15342	138	MED diet	5e-05	FALSE
SGB_15342	139	PPT diet	0.000888943	FALSE
SGB_15342	141	MED diet	0.000993984	FALSE
SGB_15342	143	MED diet	0.000243546	FALSE
SGB_15342	144	MED diet	0.000392109	FALSE
SGB_15342	146	MED diet	0.000157594	FALSE
SGB_15342	149	MED diet	0.000160653	FALSE
SGB_15342	150	PPT diet	0.000502603	FALSE
SGB_15342	151	MED diet	0.000186254	FALSE
SGB_15342	153	MED diet	9.50119e-05	FALSE
SGB_15342	157	MED diet	9.96463e-05	FALSE
SGB_15342	158	PPT diet	0.000289639	FALSE
SGB_15342	159	PPT diet	0.000357869	FALSE
SGB_15342	164	PPT diet	0.00147761	TRUE
SGB_15342	165	PPT diet	5.5546e-05	FALSE
SGB_15342	166	PPT diet	0.000318414	FALSE
SGB_15342	170	PPT diet	0.000694133	FALSE
SGB_15342	173	PPT diet	0.0026396	TRUE
SGB_15342	175	PPT diet	0.000371798	FALSE
SGB_15342	176	PPT diet	0.000194423	FALSE
SGB_15342	180	MED diet	0.000182599	FALSE
SGB_15342	182	PPT diet	0.000223622	FALSE
SGB_15342	183	PPT diet	9.62146e-05	FALSE
SGB_15342	187	MED diet	0.000185426	FALSE
SGB_15342	189	MED diet	0.000132354	FALSE
SGB_15342	191	MED diet	0.000314147	FALSE
SGB_15342	192	PPT diet	0.000488195	FALSE
SGB_15342	194	MED diet	0.000325681	FALSE
SGB_15342	195	MED diet	0.000948358	FALSE
SGB_15342	196	MED diet	0.000684416	FALSE
SGB_15342	199	PPT diet	0.00142322	TRUE
SGB_15346	1	PPT diet	6.89536e-05	FALSE
SGB_15346	6	PPT diet	0.000311602	FALSE
SGB_15346	12	PPT diet	0.000488427	FALSE
SGB_15346	13	PPT diet	5e-05	FALSE
SGB_15346	24	MED diet	0.000193853	FALSE
SGB_15346	27	PPT diet	0.000311576	FALSE
SGB_15346	29	PPT diet	0.000861266	FALSE
SGB_15346	30	MED diet	0.000460358	FALSE
SGB_15346	42	MED diet	0.000336944	FALSE
SGB_15346	50	MED diet	0.000118143	FALSE
SGB_15346	53	PPT diet	5e-05	FALSE
SGB_15346	56	MED diet	8.32154e-05	FALSE
SGB_15346	60	MED diet	0.000452112	FALSE
SGB_15346	61	PPT diet	0.000590543	FALSE
SGB_15346	64	PPT diet	0.002771	TRUE
SGB_15346	65	MED diet	0.00135442	FALSE
SGB_15346	68	MED diet	0.00238237	FALSE
SGB_15346	69	MED diet	0.000240227	FALSE
SGB_15346	70	PPT diet	0.000993665	FALSE
SGB_15346	71	MED diet	0.000201541	FALSE
SGB_15346	73	MED diet	0.000899442	FALSE
SGB_15346	77	PPT diet	0.000331301	FALSE
SGB_15346	79	MED diet	0.00131819	FALSE
SGB_15346	81	PPT diet	8.05936e-05	FALSE
SGB_15346	88	MED diet	0.000294021	FALSE
SGB_15346	92	PPT diet	0.000648536	FALSE
SGB_15346	93	PPT diet	0.000465143	FALSE
SGB_15346	96	MED diet	0.000276429	FALSE
SGB_15346	98	PPT diet	5e-05	FALSE
SGB_15346	104	MED diet	0.00106354	FALSE
SGB_15346	108	PPT diet	0.000369531	FALSE
SGB_15346	109	MED diet	5e-05	FALSE
SGB_15346	110	PPT diet	0.000268732	FALSE
SGB_15346	111	MED diet	0.00025936	FALSE
SGB_15346	114	PPT diet	0.000295714	FALSE
SGB_15346	120	MED diet	0.000379496	FALSE
SGB_15346	125	PPT diet	0.000686881	FALSE
SGB_15346	133	MED diet	0.000430579	FALSE
SGB_15346	134	MED diet	0.00203687	FALSE
SGB_15346	139	PPT diet	0.000496186	FALSE
SGB_15346	142	PPT diet	0.000304165	FALSE
SGB_15346	149	MED diet	0.000579005	FALSE
SGB_15346	150	PPT diet	7.63646e-05	FALSE
SGB_15346	158	PPT diet	5.1914e-05	FALSE
SGB_15346	162	MED diet	5.11538e-05	FALSE
SGB_15346	166	PPT diet	0.000225601	FALSE
SGB_15346	170	PPT diet	0.000643057	FALSE
SGB_15346	175	PPT diet	5e-05	FALSE
SGB_15346	176	PPT diet	0.000222365	FALSE
SGB_15346	180	MED diet	0.000199067	FALSE
SGB_15346	187	MED diet	0.000351508	FALSE
SGB_15346	189	MED diet	0.00020968	FALSE
SGB_15346	190	MED diet	5.53449e-05	FALSE
SGB_15346	191	MED diet	0.000707344	FALSE
SGB_15346	192	PPT diet	0.00073411	FALSE
SGB_15346	194	MED diet	0.000831655	FALSE
SGB_15346	196	MED diet	0.00051623	FALSE
SGB_15346	200	PPT diet	0.000822106	FALSE
SGB_15353	91	PPT diet	9.60261e-05	FALSE
SGB_15356	6	PPT diet	9.56572e-05	FALSE
SGB_15356	7	MED diet	5e-05	FALSE
SGB_15356	21	PPT diet	5.77338e-05	FALSE
SGB_15356	24	MED diet	5e-05	FALSE
SGB_15356	27	PPT diet	6.18812e-05	FALSE
SGB_15356	34	PPT diet	5e-05	FALSE
SGB_15356	41	MED diet	5e-05	FALSE
SGB_15356	44	MED diet	5e-05	FALSE
SGB_15356	52	PPT diet	5e-05	FALSE
SGB_15356	54	MED diet	5e-05	FALSE
SGB_15356	55	MED diet	5e-05	FALSE
SGB_15356	56	MED diet	0.000200341	FALSE
SGB_15356	61	PPT diet	9.3525e-05	FALSE
SGB_15356	62	MED diet	5e-05	FALSE
SGB_15356	64	PPT diet	5e-05	FALSE
SGB_15356	68	MED diet	8.84212e-05	FALSE
SGB_15356	72	MED diet	5e-05	FALSE
SGB_15356	73	MED diet	6.80763e-05	FALSE
SGB_15356	77	PPT diet	0.000186832	FALSE
SGB_15356	79	MED diet	0.000108227	FALSE
[truncated: 7,003 more rows]

## Sheet: oral strains
Species	Participant ID	Diet	Genetic dissimilarity	Strain replacement
SGB_12664	23	PPT diet	9.47193e-05	FALSE
SGB_12664	52	PPT diet	0.000272638	FALSE
SGB_12664	60	MED diet	0.000102282	FALSE
SGB_12664	72	MED diet	0.00120341	FALSE
SGB_12664	94	PPT diet	0.000311945	FALSE
SGB_12664	100	PPT diet	0.00168296	FALSE
SGB_12664	115	MED diet	0.000157239	FALSE
SGB_12664	120	MED diet	0.00082296	FALSE
SGB_12664	132	PPT diet	0.000376669	FALSE
SGB_12664	139	PPT diet	0.000348042	FALSE
SGB_12664	162	MED diet	0.00264053	FALSE
SGB_12664	169	PPT diet	0.000123137	FALSE
SGB_12664	170	PPT diet	0.00134775	FALSE
SGB_12664	173	PPT diet	0.00419351	TRUE
SGB_1314	7	MED diet	5e-05	FALSE
SGB_1315	34	PPT diet	5e-05	FALSE
SGB_1315	43	MED diet	0.000126173	FALSE
SGB_1315	71	MED diet	5e-05	FALSE
SGB_1315	78	PPT diet	0.00063317	FALSE
SGB_1315	83	MED diet	0.000830181	FALSE
SGB_1315	93	PPT diet	0.000186944	FALSE
SGB_1315	95	MED diet	0.000569851	FALSE
SGB_1315	101	PPT diet	0.000108529	FALSE
SGB_1315	108	PPT diet	0.000167966	FALSE
SGB_1315	118	MED diet	0.000159114	FALSE
SGB_1315	125	PPT diet	0.000648735	FALSE
SGB_1315	129	MED diet	0.000401635	FALSE
SGB_1315	139	PPT diet	0.000711023	FALSE
SGB_1315	171	PPT diet	5e-05	FALSE
SGB_1315	176	PPT diet	0.000396544	FALSE
SGB_13164	2	MED diet	5.61131e-05	FALSE
SGB_13164	6	PPT diet	0.00186481	FALSE
SGB_13164	26	MED diet	0.00111844	FALSE
SGB_13164	28	MED diet	5e-05	FALSE
SGB_13164	32	PPT diet	0.000166664	FALSE
SGB_13164	38	PPT diet	0.002433	TRUE
SGB_13164	40	MED diet	0.00203658	FALSE
SGB_13164	41	MED diet	5e-05	FALSE
SGB_13164	52	PPT diet	0.000125537	FALSE
SGB_13164	60	MED diet	0.00111564	FALSE
SGB_13164	61	PPT diet	0.00124138	FALSE
SGB_13164	62	MED diet	5e-05	FALSE
SGB_13164	72	MED diet	0.000589673	FALSE
SGB_13164	83	MED diet	0.000579725	FALSE
SGB_13164	92	PPT diet	5.22619e-05	FALSE
SGB_13164	94	PPT diet	0.000527089	FALSE
SGB_13164	102	PPT diet	0.00841891	TRUE
SGB_13164	114	PPT diet	0.0002697	FALSE
SGB_13164	115	MED diet	0.000375295	FALSE
SGB_13164	121	PPT diet	0.000107431	FALSE
SGB_13164	134	MED diet	5e-05	FALSE
SGB_13164	138	MED diet	0.000248455	FALSE
SGB_13164	144	MED diet	0.000267768	FALSE
SGB_13164	152	MED diet	0.00599288	TRUE
SGB_13164	153	MED diet	0.000583794	FALSE
SGB_13164	164	PPT diet	0.000225661	FALSE
SGB_13164	167	MED diet	0.000256555	FALSE
SGB_13164	169	PPT diet	0.000446934	FALSE
SGB_13164	170	PPT diet	0.0012132	FALSE
SGB_13164	173	PPT diet	0.000121851	FALSE
SGB_13164	192	PPT diet	0.000213157	FALSE
SGB_13164	196	MED diet	0.00193455	FALSE
SGB_13165	2	MED diet	0.000965013	FALSE
SGB_13165	20	MED diet	0.00459619	FALSE
SGB_13165	28	MED diet	0.00168843	FALSE
SGB_13165	29	PPT diet	0.000172102	FALSE
SGB_13165	41	MED diet	5e-05	FALSE
SGB_13165	60	MED diet	0.00377248	FALSE
SGB_13165	61	PPT diet	0.00500633	FALSE
SGB_13165	65	MED diet	0.000699979	FALSE
SGB_13165	72	MED diet	0.00221196	FALSE
SGB_13165	94	PPT diet	0.000176034	FALSE
SGB_13165	102	PPT diet	0.0131525	TRUE
SGB_13165	114	PPT diet	0.000163606	FALSE
SGB_13165	115	MED diet	0.00141301	FALSE
SGB_13165	118	MED diet	0.0131758	TRUE
SGB_13165	125	PPT diet	0.00220405	FALSE
SGB_13165	134	MED diet	0.000111557	FALSE
SGB_13165	153	MED diet	0.000609544	FALSE
SGB_13165	156	MED diet	0.00629373	TRUE
SGB_13165	157	MED diet	0.00464062	FALSE
SGB_13165	164	PPT diet	0.000537811	FALSE
SGB_13165	167	MED diet	0.00389501	FALSE
SGB_13165	170	PPT diet	0.000553684	FALSE
SGB_13165	173	PPT diet	0.000720933	FALSE
SGB_13165	186	PPT diet	0.00102274	FALSE
SGB_13165	188	PPT diet	0.000815072	FALSE
SGB_13165	189	MED diet	0.000861007	FALSE
SGB_13165	192	PPT diet	0.00456306	FALSE
SGB_1319	101	PPT diet	0.00171487	FALSE
SGB_1319	126	PPT diet	9.04282e-05	FALSE
SGB_1319	144	MED diet	5e-05	FALSE
SGB_1341	6	PPT diet	0.00304778	FALSE
SGB_1341	8	PPT diet	0.00647281	TRUE
SGB_1341	12	PPT diet	0.000898681	FALSE
SGB_1341	19	PPT diet	0.00423997	TRUE
SGB_1341	20	MED diet	0.00164797	FALSE
SGB_1341	22	MED diet	7.14032e-05	FALSE
SGB_1341	27	PPT diet	0.00154286	FALSE
SGB_1341	36	PPT diet	0.00495147	TRUE
SGB_1341	38	PPT diet	0.000461744	FALSE
SGB_1341	64	PPT diet	0.000133222	FALSE
SGB_1341	70	PPT diet	0.000730413	FALSE
SGB_1341	71	MED diet	0.00226757	FALSE
SGB_1341	72	MED diet	0.00322664	FALSE
SGB_1341	73	MED diet	0.00024233	FALSE
SGB_1341	76	MED diet	0.000524467	FALSE
SGB_1341	78	PPT diet	0.00774652	TRUE
SGB_1341	83	MED diet	0.00386592	FALSE
SGB_1341	84	MED diet	5e-05	FALSE
SGB_1341	87	MED diet	0.00079956	FALSE
SGB_1341	93	PPT diet	0.000224132	FALSE
SGB_1341	95	MED diet	0.000479597	FALSE
SGB_1341	100	PPT diet	0.000933733	FALSE
SGB_1341	101	PPT diet	0.000763068	FALSE
SGB_1341	108	PPT diet	0.000255535	FALSE
SGB_1341	115	MED diet	0.000732449	FALSE
SGB_1341	120	MED diet	0.00189578	FALSE
SGB_1341	121	PPT diet	0.0016469	FALSE
SGB_1341	122	PPT diet	0.000164596	FALSE
SGB_1341	125	PPT diet	0.00175457	FALSE
SGB_1341	132	PPT diet	0.000299314	FALSE
SGB_1341	136	PPT diet	5e-05	FALSE
SGB_1341	139	PPT diet	0.000118511	FALSE
SGB_1341	140	PPT diet	0.00508328	TRUE
SGB_1341	145	PPT diet	0.00231383	FALSE
SGB_1341	150	PPT diet	0.000860858	FALSE
SGB_1341	153	MED diet	0.00202358	FALSE
SGB_1341	163	MED diet	5e-05	FALSE
SGB_1341	167	MED diet	0.00922107	TRUE
SGB_1341	173	PPT diet	0.0112134	TRUE
SGB_1341	176	PPT diet	0.000580827	FALSE
SGB_1341	181	PPT diet	0.000397067	FALSE
SGB_1341	190	MED diet	6.64911e-05	FALSE
SGB_1343	6	PPT diet	0.00435022	TRUE
SGB_1343	8	PPT diet	0.00149841	FALSE
SGB_1343	9	PPT diet	0.00830902	TRUE
SGB_1343	12	PPT diet	0.000705995	FALSE
SGB_1343	20	MED diet	0.0016218	FALSE
SGB_1343	22	MED diet	0.000658324	FALSE
SGB_1343	24	MED diet	0.000424683	FALSE
SGB_1343	25	PPT diet	0.00149599	FALSE
SGB_1343	27	PPT diet	0.00231852	FALSE
SGB_1343	33	PPT diet	0.00654878	TRUE
SGB_1343	39	MED diet	5.46289e-05	FALSE
SGB_1343	51	MED diet	0.000501411	FALSE
SGB_1343	57	MED diet	6.32591e-05	FALSE
SGB_1343	62	MED diet	5e-05	FALSE
SGB_1343	64	PPT diet	0.00113579	FALSE
SGB_1343	70	PPT diet	0.000524772	FALSE
SGB_1343	71	MED diet	0.000841012	FALSE
SGB_1343	72	MED diet	0.00498786	TRUE
SGB_1343	73	MED diet	0.000612564	FALSE
SGB_1343	76	MED diet	0.000254446	FALSE
SGB_1343	78	PPT diet	0.000597692	FALSE
SGB_1343	83	MED diet	0.00611177	TRUE
SGB_1343	87	MED diet	0.000763885	FALSE
SGB_1343	91	PPT diet	0.00193621	FALSE
SGB_1343	95	MED diet	0.000614352	FALSE
SGB_1343	100	PPT diet	0.00307936	FALSE
SGB_1343	108	PPT diet	0.00199288	FALSE
SGB_1343	115	MED diet	0.00048775	FALSE
SGB_1343	118	MED diet	0.0012824	FALSE
SGB_1343	120	MED diet	0.000971173	FALSE
SGB_1343	125	PPT diet	0.00417996	TRUE
SGB_1343	126	PPT diet	0.00105869	FALSE
SGB_1343	132	PPT diet	0.000750526	FALSE
SGB_1343	138	MED diet	7.724e-05	FALSE
SGB_1343	139	PPT diet	5e-05	FALSE
SGB_1343	150	PPT diet	0.00125056	FALSE
SGB_1343	153	MED diet	0.00276348	FALSE
SGB_1343	156	MED diet	0.00104284	FALSE
SGB_1343	163	MED diet	5e-05	FALSE
SGB_1343	167	MED diet	0.00822445	TRUE
SGB_1343	173	PPT diet	0.00412847	TRUE
SGB_1343	176	PPT diet	0.000258367	FALSE
SGB_1343	181	PPT diet	0.00273153	FALSE
SGB_1343	195	MED diet	0.000416532	FALSE
SGB_1411	1	PPT diet	0.00133303	FALSE
SGB_1411	8	PPT diet	0.000727312	FALSE
SGB_1411	10	MED diet	9.13943e-05	FALSE
SGB_1411	16	MED diet	5e-05	FALSE
SGB_1411	25	PPT diet	0.0025027	FALSE
SGB_1411	29	PPT diet	5e-05	FALSE
SGB_1411	31	MED diet	0.0011487	FALSE
SGB_1411	32	PPT diet	5e-05	FALSE
SGB_1411	33	PPT diet	5e-05	FALSE
SGB_1411	35	MED diet	5e-05	FALSE
SGB_1411	43	MED diet	0.000135956	FALSE
SGB_1411	51	MED diet	5e-05	FALSE
SGB_1411	59	PPT diet	5e-05	FALSE
SGB_1411	61	PPT diet	0.0119016	TRUE
SGB_1411	62	MED diet	0.000159714	FALSE
SGB_1411	64	PPT diet	0.0176558	TRUE
SGB_1411	68	MED diet	5e-05	FALSE
SGB_1411	70	PPT diet	0.000483675	FALSE
SGB_1411	71	MED diet	0.000615886	FALSE
SGB_1411	76	MED diet	0.00414926	FALSE
SGB_1411	77	PPT diet	6.68673e-05	FALSE
SGB_1411	78	PPT diet	5e-05	FALSE
SGB_1411	86	PPT diet	5e-05	FALSE
SGB_1411	88	MED diet	5e-05	FALSE
SGB_1411	89	MED diet	0.000265551	FALSE
SGB_1411	91	PPT diet	0.00313956	FALSE
SGB_1411	92	PPT diet	0.0244326	TRUE
SGB_1411	95	MED diet	0.000103939	FALSE
SGB_1411	121	PPT diet	0.00040285	FALSE
SGB_1411	122	PPT diet	0.000327326	FALSE
SGB_1411	123	PPT diet	0.000364789	FALSE
SGB_1411	126	PPT diet	0.000139731	FALSE
SGB_1411	138	MED diet	5e-05	FALSE
SGB_1411	139	PPT diet	0.00340462	FALSE
SGB_1411	144	MED diet	5e-05	FALSE
SGB_1411	145	PPT diet	5e-05	FALSE
SGB_1411	150	PPT diet	0.000134281	FALSE
SGB_1411	153	MED diet	0.00028023	FALSE
SGB_1411	156	MED diet	5e-05	FALSE
SGB_1411	157	MED diet	0.000897644	FALSE
SGB_1411	158	PPT diet	0.000816881	FALSE
SGB_1411	163	MED diet	5e-05	FALSE
SGB_1411	171	PPT diet	0.00114714	FALSE
SGB_1411	176	PPT diet	5e-05	FALSE
SGB_1411	187	MED diet	0.00150645	FALSE
SGB_1411	189	MED diet	5e-05	FALSE
SGB_1411	198	MED diet	0.0116747	TRUE
SGB_14348	5	PPT diet	5e-05	FALSE
SGB_14348	6	PPT diet	0.000503131	FALSE
SGB_14348	7	MED diet	0.000574668	FALSE
SGB_14348	8	PPT diet	0.000586811	FALSE
SGB_14348	9	PPT diet	0.000261783	FALSE
SGB_14348	10	MED diet	0.000355383	FALSE
SGB_14348	12	PPT diet	0.000299715	FALSE
SGB_14348	22	MED diet	0.000131638	FALSE
SGB_14348	25	PPT diet	0.000289268	FALSE
SGB_14348	27	PPT diet	0.00168713	FALSE
SGB_14348	29	PPT diet	0.000543054	FALSE
SGB_14348	33	PPT diet	0.00514919	TRUE
SGB_14348	34	PPT diet	0.000351266	FALSE
SGB_14348	36	PPT diet	0.000143167	FALSE
SGB_14348	39	MED diet	0.000391431	FALSE
SGB_14348	42	MED diet	0.0034181	TRUE
SGB_14348	43	MED diet	5e-05	FALSE
SGB_14348	47	MED diet	0.0007284	FALSE
SGB_14348	51	MED diet	0.00101317	FALSE
SGB_14348	57	MED diet	0.000828034	FALSE
SGB_14348	58	PPT diet	0.000817246	FALSE
SGB_14348	61	PPT diet	0.00366322	TRUE
SGB_14348	62	MED diet	0.000165196	FALSE
SGB_14348	68	MED diet	0.000511675	FALSE
SGB_14348	70	PPT diet	0.00117575	FALSE
SGB_14348	71	MED diet	0.00123744	FALSE
SGB_14348	76	MED diet	0.000308804	FALSE
SGB_14348	78	PPT diet	0.000559041	FALSE
SGB_14348	86	PPT diet	0.000670262	FALSE
SGB_14348	88	MED diet	0.00108468	FALSE
SGB_14348	91	PPT diet	0.00100599	FALSE
SGB_14348	93	PPT diet	0.00134323	FALSE
SGB_14348	95	MED diet	0.000453831	FALSE
SGB_14348	101	PPT diet	0.000875316	FALSE
SGB_14348	107	PPT diet	0.000190481	FALSE
SGB_14348	121	PPT diet	0.00358229	TRUE
SGB_14348	122	PPT diet	0.000120481	FALSE
SGB_14348	125	PPT diet	0.000507372	FALSE
SGB_14348	126	PPT diet	0.000946387	FALSE
SGB_14348	148	MED diet	0.000652772	FALSE
SGB_14348	150	PPT diet	0.000181705	FALSE
SGB_14348	153	MED diet	0.00167001	FALSE
SGB_14348	157	MED diet	0.00216721	FALSE
SGB_14348	158	PPT diet	5e-05	FALSE
SGB_14348	161	MED diet	0.000406691	FALSE
SGB_14348	163	MED diet	0.000414978	FALSE
SGB_14348	167	MED diet	5e-05	FALSE
SGB_14348	170	PPT diet	0.00685022	TRUE
SGB_14348	171	PPT diet	0.000643208	FALSE
SGB_14348	176	PPT diet	0.000192271	FALSE
SGB_14348	178	PPT diet	0.000909229	FALSE
SGB_14348	187	MED diet	0.00286979	TRUE
SGB_14348	189	MED diet	0.00258461	TRUE
SGB_14348	190	MED diet	0.000388269	FALSE
SGB_14348	195	MED diet	0.000386445	FALSE
SGB_1454	6	PPT diet	0.00947256	TRUE
SGB_1454	8	PPT diet	0.000290013	FALSE
SGB_1454	9	PPT diet	0.000175263	FALSE
SGB_1454	23	PPT diet	0.000636198	FALSE
SGB_1454	24	MED diet	0.000750242	FALSE
SGB_1454	26	MED diet	0.000646767	FALSE
SGB_1454	27	PPT diet	0.00276788	FALSE
SGB_1454	62	MED diet	0.000680299	FALSE
SGB_1454	71	MED diet	0.00419634	TRUE
SGB_1454	73	MED diet	0.000259356	FALSE
SGB_1454	76	MED diet	0.00250631	FALSE
SGB_1454	80	PPT diet	0.00383391	FALSE
SGB_1454	83	MED diet	0.00888858	TRUE
SGB_1454	84	MED diet	5e-05	FALSE
SGB_1454	87	MED diet	0.000406289	FALSE
SGB_1454	103	MED diet	0.00137534	FALSE
SGB_1454	126	PPT diet	0.0044872	TRUE
SGB_1454	138	MED diet	0.00316329	FALSE
SGB_1454	139	PPT diet	0.000320679	FALSE
SGB_1454	163	MED diet	5e-05	FALSE
SGB_1454	170	PPT diet	0.00258547	FALSE
SGB_1454	176	PPT diet	0.000390787	FALSE
SGB_1455	139	PPT diet	0.000291141	FALSE
SGB_1457	6	PPT diet	0.00454556	FALSE
SGB_1457	8	PPT diet	0.00132446	FALSE
SGB_1457	9	PPT diet	5e-05	FALSE
SGB_1457	27	PPT diet	0.00995403	TRUE
SGB_1457	34	PPT diet	0.000305483	FALSE
SGB_1457	36	PPT diet	0.000686854	FALSE
SGB_1457	39	MED diet	0.000702189	FALSE
SGB_1457	51	MED diet	5e-05	FALSE
SGB_1457	57	MED diet	0.0281729	TRUE
SGB_1457	67	PPT diet	0.0180039	TRUE
SGB_1457	68	MED diet	0.000701684	FALSE
SGB_1457	73	MED diet	0.00074462	FALSE
SGB_1457	87	MED diet	5e-05	FALSE
SGB_1457	108	PPT diet	0.00922609	TRUE
SGB_1457	115	MED diet	0.000878841	FALSE
SGB_1457	132	PPT diet	0.0104585	TRUE
SGB_1457	134	MED diet	0.002556	FALSE
SGB_1457	136	PPT diet	0.00314933	FALSE
SGB_1457	139	PPT diet	0.00389702	FALSE
SGB_1457	140	PPT diet	0.00136553	FALSE
SGB_1457	145	PPT diet	0.00189926	FALSE
SGB_1457	153	MED diet	0.000916632	FALSE
SGB_1457	159	PPT diet	0.000149719	FALSE
SGB_1457	161	MED diet	0.000717629	FALSE
SGB_1457	176	PPT diet	0.00124331	FALSE
SGB_1457	188	PPT diet	0.00355855	FALSE
SGB_1457	190	MED diet	5e-05	FALSE
SGB_1458	1	PPT diet	0.000325279	FALSE
SGB_1458	6	PPT diet	7.5651e-05	FALSE
SGB_1458	7	MED diet	0.000633358	FALSE
SGB_1458	8	PPT diet	0.00018858	FALSE
SGB_1458	9	PPT diet	8.55519e-05	FALSE
SGB_1458	12	PPT diet	0.000470016	FALSE
SGB_1458	22	MED diet	0.00459704	FALSE
SGB_1458	23	PPT diet	0.000328752	FALSE
SGB_1458	24	MED diet	0.00202172	FALSE
SGB_1458	25	PPT diet	0.0112966	TRUE
SGB_1458	26	MED diet	0.0139343	TRUE
SGB_1458	27	PPT diet	0.0115711	TRUE
SGB_1458	29	PPT diet	0.000323078	FALSE
SGB_1458	33	PPT diet	0.00458614	FALSE
SGB_1458	34	PPT diet	0.000259772	FALSE
SGB_1458	35	MED diet	0.00148011	FALSE
SGB_1458	38	PPT diet	0.000104147	FALSE
SGB_1458	39	MED diet	0.000112665	FALSE
SGB_1458	43	MED diet	0.000322172	FALSE
SGB_1458	46	PPT diet	0.0027054	FALSE
SGB_1458	47	MED diet	0.000270379	FALSE
SGB_1458	51	MED diet	0.000691249	FALSE
SGB_1458	52	PPT diet	0.00202429	FALSE
SGB_1458	53	PPT diet	0.00170694	FALSE
SGB_1458	57	MED diet	0.0241729	TRUE
SGB_1458	58	PPT diet	0.00214483	FALSE
SGB_1458	59	PPT diet	0.000593107	FALSE
SGB_1458	60	MED diet	0.00125128	FALSE
SGB_1458	61	PPT diet	0.001405	FALSE
SGB_1458	62	MED diet	0.00028466	FALSE
SGB_1458	70	PPT diet	0.00132168	FALSE
SGB_1458	71	MED diet	0.00041274	FALSE
SGB_1458	72	MED diet	0.00306266	FALSE
SGB_1458	76	MED diet	0.00058859	FALSE
SGB_1458	78	PPT diet	8.49106e-05	FALSE
SGB_1458	79	MED diet	0.00221474	FALSE
SGB_1458	83	MED diet	0.00120753	FALSE
SGB_1458	91	PPT diet	0.000359643	FALSE
SGB_1458	93	PPT diet	0.00150621	FALSE
SGB_1458	95	MED diet	0.000219726	FALSE
SGB_1458	101	PPT diet	0.000388757	FALSE
SGB_1458	103	MED diet	0.00859992	TRUE
SGB_1458	107	PPT diet	5e-05	FALSE
SGB_1458	108	PPT diet	0.00332805	FALSE
SGB_1458	115	MED diet	0.000468197	FALSE
SGB_1458	121	PPT diet	0.00110436	FALSE
SGB_1458	122	PPT diet	0.0001434	FALSE
SGB_1458	123	PPT diet	0.00070997	FALSE
SGB_1458	125	PPT diet	0.000151537	FALSE
SGB_1458	126	PPT diet	0.0016321	FALSE
SGB_1458	128	PPT diet	0.0134723	TRUE
SGB_1458	134	MED diet	5.67779e-05	FALSE
SGB_1458	138	MED diet	0.00013601	FALSE
SGB_1458	139	PPT diet	0.000687897	FALSE
SGB_1458	143	MED diet	0.00410517	FALSE
SGB_1458	145	PPT diet	0.000146813	FALSE
SGB_1458	148	MED diet	0.00167347	FALSE
SGB_1458	150	PPT diet	0.000196567	FALSE
SGB_1458	151	MED diet	0.000100641	FALSE
SGB_1458	156	MED diet	0.000760323	FALSE
SGB_1458	159	PPT diet	0.000295654	FALSE
SGB_1458	161	MED diet	0.000224482	FALSE
SGB_1458	163	MED diet	0.000112578	FALSE
SGB_1458	170	PPT diet	0.0014556	FALSE
SGB_1458	171	PPT diet	0.000575093	FALSE
SGB_1458	176	PPT diet	0.000113111	FALSE
SGB_1458	178	PPT diet	0.00560386	FALSE
SGB_1458	181	PPT diet	0.000123559	FALSE
SGB_1458	186	PPT diet	0.000605929	FALSE
SGB_1458	189	MED diet	0.000785521	FALSE
SGB_1458	190	MED diet	5e-05	FALSE
SGB_1458	192	PPT diet	0.00019581	FALSE
SGB_1458	195	MED diet	0.000106772	FALSE
SGB_1458	200	PPT diet	0.00225708	FALSE
SGB_1459	1	PPT diet	0.000316503	FALSE
SGB_1459	6	PPT diet	7.71023e-05	FALSE
SGB_1459	7	MED diet	0.00123501	FALSE
SGB_1459	8	PPT diet	0.000473745	FALSE
SGB_1459	9	PPT diet	5e-05	FALSE
SGB_1459	12	PPT diet	0.000220723	FALSE
SGB_1459	22	MED diet	0.00609976	FALSE
SGB_1459	23	PPT diet	0.000227981	FALSE
SGB_1459	25	PPT diet	0.0119171	TRUE
SGB_1459	27	PPT diet	0.0103969	TRUE
SGB_1459	29	PPT diet	0.000188974	FALSE
SGB_1459	33	PPT diet	0.00543843	FALSE
SGB_1459	34	PPT diet	0.000220303	FALSE
SGB_1459	35	MED diet	0.00173239	FALSE
SGB_1459	38	PPT diet	5e-05	FALSE
SGB_1459	39	MED diet	0.000169289	FALSE
SGB_1459	43	MED diet	9.87784e-05	FALSE
SGB_1459	46	PPT diet	0.00222235	FALSE
SGB_1459	47	MED diet	0.000296864	FALSE
SGB_1459	51	MED diet	0.000400028	FALSE
SGB_1459	52	PPT diet	0.00354797	FALSE
SGB_1459	53	PPT diet	0.0021161	FALSE
SGB_1459	57	MED diet	0.0245753	TRUE
SGB_1459	58	PPT diet	0.00187009	FALSE
SGB_1459	59	PPT diet	0.000955728	FALSE
SGB_1459	60	MED diet	0.00133051	FALSE
SGB_1459	61	PPT diet	0.00163486	FALSE
SGB_1459	62	MED diet	0.00016005	FALSE
SGB_1459	66	PPT diet	5e-05	FALSE
SGB_1459	68	MED diet	0.00099644	FALSE
SGB_1459	70	PPT diet	0.00111382	FALSE
SGB_1459	71	MED diet	0.000304289	FALSE
SGB_1459	72	MED diet	0.00433032	FALSE
SGB_1459	73	MED diet	6.32035e-05	FALSE
SGB_1459	76	MED diet	0.00077834	FALSE
SGB_1459	78	PPT diet	5e-05	FALSE
SGB_1459	83	MED diet	0.00141343	FALSE
SGB_1459	91	PPT diet	0.000292081	FALSE
SGB_1459	93	PPT diet	0.001279	FALSE
SGB_1459	95	MED diet	0.000266911	FALSE
SGB_1459	101	PPT diet	0.000271061	FALSE
SGB_1459	103	MED diet	0.00961416	TRUE
SGB_1459	107	PPT diet	5e-05	FALSE
SGB_1459	108	PPT diet	0.00283829	FALSE
SGB_1459	115	MED diet	0.000314973	FALSE
SGB_1459	121	PPT diet	0.00143659	FALSE
SGB_1459	122	PPT diet	5e-05	FALSE
SGB_1459	123	PPT diet	0.000606746	FALSE
SGB_1459	125	PPT diet	8.8457e-05	FALSE
SGB_1459	126	PPT diet	0.00164247	FALSE
SGB_1459	128	PPT diet	0.0154423	TRUE
SGB_1459	134	MED diet	7.73563e-05	FALSE
SGB_1459	136	PPT diet	0.000261549	FALSE
SGB_1459	138	MED diet	0.000122282	FALSE
SGB_1459	143	MED diet	0.00506707	FALSE
SGB_1459	145	PPT diet	0.000309444	FALSE
SGB_1459	148	MED diet	0.00209984	FALSE
SGB_1459	150	PPT diet	0.000354241	FALSE
SGB_1459	151	MED diet	5e-05	FALSE
SGB_1459	156	MED diet	0.000787507	FALSE
SGB_1459	159	PPT diet	0.000159741	FALSE
SGB_1459	161	MED diet	0.000240494	FALSE
SGB_1459	163	MED diet	0.000115853	FALSE
SGB_1459	170	PPT diet	0.00228692	FALSE
SGB_1459	171	PPT diet	0.000395082	FALSE
SGB_1459	175	PPT diet	5e-05	FALSE
SGB_1459	176	PPT diet	0.000116811	FALSE
SGB_1459	178	PPT diet	0.00779188	FALSE
SGB_1459	181	PPT diet	0.000130769	FALSE
SGB_1459	186	PPT diet	0.000513438	FALSE
SGB_1459	189	MED diet	0.000522132	FALSE
SGB_1459	190	MED diet	5e-05	FALSE
SGB_1459	192	PPT diet	0.000200125	FALSE
SGB_1459	195	MED diet	7.76057e-05	FALSE
SGB_1459	200	PPT diet	0.00160312	FALSE
SGB_1464	70	PPT diet	0.00204541	FALSE
SGB_1464	125	PPT diet	0.000233989	FALSE
SGB_1520	9	PPT diet	0.00500115	TRUE
SGB_1520	26	MED diet	0.00167904	FALSE
SGB_1520	35	MED diet	0.00128866	FALSE
SGB_1520	36	PPT diet	0.000489022	FALSE
SGB_1520	43	MED diet	0.000503557	FALSE
SGB_1520	47	MED diet	0.000738665	FALSE
SGB_1520	50	MED diet	0.00322126	TRUE
SGB_1520	57	MED diet	0.000195081	FALSE
SGB_1520	58	PPT diet	0.00246751	FALSE
SGB_1520	59	PPT diet	0.000628421	FALSE
SGB_1520	68	MED diet	9.66837e-05	FALSE
SGB_1520	71	MED diet	0.000843953	FALSE
SGB_1520	76	MED diet	0.0017688	FALSE
SGB_1520	77	PPT diet	0.000374082	FALSE
SGB_1520	86	PPT diet	0.000221892	FALSE
SGB_1520	87	MED diet	0.000166032	FALSE
SGB_1520	88	MED diet	0.00128244	FALSE
SGB_1520	90	PPT diet	5e-05	FALSE
SGB_1520	102	PPT diet	0.000932805	FALSE
SGB_1520	103	MED diet	0.00474805	TRUE
SGB_1520	107	PPT diet	0.000157496	FALSE
SGB_1520	119	PPT diet	0.00022687	FALSE
SGB_1520	122	PPT diet	0.000342309	FALSE
SGB_1520	125	PPT diet	0.00145225	FALSE
SGB_1520	126	PPT diet	0.00152702	FALSE
SGB_1520	150	PPT diet	0.000867152	FALSE
SGB_1520	187	MED diet	0.000421867	FALSE
SGB_1520	188	PPT diet	0.000521408	FALSE
SGB_1520	189	MED diet	0.00384763	TRUE
SGB_1520	199	PPT diet	0.00426629	TRUE
SGB_1521	71	MED diet	0.000962535	FALSE
SGB_1522	9	PPT diet	0.000428535	FALSE
SGB_1522	34	PPT diet	8.77155e-05	FALSE
SGB_1522	68	MED diet	5.42138e-05	FALSE
SGB_1522	71	MED diet	0.00163399	FALSE
SGB_1522	76	MED diet	0.00498706	TRUE
SGB_1522	77	PPT diet	0.000486799	FALSE
SGB_1522	86	PPT diet	0.000546523	FALSE
SGB_1522	107	PPT diet	0.00136493	FALSE
SGB_1522	122	PPT diet	0.000764096	FALSE
SGB_1522	125	PPT diet	0.0027865	FALSE
SGB_1522	176	PPT diet	0.00049866	FALSE
SGB_1522	187	MED diet	0.000845692	FALSE
SGB_1522	188	PPT diet	0.00300065	FALSE
SGB_1524	7	MED diet	0.000249103	FALSE
SGB_1524	9	PPT diet	9.64372e-05	FALSE
SGB_1524	26	MED diet	0.00334111	FALSE
SGB_1524	27	PPT diet	0.000949893	FALSE
SGB_1524	33	PPT diet	0.00967799	TRUE
SGB_1524	36	PPT diet	0.00158422	FALSE
SGB_1524	43	MED diet	0.000826864	FALSE
SGB_1524	47	MED diet	0.00464905	TRUE
SGB_1524	50	MED diet	0.000505065	FALSE
SGB_1524	57	MED diet	0.00251489	FALSE
SGB_1524	58	PPT diet	0.000395634	FALSE
SGB_1524	66	PPT diet	0.00135174	FALSE
SGB_1524	68	MED diet	0.000801478	FALSE
SGB_1524	71	MED diet	0.00105088	FALSE
SGB_1524	76	MED diet	0.00205455	FALSE
SGB_1524	77	PPT diet	0.000333271	FALSE
SGB_1524	84	MED diet	7.02297e-05	FALSE
SGB_1524	86	PPT diet	0.000626972	FALSE
SGB_1524	87	MED diet	0.000686908	FALSE
SGB_1524	91	PPT diet	0.002628	FALSE
SGB_1524	101	PPT diet	0.00425513	TRUE
SGB_1524	122	PPT diet	0.000977083	FALSE
SGB_1524	123	PPT diet	0.000689689	FALSE
SGB_1524	125	PPT diet	0.00137414	FALSE
SGB_1524	126	PPT diet	0.001966	FALSE
SGB_1524	139	PPT diet	0.00356827	TRUE
SGB_1524	150	PPT diet	0.000920339	FALSE
SGB_1524	157	MED diet	0.0043958	TRUE
SGB_1524	158	PPT diet	0.000168296	FALSE
SGB_1524	163	MED diet	0.000249969	FALSE
SGB_1524	167	MED diet	0.00992256	TRUE
SGB_1524	176	PPT diet	0.000795574	FALSE
SGB_1524	178	PPT diet	0.00134225	FALSE
SGB_1524	187	MED diet	0.00385273	TRUE
SGB_1524	189	MED diet	0.00225734	FALSE
SGB_1525	1	PPT diet	0.00157109	FALSE
SGB_1525	7	MED diet	0.000594931	FALSE
SGB_1525	8	PPT diet	0.00139503	FALSE
SGB_1525	9	PPT diet	9.43463e-05	FALSE
SGB_1525	10	MED diet	0.000296296	FALSE
SGB_1525	22	MED diet	0.000328842	FALSE
SGB_1525	24	MED diet	0.000665439	FALSE
SGB_1525	29	PPT diet	0.000188851	FALSE
SGB_1525	31	MED diet	0.00162801	FALSE
SGB_1525	32	PPT diet	0.000181697	FALSE
SGB_1525	34	PPT diet	0.000400561	FALSE
SGB_1525	35	MED diet	0.000600009	FALSE
SGB_1525	36	PPT diet	0.00255203	TRUE
SGB_1525	39	MED diet	0.000125089	FALSE
SGB_1525	43	MED diet	5e-05	FALSE
SGB_1525	47	MED diet	0.00116556	FALSE
SGB_1525	50	MED diet	0.000803702	FALSE
SGB_1525	51	MED diet	0.000290294	FALSE
SGB_1525	58	PPT diet	0.000119023	FALSE
SGB_1525	59	PPT diet	0.000484533	FALSE
SGB_1525	68	MED diet	0.000266295	FALSE
SGB_1525	70	PPT diet	0.000927346	FALSE
SGB_1525	71	MED diet	0.000109382	FALSE
SGB_1525	76	MED diet	0.00200092	FALSE
SGB_1525	77	PPT diet	0.0028287	TRUE
SGB_1525	78	PPT diet	0.000174042	FALSE
SGB_1525	84	MED diet	5e-05	FALSE
SGB_1525	86	PPT diet	0.000180853	FALSE
SGB_1525	88	MED diet	0.000132763	FALSE
SGB_1525	89	MED diet	0.000171525	FALSE
SGB_1525	90	PPT diet	0.000142621	FALSE
SGB_1525	95	MED diet	0.000304449	FALSE
SGB_1525	98	PPT diet	0.000911837	FALSE
SGB_1525	101	PPT diet	0.00189954	FALSE
SGB_1525	118	MED diet	0.00159236	FALSE
SGB_1525	119	PPT diet	0.000322664	FALSE
SGB_1525	121	PPT diet	0.00730796	TRUE
SGB_1525	122	PPT diet	0.00134909	FALSE
SGB_1525	123	PPT diet	0.000707267	FALSE
SGB_1525	125	PPT diet	0.00115102	FALSE
SGB_1525	126	PPT diet	0.00112259	FALSE
SGB_1525	129	MED diet	0.000217805	FALSE
SGB_1525	134	MED diet	0.00411594	TRUE
SGB_1525	138	MED diet	5e-05	FALSE
SGB_1525	143	MED diet	0.000544537	FALSE
SGB_1525	145	PPT diet	0.00106004	FALSE
SGB_1525	150	PPT diet	0.000934871	FALSE
SGB_1525	153	MED diet	0.00163424	FALSE
SGB_1525	156	MED diet	0.000177841	FALSE
SGB_1525	157	MED diet	0.00611181	TRUE
SGB_1525	158	PPT diet	5e-05	FALSE
SGB_1525	161	MED diet	0.000149734	FALSE
SGB_1525	163	MED diet	6.72969e-05	FALSE
SGB_1525	167	MED diet	0.00950167	TRUE
SGB_1525	171	PPT diet	0.00373579	TRUE
SGB_1525	176	PPT diet	0.000917703	FALSE
SGB_1525	181	PPT diet	8.08277e-05	FALSE
SGB_1525	187	MED diet	0.0065021	TRUE
SGB_1525	189	MED diet	0.00248164	FALSE
SGB_1525	198	MED diet	0.00234776	FALSE
SGB_1526	34	PPT diet	5.16987e-05	FALSE
SGB_1526	88	MED diet	0.000425607	FALSE
SGB_1526	93	PPT diet	0.000209616	FALSE
SGB_1526	104	MED diet	0.000369425	FALSE
SGB_1526	121	PPT diet	0.00152762	FALSE
SGB_1526	148	MED diet	0.000307272	FALSE
SGB_1528	57	MED diet	0.00232886	FALSE
SGB_1531	34	PPT diet	0.000395604	FALSE
SGB_1531	35	MED diet	0.000336636	FALSE
SGB_1531	43	MED diet	0.000331137	FALSE
SGB_1531	58	PPT diet	0.000571755	FALSE
SGB_1531	59	PPT diet	0.00026617	FALSE
SGB_1531	68	MED diet	0.000123818	FALSE
SGB_1531	71	MED diet	0.000846543	FALSE
SGB_1531	77	PPT diet	0.000350891	FALSE
SGB_1531	84	MED diet	5e-05	FALSE
SGB_1531	86	PPT diet	0.00040813	FALSE
SGB_1531	89	MED diet	0.000167858	FALSE
SGB_1531	95	MED diet	0.000259684	FALSE
SGB_1531	103	MED diet	0.000453618	FALSE
SGB_1531	122	PPT diet	0.000289405	FALSE
SGB_1531	138	MED diet	0.000360653	FALSE
SGB_1531	158	PPT diet	0.000336854	FALSE
SGB_1531	163	MED diet	0.000249626	FALSE
SGB_1531	176	PPT diet	0.000620347	FALSE
SGB_1531	187	MED diet	0.000701416	FALSE
SGB_1538	9	PPT diet	0.00035877	FALSE
SGB_1538	68	MED diet	6.31898e-05	FALSE
SGB_1538	176	PPT diet	0.00126641	FALSE
SGB_1540	6	PPT diet	0.000193156	FALSE
SGB_1540	9	PPT diet	5e-05	FALSE
SGB_1540	36	PPT diet	0.00307119	FALSE
SGB_1540	43	MED diet	5e-05	FALSE
SGB_1540	47	MED diet	0.000286985	FALSE
SGB_1540	55	MED diet	0.000135153	FALSE
SGB_1540	58	PPT diet	0.000130092	FALSE
SGB_1540	68	MED diet	5e-05	FALSE
SGB_1540	71	MED diet	0.0011633	FALSE
SGB_1540	77	PPT diet	9.72328e-05	FALSE
SGB_1540	86	PPT diet	5.93915e-05	FALSE
SGB_1540	88	MED diet	0.00116027	FALSE
SGB_1540	89	MED diet	0.000578113	FALSE
SGB_1540	97	MED diet	5e-05	FALSE
SGB_1540	98	PPT diet	0.000635607	FALSE
SGB_1540	107	PPT diet	0.000173514	FALSE
SGB_1540	119	PPT diet	0.000360733	FALSE
SGB_1540	122	PPT diet	5e-05	FALSE
SGB_1540	123	PPT diet	0.00182928	FALSE
SGB_1540	148	MED diet	0.000261276	FALSE
SGB_1540	150	PPT diet	0.00035826	FALSE
SGB_1540	156	MED diet	0.000839484	FALSE
SGB_1540	157	MED diet	0.000483962	FALSE
SGB_1540	158	PPT diet	5e-05	FALSE
SGB_1540	161	MED diet	0.000394792	FALSE
SGB_1540	178	PPT diet	0.000673094	FALSE
SGB_1540	187	MED diet	0.00103384	FALSE
SGB_1540	189	MED diet	0.0013931	FALSE
SGB_1540	190	MED diet	0.00027305	FALSE
SGB_1542	7	MED diet	0.000437334	FALSE
SGB_1542	9	PPT diet	5e-05	FALSE
SGB_1542	43	MED diet	0.000218191	FALSE
SGB_1542	58	PPT diet	0.00396434	FALSE
SGB_1542	66	PPT diet	0.000612593	FALSE
SGB_1542	68	MED diet	7.22242e-05	FALSE
SGB_1542	71	MED diet	0.00178116	FALSE
SGB_1542	76	MED diet	0.00315236	FALSE
SGB_1542	77	PPT diet	0.000220788	FALSE
SGB_1542	78	PPT diet	0.00111612	FALSE
SGB_1542	86	PPT diet	0.000147825	FALSE
SGB_1542	87	MED diet	0.000131614	FALSE
SGB_1542	88	MED diet	0.00246219	FALSE
SGB_1542	90	PPT diet	0.000429547	FALSE
SGB_1542	95	MED diet	0.000110004	FALSE
SGB_1542	118	MED diet	0.000159715	FALSE
SGB_1542	122	PPT diet	0.000772636	FALSE
SGB_1542	158	PPT diet	0.00842672	TRUE
SGB_1542	161	MED diet	0.000618344	FALSE
SGB_1542	187	MED diet	0.00360247	FALSE
SGB_1542	189	MED diet	0.0054112	TRUE
SGB_1543	29	PPT diet	9.58773e-05	FALSE
SGB_1543	77	PPT diet	0.000245845	FALSE
SGB_1543	88	MED diet	0.00137717	FALSE
SGB_1543	127	MED diet	5e-05	FALSE
SGB_1543	142	PPT diet	0.00648893	TRUE
SGB_1543	155	MED diet	0.0109676	TRUE
SGB_1545	9	PPT diet	0.000201487	FALSE
SGB_1545	66	PPT diet	0.00050914	FALSE
SGB_1545	90	PPT diet	0.00105592	FALSE
SGB_1545	122	PPT diet	0.000581626	FALSE
SGB_1545	125	PPT diet	0.000896276	FALSE
SGB_1545	178	PPT diet	0.00234704	FALSE
SGB_15494	36	PPT diet	0.000103592	FALSE
SGB_15494	84	MED diet	6.19299e-05	FALSE
SGB_15494	86	PPT diet	0.00215113	FALSE
SGB_15494	90	PPT diet	0.000202422	FALSE
SGB_15494	98	PPT diet	5e-05	FALSE
SGB_15494	127	MED diet	5e-05	FALSE
SGB_1554	8	PPT diet	0.000141089	FALSE
SGB_1554	12	PPT diet	0.000312494	FALSE
SGB_1554	20	MED diet	0.00198545	FALSE
SGB_1554	23	PPT diet	0.00962354	TRUE
SGB_1554	26	MED diet	5e-05	FALSE
SGB_1554	27	PPT diet	0.00146891	FALSE
SGB_1554	34	PPT diet	0.000988166	FALSE
SGB_1554	35	MED diet	0.000733956	FALSE
SGB_1554	39	MED diet	0.00217164	FALSE
SGB_1554	43	MED diet	0.00213893	FALSE
SGB_1554	46	PPT diet	0.0132431	TRUE
SGB_1554	47	MED diet	0.00622062	TRUE
SGB_1554	48	PPT diet	0.00287211	FALSE
SGB_1554	58	PPT diet	0.000791324	FALSE
SGB_1554	59	PPT diet	0.00141904	FALSE
SGB_1554	61	PPT diet	0.00513353	TRUE
SGB_1554	62	MED diet	0.000562488	FALSE
SGB_1554	66	PPT diet	0.00101138	FALSE
SGB_1554	68	MED diet	0.000295596	FALSE
SGB_1554	71	MED diet	0.00653168	TRUE
SGB_1554	73	MED diet	0.00342105	FALSE
SGB_1554	74	PPT diet	0.00790137	TRUE
SGB_1554	76	MED diet	0.00216511	FALSE
SGB_1554	77	PPT diet	0.00168901	FALSE
SGB_1554	84	MED diet	5e-05	FALSE
SGB_1554	85	PPT diet	0.0205182	TRUE
SGB_1554	86	PPT diet	0.00143825	FALSE
SGB_1554	87	MED diet	5e-05	FALSE
SGB_1554	88	MED diet	0.00268658	FALSE
SGB_1554	90	PPT diet	0.00662537	TRUE
SGB_1554	92	PPT diet	0.0115184	TRUE
SGB_1554	95	MED diet	0.000411942	FALSE
SGB_1554	101	PPT diet	0.00800154	TRUE
SGB_1554	103	MED diet	0.000251771	FALSE
SGB_1554	107	PPT diet	0.00180883	FALSE
SGB_1554	108	PPT diet	0.00072662	FALSE
SGB_1554	118	MED diet	0.0023549	FALSE
SGB_1554	122	PPT diet	0.000918691	FALSE
SGB_1554	123	PPT diet	0.000568363	FALSE
SGB_1554	125	PPT diet	0.000361179	FALSE
SGB_1554	126	PPT diet	0.0019938	FALSE
SGB_1554	129	MED diet	0.00278552	FALSE
SGB_1554	132	PPT diet	0.00654242	TRUE
SGB_1554	134	MED diet	0.00546561	TRUE
SGB_1554	136	PPT diet	0.0134358	TRUE
SGB_1554	138	MED diet	0.0023535	FALSE
SGB_1554	143	MED diet	0.000854437	FALSE
SGB_1554	145	PPT diet	0.00388035	FALSE
SGB_1554	150	PPT diet	0.000942317	FALSE
SGB_1554	155	MED diet	0.000675355	FALSE
SGB_1554	156	MED diet	0.00400453	FALSE
SGB_1554	158	PPT diet	0.00503344	TRUE
SGB_1554	161	MED diet	0.00322509	FALSE
SGB_1554	163	MED diet	0.000708199	FALSE
SGB_1554	170	PPT diet	0.0121405	TRUE
SGB_1554	171	PPT diet	0.00142847	FALSE
SGB_1554	173	PPT diet	0.00560099	TRUE
SGB_1554	176	PPT diet	0.000884154	FALSE
SGB_1554	178	PPT diet	0.00288116	FALSE
SGB_1554	185	PPT diet	0.00104115	FALSE
SGB_1554	187	MED diet	0.00614382	TRUE
SGB_1554	188	PPT diet	0.00296522	FALSE
SGB_1554	189	MED diet	0.00289416	FALSE
SGB_1560	6	PPT diet	0.000131549	FALSE
SGB_1560	8	PPT diet	0.000133378	FALSE
SGB_1560	9	PPT diet	0.000231767	FALSE
SGB_1560	10	MED diet	0.000378167	FALSE
SGB_1560	16	MED diet	0.00718532	FALSE
SGB_1560	20	MED diet	0.000283768	FALSE
SGB_1560	27	PPT diet	0.00258151	FALSE
SGB_1560	34	PPT diet	5e-05	FALSE
SGB_1560	35	MED diet	5e-05	FALSE
SGB_1560	39	MED diet	0.000113772	FALSE
SGB_1560	43	MED diet	5e-05	FALSE
SGB_1560	47	MED diet	0.018641	TRUE
SGB_1560	51	MED diet	0.000786095	FALSE
SGB_1560	52	PPT diet	5e-05	FALSE
SGB_1560	61	PPT diet	0.00520603	FALSE
SGB_1560	68	MED diet	0.000286679	FALSE
SGB_1560	70	PPT diet	0.00167956	FALSE
SGB_1560	71	MED diet	0.000741721	FALSE
SGB_1560	78	PPT diet	0.00217286	FALSE
SGB_1560	89	MED diet	0.0010257	FALSE
SGB_1560	93	PPT diet	0.000203128	FALSE
SGB_1560	95	MED diet	0.00502719	FALSE
SGB_1560	100	PPT diet	0.000427277	FALSE
SGB_1560	101	PPT diet	5.75223e-05	FALSE
SGB_1560	108	PPT diet	0.00140095	FALSE
SGB_1560	115	MED diet	0.00668765	FALSE
SGB_1560	118	MED diet	0.0103008	TRUE
SGB_1560	120	MED diet	0.000466837	FALSE
SGB_1560	125	PPT diet	0.00192545	FALSE
SGB_1560	126	PPT diet	6.39313e-05	FALSE
SGB_1560	129	MED diet	0.0130867	TRUE
SGB_1560	132	PPT diet	0.000795123	FALSE
SGB_1560	135	MED diet	5e-05	FALSE
SGB_1560	136	PPT diet	7.43412e-05	FALSE
SGB_1560	140	PPT diet	0.00965188	TRUE
SGB_1560	148	MED diet	0.000467946	FALSE
SGB_1560	150	PPT diet	0.000883609	FALSE
SGB_1560	153	MED diet	6.75745e-05	FALSE
SGB_1560	167	MED diet	0.000383632	FALSE
SGB_1560	171	PPT diet	5e-05	FALSE
SGB_1560	176	PPT diet	5e-05	FALSE
SGB_1560	181	PPT diet	5e-05	FALSE
SGB_1560	198	MED diet	0.00159823	FALSE
SGB_1561	1	PPT diet	0.00109017	FALSE
SGB_1561	6	PPT diet	0.000147111	FALSE
SGB_1561	7	MED diet	5e-05	FALSE
SGB_1561	8	PPT diet	0.0019244	FALSE
SGB_1561	9	PPT diet	5e-05	FALSE
SGB_1561	12	PPT diet	7.21239e-05	FALSE
SGB_1561	16	MED diet	8.27902e-05	FALSE
SGB_1561	22	MED diet	5.35452e-05	FALSE
SGB_1561	23	PPT diet	7.24083e-05	FALSE
SGB_1561	24	MED diet	0.00103209	FALSE
SGB_1561	25	PPT diet	0.000602688	FALSE
SGB_1561	26	MED diet	0.00508847	TRUE
SGB_1561	27	PPT diet	0.00523936	TRUE
SGB_1561	29	PPT diet	5e-05	FALSE
SGB_1561	31	MED diet	0.00159494	FALSE
SGB_1561	32	PPT diet	6.09725e-05	FALSE
SGB_1561	33	PPT diet	9.28542e-05	FALSE
SGB_1561	34	PPT diet	6.33477e-05	FALSE
SGB_1561	35	MED diet	0.000127237	FALSE
SGB_1561	36	PPT diet	0.000285456	FALSE
SGB_1561	38	PPT diet	0.00125117	FALSE
SGB_1561	39	MED diet	0.000114001	FALSE
SGB_1561	43	MED diet	0.00021744	FALSE
SGB_1561	47	MED diet	0.00132454	FALSE
SGB_1561	48	PPT diet	0.000404833	FALSE
SGB_1561	50	MED diet	0.000234603	FALSE
SGB_1561	51	MED diet	0.00166599	FALSE
SGB_1561	53	PPT diet	5e-05	FALSE
SGB_1561	57	MED diet	0.000524355	FALSE
SGB_1561	58	PPT diet	5e-05	FALSE
SGB_1561	59	PPT diet	5e-05	FALSE
SGB_1561	60	MED diet	0.00175256	FALSE
SGB_1561	61	PPT diet	0.00408536	TRUE
SGB_1561	62	MED diet	6.01254e-05	FALSE
SGB_1561	66	PPT diet	5e-05	FALSE
SGB_1561	68	MED diet	5e-05	FALSE
SGB_1561	70	PPT diet	0.000828929	FALSE
SGB_1561	71	MED diet	5e-05	FALSE
SGB_1561	72	MED diet	0.00139218	FALSE
SGB_1561	76	MED diet	0.0010424	FALSE
SGB_1561	77	PPT diet	5e-05	FALSE
SGB_1561	78	PPT diet	0.00012846	FALSE
SGB_1561	80	PPT diet	5e-05	FALSE
SGB_1561	85	PPT diet	0.000812467	FALSE
SGB_1561	86	PPT diet	5e-05	FALSE
SGB_1561	87	MED diet	0.00427782	TRUE
SGB_1561	88	MED diet	5e-05	FALSE
SGB_1561	89	MED diet	5e-05	FALSE
SGB_1561	91	PPT diet	0.000596433	FALSE
SGB_1561	93	PPT diet	0.00196936	FALSE
SGB_1561	95	MED diet	0.000826669	FALSE
SGB_1561	98	PPT diet	0.0018395	FALSE
SGB_1561	101	PPT diet	0.000722712	FALSE
SGB_1561	103	MED diet	5e-05	FALSE
SGB_1561	108	PPT diet	0.000617992	FALSE
SGB_1561	115	MED diet	0.00359083	TRUE
SGB_1561	118	MED diet	0.00347684	TRUE
SGB_1561	119	PPT diet	5e-05	FALSE
SGB_1561	121	PPT diet	0.000456668	FALSE
SGB_1561	122	PPT diet	5e-05	FALSE
SGB_1561	123	PPT diet	5e-05	FALSE
SGB_1561	125	PPT diet	0.00127741	FALSE
SGB_1561	126	PPT diet	0.00023193	FALSE
SGB_1561	128	PPT diet	0.00762729	TRUE
SGB_1561	129	MED diet	0.0110949	TRUE
SGB_1561	134	MED diet	5e-05	FALSE
SGB_1561	135	MED diet	0.000459124	FALSE
SGB_1561	138	MED diet	5e-05	FALSE
SGB_1561	140	PPT diet	0.000994194	FALSE
SGB_1561	143	MED diet	5.50932e-05	FALSE
SGB_1561	145	PPT diet	0.000578778	FALSE
SGB_1561	148	MED diet	5.61462e-05	FALSE
SGB_1561	150	PPT diet	0.000461134	FALSE
SGB_1561	151	MED diet	0.000575293	FALSE
SGB_1561	153	MED diet	7.41654e-05	FALSE
SGB_1561	156	MED diet	5e-05	FALSE
SGB_1561	157	MED diet	0.00124382	FALSE
SGB_1561	158	PPT diet	5e-05	FALSE
SGB_1561	159	PPT diet	5e-05	FALSE
SGB_1561	161	MED diet	0.000120707	FALSE
SGB_1561	163	MED diet	5e-05	FALSE
SGB_1561	171	PPT diet	0.000116696	FALSE
SGB_1561	172	MED diet	0.00113461	FALSE
SGB_1561	176	PPT diet	0.000168461	FALSE
SGB_1561	181	PPT diet	0.000729849	FALSE
SGB_1561	186	PPT diet	0.000904977	FALSE
SGB_1561	187	MED diet	0.00289601	FALSE
SGB_1561	188	PPT diet	0.00353753	TRUE
SGB_1561	189	MED diet	0.00265549	FALSE
SGB_1561	190	MED diet	0.000573824	FALSE
SGB_1561	193	MED diet	0.0022491	FALSE
SGB_1561	195	MED diet	0.000274738	FALSE
SGB_1561	198	MED diet	8.63912e-05	FALSE
SGB_1561	199	PPT diet	0.00145187	FALSE
SGB_1561	200	PPT diet	0.00358972	TRUE
SGB_1564	12	PPT diet	0.000358923	FALSE
SGB_1564	31	MED diet	6.42557e-05	FALSE
SGB_1564	47	MED diet	0.001931	FALSE
SGB_1564	71	MED diet	0.000563063	FALSE
SGB_1564	76	MED diet	0.000878681	FALSE
SGB_1564	78	PPT diet	0.000501451	FALSE
SGB_1564	95	MED diet	0.000101117	FALSE
SGB_1564	122	PPT diet	0.000125792	FALSE
SGB_1564	145	PPT diet	0.00444002	FALSE
SGB_1564	153	MED diet	0.00127226	FALSE
SGB_1564	156	MED diet	0.000258465	FALSE
SGB_1565	27	PPT diet	0.00104443	FALSE
SGB_1565	39	MED diet	6.86483e-05	FALSE
SGB_1565	57	MED diet	0.000131396	FALSE
SGB_1565	70	PPT diet	0.00118281	FALSE
SGB_1565	125	PPT diet	0.000575161	FALSE
SGB_1565	139	PPT diet	5e-05	FALSE
SGB_1565	163	MED diet	5e-05	FALSE
SGB_1566	9	PPT diet	0.00382075	FALSE
SGB_1566	23	PPT diet	5e-05	FALSE
SGB_1566	36	PPT diet	0.000220182	FALSE
SGB_1566	43	MED diet	0.000200209	FALSE
SGB_1566	47	MED diet	0.00072599	FALSE
SGB_1566	68	MED diet	0.000424441	FALSE
SGB_1566	71	MED diet	0.00069021	FALSE
SGB_1566	77	PPT diet	5e-05	FALSE
SGB_1566	84	MED diet	5e-05	FALSE
SGB_1566	86	PPT diet	5e-05	FALSE
SGB_1566	88	MED diet	0.000884999	FALSE
SGB_1566	101	PPT diet	0.00063876	FALSE
SGB_1566	103	MED diet	0.000524777	FALSE
SGB_1566	122	PPT diet	0.000782885	FALSE
SGB_1566	150	PPT diet	0.00138029	FALSE
SGB_1566	158	PPT diet	6.9822e-05	FALSE
SGB_1566	161	MED diet	5e-05	FALSE
SGB_1566	187	MED diet	0.00159414	FALSE
SGB_1566	189	MED diet	0.00223647	FALSE
SGB_1566	190	MED diet	0.000320641	FALSE
SGB_1580	43	MED diet	0.000144404	FALSE
SGB_1580	59	PPT diet	0.000289125	FALSE
SGB_1580	71	MED diet	5e-05	FALSE
SGB_1580	129	MED diet	5e-05	FALSE
SGB_1580	176	PPT diet	0.000618771	FALSE
SGB_15872	4	PPT diet	0.00114304	TRUE
SGB_15872	9	PPT diet	5e-05	FALSE
SGB_15872	19	PPT diet	0.00120587	TRUE
SGB_15872	23	PPT diet	0.000310752	FALSE
SGB_15872	24	MED diet	9.4427e-05	FALSE
SGB_15872	25	PPT diet	0.000520416	FALSE
SGB_15872	36	PPT diet	0.00042395	FALSE
SGB_15872	50	MED diet	0.000466724	FALSE
SGB_15872	54	MED diet	0.000414516	FALSE
SGB_15872	59	PPT diet	0.000122975	FALSE
SGB_15872	65	MED diet	5e-05	FALSE
SGB_15872	76	MED diet	0.000579648	FALSE
SGB_15872	77	PPT diet	5e-05	FALSE
SGB_15872	86	PPT diet	0.00131905	TRUE
SGB_15872	88	MED diet	5e-05	FALSE
SGB_15872	90	PPT diet	5e-05	FALSE
SGB_15872	91	PPT diet	0.000146511	FALSE
SGB_15872	93	PPT diet	0.00110824	TRUE
SGB_15872	97	MED diet	0.00138658	TRUE
SGB_15872	98	PPT diet	5e-05	FALSE
SGB_15872	103	MED diet	0.000165075	FALSE
SGB_15872	107	PPT diet	5e-05	FALSE
SGB_15872	117	PPT diet	9.8219e-05	FALSE
SGB_15872	122	PPT diet	5e-05	FALSE
SGB_15872	127	MED diet	0.00100042	TRUE
SGB_15872	128	PPT diet	5e-05	FALSE
SGB_15872	142	PPT diet	5e-05	FALSE
SGB_15872	143	MED diet	0.00037721	FALSE
SGB_15872	148	MED diet	0.000246914	FALSE
SGB_15872	155	MED diet	5e-05	FALSE
SGB_15872	158	PPT diet	6.8097e-05	FALSE
SGB_15872	161	MED diet	5e-05	FALSE
SGB_15872	164	PPT diet	6.35228e-05	FALSE
SGB_15872	170	PPT diet	0.00242912	TRUE
SGB_15872	175	PPT diet	0.000224373	FALSE
SGB_15872	178	PPT diet	0.000996871	TRUE
SGB_15872	187	MED diet	0.00234797	TRUE
SGB_15872	188	PPT diet	5e-05	FALSE
SGB_15872	189	MED diet	0.000139111	FALSE
SGB_15872	190	MED diet	5e-05	FALSE
SGB_15872	193	MED diet	0.00149837	TRUE
SGB_15872	195	MED diet	0.000629081	FALSE
SGB_15873	4	PPT diet	0.00279664	TRUE
SGB_15873	17	MED diet	9.70465e-05	FALSE
SGB_15873	19	PPT diet	0.00228303	TRUE
SGB_15873	20	MED diet	0.0059912	TRUE
SGB_15873	21	PPT diet	0.00260151	TRUE
SGB_15873	22	MED diet	0.00660761	TRUE
SGB_15873	23	PPT diet	0.000608301	FALSE
SGB_15873	27	PPT diet	0.00609491	TRUE
SGB_15873	28	MED diet	0.000643002	FALSE
SGB_15873	33	PPT diet	0.00294572	TRUE
SGB_15873	36	PPT diet	0.00201802	TRUE
SGB_15873	52	PPT diet	0.00301122	TRUE
SGB_15873	61	PPT diet	0.00551857	TRUE
SGB_15873	65	MED diet	0.00065424	FALSE
SGB_15873	72	MED diet	0.00477759	TRUE
SGB_15873	76	MED diet	0.00261828	TRUE
SGB_15873	87	MED diet	0.000978474	FALSE
SGB_15873	88	MED diet	0.00102099	FALSE
SGB_15873	94	PPT diet	0.000427462	FALSE
SGB_15873	97	MED diet	0.0128936	TRUE
SGB_15873	101	PPT diet	0.00112466	FALSE
SGB_15873	102	PPT diet	0.00401182	TRUE
SGB_15873	107	PPT diet	0.000134528	FALSE
SGB_15873	114	PPT diet	0.00221907	TRUE
SGB_15873	115	MED diet	0.000382126	FALSE
SGB_15873	118	MED diet	8.2689e-05	FALSE
SGB_15873	121	PPT diet	0.00305443	TRUE
SGB_15873	123	PPT diet	0.000210686	FALSE
SGB_15873	127	MED diet	5e-05	FALSE
SGB_15873	128	PPT diet	0.000809474	FALSE
SGB_15873	136	PPT diet	0.000427602	FALSE
SGB_15873	143	MED diet	0.000862981	FALSE
SGB_15873	152	MED diet	0.00728371	TRUE
SGB_15873	157	MED diet	0.00138645	FALSE
SGB_15873	164	PPT diet	0.00291477	TRUE
SGB_15873	169	PPT diet	0.000655449	FALSE
SGB_15873	170	PPT diet	0.00105516	FALSE
SGB_15873	173	PPT diet	0.00195024	TRUE
SGB_15873	188	PPT diet	0.000908682	FALSE
SGB_15873	189	MED diet	0.00214122	TRUE
SGB_15873	195	MED diet	0.000471059	FALSE
SGB_15873	198	MED diet	0.000755685	FALSE
SGB_15874	6	PPT diet	0.000615511	FALSE
SGB_15874	17	MED diet	0.00102488	FALSE
SGB_15874	22	MED diet	0.00299184	TRUE
SGB_15874	27	PPT diet	0.0143769	TRUE
SGB_15874	28	MED diet	0.00081146	FALSE
SGB_15874	47	MED diet	0.000155702	FALSE
SGB_15874	52	PPT diet	0.00414138	TRUE
SGB_15874	65	MED diet	0.000422346	FALSE
SGB_15874	71	MED diet	0.000955053	FALSE
SGB_15874	75	MED diet	0.000279999	FALSE
SGB_15874	90	PPT diet	6.46215e-05	FALSE
SGB_15874	91	PPT diet	0.00128666	FALSE
SGB_15874	101	PPT diet	0.00180445	TRUE
SGB_15874	122	PPT diet	0.000141457	FALSE
SGB_15874	127	MED diet	0.00097558	FALSE
SGB_15874	128	PPT diet	0.00170556	TRUE
SGB_15874	131	MED diet	0.00577261	TRUE
SGB_15874	150	PPT diet	5e-05	FALSE
SGB_15874	157	MED diet	0.00314869	TRUE
SGB_15874	164	PPT diet	0.000793942	FALSE
SGB_15874	167	MED diet	0.00889944	TRUE
SGB_15874	170	PPT diet	0.00379537	TRUE
SGB_15874	176	PPT diet	0.00353538	TRUE
SGB_15874	188	PPT diet	0.00966513	TRUE
SGB_15874	189	MED diet	0.000396642	FALSE
SGB_15874	195	MED diet	0.000358613	FALSE
SGB_15876	8	PPT diet	0.00138288	FALSE
SGB_15876	22	MED diet	0.00157345	FALSE
SGB_15876	27	PPT diet	0.0015884	FALSE
SGB_15876	57	MED diet	0.00556218	TRUE
SGB_15876	127	MED diet	0.00116894	FALSE
SGB_15876	132	PPT diet	0.00176028	FALSE
SGB_15876	139	PPT diet	0.00107266	FALSE
SGB_15877	1	PPT diet	0.000680461	FALSE
SGB_15877	4	PPT diet	0.00329403	TRUE
SGB_15877	5	PPT diet	0.000951642	FALSE
SGB_15877	6	PPT diet	0.000719638	FALSE
SGB_15877	8	PPT diet	0.000506661	FALSE
SGB_15877	9	PPT diet	0.000466996	FALSE
SGB_15877	12	PPT diet	0.000728793	FALSE
SGB_15877	16	MED diet	0.000155009	FALSE
SGB_15877	17	MED diet	0.00784674	TRUE
SGB_15877	19	PPT diet	0.00261306	TRUE
SGB_15877	20	MED diet	0.00228261	TRUE
SGB_15877	21	PPT diet	0.0014825	TRUE
SGB_15877	22	MED diet	0.000771081	FALSE
SGB_15877	23	PPT diet	0.000158687	FALSE
SGB_15877	24	MED diet	0.00125743	FALSE
SGB_15877	25	PPT diet	0.00394894	TRUE
SGB_15877	26	MED diet	0.00107756	FALSE
SGB_15877	27	PPT diet	0.000474398	FALSE
SGB_15877	33	PPT diet	0.00040323	FALSE
SGB_15877	35	MED diet	0.00310351	TRUE
SGB_15877	36	PPT diet	0.000736592	FALSE
SGB_15877	39	MED diet	0.00099431	FALSE
SGB_15877	42	MED diet	0.00350906	TRUE
SGB_15877	47	MED diet	0.000937512	FALSE
SGB_15877	51	MED diet	0.00140517	TRUE
SGB_15877	52	PPT diet	0.00114507	FALSE
SGB_15877	57	MED diet	0.000245211	FALSE
SGB_15877	58	PPT diet	0.00109383	FALSE
SGB_15877	60	MED diet	0.00159484	TRUE
SGB_15877	61	PPT diet	0.00317281	TRUE
SGB_15877	62	MED diet	0.000513665	FALSE
SGB_15877	67	PPT diet	0.00318628	TRUE
SGB_15877	70	PPT diet	0.00108163	FALSE
SGB_15877	71	MED diet	0.00173014	TRUE
SGB_15877	72	MED diet	0.00352724	TRUE
SGB_15877	73	MED diet	0.000487069	FALSE
SGB_15877	76	MED diet	0.000414147	FALSE
SGB_15877	77	PPT diet	0.0022779	TRUE
SGB_15877	78	PPT diet	0.00029887	FALSE
SGB_15877	80	PPT diet	0.000184116	FALSE
SGB_15877	81	PPT diet	0.00199995	TRUE
SGB_15877	83	MED diet	0.000765598	FALSE
SGB_15877	84	MED diet	0.000262377	FALSE
SGB_15877	87	MED diet	0.000444736	FALSE
SGB_15877	88	MED diet	0.0012598	FALSE
SGB_15877	91	PPT diet	0.000540245	FALSE
SGB_15877	93	PPT diet	0.000197147	FALSE
SGB_15877	94	PPT diet	0.00114166	FALSE
SGB_15877	95	MED diet	0.000318066	FALSE
SGB_15877	97	MED diet	0.0272399	TRUE
SGB_15877	101	PPT diet	0.000636042	FALSE
SGB_15877	103	MED diet	0.000651101	FALSE
SGB_15877	107	PPT diet	0.000233279	FALSE
SGB_15877	108	PPT diet	0.000641943	FALSE
SGB_15877	117	PPT diet	0.000489934	FALSE
SGB_15877	120	MED diet	0.00418786	TRUE
SGB_15877	121	PPT diet	0.00356629	TRUE
SGB_15877	122	PPT diet	0.000275972	FALSE
SGB_15877	123	PPT diet	0.000289325	FALSE
SGB_15877	125	PPT diet	0.00138346	TRUE
SGB_15877	126	PPT diet	0.00116888	FALSE
SGB_15877	127	MED diet	5e-05	FALSE
SGB_15877	128	PPT diet	0.0034437	TRUE
SGB_15877	132	PPT diet	0.00204826	TRUE
SGB_15877	134	MED diet	0.00136136	TRUE
SGB_15877	135	MED diet	0.00135146	TRUE
SGB_15877	136	PPT diet	0.000767222	FALSE
SGB_15877	138	MED diet	0.000872108	FALSE
SGB_15877	139	PPT diet	0.000686509	FALSE
SGB_15877	143	MED diet	0.000710222	FALSE
SGB_15877	144	MED diet	0.00248867	TRUE
SGB_15877	150	PPT diet	0.00113275	FALSE
SGB_15877	152	MED diet	0.0063213	TRUE
SGB_15877	153	MED diet	0.0028309	TRUE
SGB_15877	157	MED diet	0.00122025	FALSE
SGB_15877	158	PPT diet	0.000374638	FALSE
SGB_15877	159	PPT diet	0.000522505	FALSE
SGB_15877	161	MED diet	0.000416658	FALSE
SGB_15877	162	MED diet	0.00189888	TRUE
SGB_15877	163	MED diet	0.00046432	FALSE
SGB_15877	167	MED diet	0.0117527	TRUE
SGB_15877	169	PPT diet	0.00220761	TRUE
SGB_15877	170	PPT diet	0.00233786	TRUE
SGB_15877	171	PPT diet	0.00043485	FALSE
SGB_15877	173	PPT diet	0.00115987	FALSE
SGB_15877	175	PPT diet	0.000741853	FALSE
SGB_15877	176	PPT diet	0.000545185	FALSE
SGB_15877	178	PPT diet	0.000692483	FALSE
SGB_15877	187	MED diet	0.0030711	TRUE
SGB_15877	188	PPT diet	0.0114133	TRUE
SGB_15877	189	MED diet	0.00125942	FALSE
SGB_15877	190	MED diet	0.000436422	FALSE
SGB_15877	192	PPT diet	0.00044734	FALSE
SGB_15877	195	MED diet	0.000567532	FALSE
SGB_15877	198	MED diet	0.000806443	FALSE
SGB_15878	1	PPT diet	0.00111239	FALSE
SGB_15878	2	MED diet	0.000757982	FALSE
SGB_15878	3	PPT diet	0.0137004	TRUE
SGB_15878	4	PPT diet	0.00426089	TRUE
SGB_15878	5	PPT diet	0.00130009	FALSE
SGB_15878	6	PPT diet	0.00169851	FALSE
SGB_15878	9	PPT diet	0.00128959	FALSE
SGB_15878	10	MED diet	0.00080242	FALSE
SGB_15878	12	PPT diet	0.00244049	TRUE
SGB_15878	16	MED diet	0.00122887	FALSE
SGB_15878	17	MED diet	0.00243383	TRUE
SGB_15878	20	MED diet	0.00600407	TRUE
SGB_15878	21	PPT diet	0.00412151	TRUE
SGB_15878	22	MED diet	0.00651386	TRUE
SGB_15878	23	PPT diet	0.00178979	FALSE
SGB_15878	24	MED diet	0.00558993	TRUE
SGB_15878	25	PPT diet	0.00297104	TRUE
SGB_15878	27	PPT diet	0.0017484	FALSE
SGB_15878	28	MED diet	0.000505317	FALSE
SGB_15878	29	PPT diet	0.00500655	TRUE
SGB_15878	32	PPT diet	0.00179995	FALSE
SGB_15878	33	PPT diet	0.00731813	TRUE
SGB_15878	36	PPT diet	0.000973418	FALSE
SGB_15878	40	MED diet	0.00537271	TRUE
SGB_15878	41	MED diet	0.000548568	FALSE
SGB_15878	42	MED diet	0.00771876	TRUE
SGB_15878	44	MED diet	0.0118642	TRUE
SGB_15878	52	PPT diet	0.0031626	TRUE
SGB_15878	57	MED diet	0.00607635	TRUE
SGB_15878	60	MED diet	0.00456462	TRUE
SGB_15878	65	MED diet	0.00172844	FALSE
SGB_15878	66	PPT diet	0.00325157	TRUE
SGB_15878	67	PPT diet	0.002037	FALSE
SGB_15878	72	MED diet	0.00692862	TRUE
SGB_15878	75	MED diet	0.000914899	FALSE
SGB_15878	76	MED diet	0.00462281	TRUE
SGB_15878	77	PPT diet	0.000544422	FALSE
SGB_15878	80	PPT diet	0.000918274	FALSE
SGB_15878	82	PPT diet	0.00692882	TRUE
SGB_15878	87	MED diet	0.00172835	FALSE
SGB_15878	88	MED diet	0.00167054	FALSE
SGB_15878	90	PPT diet	0.00355643	TRUE
SGB_15878	91	PPT diet	0.00297651	TRUE
SGB_15878	93	PPT diet	0.00326574	TRUE
SGB_15878	94	PPT diet	0.000984561	FALSE
SGB_15878	97	MED diet	0.00190045	FALSE
SGB_15878	98	PPT diet	0.00091976	FALSE
SGB_15878	101	PPT diet	0.0016937	FALSE
SGB_15878	107	PPT diet	0.0012365	FALSE
SGB_15878	108	PPT diet	0.000860692	FALSE
SGB_15878	114	PPT diet	0.00310751	TRUE
SGB_15878	115	MED diet	0.00708346	TRUE
SGB_15878	117	PPT diet	0.00139732	FALSE
SGB_15878	118	MED diet	0.00100732	FALSE
SGB_15878	123	PPT diet	0.0010499	FALSE
SGB_15878	126	PPT diet	0.00524232	TRUE
SGB_15878	127	MED diet	0.000355134	FALSE
SGB_15878	128	PPT diet	0.000369597	FALSE
SGB_15878	131	MED diet	0.0100126	TRUE
SGB_15878	134	MED diet	0.00124055	FALSE
SGB_15878	135	MED diet	0.00328974	TRUE
SGB_15878	136	PPT diet	0.00752725	TRUE
SGB_15878	142	PPT diet	0.00211209	TRUE
SGB_15878	144	MED diet	0.0022318	TRUE
SGB_15878	146	MED diet	0.00160491	FALSE
SGB_15878	148	MED diet	0.000958682	FALSE
SGB_15878	150	PPT diet	0.00302627	TRUE
SGB_15878	153	MED diet	0.00525336	TRUE
SGB_15878	156	MED diet	0.00367188	TRUE
SGB_15878	157	MED diet	0.00433926	TRUE
SGB_15878	159	PPT diet	0.0030044	TRUE
SGB_15878	167	MED diet	0.00829419	TRUE
SGB_15878	169	PPT diet	0.00437049	TRUE
SGB_15878	170	PPT diet	0.00435631	TRUE
SGB_15878	173	PPT diet	0.00378923	TRUE
SGB_15878	175	PPT diet	0.00208901	TRUE
SGB_15878	186	PPT diet	0.00378158	TRUE
SGB_15878	187	MED diet	0.00290559	TRUE
SGB_15878	188	PPT diet	0.00084691	FALSE
SGB_15878	192	PPT diet	0.00252641	TRUE
SGB_15878	195	MED diet	0.00074041	FALSE
SGB_15878	198	MED diet	0.00096389	FALSE
SGB_15878	199	PPT diet	0.00680542	TRUE
SGB_15888	1	PPT diet	0.000364169	FALSE
SGB_15888	2	MED diet	0.00036515	FALSE
SGB_15888	4	PPT diet	0.00250732	TRUE
SGB_15888	5	PPT diet	0.00199083	TRUE
SGB_15888	6	PPT diet	0.00127921	FALSE
SGB_15888	8	PPT diet	0.0014227	FALSE
SGB_15888	9	PPT diet	0.00157861	TRUE
SGB_15888	12	PPT diet	0.00207309	TRUE
SGB_15888	16	MED diet	0.00050117	FALSE
SGB_15888	17	MED diet	0.00212456	TRUE
SGB_15888	19	PPT diet	0.00258696	TRUE
SGB_15888	20	MED diet	0.0015355	TRUE
SGB_15888	21	PPT diet	0.0021694	TRUE
SGB_15888	22	MED diet	0.0039271	TRUE
SGB_15888	23	PPT diet	0.00021285	FALSE
SGB_15888	24	MED diet	0.0014235	FALSE
SGB_15888	25	PPT diet	0.000969865	FALSE
SGB_15888	26	MED diet	0.004095	TRUE
SGB_15888	27	PPT diet	0.000362507	FALSE
SGB_15888	29	PPT diet	0.00611506	TRUE
SGB_15888	32	PPT diet	0.000849518	FALSE
SGB_15888	33	PPT diet	0.0070861	TRUE
SGB_15888	36	PPT diet	0.00361575	TRUE
SGB_15888	40	MED diet	0.00113121	FALSE
SGB_15888	41	MED diet	0.0010771	FALSE
SGB_15888	42	MED diet	0.00255893	TRUE
SGB_15888	44	MED diet	0.0137371	TRUE
SGB_15888	47	MED diet	0.0011235	FALSE
SGB_15888	48	PPT diet	0.0017602	TRUE
SGB_15888	51	MED diet	0.0017317	TRUE
SGB_15888	52	PPT diet	0.00252579	TRUE
SGB_15888	60	MED diet	0.00321869	TRUE
SGB_15888	61	PPT diet	0.00979323	TRUE
SGB_15888	62	MED diet	0.00115837	FALSE
SGB_15888	65	MED diet	0.001159	FALSE
SGB_15888	66	PPT diet	0.00340528	TRUE
SGB_15888	71	MED diet	0.0041059	TRUE
SGB_15888	72	MED diet	0.00603825	TRUE
SGB_15888	73	MED diet	0.0010549	FALSE
SGB_15888	75	MED diet	0.000384038	FALSE
SGB_15888	76	MED diet	0.00268061	TRUE
SGB_15888	77	PPT diet	0.000950312	FALSE
SGB_15888	78	PPT diet	0.00108086	FALSE
SGB_15888	80	PPT diet	0.00168533	TRUE
SGB_15888	82	PPT diet	0.00459936	TRUE
SGB_15888	83	MED diet	0.0015247	FALSE
SGB_15888	87	MED diet	0.000792393	FALSE
SGB_15888	88	MED diet	0.00206102	TRUE
SGB_15888	90	PPT diet	0.00378708	TRUE
SGB_15888	91	PPT diet	0.000474943	FALSE
SGB_15888	93	PPT diet	0.00114186	FALSE
SGB_15888	94	PPT diet	0.000223243	FALSE
SGB_15888	101	PPT diet	0.00159204	TRUE
SGB_15888	107	PPT diet	0.000300034	FALSE
SGB_15888	108	PPT diet	0.00187556	TRUE
SGB_15888	114	PPT diet	0.00231168	TRUE
SGB_15888	117	PPT diet	0.00158551	TRUE
SGB_15888	118	MED diet	0.000723457	FALSE
SGB_15888	121	PPT diet	0.00433638	TRUE
SGB_15888	123	PPT diet	0.00111808	FALSE
SGB_15888	125	PPT diet	0.00278339	TRUE
SGB_15888	126	PPT diet	0.0040525	TRUE
SGB_15888	127	MED diet	8.78981e-05	FALSE
SGB_15888	128	PPT diet	0.000136431	FALSE
SGB_15888	131	MED diet	0.00366081	TRUE
SGB_15888	134	MED diet	0.000737864	FALSE
SGB_15888	135	MED diet	0.0011551	FALSE
SGB_15888	136	PPT diet	0.00663162	TRUE
SGB_15888	139	PPT diet	0.013768	TRUE
SGB_15888	140	PPT diet	0.000827054	FALSE
SGB_15888	143	MED diet	0.00175767	TRUE
SGB_15888	144	MED diet	0.000952351	FALSE
SGB_15888	146	MED diet	0.00164782	TRUE
SGB_15888	148	MED diet	0.000553295	FALSE
SGB_15888	150	PPT diet	0.00303356	TRUE
SGB_15888	152	MED diet	0.0100534	TRUE
SGB_15888	153	MED diet	0.00438818	TRUE
SGB_15888	156	MED diet	0.00292257	TRUE
SGB_15888	157	MED diet	0.000154927	FALSE
SGB_15888	159	PPT diet	0.00228277	TRUE
SGB_15888	161	MED diet	0.000504813	FALSE
SGB_15888	162	MED diet	0.0016339	TRUE
SGB_15888	167	MED diet	0.0034131	TRUE
SGB_15888	169	PPT diet	0.00225072	TRUE
SGB_15888	170	PPT diet	0.00167559	TRUE
SGB_15888	173	PPT diet	0.00049467	FALSE
SGB_15888	175	PPT diet	0.00043293	FALSE
SGB_15888	176	PPT diet	0.000582536	FALSE
SGB_15888	178	PPT diet	0.00318825	TRUE
SGB_15888	181	PPT diet	0.000418256	FALSE
SGB_15888	186	PPT diet	0.00607968	TRUE
SGB_15888	187	MED diet	0.00452058	TRUE
SGB_15888	188	PPT diet	0.00169165	TRUE
SGB_15888	189	MED diet	0.00336327	TRUE
SGB_15888	190	MED diet	0.00202651	TRUE
SGB_15888	192	PPT diet	0.00410265	TRUE
SGB_15888	193	MED diet	0.00850768	TRUE
SGB_15888	195	MED diet	0.000675853	FALSE
SGB_15888	198	MED diet	0.00250613	TRUE
SGB_15892	4	PPT diet	0.000173082	FALSE
SGB_15892	6	PPT diet	0.000172673	FALSE
SGB_15892	7	MED diet	5e-05	FALSE
SGB_15892	21	PPT diet	0.000327076	FALSE
SGB_15892	22	MED diet	0.000635637	FALSE
SGB_15892	24	MED diet	0.000254693	FALSE
SGB_15892	26	MED diet	0.000178707	FALSE
SGB_15892	27	PPT diet	0.000814968	FALSE
SGB_15892	28	MED diet	0.00226897	TRUE
SGB_15892	32	PPT diet	0.000260751	FALSE
SGB_15892	33	PPT diet	0.000771693	FALSE
SGB_15892	35	MED diet	0.000279213	FALSE
SGB_15892	40	MED diet	0.000154476	FALSE
SGB_15892	41	MED diet	5e-05	FALSE
SGB_15892	42	MED diet	0.000191769	FALSE
SGB_15892	43	MED diet	6.18444e-05	FALSE
SGB_15892	47	MED diet	7.43771e-05	FALSE
SGB_15892	50	MED diet	0.000193371	FALSE
SGB_15892	52	PPT diet	0.000253508	FALSE
SGB_15892	55	MED diet	9.84756e-05	FALSE
SGB_15892	58	PPT diet	5e-05	FALSE
SGB_15892	61	PPT diet	0.000663415	FALSE
SGB_15892	62	MED diet	5e-05	FALSE
SGB_15892	65	MED diet	0.000242281	FALSE
SGB_15892	66	PPT diet	5e-05	FALSE
SGB_15892	71	MED diet	0.000863724	FALSE
SGB_15892	73	MED diet	0.000276673	FALSE
SGB_15892	75	MED diet	5e-05	FALSE
SGB_15892	76	MED diet	0.000493911	FALSE
SGB_15892	77	PPT diet	5e-05	FALSE
SGB_15892	83	MED diet	0.000747564	FALSE
SGB_15892	86	PPT diet	5e-05	FALSE
SGB_15892	88	MED diet	0.000419852	FALSE
SGB_15892	91	PPT diet	5e-05	FALSE
SGB_15892	101	PPT diet	5.05323e-05	FALSE
SGB_15892	103	MED diet	5e-05	FALSE
SGB_15892	119	PPT diet	7.77938e-05	FALSE
SGB_15892	121	PPT diet	0.000382436	FALSE
SGB_15892	122	PPT diet	5e-05	FALSE
SGB_15892	123	PPT diet	5e-05	FALSE
SGB_15892	128	PPT diet	0.000145257	FALSE
SGB_15892	131	MED diet	9.0988e-05	FALSE
SGB_15892	133	MED diet	0.00048618	FALSE
SGB_15892	135	MED diet	5e-05	FALSE
SGB_15892	140	PPT diet	0.000594694	FALSE
SGB_15892	143	MED diet	0.000133083	FALSE
SGB_15892	148	MED diet	5e-05	FALSE
SGB_15892	152	MED diet	0.00263266	TRUE
SGB_15892	157	MED diet	8.21176e-05	FALSE
SGB_15892	158	PPT diet	0.000409894	FALSE
SGB_15892	161	MED diet	0.000111994	FALSE
SGB_15892	163	MED diet	0.000110011	FALSE
SGB_15892	164	PPT diet	5e-05	FALSE
SGB_15892	167	MED diet	0.00011112	FALSE
SGB_15892	170	PPT diet	0.000337213	FALSE
SGB_15892	175	PPT diet	8.1182e-05	FALSE
SGB_15892	178	PPT diet	6.97526e-05	FALSE
SGB_15892	186	PPT diet	0.00065369	FALSE
SGB_15892	187	MED diet	0.00073723	FALSE
SGB_15892	188	PPT diet	0.000335909	FALSE
SGB_15892	189	MED diet	0.000284777	FALSE
SGB_15892	190	MED diet	5e-05	FALSE
SGB_15892	193	MED diet	0.000456743	FALSE
SGB_15892	195	MED diet	5.44613e-05	FALSE
SGB_15892	198	MED diet	5e-05	FALSE
SGB_15892	199	PPT diet	0.000820746	FALSE
SGB_15895	9	PPT diet	5e-05	FALSE
SGB_15895	21	PPT diet	0.0100472	TRUE
SGB_15895	28	MED diet	0.000440327	FALSE
SGB_15895	32	PPT diet	0.00140651	FALSE
SGB_15895	35	MED diet	0.00443903	TRUE
SGB_15895	65	MED diet	0.00494463	TRUE
SGB_15895	71	MED diet	0.00189302	FALSE
SGB_15895	77	PPT diet	7.31538e-05	FALSE
SGB_15895	88	MED diet	0.000709877	FALSE
SGB_15895	101	PPT diet	0.00417694	TRUE
SGB_15895	114	PPT diet	0.00510783	TRUE
SGB_15895	122	PPT diet	0.000699283	FALSE
SGB_15895	140	PPT diet	0.000573537	FALSE
SGB_15895	143	MED diet	0.00158388	FALSE
SGB_15895	146	MED diet	0.000270498	FALSE
SGB_15895	164	PPT diet	0.00510006	TRUE
SGB_15895	178	PPT diet	0.00323732	FALSE
SGB_15895	186	PPT diet	0.0323729	TRUE
SGB_15895	187	MED diet	0.000424534	FALSE
SGB_15895	188	PPT diet	0.000641785	FALSE
SGB_15895	189	MED diet	0.00649782	TRUE
SGB_15895	192	PPT diet	0.00830995	TRUE
SGB_15896	1	PPT diet	0.000664838	FALSE
SGB_15896	17	MED diet	5e-05	FALSE
SGB_15896	25	PPT diet	7.76247e-05	FALSE
SGB_15896	28	MED diet	9.29815e-05	FALSE
SGB_15896	32	PPT diet	5e-05	FALSE
SGB_15896	38	PPT diet	5e-05	FALSE
SGB_15896	40	MED diet	0.000390115	FALSE
SGB_15896	41	MED diet	5e-05	FALSE
SGB_15896	55	MED diet	5e-05	FALSE
SGB_15896	60	MED diet	5.0741e-05	FALSE
SGB_15896	62	MED diet	5e-05	FALSE
SGB_15896	94	PPT diet	0.00231633	TRUE
SGB_15896	114	PPT diet	5e-05	FALSE
SGB_15896	115	MED diet	0.000129097	FALSE
SGB_15896	121	PPT diet	0.00070728	FALSE
SGB_15896	133	MED diet	0.000555952	FALSE
SGB_15896	134	MED diet	5e-05	FALSE
SGB_15896	136	PPT diet	5e-05	FALSE
SGB_15896	148	MED diet	5e-05	FALSE
SGB_15896	152	MED diet	0.00630191	TRUE
SGB_15896	164	PPT diet	0.000683147	FALSE
SGB_15896	167	MED diet	0.000441291	FALSE
SGB_15896	170	PPT diet	8.92969e-05	FALSE
SGB_15896	173	PPT diet	0.00183938	FALSE
SGB_15896	178	PPT diet	5e-05	FALSE
SGB_15896	192	PPT diet	8.2707e-05	FALSE
SGB_15896	195	MED diet	5e-05	FALSE
SGB_15897	6	PPT diet	0.000374764	FALSE
SGB_15897	16	MED diet	5e-05	FALSE
SGB_15897	17	MED diet	0.00063319	FALSE
SGB_15897	20	MED diet	0.002267	TRUE
SGB_15897	21	PPT diet	0.00514685	TRUE
SGB_15897	23	PPT diet	0.000285857	FALSE
SGB_15897	24	MED diet	0.00168954	FALSE
SGB_15897	27	PPT diet	0.000809799	FALSE
SGB_15897	28	MED diet	0.00142587	FALSE
SGB_15897	32	PPT diet	0.00146112	FALSE
SGB_15897	38	PPT diet	0.000171396	FALSE
SGB_15897	40	MED diet	0.000653534	FALSE
SGB_15897	43	MED diet	0.000380743	FALSE
SGB_15897	44	MED diet	0.00762522	TRUE
SGB_15897	51	MED diet	0.000545726	FALSE
SGB_15897	52	PPT diet	0.00159511	FALSE
SGB_15897	53	PPT diet	0.000123609	FALSE
SGB_15897	55	MED diet	5e-05	FALSE
SGB_15897	57	MED diet	0.000147822	FALSE
SGB_15897	60	MED diet	0.0011022	FALSE
SGB_15897	61	PPT diet	0.00118468	FALSE
SGB_15897	66	PPT diet	6.99837e-05	FALSE
SGB_15897	67	PPT diet	0.00174128	FALSE
SGB_15897	70	PPT diet	0.00449053	TRUE
SGB_15897	72	MED diet	0.000721484	FALSE
SGB_15897	73	MED diet	0.000545066	FALSE
SGB_15897	75	MED diet	0.000212461	FALSE
SGB_15897	78	PPT diet	5e-05	FALSE
SGB_15897	83	MED diet	0.000408773	FALSE
SGB_15897	95	MED diet	0.00026453	FALSE
SGB_15897	100	PPT diet	0.00671064	TRUE
SGB_15897	102	PPT diet	0.00928106	TRUE
SGB_15897	114	PPT diet	0.000827924	FALSE
SGB_15897	115	MED diet	0.000683995	FALSE
SGB_15897	118	MED diet	0.000194355	FALSE
SGB_15897	121	PPT diet	0.00198482	FALSE
SGB_15897	126	PPT diet	0.000973868	FALSE
SGB_15897	132	PPT diet	0.00152945	FALSE
SGB_15897	134	MED diet	0.000187518	FALSE
SGB_15897	136	PPT diet	0.00125251	FALSE
SGB_15897	139	PPT diet	0.00060241	FALSE
SGB_15897	140	PPT diet	0.000305872	FALSE
SGB_15897	150	PPT diet	0.000944958	FALSE
SGB_15897	152	MED diet	0.00403096	TRUE
SGB_15897	153	MED diet	0.000552145	FALSE
SGB_15897	156	MED diet	0.00169386	FALSE
SGB_15897	161	MED diet	0.00026721	FALSE
SGB_15897	167	MED diet	0.00264207	TRUE
SGB_15897	169	PPT diet	0.000124826	FALSE
SGB_15897	170	PPT diet	0.00143411	FALSE
SGB_15897	171	PPT diet	5e-05	FALSE
SGB_15897	173	PPT diet	0.000572232	FALSE
SGB_15897	175	PPT diet	0.000129089	FALSE
SGB_15897	178	PPT diet	0.00247766	TRUE
SGB_15897	181	PPT diet	0.000268707	FALSE
SGB_15897	189	MED diet	0.00120474	FALSE
SGB_15897	195	MED diet	5e-05	FALSE
SGB_15897	200	PPT diet	0.00345927	TRUE
SGB_15898	1	PPT diet	5e-05	FALSE
SGB_15898	6	PPT diet	0.000202926	FALSE
SGB_15898	7	MED diet	0.00012389	FALSE
SGB_15898	12	PPT diet	0.000239689	FALSE
SGB_15898	16	MED diet	5e-05	FALSE
SGB_15898	19	PPT diet	0.000378656	FALSE
SGB_15898	20	MED diet	0.00141188	FALSE
SGB_15898	21	PPT diet	0.00938482	TRUE
SGB_15898	24	MED diet	0.00165883	FALSE
SGB_15898	27	PPT diet	0.00105851	FALSE
SGB_15898	32	PPT diet	0.000852177	FALSE
SGB_15898	38	PPT diet	5e-05	FALSE
SGB_15898	40	MED diet	0.00153719	FALSE
SGB_15898	43	MED diet	0.00020458	FALSE
SGB_15898	44	MED diet	0.00514484	TRUE
SGB_15898	51	MED diet	0.000291513	FALSE
SGB_15898	52	PPT diet	0.00313443	TRUE
SGB_15898	53	PPT diet	5e-05	FALSE
SGB_15898	55	MED diet	5e-05	FALSE
SGB_15898	60	MED diet	0.00176239	FALSE
SGB_15898	61	PPT diet	0.000415898	FALSE
SGB_15898	66	PPT diet	5e-05	FALSE
SGB_15898	68	MED diet	5e-05	FALSE
SGB_15898	70	PPT diet	0.00250065	TRUE
SGB_15898	72	MED diet	0.000187857	FALSE
SGB_15898	73	MED diet	0.000906217	FALSE
SGB_15898	75	MED diet	5e-05	FALSE
SGB_15898	78	PPT diet	7.98309e-05	FALSE
SGB_15898	83	MED diet	5e-05	FALSE
SGB_15898	95	MED diet	0.000113264	FALSE
SGB_15898	100	PPT diet	0.00215073	TRUE
SGB_15898	101	PPT diet	0.00330831	TRUE
SGB_15898	114	PPT diet	0.000421124	FALSE
SGB_15898	115	MED diet	0.000389924	FALSE
SGB_15898	118	MED diet	5.97945e-05	FALSE
SGB_15898	121	PPT diet	0.00365589	TRUE
SGB_15898	125	PPT diet	0.000324082	FALSE
SGB_15898	126	PPT diet	0.00103377	FALSE
SGB_15898	140	PPT diet	0.000128536	FALSE
SGB_15898	144	MED diet	5e-05	FALSE
SGB_15898	145	PPT diet	5e-05	FALSE
SGB_15898	150	PPT diet	0.00286301	TRUE
SGB_15898	152	MED diet	0.00284011	TRUE
SGB_15898	153	MED diet	0.000145064	FALSE
SGB_15898	156	MED diet	0.000984944	FALSE
SGB_15898	157	MED diet	0.000735804	FALSE
SGB_15898	161	MED diet	0.000174899	FALSE
SGB_15898	163	MED diet	0.000289345	FALSE
SGB_15898	164	PPT diet	0.000732703	FALSE
SGB_15898	169	PPT diet	8.77995e-05	FALSE
SGB_15898	170	PPT diet	0.00306573	TRUE
SGB_15898	171	PPT diet	5e-05	FALSE
SGB_15898	173	PPT diet	5.88698e-05	FALSE
SGB_15898	175	PPT diet	5e-05	FALSE
SGB_15898	181	PPT diet	5e-05	FALSE
SGB_15898	189	MED diet	0.00464227	TRUE
SGB_15898	192	PPT diet	0.000899765	FALSE
SGB_15898	195	MED diet	5e-05	FALSE
SGB_15898	196	MED diet	0.00286809	TRUE
SGB_15899	6	PPT diet	0.000582179	FALSE
SGB_15899	12	PPT diet	0.000407498	FALSE
SGB_15899	40	MED diet	0.00462847	TRUE
SGB_15899	43	MED diet	0.000627211	FALSE
SGB_15899	52	PPT diet	0.00403861	TRUE
SGB_15899	66	PPT diet	5e-05	FALSE
SGB_15899	72	MED diet	0.0022078	FALSE
SGB_15899	73	MED diet	0.000759878	FALSE
SGB_15899	75	MED diet	5e-05	FALSE
SGB_15899	78	PPT diet	0.00121341	FALSE
SGB_15899	83	MED diet	0.000475788	FALSE
SGB_15899	94	PPT diet	0.000540005	FALSE
SGB_15899	100	PPT diet	0.00293954	FALSE
SGB_15899	101	PPT diet	0.00415415	TRUE
SGB_15899	114	PPT diet	0.0009442	FALSE
SGB_15899	115	MED diet	0.000524215	FALSE
SGB_15899	118	MED diet	0.000311311	FALSE
SGB_15899	126	PPT diet	0.000575653	FALSE
SGB_15899	134	MED diet	0.00036803	FALSE
SGB_15899	140	PPT diet	0.000747578	FALSE
SGB_15899	153	MED diet	0.00110687	FALSE
SGB_15899	159	PPT diet	5e-05	FALSE
SGB_15899	167	MED diet	0.00488766	TRUE
SGB_15899	170	PPT diet	0.00220853	FALSE
SGB_15899	173	PPT diet	0.000695373	FALSE
SGB_15899	176	PPT diet	0.00237045	FALSE
SGB_15899	181	PPT diet	5e-05	FALSE
SGB_15899	186	PPT diet	0.00513855	TRUE
SGB_15899	192	PPT diet	0.00143576	FALSE
SGB_15899	196	MED diet	0.00227775	FALSE
SGB_15901	52	PPT diet	0.000379469	FALSE
SGB_15901	164	PPT diet	0.000616912	FALSE
SGB_15902	140	PPT diet	5e-05	FALSE
SGB_15902	144	MED diet	5e-05	FALSE
SGB_15902	169	PPT diet	0.000640692	FALSE
SGB_15902	177	MED diet	5e-05	FALSE
SGB_15902	200	PPT diet	0.000243817	FALSE
SGB_15903	26	MED diet	0.000104325	FALSE
SGB_15903	142	PPT diet	0.000151319	FALSE
SGB_16987	1	PPT diet	0.000923103	FALSE
SGB_16987	2	MED diet	0.000859685	FALSE
SGB_16987	5	PPT diet	0.000133331	FALSE
SGB_16987	17	MED diet	0.00103901	FALSE
SGB_16987	28	MED diet	0.000922244	FALSE
SGB_16987	29	PPT diet	0.00037283	FALSE
SGB_16987	41	MED diet	0.000261773	FALSE
SGB_16987	60	MED diet	0.00120241	FALSE
SGB_16987	88	MED diet	0.00114227	FALSE
SGB_16987	94	PPT diet	0.000529289	FALSE
SGB_16987	100	PPT diet	0.00392265	TRUE
SGB_16987	114	PPT diet	0.00185812	FALSE
SGB_16987	128	PPT diet	0.00124055	FALSE
SGB_16987	134	MED diet	0.000404166	FALSE
SGB_16987	146	MED diet	0.000764118	FALSE
SGB_16987	148	MED diet	0.00014298	FALSE
SGB_16987	157	MED diet	0.00486799	TRUE
SGB_16987	164	PPT diet	0.0024176	FALSE
SGB_16987	170	PPT diet	0.00440721	TRUE
SGB_16987	173	PPT diet	0.0043856	TRUE
SGB_16987	186	PPT diet	0.00147068	FALSE
SGB_16987	192	PPT diet	0.0008334	FALSE
SGB_16987	198	MED diet	0.000236403	FALSE
SGB_16988	1	PPT diet	0.00080292	FALSE
SGB_16988	2	MED diet	0.000749953	FALSE
SGB_16988	3	PPT diet	0.00789099	TRUE
SGB_16988	4	PPT diet	0.00171047	TRUE
SGB_16988	5	PPT diet	0.00192588	TRUE
SGB_16988	9	PPT diet	0.000431364	FALSE
SGB_16988	10	MED diet	0.000475324	FALSE
SGB_16988	12	PPT diet	0.00240988	TRUE
SGB_16988	17	MED diet	0.000192218	FALSE
SGB_16988	20	MED diet	0.00930789	TRUE
SGB_16988	21	PPT diet	0.00162425	TRUE
SGB_16988	24	MED diet	0.0028367	TRUE
SGB_16988	28	MED diet	0.000878884	FALSE
SGB_16988	29	PPT diet	5e-05	FALSE
SGB_16988	36	PPT diet	0.00127309	FALSE
SGB_16988	38	PPT diet	0.00144555	FALSE
SGB_16988	40	MED diet	0.000946827	FALSE
SGB_16988	41	MED diet	0.000231233	FALSE
SGB_16988	44	MED diet	0.00525708	TRUE
SGB_16988	48	PPT diet	0.000237567	FALSE
SGB_16988	55	MED diet	0.000779852	FALSE
SGB_16988	60	MED diet	0.000460351	FALSE
SGB_16988	65	MED diet	0.0014202	FALSE
SGB_16988	66	PPT diet	0.0010734	FALSE
SGB_16988	67	PPT diet	0.000214011	FALSE
SGB_16988	75	MED diet	0.000221468	FALSE
SGB_16988	86	PPT diet	0.00113455	FALSE
SGB_16988	88	MED diet	0.000335674	FALSE
SGB_16988	90	PPT diet	0.00106668	FALSE
SGB_16988	93	PPT diet	0.00323901	TRUE
SGB_16988	101	PPT diet	0.00110057	FALSE
SGB_16988	102	PPT diet	0.00907935	TRUE
SGB_16988	108	PPT diet	0.000877343	FALSE
SGB_16988	114	PPT diet	0.000852522	FALSE
SGB_16988	117	PPT diet	0.000430079	FALSE
SGB_16988	123	PPT diet	0.000277778	FALSE
SGB_16988	127	MED diet	0.000176592	FALSE
SGB_16988	128	PPT diet	0.000688559	FALSE
SGB_16988	131	MED diet	0.00231275	TRUE
SGB_16988	134	MED diet	0.000264928	FALSE
SGB_16988	135	MED diet	0.000540879	FALSE
SGB_16988	142	PPT diet	0.00245677	TRUE
SGB_16988	146	MED diet	0.000419567	FALSE
SGB_16988	148	MED diet	0.000143516	FALSE
SGB_16988	157	MED diet	0.00267017	TRUE
SGB_16988	164	PPT diet	0.000485137	FALSE
SGB_16988	170	PPT diet	0.00312926	TRUE
SGB_16988	173	PPT diet	0.00319955	TRUE
SGB_16988	175	PPT diet	0.000569546	FALSE
SGB_16988	186	PPT diet	0.00248478	TRUE
SGB_16988	187	MED diet	0.00416471	TRUE
SGB_16988	188	PPT diet	0.000269837	FALSE
SGB_16988	192	PPT diet	0.000717744	FALSE
SGB_16988	195	MED diet	0.000991833	FALSE
SGB_16988	196	MED diet	0.00434426	TRUE
SGB_16988	198	MED diet	0.000150244	FALSE
SGB_17006	6	PPT diet	0.000127262	FALSE
SGB_17006	7	MED diet	0.00193717	FALSE
SGB_17006	34	PPT diet	6.66894e-05	FALSE
SGB_17006	53	PPT diet	0.000431053	FALSE
SGB_17006	60	MED diet	0.000128653	FALSE
SGB_17006	72	MED diet	0.000663228	FALSE
SGB_17006	73	MED diet	0.000281508	FALSE
SGB_17006	78	PPT diet	0.000992866	FALSE
SGB_17006	94	PPT diet	0.000308081	FALSE
SGB_17006	95	MED diet	5e-05	FALSE
SGB_17006	118	MED diet	0.000462915	FALSE
SGB_17006	132	PPT diet	0.00448097	TRUE
SGB_17006	134	MED diet	0.000703999	FALSE
SGB_17006	140	PPT diet	0.000516021	FALSE
SGB_17006	161	MED diet	0.000124022	FALSE
SGB_17006	176	PPT diet	0.000107212	FALSE
SGB_17006	181	PPT diet	0.00155281	FALSE
SGB_17006	196	MED diet	0.00196097	FALSE
SGB_17007	1	PPT diet	5e-05	FALSE
SGB_17007	2	MED diet	5e-05	FALSE
SGB_17007	3	PPT diet	0.00153855	FALSE
SGB_17007	4	PPT diet	5.05321e-05	FALSE
SGB_17007	5	PPT diet	5e-05	FALSE
SGB_17007	6	PPT diet	9.12763e-05	FALSE
SGB_17007	7	MED diet	0.00112839	FALSE
SGB_17007	8	PPT diet	5e-05	FALSE
SGB_17007	9	PPT diet	5.63954e-05	FALSE
SGB_17007	12	PPT diet	5.06699e-05	FALSE
SGB_17007	16	MED diet	5e-05	FALSE
SGB_17007	17	MED diet	5e-05	FALSE
SGB_17007	19	PPT diet	0.00726746	TRUE
SGB_17007	20	MED diet	9.13657e-05	FALSE
SGB_17007	21	PPT diet	5e-05	FALSE
SGB_17007	22	MED diet	5e-05	FALSE
SGB_17007	23	PPT diet	5e-05	FALSE
SGB_17007	24	MED diet	5e-05	FALSE
SGB_17007	25	PPT diet	0.00017822	FALSE
SGB_17007	26	MED diet	5e-05	FALSE
SGB_17007	27	PPT diet	0.000104621	FALSE
SGB_17007	28	MED diet	5e-05	FALSE
SGB_17007	29	PPT diet	8.3425e-05	FALSE
SGB_17007	31	MED diet	0.000111493	FALSE
SGB_17007	32	PPT diet	5e-05	FALSE
SGB_17007	33	PPT diet	0.000135104	FALSE
SGB_17007	34	PPT diet	6.9501e-05	FALSE
SGB_17007	35	MED diet	5e-05	FALSE
SGB_17007	36	PPT diet	0.000509708	FALSE
SGB_17007	37	PPT diet	0.000491096	FALSE
SGB_17007	38	PPT diet	8.77905e-05	FALSE
SGB_17007	39	MED diet	0.000212671	FALSE
SGB_17007	40	MED diet	0.00010995	FALSE
SGB_17007	41	MED diet	0.000112423	FALSE
SGB_17007	42	MED diet	0.000114039	FALSE
SGB_17007	43	MED diet	0.000188872	FALSE
SGB_17007	44	MED diet	0.00190608	TRUE
SGB_17007	46	PPT diet	0.000123998	FALSE
SGB_17007	47	MED diet	9.22246e-05	FALSE
SGB_17007	48	PPT diet	5e-05	FALSE
SGB_17007	50	MED diet	0.000442	FALSE
SGB_17007	51	MED diet	5.2783e-05	FALSE
SGB_17007	52	PPT diet	5e-05	FALSE
SGB_17007	53	PPT diet	0.000214328	FALSE
SGB_17007	54	MED diet	0.000857858	FALSE
SGB_17007	55	MED diet	0.000203319	FALSE
SGB_17007	57	MED diet	0.000102507	FALSE
SGB_17007	58	PPT diet	8.26029e-05	FALSE
SGB_17007	59	PPT diet	0.000153803	FALSE
SGB_17007	60	MED diet	5e-05	FALSE
SGB_17007	61	PPT diet	0.000207256	FALSE
SGB_17007	62	MED diet	5e-05	FALSE
SGB_17007	64	PPT diet	0.000211334	FALSE
SGB_17007	65	MED diet	5e-05	FALSE
SGB_17007	66	PPT diet	5e-05	FALSE
SGB_17007	67	PPT diet	0.000478827	FALSE
SGB_17007	68	MED diet	5e-05	FALSE
SGB_17007	70	PPT diet	0.000156199	FALSE
SGB_17007	71	MED diet	5e-05	FALSE
SGB_17007	72	MED diet	0.000889803	FALSE
SGB_17007	73	MED diet	8.30216e-05	FALSE
SGB_17007	75	MED diet	5e-05	FALSE
SGB_17007	76	MED diet	5e-05	FALSE
SGB_17007	77	PPT diet	5e-05	FALSE
SGB_17007	78	PPT diet	0.000268409	FALSE
SGB_17007	79	MED diet	0.00179951	TRUE
SGB_17007	80	PPT diet	0.000306655	FALSE
SGB_17007	81	PPT diet	0.00262341	TRUE
SGB_17007	82	PPT diet	6.49918e-05	FALSE
SGB_17007	83	MED diet	5.93699e-05	FALSE
SGB_17007	84	MED diet	5.56794e-05	FALSE
SGB_17007	85	PPT diet	0.000244457	FALSE
SGB_17007	86	PPT diet	8.05158e-05	FALSE
SGB_17007	87	MED diet	5e-05	FALSE
SGB_17007	88	MED diet	5e-05	FALSE
SGB_17007	89	MED diet	0.000391226	FALSE
SGB_17007	90	PPT diet	0.000328823	FALSE
SGB_17007	91	PPT diet	5e-05	FALSE
SGB_17007	93	PPT diet	5.05632e-05	FALSE
SGB_17007	94	PPT diet	8.27123e-05	FALSE
SGB_17007	95	MED diet	5e-05	FALSE
SGB_17007	97	MED diet	0.00079433	FALSE
SGB_17007	100	PPT diet	0.00181726	TRUE
SGB_17007	101	PPT diet	5e-05	FALSE
SGB_17007	102	PPT diet	0.000501191	FALSE
SGB_17007	103	MED diet	5e-05	FALSE
SGB_17007	105	MED diet	8.48069e-05	FALSE
SGB_17007	106	MED diet	0.00138048	FALSE
SGB_17007	107	PPT diet	5e-05	FALSE
SGB_17007	108	PPT diet	5e-05	FALSE
SGB_17007	111	MED diet	0.00611548	TRUE
SGB_17007	114	PPT diet	0.000311037	FALSE
SGB_17007	115	MED diet	5e-05	FALSE
SGB_17007	117	PPT diet	5e-05	FALSE
SGB_17007	118	MED diet	0.000365109	FALSE
SGB_17007	119	PPT diet	5e-05	FALSE
SGB_17007	120	MED diet	0.000883426	FALSE
SGB_17007	121	PPT diet	5e-05	FALSE
SGB_17007	122	PPT diet	0.000109592	FALSE
SGB_17007	123	PPT diet	5e-05	FALSE
SGB_17007	125	PPT diet	9.13453e-05	FALSE
SGB_17007	126	PPT diet	0.00010135	FALSE
SGB_17007	127	MED diet	5e-05	FALSE
SGB_17007	128	PPT diet	5e-05	FALSE
SGB_17007	129	MED diet	0.000257061	FALSE
SGB_17007	131	MED diet	0.000651133	FALSE
SGB_17007	132	PPT diet	0.00384663	TRUE
SGB_17007	133	MED diet	0.000237239	FALSE
SGB_17007	134	MED diet	0.000479068	FALSE
SGB_17007	135	MED diet	5.91316e-05	FALSE
SGB_17007	136	PPT diet	5e-05	FALSE
SGB_17007	138	MED diet	0.00124747	FALSE
SGB_17007	139	PPT diet	5e-05	FALSE
SGB_17007	140	PPT diet	0.000359947	FALSE
SGB_17007	143	MED diet	5e-05	FALSE
SGB_17007	144	MED diet	5e-05	FALSE
SGB_17007	145	PPT diet	5e-05	FALSE
SGB_17007	146	MED diet	5e-05	FALSE
SGB_17007	148	MED diet	5e-05	FALSE
SGB_17007	150	PPT diet	0.000137657	FALSE
SGB_17007	151	MED diet	6.91496e-05	FALSE
SGB_17007	152	MED diet	0.00224734	TRUE
SGB_17007	153	MED diet	0.000662877	FALSE
SGB_17007	154	MED diet	0.0116753	TRUE
SGB_17007	155	MED diet	0.000554098	FALSE
SGB_17007	156	MED diet	0.000114972	FALSE
SGB_17007	157	MED diet	0.000152133	FALSE
SGB_17007	158	PPT diet	9.55206e-05	FALSE
SGB_17007	159	PPT diet	5e-05	FALSE
SGB_17007	161	MED diet	5e-05	FALSE
SGB_17007	162	MED diet	5e-05	FALSE
SGB_17007	163	MED diet	8.18194e-05	FALSE
SGB_17007	164	PPT diet	0.00105321	FALSE
SGB_17007	167	MED diet	5e-05	FALSE
SGB_17007	169	PPT diet	5.02815e-05	FALSE
SGB_17007	170	PPT diet	0.000146546	FALSE
SGB_17007	171	PPT diet	6.40098e-05	FALSE
SGB_17007	173	PPT diet	8.8428e-05	FALSE
SGB_17007	175	PPT diet	5e-05	FALSE
SGB_17007	176	PPT diet	5.10912e-05	FALSE
SGB_17007	177	MED diet	5e-05	FALSE
SGB_17007	178	PPT diet	0.000184723	FALSE
SGB_17007	181	PPT diet	0.000606369	FALSE
SGB_17007	185	PPT diet	5e-05	FALSE
SGB_17007	186	PPT diet	0.000599993	FALSE
SGB_17007	187	MED diet	5e-05	FALSE
SGB_17007	188	PPT diet	5e-05	FALSE
SGB_17007	189	MED diet	5.20807e-05	FALSE
SGB_17007	190	MED diet	5.36783e-05	FALSE
SGB_17007	192	PPT diet	5e-05	FALSE
SGB_17007	193	MED diet	0.00105855	FALSE
SGB_17007	195	MED diet	5e-05	FALSE
SGB_17007	196	MED diet	0.00101251	FALSE
SGB_17007	198	MED diet	0.000623407	FALSE
SGB_17007	199	PPT diet	0.000327397	FALSE
SGB_17007	200	PPT diet	0.000484231	FALSE
SGB_17008	2	MED diet	0.000746028	FALSE
SGB_17008	28	MED diet	0.000827736	FALSE
SGB_17008	52	PPT diet	0.000633207	FALSE
SGB_17008	67	PPT diet	0.000912977	FALSE
SGB_17008	94	PPT diet	0.000528686	FALSE
SGB_17008	128	PPT diet	0.00418456	TRUE
SGB_17008	164	PPT diet	0.000690223	FALSE
SGB_17008	173	PPT diet	0.000820496	FALSE
SGB_17148	5	PPT diet	0.000827235	FALSE
SGB_17148	17	MED diet	0.000279118	FALSE
SGB_17148	19	PPT diet	0.00205976	FALSE
SGB_17148	21	PPT diet	0.00130536	FALSE
SGB_17148	24	MED diet	0.00109411	FALSE
SGB_17148	26	MED diet	0.00151912	FALSE
SGB_17148	27	PPT diet	0.000564714	FALSE
SGB_17148	101	PPT diet	0.00100448	FALSE
SGB_17148	126	PPT diet	0.00102572	FALSE
SGB_17148	136	PPT diet	0.000215513	FALSE
SGB_17148	162	MED diet	0.000534036	FALSE
SGB_17148	170	PPT diet	0.00185869	FALSE
SGB_17148	176	PPT diet	0.000196717	FALSE
SGB_17148	192	PPT diet	0.000573371	FALSE
SGB_17151	187	MED diet	0.00178492	FALSE
SGB_17158	57	MED diet	5e-05	FALSE
SGB_17161	57	MED diet	6.80727e-05	FALSE
SGB_17161	67	PPT diet	0.0083853	TRUE
SGB_17162	57	MED diet	0.000100259	FALSE
SGB_17234	127	MED diet	5e-05	FALSE
SGB_17523	101	PPT diet	0.00617708	TRUE
SGB_17523	129	MED diet	0.000584548	FALSE
SGB_17523	139	PPT diet	0.00295655	FALSE
SGB_19292	4	PPT diet	0.00123936	FALSE
SGB_19292	5	PPT diet	0.00421839	TRUE
SGB_19292	6	PPT diet	0.00243148	FALSE
SGB_19292	7	MED diet	0.00138652	FALSE
SGB_19292	8	PPT diet	0.00098958	FALSE
SGB_19292	9	PPT diet	0.000589561	FALSE
SGB_19292	12	PPT diet	0.000976779	FALSE
SGB_19292	19	PPT diet	0.00630979	TRUE
SGB_19292	21	PPT diet	0.000315916	FALSE
SGB_19292	22	MED diet	0.00418512	TRUE
SGB_19292	23	PPT diet	0.000466781	FALSE
SGB_19292	24	MED diet	0.000187653	FALSE
SGB_19292	25	PPT diet	0.00399062	TRUE
SGB_19292	26	MED diet	0.00122419	FALSE
SGB_19292	27	PPT diet	0.00299791	FALSE
SGB_19292	29	PPT diet	0.00147644	FALSE
SGB_19292	32	PPT diet	0.00180495	FALSE
SGB_19292	33	PPT diet	0.000903942	FALSE
SGB_19292	34	PPT diet	0.00126245	FALSE
SGB_19292	35	MED diet	0.00126942	FALSE
SGB_19292	36	PPT diet	0.000974919	FALSE
SGB_19292	39	MED diet	0.00160777	FALSE
SGB_19292	43	MED diet	0.0010159	FALSE
SGB_19292	47	MED diet	0.00200941	FALSE
SGB_19292	48	PPT diet	0.00132619	FALSE
SGB_19292	50	MED diet	0.00183887	FALSE
SGB_19292	51	MED diet	0.00143938	FALSE
SGB_19292	54	MED diet	0.00260387	FALSE
SGB_19292	57	MED diet	0.00176795	FALSE
SGB_19292	58	PPT diet	0.00147864	FALSE
SGB_19292	59	PPT diet	0.00115676	FALSE
SGB_19292	60	MED diet	0.00334664	TRUE
SGB_19292	61	PPT diet	0.00466658	TRUE
SGB_19292	62	MED diet	0.000548819	FALSE
SGB_19292	65	MED diet	0.0129093	TRUE
SGB_19292	66	PPT diet	0.000184931	FALSE
SGB_19292	68	MED diet	0.00141532	FALSE
SGB_19292	70	PPT diet	0.00355488	TRUE
SGB_19292	71	MED diet	0.000619991	FALSE
SGB_19292	73	MED diet	0.00280699	FALSE
SGB_19292	76	MED diet	0.00251319	FALSE
SGB_19292	77	PPT diet	0.000622806	FALSE
SGB_19292	80	PPT diet	0.0114692	TRUE
SGB_19292	81	PPT diet	0.00374912	TRUE
SGB_19292	83	MED diet	0.00912902	TRUE
SGB_19292	84	MED diet	0.000321956	FALSE
SGB_19292	86	PPT diet	0.000185233	FALSE
SGB_19292	87	MED diet	0.00329974	TRUE
SGB_19292	88	MED diet	0.00137104	FALSE
SGB_19292	90	PPT diet	0.00488428	TRUE
SGB_19292	91	PPT diet	0.00266233	FALSE
SGB_19292	93	PPT diet	0.00219611	FALSE
SGB_19292	95	MED diet	0.00118496	FALSE
SGB_19292	97	MED diet	0.00299435	FALSE
SGB_19292	101	PPT diet	0.00098839	FALSE
SGB_19292	102	PPT diet	0.0161188	TRUE
SGB_19292	103	MED diet	0.0015449	FALSE
SGB_19292	107	PPT diet	0.000420836	FALSE
SGB_19292	117	PPT diet	0.000367152	FALSE
SGB_19292	119	PPT diet	0.00106825	FALSE
SGB_19292	121	PPT diet	0.00606183	TRUE
SGB_19292	122	PPT diet	0.0005808	FALSE
SGB_19292	123	PPT diet	0.000988966	FALSE
SGB_19292	125	PPT diet	0.00412211	TRUE
SGB_19292	126	PPT diet	0.00190317	FALSE
SGB_19292	127	MED diet	8.68216e-05	FALSE
SGB_19292	128	PPT diet	0.00721624	TRUE
SGB_19292	132	PPT diet	0.0075259	TRUE
SGB_19292	134	MED diet	0.00032144	FALSE
SGB_19292	136	PPT diet	0.00142648	FALSE
SGB_19292	139	PPT diet	0.0055421	TRUE
SGB_19292	143	MED diet	0.00113922	FALSE
SGB_19292	148	MED diet	0.00151779	FALSE
SGB_19292	150	PPT diet	0.000912015	FALSE
SGB_19292	153	MED diet	0.00450515	TRUE
SGB_19292	157	MED diet	0.00484425	TRUE
SGB_19292	158	PPT diet	0.00159979	FALSE
SGB_19292	159	PPT diet	0.000839974	FALSE
SGB_19292	161	MED diet	0.000411478	FALSE
SGB_19292	163	MED diet	0.000917403	FALSE
SGB_19292	164	PPT diet	0.0027454	FALSE
SGB_19292	167	MED diet	0.0086464	TRUE
SGB_19292	170	PPT diet	0.00619239	TRUE
SGB_19292	171	PPT diet	0.00135058	FALSE
SGB_19292	175	PPT diet	0.000577632	FALSE
SGB_19292	176	PPT diet	0.000367902	FALSE
SGB_19292	178	PPT diet	0.0029106	FALSE
SGB_19292	181	PPT diet	0.00389799	TRUE
SGB_19292	186	PPT diet	0.00551732	TRUE
[truncated: 4,425 more rows]
