# Supplementary material for: Impact of dietary interventions on pre-diabetic oral and gut microbiome, metabolites and cytokines
Source: Nat Commun. 2023 Sep 4;14:5384. doi: 10.1038/s41467-023-41042-x (PMC10477304; doi:10.1038/s41467-023-41042-x)
Supplement: Supplementary file 9 — Source data [file 41467_2023_41042_MOESM9_ESM.xlsx]

## Sheet: sheets guide
Each sheet contains the features as columns and the samples as rows
Type of features
Diet
Gut species
Oral species
Gut pathways
Oral pathways
Metabolites
Cytokines

## Sheet: diet
Diet	Participant ID	Time Point	% Carbohydrates	% Lipids	% Proteins	% Daily caloric target	% Fibers	% Mono un-saturated fatty acids	% Poly un-saturated fatty acids	% Saturated fatty acids	Caffeine [mg]	Calcium [mg]	Cholesterol [mg]	Folate [ug]	Iron [mg]	Iu vitamin A [IU]	Magnesium [mg]	Niacin [mg]	Phosphorus [mg]	Potassium [mg]	Rae vitamin A [ug]	Riboflavin [mg]	Sodium [mg]	Thiamin [mg]	Transfatty acids [g]	Vitamin B12 [ug]	Vitamin B6 [mg]	Vitamin C [mg]	Vitamin D [IU]	Vitamin E [mg]	Zinc [mg]	Alcohol	Dairy	Drinks	Eggs	Fruits	Grains	Nuts and seeds	Oils and fats	Poultry	Pulses	Red meat	Seafood	Snacks	Soups	Vegetables	Whole grains
MED diet	2	Post-intervention	35.1828	42.1747	19.8571	78.9407	9.72172	15.504	8.95688	13.7072	7.318	539.311	470.993	258.147	10.9521	2713.58	287.559	24.6226	1346.86	2604.79	609.872	1.3213	3262.2	0.958985	2.22229	6.61251	1.75748	127.817	4.36505	10.3076	10.9101	2.14186	10.8399	0.133421	5.6083	5.118	19.282	0.903464	2.64941	4.61475	0.451209	14.4107	10.5782	6.4873	2.63404	5.44777	8.04924
MED diet	2	Pre-intervention	33.8267	42.4111	19.7657	73.7952	8.21284	13.5661	5.82588	13.2326	21.05	624.936	556.875	207.858	9.96765	783.845	238.066	17.4949	1246.55	2379.77	408.447	1.3776	3741.95	0.781923	0.13128	4.80087	1.54403	48.158	19.7709	6.9018	9.9963	3.54799	12.1301	0.983053	7.60947	2.97107	14.662	0	0.668556	14.5269	9.33537	7.40507	4.47631	7.66646	1.08645	3.53213	1.81821
MED diet	7	Post-intervention	38.9214	38.9867	20.3644	84.1941	11.505	13.6672	7.9684	10.9441	131.206	645.048	334.54	230.058	10.8383	953.778	272.991	16.5818	1156.09	2223.91	406.433	1.40241	2734.57	0.840924	0.0209437	3.34015	1.46159	72.2412	17.9376	5.78665	9.08551	0	10.1867	0.260417	5.42318	1.6381	15.3527	2.71054	4.00676	13.4604	1.65864	3.86639	3.66262	11.4549	0.8373	5.40989	10.6528
MED diet	7	Pre-intervention	35.2714	42.3704	20.8336	100.571	9.59724	14.6294	10.6377	13.6675	104.37	449.797	450.572	242.297	9.89814	548.844	249.263	18.9771	1085.96	2388.56	1410.66	1.30402	3986.33	0.811862	0.43865	3.8153	1.81759	81.6848	7.17655	9.40935	8.10877	0	4.87615	0.234437	3.27731	2.35261	19.5806	3.51368	1.5387	19.6513	0	6.88996	7.81092	17.9231	2.94194	4.11978	3.24877
MED diet	10	Post-intervention	40.362	39.6899	17.0847	79.4915	10.471	12.917	8.10373	12.1553	111.367	640.947	246.208	224.745	8.65001	1103.74	235.1	13.0814	979.661	2077.18	422.683	1.33395	2534.16	0.757362	0.173896	2.66213	1.23709	60.3898	1.97989	5.27884	7.32982	1.95447	6.25689	7.83302	2.58135	3.2226	23.2383	3.77514	2.44741	5.94367	4.10269	3.71784	2.1386	15.4855	2.18864	6.55283	5.91443
MED diet	10	Pre-intervention	39.3501	41.0136	16.5783	92.0931	10.1704	14.8545	9.88586	11.883	166.8	736.095	289.431	274.377	10.7676	690.716	277.965	16.5586	1100.22	2393.39	802.816	1.48113	3136.79	0.858885	0.190923	2.86637	1.46354	81.1329	35.0857	6.82768	8.20158	1.79409	6.55473	5.98115	2.22103	2.53821	22.6827	2.76642	8.34051	8.23723	2.53663	2.36434	4.11905	15.6299	1.95387	5.83582	4.2623
MED diet	15	Post-intervention	38.6244	35.5085	22.2778	76.359	14.7703	12.5451	8.2243	9.96884	257.06	489.727	327.607	276.512	11.7719	1823.19	309.052	21.1744	1139.16	2215.72	531.418	1.50824	3220.03	0.916689	0.151458	2.49388	1.64029	79.9912	13.0859	5.73504	9.48843	0.0972368	6.09051	1.13988	5.43731	1.09071	25.0435	3.84637	2.97651	12.8928	2.5428	5.85242	1.57835	5.66415	3.6557	6.6516	12.9153
MED diet	15	Pre-intervention	30.7939	45.7796	22.2964	77.624	9.48701	15.723	9.95569	13.5795	198.431	560.116	233.101	285.905	11.139	2499.69	274.968	16.5708	1129.91	2283.23	385.649	1.4252	3049.88	0.817607	0.0208135	3.38043	1.37365	83.7703	27.5101	4.62726	12.6189	0	10.003	1.3691	3.32293	0.813251	26.6959	5.4414	4.89628	10.8373	3.48188	16.5479	0	0.699007	1.81638	6.14911	5.34888
MED diet	16	Post-intervention	34.8076	35.4489	23.4636	82.4575	13.6908	13.4366	9.38692	7.84305	40.6539	740.468	441.917	374.829	19.7302	1203.63	424.562	33.5835	1597.01	2930.97	765.063	1.48222	3686.81	1.11628	0.0769932	4.9198	2.48098	104.828	2.62689	8.28899	12.1049	2.45136	6.11361	0.232681	6.16774	4.96503	10.0469	1.24996	7.54428	14.9013	10.7696	1.80975	5.35842	1.19738	1.36543	6.12955	17.3781
MED diet	16	Pre-intervention	29.3357	42.7828	18.9187	103.47	7.43307	13.8689	10.4919	10.6478	127.92	992.969	520.6	338.879	16.7362	1541.96	399.032	31.0854	1570.09	2634.65	523.887	1.92026	4158.2	0.878961	0.052921	4.90911	2.95583	123.281	13.7908	7.96554	12.1089	7.89685	9.53559	0.370861	7.51059	3.30145	17.1426	0	12.4511	16.9327	9.93231	0.319563	2.71781	2.5161	0.310804	5.62634	2.4858
MED diet	17	Post-intervention	41.8791	26.4861	21.7647	86.396	20.138	9.60992	6.22957	7.36973	196.544	765.421	217.224	306.886	14.5292	1854.39	454.309	26.2704	1349.29	2802.3	652.415	1.52093	3020.85	1.01114	0.00661212	3.32354	1.78049	103.05	30.949	6.6446	9.72036	5.11484	12.2074	0.744751	3.2924	9.0123	6.11601	4.34092	1.93117	8.39575	2.81241	1.21499	5.527	0.758828	4.96764	5.91709	26.2929
MED diet	17	Pre-intervention	33.2862	40.2932	19.7981	105.363	10.033	14.9144	6.53782	11.5583	97.2182	518.787	417.408	234.207	10.9349	1558.21	285.157	15.4867	1147.14	2164.19	606.679	1.23699	2799.93	0.799809	0.00151487	4.08894	1.37533	88.7933	8.91927	6.92363	9.17754	6.3614	11.097	2.11463	7.27397	1.8534	11.5158	11.572	2.755	3.98814	1.64125	3.97931	5.86214	8.21231	0.395751	6.3263	8.65511
MED diet	20	Post-intervention	45.8407	29.8056	20.9933	87.8597	18.8418	10.3045	6.32619	8.61146	61.9027	746.993	363.541	370.051	14.9477	3044.8	385.063	22.172	1445.03	3245.7	775.076	1.67433	3899.93	1.25944	0.0272344	3.66665	2.24054	237.751	39.3987	8.10967	11.681	0	11.1008	0.844443	6.09943	4.69054	12.403	1.1453	1.8812	7.42745	4.62921	3.83753	2.72615	4.60253	5.08702	9.76943	22.1025
MED diet	20	Pre-intervention	48.8629	30.4883	19.1403	82.8191	14.6244	9.28898	4.35322	10.4475	97.6	809.499	163.353	418.729	13.0016	808.355	325.401	14.9922	1177.91	2221.62	405.32	1.73368	3339.94	1.28012	0.194143	2.64394	1.58298	164.785	0.5264	5.082	10.5997	0	5.29384	7.38219	0	2.81893	26.888	0	2.47715	4.9816	1.21564	5.44649	0	10.65	2.72645	5.00215	10.2969
MED diet	22	Post-intervention	50.4636	27.6752	18.4686	85.0614	15.3754	10.0204	6.36682	8.23634	147.63	629.796	346.041	353.74	15.1212	597.936	383.453	25.146	1362.36	2876.47	525.28	1.38617	3272.9	1.23654	0.595285	1.92467	2.2086	102.969	35.3841	6.6592	9.65927	0	6.57514	0.744994	3.52902	4.387	19.8217	1.69256	1.75147	11.627	2.84267	0.934759	0	16.0145	1.86255	4.6102	20.2697
MED diet	22	Pre-intervention	46.2873	37.0972	15.6866	108.271	10.8292	12.6076	8.49484	10.6707	140.743	621.597	309.97	397.457	14.4556	911.659	332.234	25.4501	1304.52	2766.83	490.726	1.41448	3195.14	1.14951	2.22229	2.51264	1.91307	78.2634	17.4661	10.3641	10.6552	0	5.62477	0.329471	0.685815	5.85033	29.269	1.92346	0.964444	15.2807	2.06455	0	0	26.2691	0	4.37676	3.50415
MED diet	24	Post-intervention	44.147	33.1715	20.2433	87.675	16.8616	10.7356	7.97088	8.85794	249.653	913.366	253.568	367.608	13.0123	1910.69	333.778	19.0707	1314.06	2997.01	761.295	1.99155	2995.5	1.13254	0.154202	3.43888	1.89733	126.279	23.2669	6.99149	10.3761	0.403101	11.0297	3.8349	2.25712	8.74938	23.0472	3.65412	5.0891	6.00065	1.37988	5.25578	2.8815	5.55866	1.46637	6.38543	4.73043
MED diet	24	Pre-intervention	45.078	35.7289	17.3512	103.153	11.4775	12.6191	7.65349	11.0831	211.635	902.351	322.476	375.253	13.6591	1141.84	316.373	20.2373	1353.47	2942.93	585.357	2.60181	3615.11	1.10008	0.183372	4.21965	2.27561	135.335	6.70192	7.99405	11.4506	0.367622	11.891	1.96537	2.67607	5.9197	27.5794	2.56088	2.88151	2.48337	0.771125	10.8727	1.40041	10.4436	0.430323	6.10128	4.62406
MED diet	26	Post-intervention	49.1274	30.9409	18.0941	90.2737	19.3118	11.6539	6.9356	7.31598	207.732	527.765	201.489	284.263	12.0765	1642.02	362.481	20.4009	1145.81	2875.96	955.592	1.4214	3287.81	1.04094	0.395121	2.84644	1.83501	101.875	14.6078	8.51193	8.51033	0.293985	6.95649	2.43986	2.35088	5.55664	17.1305	3.67448	4.66005	6.51191	3.18783	0.764309	3.5999	9.27188	2.94191	5.58775	15.1628
MED diet	26	Pre-intervention	44.0607	35.8432	17.313	97.8234	18.0046	12.9702	7.44457	11.05	299.023	593.953	316.694	337.634	15.0495	759.296	491.47	27.3659	1265.88	3017.91	1105.29	1.73287	2492.46	1.17618	0.305697	3.63935	2.05645	98.7426	1.28032	7.14084	11.9663	0.830347	5.67065	1.32092	2.26307	6.26656	18.5602	7.03821	4.77968	8.2012	5.28705	5.26769	1.4639	16.7301	0.0661252	5.90548	4.47179
MED diet	28	Post-intervention	38.9411	34.7946	21.7412	82.9298	20.042	13.4187	8.53814	8.51526	153.42	652.491	284.062	347.035	13.9893	1437.08	371.436	20.8197	1273.63	3155.04	886.463	1.57615	3614.48	1.05707	0.0902132	4.81543	2.20039	126.136	17.6776	8.60126	11.2049	1.24808	7.57149	0.562064	4.17358	6.99189	9.01305	5.94966	2.99325	6.02138	3.26538	7.86607	7.40716	0.625337	4.0834	10.3626	17.8259
MED diet	28	Pre-intervention	34.6016	42.09	20.2808	98.6182	11.9621	16.5256	10.0848	10.2366	246.205	671.195	576.135	276.851	12.4416	824.974	326.901	32.0828	1389.34	3452.5	1167.31	1.83327	3682.74	1.15288	0.104479	4.21628	2.55553	173.389	41.2121	9.35979	10.0493	1.809	9.94527	0.939292	2.64901	5.47933	8.31513	1.58648	3.28706	17.4695	3.34039	17.2946	5.80203	0.953545	0	11.2634	8.7872
MED diet	30	Post-intervention	38.2686	34.6892	22.8493	89.4297	12.4015	11.0012	7.65854	8.2897	38.5577	496.504	295.227	263.817	15.2078	1101.56	318.388	26.8097	1236.23	2400.54	432.101	1.1406	4131.35	0.977515	0.0480702	4.70312	2.01951	97.1027	9.16938	6.21354	13.4136	3.82524	2.24939	1.42602	1.6693	1.84657	13.4617	0.720974	3.20617	10.5079	6.4179	10.1817	6.69757	5.09849	1.72667	5.70724	17.5134
MED diet	30	Pre-intervention	36.4311	36.7619	20.4155	121.211	6.44968	11.7027	8.97863	9.05741	55.278	473.738	442.104	338.849	16.7299	865.265	295.708	31.4815	1412.07	2563.23	348.183	1.44604	4733.28	1.17847	0.276325	6.1572	2.27539	108.837	0.15321	7.27874	17.0035	6.64057	1.40276	1.56653	2.37619	0.788001	38.4882	0.775249	3.60993	11.2503	4.32578	9.56322	3.59494	7.84643	1.96289	2.96445	0.64516
MED diet	31	Post-intervention	46.4348	31.6054	19.2438	100.686	15.9928	9.78669	8.2327	9.01843	302.39	1307.06	388.147	421.286	17.9434	1950.66	606.592	33.9082	1813.2	4051.96	1321.21	2.82789	4528.38	1.4964	0.101826	5.92697	2.55862	175.517	38.1605	8.92581	13.0481	0.012891	13.2678	0.606184	2.05303	8.5895	12.117	1.76194	2.4908	5.7577	2.39468	1.1118	4.32769	12.738	1.85096	8.06601	17.77
MED diet	31	Pre-intervention	44.4483	32.8547	20.0427	76.555	17.5671	11.3598	9.47133	7.99489	138.55	749.163	283.761	334.643	11.1646	1167.03	420.59	24.2798	1398.62	3809.25	1014.69	1.74795	2872.15	1.10605	0.00179629	4.04304	2.40192	259.34	32.86	12.1052	9.12143	0.374237	14.8993	0.65364	2.2354	13.0568	15.4497	3.33765	8.07886	9.34474	6.51352	0	4.53748	5.19071	0.829543	8.69593	3.30615
MED diet	35	Post-intervention	45.0895	30.7946	22.1574	82.7431	18.2813	10.7608	8.06055	7.50961	383.662	560.299	429.047	276.593	19.1607	963.348	986.143	62.9608	1435.59	3500.86	390.93	2.74741	3832.19	1.20139	0.314733	2.70842	2.13636	131.01	5.35879	6.93136	11.7844	2.59293	5.27963	1.5463	6.2409	8.56728	3.2321	4.36524	3.2941	14.5972	2.10128	1.47219	2.22226	11.1207	3.60928	4.57899	22.7809
MED diet	35	Pre-intervention	46.7591	30.7801	18.233	95.5059	13.1399	11.0263	8.01901	8.54141	512.073	470.717	409.863	340.595	20.2024	2159.9	1168.77	73.9725	1308.36	3704.15	731.127	3.61376	3250.1	1.17155	0.78948	2.53198	2.01375	140.793	84.9304	6.94814	11.487	1.9287	1.44962	5.18184	3.91042	7.79626	18.7137	2.15287	2.74046	17.3795	1.78246	1.18402	1.26609	15.1345	2.05209	0.958308	10.8952
MED diet	39	Post-intervention	36.0563	39.4253	22.6338	79.5691	14.8534	13.2815	7.8359	9.85173	39.8966	368.859	340.053	240.637	11.0469	1125.49	289.933	21.4239	1046.89	2192.37	568.953	1.06263	2721.5	0.858582	0.476292	2.80964	1.75076	124.906	4.44956	7.51107	9.68207	0.266802	2.69217	0.256728	3.29485	5.95361	16.07	3.82297	3.05868	17.2968	7.29682	9.35787	3.94437	7.05998	0.746693	4.85422	11.858
MED diet	39	Pre-intervention	36.6128	42.9983	18.8392	73.3136	11.725	16.7136	9.20654	12.1553	40.5143	417.721	361.218	314.152	10.7029	1973.36	206.552	14.1762	847.197	1717.34	840.192	1.13339	2390	0.751636	0.185	4.57539	1.28714	108.467	19.3719	7.62089	7.82707	0	4.45679	0.16862	2.97489	5.80602	17.076	6.53333	3.83823	22.4241	1.89258	7.31045	0	16.573	4.65996	4.49184	0
MED diet	40	Post-intervention	49.806	30.4056	17.8574	88.3076	14.8124	8.63303	5.58712	8.97044	135.277	726.06	192.144	338.72	14.1837	1328.51	373.775	23.5756	1299.44	2467.73	539.969	1.81258	3398.35	1.45453	0.0198676	4.2071	2.10116	77.7542	25.9568	7.62794	12.2409	0.600246	8.81283	1.86755	0.569308	4.75299	19.1558	1.55159	0.95482	3.73515	4.78023	4.45977	1.45531	10.7271	2.34315	4.09999	20.417
MED diet	40	Pre-intervention	52.1031	32.1901	14.9276	93.6386	7.7244	7.03521	5.48212	10.845	97.8875	607.362	162.936	281.334	10.3065	1270.1	254.519	16.6217	945.415	2220.02	325.975	1.10548	3441.66	1.12394	0.195116	2.00187	1.34229	53.7522	14.5815	4.06165	6.45573	0	5.74828	2.97259	0	6.50869	52.2087	0	2.67467	3.36107	6.82783	0	1.47827	11.0891	0.436461	0.537834	0
MED diet	41	Post-intervention	41.5417	36.7683	17.2955	85.3807	13.19	13.2288	8.02253	9.93865	59.1871	715.606	412.14	358.507	16.3065	1569.27	380.435	23.6996	1306.14	2942.17	634.899	1.70292	4121.57	1.22893	0.899111	3.66155	2.14228	116.263	2.53443	7.53271	10.967	1.69487	4.05369	1.47691	5.61254	3.53671	26.7649	2.60312	6.2013	4.26949	4.72761	5.48569	1.63656	7.4889	1.85663	7.15365	12.7122
MED diet	41	Pre-intervention	36.8314	46.1427	13.7076	110.68	8.58725	14.2437	11.0137	10.7125	146.186	806.488	398.641	354.318	14.875	933.558	386.655	20.1848	1242.18	3171.89	680.646	1.62215	4126.14	1.09653	0.410222	3.35351	1.98462	129.925	1.84131	10.7305	11.273	2.21955	5.45212	0.5363	3.54313	3.95861	29.6009	3.71444	8.33537	4.1248	10.924	3.92192	1.25656	10.8972	0.490107	5.81205	0.710688
MED diet	42	Post-intervention	46.5128	32.7617	19.86	81.3067	14.5059	7.74137	4.82444	9.43812	231.982	589.204	199.093	222.674	12.3299	1288.1	318.79	16.6015	1218.37	2352.74	532.278	1.28591	2777.51	0.842969	0.0704006	2.34851	1.9789	153.571	10.8695	5.15218	8.67838	0.384468	16.7663	1.45629	1.92789	3.27021	10.1503	1.24445	1.68271	6.45598	12.9299	3.487	4.25276	9.07542	0.911549	5.34911	19.1575
MED diet	42	Pre-intervention	47.2684	31.2174	19.7061	82.9009	11.1214	6.87082	4.01231	8.48455	138.45	548.234	259.438	212.082	10.3571	741.518	241.441	16.9427	1152.81	1947.86	371.078	1.22279	2282.8	0.746332	0.00820821	2.26979	1.77193	75.2501	6.09619	4.52881	6.46629	1.82745	13.8613	0.483269	1.90549	5.50761	13.7409	1.9284	0.42549	12.826	13.7614	0	2.48569	7.67447	0	3.75137	12.7092
MED diet	43	Post-intervention	40.2953	38.492	18.4183	74.8741	21.4064	14.5987	9.05181	8.5765	39.4157	530.785	259.716	312.873	11.8298	1297.49	362.876	17.3977	1213.78	2966.39	694.643	1.3511	2993	1.03724	0.0848691	3.12166	1.86141	213.717	2.95326	10.6208	8.72894	1.09629	6.59963	0.438373	4.85344	7.71017	7.68676	2.11417	9.78359	3.8668	8.22469	1.40147	6.11435	3.37077	1.23409	12.2311	21.9747
MED diet	43	Pre-intervention	32.993	43.1483	18.8091	86.006	15.9493	15.2778	9.73168	11.3287	44.0167	692.254	225.532	395.974	14.0861	888.771	350.05	23.4992	1401.22	3345.81	799.019	1.44531	3920.68	1.07625	0.000684017	5.60875	2.13797	141.952	1.86667	10.3723	9.02846	2.08513	6.07147	0.79343	0.81042	5.17089	14.0304	0	7.14482	4.53837	8.051	0	12.0703	5.82983	1.78884	22.8771	8.54751
MED diet	44	Post-intervention	44.612	35.2442	17.9747	85.1783	16.9421	12.4725	9.4336	9.20235	245.608	486.755	291.171	305.539	10.2806	1206.65	333.564	17.0907	1027	2739.83	573.233	1.43338	2620.49	0.927549	0.0797271	2.66472	1.71753	149.75	0.706977	7.54257	8.07812	0.498056	4.86441	0.568689	5.45889	11.5941	16.5295	5.66877	4.65946	7.81758	1.48538	1.55855	4.82823	12.3535	1.78069	4.66516	14.086
MED diet	44	Pre-intervention	45.8636	36.0177	16.442	88.1038	14.3157	13.8323	10.0718	9.07302	223.654	577.221	295.808	286.219	10.5056	1172.46	312.897	17.4444	1045.53	2808.7	338.917	1.21064	2335.07	0.87915	0.0192588	2.31819	1.5797	119.992	11.1717	9.51972	8.22535	0.728087	6.37706	1.29131	5.16237	10.9516	19.19	4.6748	3.69074	8.15322	1.04921	3.46052	3.30399	9.53837	0	8.5002	11.561
MED diet	45	Post-intervention	48.2755	30.9774	16.2914	83.1546	26.0458	9.98349	8.49374	5.40058	162.75	754.455	13.1291	605.016	18.3747	937.027	443.012	14.3548	1221.08	3128.88	797.107	1.46406	2657.04	1.48013	0.152438	2.61145	1.80146	156.738	7.84873	9.08259	9.42789	0	0.514605	1.63124	0.113586	2.39836	17.2173	4.38408	8.92231	0	22.2738	0	0	9.79767	1.20278	8.06081	12.7261
MED diet	45	Pre-intervention	45.0364	35.1923	14.4955	81.4817	26.1885	12.0051	8.74045	10.1706	182.89	624.12	83.877	591.537	15.3003	507.099	398.123	13.6459	1048.15	3153.79	680.298	1.174	2109.84	1.22022	0.000444167	0.98039	1.64862	220.936	0	8.92745	7.92139	0	1.1415	4.51812	0	5.37259	17.2468	6.48977	9.38937	0	18.6005	0	0	11.9573	0	15.7481	8.58167
MED diet	47	Post-intervention	39.836	35.7618	21.2767	75.1878	11.9762	13.4154	6.77677	9.93653	168.303	418.03	263.174	183.032	9.96284	1273.51	273.798	19.8928	1019.13	2154.62	546.655	1.03344	2832.6	0.878867	0.126462	2.50977	1.48416	64.8691	28.8532	5.26803	8.53516	1.96133	8.33178	0.912678	2.96368	4.28318	16.9844	3.21204	2.35339	17.0079	1.84042	8.33727	2.7723	7.02272	0.468766	4.61088	14.9244
MED diet	47	Pre-intervention	45.4416	34.331	18.4237	84.0383	8.87469	10.9573	7.41411	11.1209	225.136	462.788	384.516	217.574	9.31504	1894.6	205.893	15.7898	906.209	2193.64	593.422	1.1416	2415	0.671827	0.122346	2.77071	1.2879	132.297	27.6	6.10741	6.26819	0.785874	10.1722	2.32769	8.65589	0.627734	34.0407	0.87224	0.870267	11.0911	1.43236	4.19379	2.51867	15.5727	1.08541	4.05605	1.31683
MED diet	49	Post-intervention	50.5268	24.596	20.9529	86.934	22.1903	9.52192	5.79064	7.86166	281.914	745.351	348.445	354.579	19.9432	1203.26	810.824	52.2043	1569.21	3183.38	479.254	2.25121	4063.41	1.26514	0.0513179	3.03187	2.21953	100.461	11.0925	6.25063	12.1055	0.215234	8.80032	0.720308	2.91467	5.34225	8.6028	0.501283	4.2746	9.16647	0.974062	2.54586	1.37404	4.6746	2.30677	4.28657	36.906
MED diet	49	Pre-intervention	45.9177	37.5093	15.692	89.0433	11.7819	12.3163	9.79464	12.2085	239.591	557.256	447.998	312.903	13.863	1468.25	619.241	36.3951	1167.83	2609.57	878.752	2.28835	3486.45	0.947375	0.757908	2.3663	1.61137	87.472	9.07094	6.14596	9.56506	0.248792	10.6115	0.570478	5.39625	2.08629	23.9407	1.12891	4.51786	3.96931	2.61646	3.94545	0	24.6846	0.147225	2.40014	11.6507
MED diet	50	Post-intervention	43.845	34.909	20.8518	87.1709	12.5013	12.0159	7.69127	10.1422	163.026	752.687	229.362	286.496	10.66	1220.67	309.635	20.6103	1218.44	2311.6	448.199	1.36247	2532.44	0.89339	0.0620806	3.26914	1.65316	75.4936	53.2769	6.73079	8.66988	0.0364726	14.7023	0.95511	2.24641	3.99589	14.0495	2.54527	6.28932	8.34501	1.42853	4.8483	1.81816	11.7342	1.1534	5.45957	14.492
MED diet	50	Pre-intervention	44.6166	39.579	15.0242	92.0331	8.0685	12.7769	9.225	12.2622	246.144	663.455	282.925	276.091	8.668	730.686	251.923	18.1693	954.869	2031.62	420.105	1.27559	2389.87	0.890059	0.000817267	2.43898	1.28283	73.7686	34.8444	5.52917	7.38844	0.984653	12.7782	1.45445	5.42151	2.96482	26.0554	0.95908	3.48785	4.05519	2.18044	7.82909	0	15.982	0.950781	6.07967	5.85477
MED diet	51	Post-intervention	41.021	39.5124	17.3805	82.7464	17.4828	12.8854	11.3336	9.17576	5.59222	408.807	238.562	234.056	12.7505	956.366	312.014	15.2798	973.255	1910.7	673.133	0.888641	2476.66	0.871605	0.0501279	2.63214	1.42043	67.5977	0.941623	7.31567	7.8077	0.241602	2.8947	0.0510161	3.90496	5.16059	15.1258	11.0943	3.0458	7.75552	1.06945	2.90463	5.85892	8.22027	2.05888	5.90846	18.8236
MED diet	51	Pre-intervention	36.2802	43.9106	17.2933	75.4024	14.5584	18.0905	11.6876	9.60303	123	405.619	218.525	216.082	10.6852	1459.41	305.112	15.2893	854.555	2140.87	399.459	0.837672	2466.97	0.69854	0.147349	1.79912	1.41194	112.693	0.174525	8.47301	6.7361	0.97064	2.98738	1.05569	3.23331	5.68244	22.8228	6.10668	12.041	13.6919	0	4.16315	3.25562	2.17976	2.7316	9.73777	5.03674
MED diet	54	Post-intervention	43.382	29.3894	23.2271	73.6879	14.4572	9.62948	7.23008	9.12625	1.70927	592.168	364.173	318.35	15.379	1970.68	330.708	26.5039	1332.95	2237.38	605.136	1.33873	3616.58	1.17574	0.163198	3.66983	2.14531	64.3205	9.07074	5.10344	10.3364	0	7.33993	0.303694	2.52009	0.448024	18.0865	1.27683	0.219176	16.0833	2.79055	4.85376	5.06908	10.4906	1.50546	3.47289	23.2189
MED diet	54	Pre-intervention	36.0973	47.7037	19.2028	111.385	6.52215	14.0493	9.11952	14.6223	10.5625	998.156	337.914	294.198	13.7794	1161.26	306.373	20.6938	1310.71	2086.66	431.918	1.58068	3225.13	1.17833	0.349524	4.04381	1.93362	63.1867	11.7498	7.22415	14.9764	0	7.69197	2.28611	0	1.55672	22.7051	0	2.88759	14.7792	3.51471	11.458	0	24.0657	0.400901	2.17242	0.256589
MED diet	55	Post-intervention	43.4397	37.8695	15.6764	90.0475	12.9706	11.9034	8.31983	9.22443	150.233	530.888	226.332	290.087	12.2874	1402.05	302.056	16.1823	1047.83	2445.18	724.914	1.33434	3341.2	0.974431	0.136437	2.94387	1.54691	115.245	11.1769	6.64934	7.34871	1.09251	4.79778	0.28371	2.48755	3.50069	22.107	3.83573	4.41238	4.41697	4.42071	0	6.08244	13.8375	4.19188	9.37002	10.9426
MED diet	55	Pre-intervention	40.301	36.6146	18.1774	92.2665	11.2364	12.1304	9.04169	8.23267	172.985	628.691	400.243	337.229	12.8915	2365.64	327.116	20.9459	1150.43	2281.56	870.439	1.48519	3331.46	0.981527	0.959403	4.71031	1.70682	101.722	97.1018	7.30636	7.54236	3.33693	6.28603	0.250981	4.82903	3.95793	27.6467	2.02695	4.25535	2.76403	5.17534	3.03595	9.86499	8.11173	2.90562	7.01572	5.42053
MED diet	56	Post-intervention	40.0842	38.6849	19.0566	82.1426	8.77146	12.5117	10.038	10.1075	207.337	518.441	471.817	341.361	11.8088	1461.71	312.903	20.88	1229.9	2643.41	2070.63	1.56154	3067.24	0.98531	0.489014	8.06206	1.74754	84.6155	50.4118	7.05846	9.964	1.48413	7.42488	2.20022	4.27952	3.04625	23.202	3.00074	0.375523	9.40198	4.09474	4.38297	10.9196	11.7024	2.13803	3.2959	7.51623
MED diet	56	Pre-intervention	30.3508	44.0479	21.8115	69.6183	7.63434	16.2968	10.3499	11.4249	85.75	325.936	356.636	237.537	11.8173	613.374	229.816	20.5681	962.972	2566.44	856.268	1.15058	3037.42	0.79569	0.004264	6.04827	1.54086	128.261	0	5.73106	13.7916	3.6258	1.52439	0.294726	3.89696	11.27	20.0994	0	4.59909	0	4.93495	29.8396	5.02557	6.75247	0	2.08988	0
MED diet	57	Post-intervention	39.8724	33.3717	25.5518	79.6806	12.3933	10.3213	6.36056	7.67413	187.646	1052.12	253.701	297.878	11.5764	2330.29	517.738	40.7055	1012.11	2094.55	801.075	2.31331	2278.99	0.922864	0.0788497	5.42291	2.09603	46.1454	79.4509	5.12842	9.22658	0.443683	26.6505	0.821822	4.56485	1.51809	8.81093	2.12073	2.00974	8.23559	0.329217	7.93251	3.14061	4.77035	0.921338	4.51089	9.83387
MED diet	57	Pre-intervention	48.5145	32.863	18.0378	104.814	8.00251	9.87493	7.07187	10.3877	313.085	891.176	200.941	275.187	10.4414	619.629	411.168	27.8022	1315.88	2474.8	736.017	2.17844	3062.57	0.714028	0.0629698	6.17056	1.24494	55.3307	4.38462	3.79781	9.64704	0	22.4069	1.97534	0.673503	0.554605	34.0958	0	1.99414	4.46308	3.25369	4.49615	4.33976	11.7133	1.40753	3.64829	1.10629
MED diet	60	Post-intervention	42.9888	34.3007	20.7757	85.0291	17.6488	10.9146	8.56497	8.99763	20.5162	675.201	314.984	273.049	13.2793	2233.2	342.515	22.0706	1249.98	2272.12	477.919	1.4983	2725.65	1.09517	0.17079	4.4324	1.73176	74.1835	3.12101	7.32301	9.39786	0.0312558	5.99632	0.430821	4.80868	5.90889	9.86405	3.79827	1.75962	7.63198	4.2962	3.88975	4.00026	13.687	1.46449	3.65218	16.7767
MED diet	60	Pre-intervention	44.1292	33.0032	21.1392	80.2938	17.0857	9.79342	8.74687	7.86135	1.633	656.175	225.219	205.561	10.1043	5297.16	324.147	20.3391	1204.44	2441.58	430.171	1.3992	2894.45	0.805433	0.228491	3.66649	1.54976	78.55	1.475	7.13153	8.11128	0	6.1976	1.24077	3.86171	5.36093	10.6893	7.66636	2.04363	8.15036	3.92165	0	4.87716	12.4389	4.06361	2.86621	14.4853
MED diet	62	Post-intervention	48.2406	28.2501	21.1123	93.6992	13.2974	11.0358	5.90763	8.52536	330.359	1331.84	323.664	366.994	15.8676	2164	508.183	30.4371	1987.81	3954.62	583.96	2.56838	3850.83	1.51103	0.166273	5.98535	2.42225	125.528	86.9708	6.92069	13.9411	0.250208	11.8239	7.51967	2.94423	4.48857	11.5094	1.35697	2.20839	7.42504	1.90491	3.54627	0.55608	12.5919	0.878215	7.35619	17.8532
MED diet	62	Pre-intervention	45.3909	35.2391	17.3591	107.82	12.1876	12.0292	7.00671	11.9598	340.93	1076.88	401.025	471.565	17.4161	696.448	424.782	23.4733	1768.13	3685.42	444.335	2.47771	4201.54	1.45942	1.43038	5.32114	1.87269	122.749	0.4	10.3704	16.86	0.366404	8.41509	7.75546	3.53363	1.71622	32.0588	0.700596	5.77185	3.72498	3.65711	7.64277	0	8.04116	0.597122	4.37367	8.32522
MED diet	65	Post-intervention	50.1422	32.156	16.0293	93.5761	19.5371	12.5475	7.66798	6.9238	4.54439	1063.82	327.671	539.089	20.3717	1753.87	580.629	27.1926	1768.98	4903.96	1214.43	2.10722	4265.51	1.69105	0.207323	3.81825	3.30947	206.53	9.41228	14.5736	13.6397	0.431305	4.48381	0.0733226	2.41995	15.7934	15.4236	10.4953	5.24317	3.78328	2.94329	2.9077	2.68627	8.20522	1.79152	4.55115	13.0758
MED diet	65	Pre-intervention	45.9322	39.7724	12.8789	112.17	13.5141	15.885	8.93473	10.0236	1.09727	1074.02	462.11	586.958	22.2108	2016.95	576.944	26.4618	1810.1	4500.33	995.788	2.23991	4772.07	1.86846	0.0006396	3.39352	2.94779	235.885	3.77157	16.0345	14.8601	0	5.66527	1.18496	5.28763	11.6013	22.3381	8.71819	10.6381	2.32281	3.37373	2.62821	1.12389	9.51177	0.677203	2.6647	9.03274
MED diet	68	Post-intervention	39.7814	33.34	21.9242	77.317	15.7844	12.9493	7.20969	9.50846	296.128	965.505	459.464	447.642	19.1691	1166.01	502.836	30.8133	1765.54	3973.8	851.422	1.88651	3960.75	1.34842	0.14032	7.51202	2.64567	140.25	45.9682	9.00437	14.4153	1.77188	13.4199	1.0933	5.66737	7.13105	8.06358	2.13466	4.73364	5.79513	0.300929	9.54372	6.52804	4.4756	2.51299	5.60118	18.6216
MED diet	68	Pre-intervention	30.0597	50.2445	16.3702	96.6048	7.39266	15.8647	10.2849	14.7751	339.889	815.782	292.883	335.237	13.073	1550.4	361.549	26.4289	1980.4	3826.02	566.499	1.60038	5198.88	0.841656	2.22229	7.77883	2.58656	121.429	90.0271	19.7422	16.5543	3.96427	23.4698	0.766694	0.944886	3.48039	7.2532	11.5938	1.52189	5.65794	0	18.3713	5.82938	6.3275	3.37356	3.36084	1.15246
MED diet	69	Post-intervention	39.8201	29.341	26.4505	83.1531	18.2805	10.0782	7.49521	8.07258	38.7025	752.866	407.688	406.574	18.7377	1819.67	508.994	35.3529	1737.56	3723.97	1101.11	1.74365	4057.24	1.38607	0.115549	5.89131	3.05414	177.218	41.4582	7.61827	13.8146	1.02292	8.11565	0.513998	2.95148	4.47039	11.0721	3.11775	1.93349	14.7731	2.86168	4.2846	6.59717	3.89456	2.1343	7.54012	21.1084
MED diet	69	Pre-intervention	35.5731	43.872	19.1608	93.1514	11.8645	16.6825	10.9442	12.3572	53.7222	677.045	488.618	329.885	15.5522	871.224	457.151	19.2724	1564.36	2972.71	407.136	1.52417	3298.96	1.23287	0.350784	5.5039	1.91307	101.939	14.6067	12.4606	12.2172	0.874492	4.62871	2.10971	4.89668	3.78317	15.0966	5.63289	8.19903	6.76306	1.33267	5.91759	7.26127	16.4029	3.27973	7.94222	0.855628
MED diet	71	Post-intervention	41.0404	32.6361	23.5509	71.4095	13.4208	12.7599	6.85154	9.30128	204.919	763.865	405.539	380.79	13.9144	1061.38	608.031	41.9416	1487.83	3162.75	965.249	2.5331	4091.75	1.03564	0.501984	5.44546	2.01488	100.866	9.56264	7.71324	12.8995	0.0721199	6.84684	1.08014	3.86613	3.047	21.6567	3.11172	0.599546	11.1184	1.62324	7.67708	1.89926	8.84321	2.30088	8.96694	9.47551
MED diet	71	Pre-intervention	36.4048	36.7047	23.8731	77.0086	11.8956	12.4879	8.66865	12.3809	285.862	982.773	468.632	422.131	12.2035	1668.02	739.499	51.7677	1632.68	3459.34	849.802	2.63776	5082.29	1.0897	0.445051	5.94524	2.05842	64.0818	0.654124	7.74485	12.4815	0	17.3757	0.774751	2.18052	2.55703	18.9927	3.14049	0.947393	16.7069	0	3.6638	3.60638	12.2757	8.39057	5.48625	0
MED diet	72	Post-intervention	42.8481	35.2217	17.5241	92.1776	19.9909	12.1985	10.2036	8.07452	114.901	610.672	243.029	316.699	13.3513	954.588	516.206	27.1513	1078.08	2657.81	724.473	1.46331	2705.07	0.958135	0.0696606	2.60697	1.62233	109.036	6.46599	7.96592	7.3369	0.396125	6.29752	0.797281	4.55178	9.7651	17.0812	6.63816	5.58505	0	5.50126	0	8.78955	1.18134	5.01976	7.97756	17.006
MED diet	72	Pre-intervention	40.5212	38.9747	19.3104	94.8519	10.6301	12.4952	10.289	12.7474	194.25	576.575	384.213	299.428	9.50699	714.79	583.602	37.6635	953.064	2374.4	480.816	1.76243	2256.11	1.04614	0.0585867	1.77158	1.67542	46.1915	11.0895	6.04314	5.95361	0	10.6909	0.607686	8.13218	5.25824	36.925	4.40817	8.40871	0	4.65	0	10.5238	0.209263	1.00096	6.21838	0.840776
MED diet	73	Post-intervention	37.139	35.0284	23.2355	75.36	12.3578	13.9055	6.24789	9.14166	65.3816	470.443	249.747	217.974	8.99219	1651.68	234.663	16.305	908.351	2276.1	496.266	1.06468	2393.84	0.732177	0.558857	3.99162	1.49829	95.1667	21.2365	6.12617	7.53592	3.10672	11.1559	1.00966	2.62646	6.78356	16.7254	2.79957	4.31715	7.56952	1.82921	9.78123	6.63828	3.55074	1.23163	8.36536	10.1474
MED diet	73	Pre-intervention	38.9771	35.5054	19.5088	74.5793	10.5161	11.9506	6.21215	9.78927	52.7222	588.222	239.181	278.275	8.33952	2260.84	226.716	16.3788	993.812	2102.86	734.475	1.47832	2032.65	0.737957	0.000695861	5.32224	1.31712	81.1687	19.1203	6.47233	7.92135	6.08895	8.58027	2.20964	1.68658	5.25697	25.1546	4.69033	4.09507	17.1889	2.41445	5.23744	6.13743	0.811739	0	3.32228	4.6887
MED diet	75	Post-intervention	37.1713	34.3306	24.6586	93.8485	15.9257	12.4686	7.72039	9.06106	141.345	849.352	820.409	514.175	23.6732	2920.13	709.824	45.9239	2093.39	4156.31	1092.72	2.69842	4096.4	1.46342	0.049464	8.87248	3.2051	152.586	10.0895	9.3668	18.5849	3.08759	6.03496	0.498751	8.91664	2.51631	11.5415	2.25748	8.00016	10.0496	6.01362	8.0047	4.13297	2.11453	1.97937	5.4304	17.0329
MED diet	75	Pre-intervention	39.3743	34.4163	20.3521	94.9057	14.9634	10.0225	6.36923	8.83218	98.3083	675.47	525.798	507.152	21.207	2724.07	494.276	30.3675	1585.63	3383.17	761.563	2.15087	3851.88	1.32911	0.0171997	6.23282	2.59705	227.862	5.6	7.84719	17.4311	5.4478	4.60755	0.347903	5.38065	1.33525	21.9283	0.581337	3.17739	8.48709	16.2893	9.40911	2.40927	3.46548	0.917694	4.57385	8.41443
MED diet	76	Post-intervention	39.4969	33.7634	18.4132	85.1421	14.508	12.8566	7.39526	8.61837	85.0826	525.45	200.235	267.649	11.0202	784.376	424.063	24.3071	1156.33	2679.89	501.214	1.36989	3084.12	0.981963	0.111359	3.04971	1.71303	114.769	28.792	6.54493	9.36581	6.82265	7.91269	0.451761	0.385046	5.51536	18.0921	9.52002	1.84252	9.00043	2.3175	3.5454	2.17026	11.33	2.57835	7.29659	5.83664
MED diet	76	Pre-intervention	37.9375	40.3908	15.0479	118.936	16.1772	16.7297	9.4832	8.86253	248.148	660.872	136.429	373.007	17.3315	957.045	815.505	35.8478	1475.25	3267.75	485.711	1.85927	3382.2	1.37689	1.83477	2.37527	1.71437	111.133	123.283	10.1095	13.2965	6.21792	5.83315	0.427064	0	3.57276	18.1152	18.4913	3.75862	3.89346	2.76565	2.56931	0.656471	20.9265	0	5.77679	2.901
MED diet	79	Post-intervention	35.8968	36.0247	21.808	81.0292	15.4457	12.6363	7.72249	9.00249	84.6283	625.426	295.235	294.47	12.8052	927.676	403.912	26.2907	1265.7	3010.34	916.387	1.5104	3660.91	0.952794	0.105063	4.74857	2.06242	171.285	8.71832	7.48856	10.7078	3.80863	6.28446	0.911834	2.46799	6.38533	7.94501	3.4119	4.28165	8.97743	4.5283	8.44373	4.78143	5.91701	1.10679	10.5577	16.2428
MED diet	79	Pre-intervention	28.8111	47.0685	19.9506	99.112	8.97495	16.5235	10.1274	14.1643	211.96	620.118	633.176	240.343	11.5386	2292.91	472.233	35.9299	1372.95	3046.37	646.269	2.10206	2922.41	0.818372	0.634058	4.63958	1.9433	152.235	24.2058	10.0776	11.3551	3.32286	6.20731	2.27014	4.38767	3.56584	13.6119	3.58378	3.18954	21.5446	1.27661	6.57999	6.44658	11.6787	0.535745	4.23134	2.1919
MED diet	83	Post-intervention	40.7277	29.2154	25.4484	83.0288	17.6782	10.3074	7.71072	7.65281	141.364	898.548	326.512	431.002	18.0238	1407.11	547.043	38.7457	1691.71	3507.34	614.831	1.72801	4555.96	1.30924	0.0376776	4.14419	2.53411	160.076	32.0253	6.91646	12.0423	0	11.3147	0.296299	2.77385	2.24872	14.5391	1.3795	5.26984	10.8412	5.06693	2.60619	6.24605	2.28198	4.9943	7.53802	17.2709
MED diet	83	Pre-intervention	40.0716	35.0111	23.8564	93.9532	9.35701	11.9773	9.46798	9.98532	84.8645	956.691	380.07	360.794	12.7437	3849.73	389.649	28.4178	1713.54	3867.82	1216.93	2.09475	5100.23	1.20641	0.115335	5.79162	2.38725	149.189	58.9006	8.50933	9.82869	0.36964	12.3198	1.46584	2.2742	2.94876	22.2362	0.180208	2.00098	11.9542	4.02159	1.41332	6.26677	9.3658	2.61985	13.8283	1.75661
MED diet	84	Post-intervention	52.3417	28.7865	17.8806	83.9455	13.1269	7.5305	4.26158	8.31092	281.688	1173.32	114.83	297.283	12.4808	698.735	492.05	26.7436	1222.55	2317.43	374.49	1.59739	2891.14	1.00807	0.0244969	1.77416	1.35402	90.2007	1.41526	6.41954	9.7034	0	10.8676	11.4906	1.10815	2.54029	15.5708	5.97938	1.26412	0.855694	1.34847	1.17577	0.962616	15.0164	3.17941	2.521	18.9643
MED diet	84	Pre-intervention	49.6778	36.1094	14.2654	96.1128	6.8203	10.7895	6.35013	11.5615	213.056	1063.62	107.952	269.577	9.8124	809.613	385.343	18.8937	1001.78	1948.24	760.557	1.48115	2503.07	0.784624	0.670124	1.7515	1.13419	33.8001	44.0873	7.9022	6.87272	0	2.6158	11.4906	0.465286	2.58008	30.3576	4.45157	0.514119	2.46702	2.79006	2.02928	0.964968	26.8371	0.389569	1.05029	2.44476
MED diet	87	Post-intervention	46.0981	34.9093	15.9687	91.7133	18.7343	12.6898	9.22179	9.09682	101.673	815.251	202.095	360.167	16.8406	1097.71	432.717	23.8568	1232.86	2851.87	668.822	1.94753	2104.36	1.24801	0.287906	4.2424	2.01264	190.844	50.9103	11.7305	10.2171	0.179562	12.7579	0.401196	2.66902	17.2212	8.73228	9.47426	7.55158	2.35356	1.57138	0.42876	4.28894	9.69316	0.286502	4.00923	13.5504
MED diet	87	Pre-intervention	43.9059	38.5967	16.0789	111.867	17.428	11.954	8.63501	12.2539	163.619	831.12	318.326	311.623	13.4658	1261.69	486.131	21.1272	1376.96	3143.73	1337.38	1.66351	2951.24	1.15223	0.187002	2.19292	1.94681	208.887	12.0615	11.678	10.1363	0	7.73994	0.812843	3.97003	9.81098	25.266	12.9832	1.6729	6.94665	3.14894	0.886795	0.890602	8.9037	0.676926	5.5633	6.70287
MED diet	88	Post-intervention	42.0697	34.3653	18.7557	84.5975	16.455	12.6037	8.3327	8.12757	37.3151	779.616	420.599	424.027	19.2803	1536.02	490.856	27.3854	1621.44	3782.75	1059.28	1.71012	4195.43	1.32579	0.0997167	5.69542	2.91578	173.435	2.22287	8.99467	13.266	2.1468	5.49344	0.517864	4.59869	7.10424	10.6103	2.96134	4.39712	6.2574	6.88797	5.61966	5.21944	2.61046	1.92392	10.4744	20.1374
MED diet	88	Pre-intervention	37.2639	40.6714	19.5708	74.9678	7.03999	13.1968	3.99815	13.7311	285.051	1043.63	312.233	274.754	9.4423	3105.98	327.697	25.1367	1202.44	2541.39	773.047	1.73669	4551.14	0.783647	0.001599	3.7903	1.63306	66.9341	19.1449	6.90252	9.42623	1.76829	15.1782	2.90609	0.961007	2.92731	36.9804	0	0	9.04552	5.08959	8.57945	0	3.58895	1.97003	3.97026	0.873842
MED diet	89	Post-intervention	42.2366	31.6296	19.8481	81.4236	12.5711	11.0018	6.94915	9.1494	78.3119	654.229	376.435	332.328	17.8836	1215.38	460.318	33.5068	1603.6	3629.97	887.462	1.53838	4145.58	1.31597	0.223537	5.38622	2.83463	143.235	10.0795	8.21161	12.206	4.10038	4.92682	0.736683	2.4377	5.66417	15.121	1.97839	3.8245	9.81276	2.40578	3.41046	5.89164	11.4247	2.2033	7.11549	15.9147
MED diet	89	Pre-intervention	39.9408	36.9461	17.2516	85.0624	11.4867	10.3858	8.88169	9.82779	124.731	631.069	349.92	315.931	18.1434	1657.71	408.665	25.7499	1548.7	3586.71	759.528	1.56766	3517.71	1.25409	0.0650182	4.15777	2.30131	138.206	22.8267	7.11672	12.2161	5.33263	7.78725	1.55761	0.424739	5.78607	21.5936	0.546777	3.36937	10.1446	10.0732	3.22391	2.70942	10.8775	0.564957	8.69716	4.29559
MED diet	95	Post-intervention	38.7415	34.9356	21.573	93.3662	11.1363	11.4194	6.66655	10.923	120.447	664.404	319.613	265.656	11.2345	1414.12	281.501	18.2737	1225.73	2316.66	733.093	1.51954	3523.44	0.916328	0.120755	3.40402	1.59851	63.2757	13.9099	5.67293	9.90516	3.49711	3.63597	7.314	3.07704	0.912363	24.4376	0.755146	3.08668	9.86713	3.74793	6.88166	3.25221	5.13983	4.25792	6.14039	11.8789
MED diet	95	Pre-intervention	37.0594	36.9791	19.6582	91.3413	8.49194	11.8612	7.0257	12.5847	192.015	594.549	249.857	267.534	10.7769	1198.61	239.304	18.0575	1090.65	2079.4	505.744	1.54051	2608.29	0.826921	0.0268029	3.81038	1.50362	40.5071	30.8759	4.49991	10.4674	6.85931	5.84945	8.1691	2.40257	0.126684	26.7749	3.01545	1.15749	6.05573	3.91526	11.6118	2.21902	7.00114	0.2746	3.6165	5.79848
MED diet	96	Post-intervention	52.2378	29.9814	15.377	102.495	23.9574	10.2865	9.10328	7.39247	223.631	1100.03	331.355	707.06	25.8334	10465	739.236	20.5395	2191.07	5179.16	930.471	2.11875	6096.64	1.85284	0.0477253	2.4292	2.70628	237.142	3.08845	13.7188	16.3701	0.0221178	7.82118	0.686251	4.59457	3.6972	11.0528	8.30248	5.84694	0.0479021	10.6565	0	0	7.43257	7.93152	7.75308	21.8973
MED diet	96	Pre-intervention	48.8111	34.3632	15.4894	125.706	22.7813	11.4221	8.47334	8.31505	275.854	1840.17	305.191	625.454	33.1547	9917.51	887.665	18.6802	2778.16	6395	1167.61	2.39083	7565.88	1.74675	0.0024272	3.82986	3.38014	218.033	0	13.9433	21.5425	0.0861224	9.36694	0.930793	1.83845	2.7579	12.3	3.78887	9.08496	0	17.8327	0	0	9.76389	4.76849	12.0697	7.29186
MED diet	97	Post-intervention	36.6991	38.886	21.9364	83.8555	15.1796	13.7452	8.72546	9.94504	7.54391	781.546	423.516	398.618	17.1041	1352.92	370.602	31.7031	1398.8	3063.55	1132.28	2.18697	3296.46	1.38841	0.0836042	5.64224	2.94206	131.172	0.641645	10.4965	11.7582	0.748788	9.37467	0.408926	5.0464	4.58002	12.7302	7.19467	3.05822	8.31012	4.47055	7.51248	5.44656	9.477	1.02666	6.41722	6.66765
MED diet	97	Pre-intervention	34.7069	42.8113	20.4294	92.1358	14.0686	15.0842	10.2921	11.2298	57.5746	748.366	321.618	356.243	14.952	931.096	440.181	17.5153	1719.6	3691.59	722.692	1.5656	4305	1.03896	0.231954	3.77005	1.98267	186.973	0	11.2726	10.8876	0.686996	5.07951	1.34199	3.01654	4.9233	16.2031	9.23725	4.75574	10.9905	3.20213	0	3.63181	8.80713	0.278015	10.1197	10.0793
MED diet	103	Post-intervention	41.3863	36.2392	20.0389	77.2789	24.8479	15.6263	7.05098	8.56138	15.7555	771.078	240.777	312.912	12.1848	957.329	358.49	13.5498	1257.91	3038.59	644.917	1.40061	3130.36	0.944548	0.1642	2.95891	1.80397	247.177	16.806	11.322	8.50337	0	12.8366	0.325886	5.67737	8.56602	5.71497	8.72679	3.38368	4.87384	7.32409	0	4.70101	3.09936	3.09067	13.5713	17.2867
MED diet	103	Pre-intervention	36.5983	41.0955	21.7293	74.0869	11.642	12.3408	12.3342	10.905	132.125	896.058	299.995	266.813	7.03025	2795.14	292.713	7.92426	1240.2	3237.26	2952.21	1.40501	2856.77	0.683394	0.00178408	6.10585	1.60867	237.351	0	9.62532	6.64296	0	22.6901	0.701275	7.93754	9.66389	5.93342	2.03259	3.48808	0	0	0	21.6966	0.880564	1.6319	10.7602	10.045
MED diet	104	Post-intervention	38.2802	37.3047	21.8456	76.7534	16.1798	12.8074	8.35476	10.0607	96.8917	531.678	353.018	248.906	11.9282	1032.2	488.081	25.7951	1215.14	2914.29	666.772	1.53366	2769.81	1.1287	0.838428	4.45642	1.55511	105.318	47.4267	12.3366	10.9817	0.925192	9.22595	0.498641	4.48683	12.1541	15.7662	11.0507	0.961394	7.32209	1.55297	9.16238	6.87668	2.92167	2.40141	5.46248	6.8971
MED diet	104	Pre-intervention	35.7774	42.9029	18.0726	80.8877	9.93993	16.3285	8.39663	12.5807	117.207	407.392	283.823	191.514	9.53676	3614.66	453.531	28.0867	915.641	2430.18	874.219	1.53257	2965.57	1.05952	1.37112	5.02706	1.51612	93.8747	226.427	8.79643	9.69573	2.79328	6.60851	0.357631	1.89416	8.68411	17.0078	7.57883	0.499838	5.82907	0	19.1159	9.44172	4.8223	2.0976	6.32457	3.41751
MED diet	105	Post-intervention	45.3891	34.0758	17.1335	87.7796	14.4664	12.128	7.84098	9.79634	160.527	629.655	301.677	352.338	15.7225	1141.48	618.717	37.2805	1324.38	2766.73	514.331	1.81214	3548.63	1.12456	0.215309	2.88207	1.67938	78.8911	11.9338	7.74161	10.1755	0.418601	7.00743	0.798986	4.10962	3.58176	14.7504	4.02041	2.16182	7.00072	3.45783	3.79593	2.63126	15.5292	1.59957	4.75424	20.1007
MED diet	105	Pre-intervention	39.7477	42.3086	15.8691	95.7272	10.0044	12.4307	11.3652	12.5271	213.011	744.192	314.299	284.461	12.082	882.113	633.905	40.5314	1318.27	3083.1	1912.95	2.16943	3374.24	1.03123	1.2382	4.7107	1.71354	84.3817	27.2792	8.60039	8.38454	0	16.108	1.22699	2.91039	4.48323	15.5358	3.92684	0.130246	9.54002	0	0	8.08883	23.6262	1.84312	5.64037	5.61934
MED diet	106	Post-intervention	35.5958	41.9405	21.1043	83.0396	10.1377	13.8017	8.52839	12.1873	4.00079	486.89	428.102	277.8	13.6413	3073.78	257.787	20.6963	1216.75	2091.22	1261.64	1.27254	3450.63	0.852651	0.145714	5.72414	1.69171	79.545	4.65563	6.10993	12.4186	0.870168	7.61536	0.190931	4.24754	1.13668	14.1974	0.483689	3.92264	11.8254	3.94739	12.2625	2.4411	18.2442	0.235715	4.38855	7.66579
MED diet	106	Pre-intervention	38.5637	42.1129	16.5611	103.79	8.89245	11.7639	6.91358	13.0494	25.8112	527.506	385.277	285.327	16.2393	1377.9	301.216	20.557	1075.78	2129.56	768.958	1.25225	2983.27	0.938436	0.808867	3.09275	1.45667	77.6143	4.16487	7.4834	14.3567	1.15406	8.95601	1.03817	4.81297	1.19634	19.5193	3.58238	2.93838	5.23617	7.80114	11.8714	2.47908	20.3571	0.171489	2.00763	5.18485
MED diet	109	Post-intervention	42.6574	35.8954	18.8675	81.8514	11.1588	11.7398	8.08319	9.74203	214.333	707.458	329.702	357.271	16.6392	1154.67	609.844	42.91	1409.77	3226.63	807.074	2.06478	3939.12	1.27259	0.353853	3.96642	2.3735	152.983	14.8182	9.2825	13.7585	1.10003	0.148667	0.529425	1.62096	2.84624	23.9642	2.53563	3.32795	9.01409	5.3784	8.16367	0	21.1729	1.45247	5.79358	5.62796
MED diet	109	Pre-intervention	41.0403	40.021	17.4821	103.416	9.53188	12.8817	10.6108	10.1752	270.769	756.349	369.862	429.804	21.2762	2096.3	724.474	47.7791	1612.96	3819.56	731.982	2.21246	4832.59	1.50346	0.446352	4.72913	2.41232	149.646	0	9.57651	18.1946	0.447493	0.697744	4.54535	0.646945	2.08289	23.9261	1.61058	2.09208	8.74537	7.43406	12.9132	0	18.4035	0.775345	5.20772	4.56199
MED diet	111	Post-intervention	36.9628	39.1437	20.4558	89.2048	15.047	12.0892	10.1724	9.71984	184.024	621.8	350.893	324.499	13.7197	1881.97	584.856	34.0529	1192.41	2997.93	675.069	1.81822	3530.6	0.994733	0.12001	4.37718	1.65707	97.4353	36.9978	6.56153	8.67354	0.878188	6.68772	2.11387	4.38094	3.59137	19.344	4.9475	5.12984	5.83178	1.16317	3.11911	9.02863	5.48335	4.30203	6.48337	13.071
MED diet	111	Pre-intervention	35.3666	45.7222	16.8006	108.037	10.6747	15.4445	12.2405	12.2829	227.486	808.071	421.762	289.969	15.7256	1118.81	640.726	35.3804	1294.99	2695.43	537.444	1.85887	3617.36	0.827022	0.361883	3.60842	1.3761	76.0824	2.19034	7.79914	9.17306	0	9.4641	0.549071	6.73733	1.79788	13.4038	1.81612	15.1631	3.6259	2.00144	0	8.23912	17.7488	3.36303	5.73636	7.46629
MED diet	115	Post-intervention	43.644	24.4059	27.9131	80.0568	29.3465	8.02741	6.11319	7.12258	175.646	1001.82	337.769	503.458	21.8038	2391.3	647.9	44.7643	2003.97	3710.63	949.836	2.49055	4086.61	1.78065	0.0549912	6.95258	3.27669	127.979	83.1044	6.53893	18.91	0.60031	10.3789	0.636427	1.60681	3.39883	5.20397	0.676905	1.51878	15.7436	3.42798	4.94319	6.01842	2.21641	1.01953	5.87573	31.0831
MED diet	115	Pre-intervention	37.7417	37.9533	20.5096	81.8523	21.6007	14.0628	7.26578	12.2808	121.793	969.398	228.037	567.297	18.7494	3178.92	465.344	25.3241	1438.94	3833.92	1341.19	1.97329	4152.94	1.37773	0.0101798	4.54419	2.447	222.018	15.2082	8.25671	17.1601	1.3229	11.1234	0.249933	0	4.0588	17.6907	1.6804	5.0712	14.1777	4.5969	11.1765	0.860442	4.59436	0.136563	11.9311	5.59865
MED diet	116	Post-intervention	45.1721	36.173	14.131	89.8864	14.036	11.6983	7.26065	11.4481	65.2502	715.445	309.794	354.694	11.4247	1475.32	287.162	11.7155	1077.75	2526.12	705.831	1.39927	2900.45	1.0269	0.503462	2.28667	1.36156	129.147	10.2166	7.01811	7.52784	3.12256	12.3031	4.77693	4.68018	4.31521	24.6729	1.74638	4.03709	0	4.49	0	0	13.1671	3.25491	8.54828	4.64805
MED diet	116	Pre-intervention	42.661	40.6261	12.9851	113.829	9.2094	13.0249	8.50119	13.7313	75.4833	875.903	407.787	388.27	11.4277	1720.17	281.832	10.9485	1193.26	2559.4	705.827	1.52508	3076.74	1.04731	0.55576	2.769	1.41022	188.987	16.0322	7.47988	8.35293	2.94384	9.16902	3.51808	4.52611	4.46778	29.3599	3.17379	1.40985	0	2.34623	0	0	21.4777	2.18298	3.95127	3.86095
MED diet	118	Post-intervention	39.0471	33.851	22.9001	79.6606	16.9158	11.5132	8.69616	7.57125	118.315	792.681	247.877	430.243	16.2489	1313.86	397.127	27.722	1317.81	2988.73	626.883	1.81533	3628.16	1.23618	0.122871	3.37274	2.38203	126.217	13.1979	7.75258	11.6218	2.51323	6.6333	0.605907	1.68848	4.11714	16.6398	3.0143	8.23796	10.402	5.12954	6.79455	3.88464	2.34406	3.70475	9.08228	12.3077
MED diet	118	Pre-intervention	34.0307	38.3338	22.9498	77.1893	13.9018	11.4911	8.88616	8.78654	217.392	711.035	290.989	332.453	13.9025	597.488	420.643	31.1402	1148.32	2936.62	825.49	1.46049	3769.97	0.996302	0.0655552	2.61271	2.12992	179.746	4.85333	7.56168	9.95772	3.04662	5.94706	0.478571	2.59627	2.25978	20.9099	2.39229	6.86294	14.0174	10.8638	4.03456	3.4587	1.74246	3.89663	9.02789	7.69347
MED diet	120	Post-intervention	42.5062	32.9972	20.6433	76.7342	15.0528	11.5812	7.92369	9.60215	8.98169	559.664	359.018	318.319	12.1564	511.967	278.401	19.2012	1153.8	2128.22	577.146	1.16081	3107.7	0.926299	0.106508	2.91964	1.73267	73.7974	3.96102	5.85754	9.35416	0.0577641	4.94796	0.0353615	4.31266	4.15254	21.0573	0.957639	1.76611	13.5309	2.67664	4.33669	2.75568	10.7044	4.29519	5.3585	13.7781
MED diet	120	Pre-intervention	42.2339	39.0367	17.2276	87.1854	9.54632	11.2595	6.63521	12.1253	51.5389	670.636	371.563	291.405	9.1988	664.82	217.765	13.3664	1058.79	2367.2	448.735	1.26387	3200.76	0.795538	0.303761	2.3246	1.29682	107.392	14.9333	5.45519	7.43141	0	13.1406	1.70684	8.25456	5.5441	24.1658	0	0.985271	13.8882	3.57406	0	1.48567	15.4383	1.11635	3.00112	4.74614
MED diet	124	Post-intervention	41.8221	35.6957	16.9653	106.3	12.9094	11.0306	6.99277	10.9971	112.16	854.422	418.762	539.234	18.2837	1945.5	455.104	30.856	1582.03	3419.08	1030.22	2.83774	3772.07	1.51643	0.0739102	7.22902	3.07096	114.182	49.8433	9.03938	12.864	4.73515	12.6443	0.32002	2.95319	6.61307	10.4232	4.82518	2.1084	5.70592	3.25604	6.53534	5.05676	9.43061	1.27533	6.34624	7.40532
MED diet	124	Pre-intervention	39.3074	39.5707	17.5572	111.266	10.6047	11.6706	7.21677	14.0699	72.1057	853.311	536	529.484	16.3254	2171.2	390.47	23.7943	1555.24	3291.69	933.193	1.94891	4878.18	1.1565	0.315992	5.19766	2.33886	118.842	60.0339	9.19016	11.5535	2.27422	18.585	1.25312	7.00205	4.72533	15.7158	4.9922	3.08014	5.12361	3.92041	1.33041	2.34085	9.4642	4.12611	8.91259	1.12555
MED diet	127	Post-intervention	45.4679	34.246	15.5415	81.4908	15.8533	13.0212	6.71498	9.47184	119.888	502.809	293.805	269.309	14.1347	488.556	340.765	18.8756	1111.65	2097.14	371.876	1.0818	2601.7	0.940261	0.0503068	2.58065	1.53244	64.7654	14.4554	5.7916	9.13282	0.416311	6.0477	0.567472	5.79583	3.00015	12.0343	4.01191	4.51435	5.57003	3.56953	5.03532	2.4861	12.8218	1.32618	6.59595	23.7027
MED diet	127	Pre-intervention	39.8431	37.8249	18.7524	91.0973	12.841	16.5976	8.98353	9.91744	233.333	671.328	286.288	317.444	11.927	1559.22	342.97	23.6468	1335.9	2723.54	682.29	1.43691	2369.8	0.956551	0.213539	4.37365	1.78831	86.4617	44.8873	10.266	10.6162	1.56106	10.2471	0.767723	5.12683	5.68711	22.4694	6.26024	5.77863	1.95284	3.01414	4.53229	5.8262	5.24321	0	5.45865	12.0958
MED diet	129	Post-intervention	43.2419	35.308	19.0568	86.3756	13.1782	11.7844	7.62878	10.208	116.507	423.924	311.217	308.627	12.1756	3861.76	433.341	34.4993	1089.6	2956.74	1037.97	1.76745	3696.33	1.05953	0.522527	4.47788	1.96347	185.014	67.6245	6.90773	9.74035	0.916879	7.19556	1.04002	0.816692	10.5046	18.7315	0.230837	1.60108	14.0822	0.265724	10.2081	3.61645	11.763	3.1291	6.33036	5.63924
MED diet	129	Pre-intervention	45.7155	31.4193	21.7566	91.441	10.3438	9.82894	7.48643	9.58674	136.4	428.859	268.074	326.404	15.0741	5865.62	484.279	40.987	1237.62	3333.27	1831.12	2.04421	2765.64	1.25775	0.0788394	7.56883	2.28984	122.788	226.427	7.41975	13.0455	0	7.57282	0.772194	0	11.0948	26.839	0	0.618278	8.44637	0	9.44842	11.8958	9.80029	0.10487	4.40744	0
MED diet	131	Post-intervention	40.2021	38.2928	20.3518	75.2594	12.0564	13.8764	8.71683	9.95591	48.6977	324.013	280.972	231.755	14.5954	553.73	283.541	24.4472	1158.64	2260.75	466.357	1.15495	3050.4	1.0635	0.369245	4.2727	2.03283	86.8168	2.04394	6.38957	14.3499	1.09391	1.77761	0.876145	2.32081	1.30216	24.5311	5.19064	2.08795	13.828	2.88138	13.7113	0.0997851	10.0569	0.837035	2.73122	12.9865
MED diet	131	Pre-intervention	41.018	43.1639	15.0799	81.5293	5.63564	13.3302	10.7214	12.9194	89.61	353.045	398.674	345.737	12.2868	308.484	193.655	23.8106	1014.69	1759.19	230.483	1.53957	2583.18	0.777807	0.439493	2.76011	1.75116	61.9621	21.6253	5.80599	8.45074	0	2.79386	1.88855	7.40004	1.5678	18.6812	0.610435	2.70375	10.1776	4.35815	4.23985	0	30.5935	0.416975	2.90806	0
MED diet	133	Post-intervention	38.3714	41.3352	17.3159	78.045	18.0374	14.385	12.3012	8.3582	115.294	692.573	289.517	347.05	14.9557	850.014	566.543	27.0432	1324.84	3035.43	407.57	1.74046	2878.69	1.18269	0.0505632	3.6449	1.86703	154.887	0.24348	7.7969	10.8323	0.143957	8.38153	0.425662	4.83245	7.6794	15.7138	9.64993	8.59435	2.8896	3.98301	1.84213	3.9555	4.41256	3.09588	6.46636	15.2518
MED diet	133	Pre-intervention	32.0322	48.4199	17.5603	88.2468	12.6798	14.4469	14.8085	10.1186	124.077	833.526	334.057	308.362	14.8165	1661.43	541.059	26.0258	1370.96	3339.07	467.609	1.76199	2606.24	1.02347	0.169372	4.5473	2.02298	213.842	1.36333	7.49244	11.5414	0	11.279	0.700142	4.06141	4.96125	12.0053	11.8527	11.662	2.25324	3.39291	5.63356	5.79522	11.7848	1.2443	3.9281	6.65926
MED diet	134	Post-intervention	39.2914	39.545	18.9476	85.1177	15.076	14.0786	9.5346	9.76108	109.872	756.967	304.895	324.005	13.7866	821.536	418.83	20.3973	1425.18	3135.91	614.88	1.5951	3307.65	1.09345	0.0117429	3.39722	1.80333	117.51	1.03679	9.33194	10.4506	0.0105464	3.96337	6.85261	3.56457	7.21651	14.3627	4.43514	8.66494	7.79928	5.1293	2.94203	4.09533	1.98514	1.99678	9.91048	15.6805
MED diet	134	Pre-intervention	42.0193	38.926	17.7402	89.3544	14.65	13.0904	7.6192	8.04786	55.5182	548.674	293.049	292.27	13.5996	503.68	390.676	17.7011	1343.75	2970.01	562.227	1.29518	3490.05	1.02642	0.00220468	2.86934	1.74263	121.345	0	9.47663	10.0401	0	5.43221	3.21094	3.48263	5.68848	14.5291	3.11704	6.31873	9.35326	13.467	2.5117	3.8929	2.27804	1.42496	9.57189	15.1288
MED diet	135	Post-intervention	45.9187	32.1178	19.7911	81.2605	11.1485	10.5294	8.08246	9.09412	111.169	493.597	404.834	384.47	13.5243	879.065	459.57	31.691	1239.25	2355.11	654.596	1.68219	2575.13	1.14553	0.0871411	4.13088	1.98426	76.9492	8.91414	5.1338	10.6242	0.484269	4.3305	3.19292	3.51166	4.20075	29.6243	0.411543	3.34431	11.645	3.16243	3.33289	4.26769	12.185	0.252175	3.45239	8.9633
MED diet	135	Pre-intervention	42.824	36.2881	18.7836	93.9424	11.3186	9.3822	6.55137	11.0001	149.4	541.801	420.936	266.303	11.5267	2345.92	507.16	36.9439	1460.57	2762.05	413.11	1.80176	3372.01	0.967941	0.188523	4.57947	1.57413	47.4553	0	5.14487	10.0144	0	10.0815	3.39387	2.51601	1.95906	29.0841	0	1.20073	5.67512	8.03882	5.21095	8.60393	12.4697	0	0.236207	9.32273
MED diet	137	Post-intervention	46.3415	34.3784	16.7805	75.8263	23.2512	12.1174	8.112	7.99912	64.6417	953.176	125.476	317.094	13.2911	749.96	420.362	13.3605	1281.12	2857.59	870.238	1.70247	1945.35	0.990194	0.0101002	3.4781	1.64884	127.117	6.16135	10.8193	8.60298	0	15.2593	4.40028	2.02525	11.1096	9.38082	13.2649	3.77345	0	7.85156	0	0	2.53716	1.48187	6.95568	19.3967
MED diet	137	Pre-intervention	47.5384	35.9756	14.7456	82.1552	21.2287	11.9971	7.23245	9.28934	87.18	871.229	187.21	299.504	12.1494	819.004	399.966	12.9782	1224.72	2997.29	845.189	1.46883	2147.63	0.901525	0.014	2.93525	1.61938	134.46	3.38346	9.04509	7.81057	0	13.0559	3.6705	1.81421	11.0467	4.0566	9.394	4.06574	0	6.93124	0	0	5.75863	0.227536	8.30882	24.5154
MED diet	138	Post-intervention	41.4859	36.4116	19.3666	79.706	20.68	13.5802	8.97295	8.19523	100.883	563.576	427.189	443.564	15.8667	2377.05	458.926	28.4304	1623.73	3607.59	801.963	1.70683	3646.14	1.37241	0.0240932	5.45768	2.50103	166.014	17.0686	11.2061	12.3178	0.42843	4.3583	0.680211	4.80124	4.71415	15.2453	4.56263	6.80419	7.63119	3.59812	3.21258	5.83778	7.47777	2.42156	6.14761	19.8297
MED diet	138	Pre-intervention	44.7807	36.0813	17.0034	87.8259	11.7452	12.2143	8.7971	8.89465	123.581	505.858	444.319	405.572	15.6509	1771.12	336.499	23.5629	1337.49	2892.49	746.139	1.65475	3715.55	1.24324	0.0808551	5.5181	2.20151	91.5614	14.0518	8.71556	11.4306	0.345055	5.07861	2.65408	1.89427	5.93679	20.3877	0.954895	3.76171	10.8903	4.13841	3.75702	2.68252	15.8783	0.543391	4.00787	14.2803
MED diet	141	Post-intervention	38.9675	39.3705	18.107	85.6296	12.7522	13.2691	7.46808	12.2416	187.97	744.827	290.225	270.291	11.3042	1290.95	324.694	18.3767	1192.16	2513.21	637.796	1.64628	2877.22	1.00704	0.181274	3.40982	1.53192	87.0518	18.5766	5.54855	8.54285	0.848913	7.52953	10.374	4.53154	4.35708	18.2952	3.11452	4.08093	7.36051	3.15472	3.6167	3.2067	6.25647	2.26874	4.98926	13.5022
MED diet	141	Pre-intervention	45.47	36.0966	15.9911	98.0314	11.0262	11.6437	6.75573	12.424	107.875	682.34	365.388	274.186	10.5942	2046.44	264.394	15.467	1094.27	2711.67	553.009	1.49357	3661.98	0.913393	0.00207547	2.75723	1.65704	146.947	6.6165	6.63377	7.83693	0	9.83214	6.04559	6.67083	9.38393	19.5922	0.787258	2.50577	7.29251	0	3.16923	1.13419	16.5343	2.89611	4.54094	3.65207
MED diet	143	Post-intervention	42.049	31.8166	22.5386	89.3432	16.4307	10.8096	7.88388	8.12379	4.53088	819.621	731.732	525.766	23.962	731.655	458.554	35.2072	1903.02	3277.28	554.066	2.16896	4984.04	1.69237	0.172603	8.45644	2.73598	94.6084	1.17132	8.15982	17.6289	0.00870591	1.03359	0.457422	7.63447	3.24524	20.8861	0.0211573	1.90372	9.27907	10.605	11.7174	0.232825	3.9841	1.84324	5.21106	18.8261
MED diet	143	Pre-intervention	36.0937	42.7925	18.8642	111.729	15.6417	15.2649	9.58834	10.7352	45.4157	1089.15	624	639.454	27.4269	892.938	599.236	25.6141	2312.47	4522.22	749.262	2.2517	5640.69	1.73897	1.03085	8.18783	2.66931	140.612	14.6837	12.4326	19.4135	0	4.12403	0.156628	8.97883	2.63222	24.4606	6.34194	6.30534	2.65394	17.2773	6.17755	1.58529	4.20672	1.08155	3.93999	8.62623
MED diet	144	Post-intervention	43.3177	34.7887	18.1993	105.497	20.506	14.7883	8.57918	7.77243	12.6203	706.922	498.32	414.319	17.562	958.044	427.856	21.0653	1424.06	3239.2	1143.01	1.52847	3524.3	1.3227	0.0414798	3.51255	2.08141	156.661	0.307259	13.0163	11.1709	0.0509525	3.33178	0.202107	10.6421	6.64529	15.6575	4.02559	3.74519	7.31582	2.45618	5.07549	1.9019	1.13857	2.84575	10.5194	18.6111
MED diet	144	Pre-intervention	35.6921	41.6668	19.1718	104.59	17.8547	17.6479	9.94081	10.2499	22.9308	670.638	528.748	395.229	15.5698	620.266	395.811	20.4966	1324.51	3677.33	1546.56	1.38709	3464.45	1.14375	4.1e-05	3.57849	2.23257	163.67	0	12.1099	10.6868	0	4.53592	1.23596	10.6403	5.63822	10.246	3.54747	10.5108	9.48697	1.58285	5.67056	2.67849	1.49516	5.34883	13.4231	6.75804
MED diet	146	Post-intervention	41.8503	39.4139	16.4482	95.1021	21.9365	12.0687	12.5251	6.24813	136.854	877.504	262.92	406.509	18.3672	1631.62	795.056	31.7968	1688.52	3968.86	1193.85	1.89356	3638.19	1.60602	0.0313641	3.40913	2.26862	138.227	14.5606	15.4427	11.7979	0.239001	7.27075	0.29962	4.32378	8.56666	9.85113	18.5162	2.20602	0	10.6154	0	5.82106	2.21642	0.867526	6.39751	20.0368
MED diet	146	Pre-intervention	35.754	43.3053	17.0052	84.4496	22.1303	17.6992	9.28312	7.426	275.14	898.655	265.998	423.519	16.6719	767.122	996.139	47.7064	1469.96	4409.39	1270.7	2.48781	3993.36	1.14534	0.131536	3.69815	2.03719	206.485	11.879	22.6451	10.0139	0.370239	7.61763	0.949951	4.46387	6.4837	6.66675	17.9955	4.00885	0	14.0423	0	6.1547	4.43865	1.02275	11.6894	12.085
MED diet	147	Post-intervention	42.455	31.7131	20.0426	101.298	17.5879	11.5625	7.5812	8.378	223.369	1194.42	553.948	531.191	26.2839	1577.47	609.639	33.9625	2131.61	4161.04	1247.21	2.6421	5510.82	1.78411	0.0426654	5.67935	2.88828	181.542	8.21373	9.76987	15.52	1.51166	6.8123	3.66595	6.26304	3.29467	8.20631	0	4.86645	4.56698	5.95601	2.34586	5.62959	2.11656	1.42339	10.7757	30.2546
MED diet	147	Pre-intervention	37.5384	40.9911	18.0452	92.9203	13.9268	14.5358	8.42181	13.1793	347.455	1262.36	383.654	411.89	16.3712	2114.49	396.282	22.4835	1731.88	3773.73	1197.65	2.88822	4922.53	1.42581	0.750109	5.11605	2.12599	194.344	40.7655	15.467	12.1359	1.3869	10.4649	6.27602	2.73841	4.26931	17.957	1.74915	5.53836	4.07216	3.9008	2.55176	3.08652	6.2793	2.09916	10.7306	10.8806
MED diet	148	Post-intervention	40.9422	39.393	17.0439	78.5316	14.0747	12.7498	8.20743	12.4071	12.5442	544.346	252.546	229.95	13.914	793.725	352.575	21.0036	1167.77	2040.37	369.19	1.07672	2786.79	0.92414	0.474074	2.58412	1.57503	58.6083	5.5952	6.70085	9.74612	0.341971	7.40874	0.294122	0.53622	2.50309	9.33666	4.9255	4.30656	8.32084	0.956115	7.36507	3.57294	21.9501	1.35399	3.26226	21.0992
MED diet	148	Pre-intervention	35.3337	48.291	15.6747	99.0895	7.4502	13.8224	5.9308	19.4946	220.235	920.319	369.135	210.602	10.5312	1833.39	306.288	16.1656	1432.26	2646.17	707.207	1.95873	2705.88	0.890402	0.0891458	5.88352	1.52542	140.739	85.5809	9.48017	12.4329	0.406656	25.2416	0.210713	1.1751	3.33927	5.6124	3.11489	6.81781	2.35642	0	9.39439	2.31706	17.0845	2.96996	2.50477	6.25832
MED diet	149	Post-intervention	48.6818	31.2813	17.4842	86.6423	15.5456	8.48314	7.88956	8.08877	283.586	727.621	187.549	421.382	16.3844	2091.64	568.818	36.4761	1194.92	2953.62	551.698	1.88864	4094.03	1.24434	0.373228	2.15655	1.84315	142.638	5.77987	7.40161	10.7019	1.27128	3.98973	0.903697	1.02867	2.32522	23.4047	0.245694	3.64374	6.5731	6.62096	3.19821	1.3298	11.5639	3.48579	5.86165	16.2767
MED diet	149	Pre-intervention	41.2472	39.3168	16.066	99.5901	13.4797	14.319	7.36711	9.88484	203.554	696.43	156.766	420.584	16.4914	663.135	445.918	28.309	1319.02	3387.26	541.066	1.65776	3916.76	1.28003	0.11922	2.52468	2.05051	210.838	3.05455	10.9427	12.1735	1.25112	4.01571	1.02041	0.42013	2.03613	28.3506	5.34747	6.94967	5.69105	6.76144	3.62312	0.83837	13.9986	3.41676	4.45002	5.01662
MED diet	151	Post-intervention	38.1199	43.1808	17.4795	80.2494	13.0365	15.5372	11.3824	9.51126	33.8744	611.019	276.359	339.097	19.6097	3055.45	429.139	27.8401	1541.13	3088.39	911.381	1.41612	3708.46	1.34869	0.143984	6.82677	2.42117	93.413	218.831	9.90092	13.5079	0.0171583	2.8758	0.689063	2.1171	5.44153	17.875	2.53053	5.97381	8.45994	4.90803	6.66894	7.5717	12.1645	0.745106	3.11224	15.2565
MED diet	151	Pre-intervention	43.2125	40.7079	15.7023	80.2865	10.3743	13.152	9.8517	10.2346	42.4398	495.305	275.854	276.555	12.7012	1237.3	277.747	20.1875	1256.04	2149.84	279.043	1.29765	3456.92	1.07237	0.110721	4.6525	1.71996	39.708	187.24	7.13087	12.0496	0.47097	4.84315	0.583426	1.17675	2.68952	27.612	1.88543	2.63513	11.6649	5.23231	5.80392	3.51954	20.4035	0.196238	1.50877	3.71986
MED diet	152	Post-intervention	44.4897	33.2309	20.231	90.4219	17.2422	12.2368	7.79895	8.90267	30.42	759.024	290.99	325.596	12.662	1667.74	345.946	18.5162	1250.02	3177.96	605.118	1.43868	3828.25	1.08062	0.0343933	3.296	2.00447	209.225	9.43878	10.7355	8.59577	0	9.01458	0.146263	2.89413	9.49331	18.1826	1.02371	2.71253	10.5189	2.17328	2.54255	3.6464	4.88448	2.18216	12.2091	14.0115
MED diet	152	Pre-intervention	38.9119	44.7148	15.0034	128.091	15.2386	14.3551	17.4295	8.83204	17.3333	823.722	367.742	439.902	13.4069	3719.69	406.873	17.0043	1414.64	4179.28	769.021	1.65509	5142.47	1.22196	1.56897	3.0287	2.79102	362.134	0.311392	12.0767	9.82719	0	7.05905	0.0656475	6.83352	7.68629	27.1626	10.8271	2.37723	6.41801	1.24569	0	1.53353	6.44828	2.91412	17.4321	0
MED diet	153	Post-intervention	46.0553	31.2097	20.022	88.8062	17.0849	10.2438	7.977	8.26378	78.9182	549.848	227.065	312.812	11.8815	3322.72	323.073	18.7147	1104.63	2714.95	891.678	1.24751	3229.59	0.971641	0.129804	3.69849	1.7516	149.247	21.3167	6.76147	9.17523	0.139273	7.10993	0.946439	2.09052	5.92097	18.0183	3.45525	2.85485	4.86903	2.7502	5.10953	6.5493	8.13071	3.27828	9.02075	14.7749
MED diet	153	Pre-intervention	48.4876	32.6937	17.3588	79.2729	11.9699	10.0136	7.52646	9.4306	30.6667	404.659	248.706	233.759	6.95873	1697.81	189.726	8.74334	680.388	1749.82	381.778	0.860076	2524.64	0.614078	0.58066	1.32918	1.01055	104.465	2.09791	4.6385	5.53235	0	8.00275	0.772519	3.08668	5.16459	34.1084	3.67499	2.67899	5.15993	2.68205	0.944384	3.23189	10.6314	5.73738	5.25088	3.26739
MED diet	154	Post-intervention	38.6749	38.9055	20.6387	86.7135	14.8724	13.784	9.82515	11.1348	175.79	941.854	274.615	361.986	12.9339	3948.25	316.003	23.4257	1269.26	2940.72	1124.54	2.97518	3237.31	1.30852	0.100105	4.50736	2.28412	105.77	45.5895	6.4453	8.96285	0	9.64291	2.89506	3.05354	4.46937	15.2391	4.96822	4.16323	10.82	2.19347	1.19796	7.04876	7.9536	3.41643	7.81114	6.16629
MED diet	154	Pre-intervention	38.8796	41.3782	17.5151	106.587	13.494	13.6287	13.5782	8.03697	135.375	686.227	270.256	447.452	13.5089	747.548	366.59	20.5025	1317.39	3576.21	837.748	1.51729	4055.86	1.1393	0.00253175	3.75398	2.6256	227.021	20.956	8.83772	8.82137	0	8.16079	1.2011	1.63824	2.47843	19.5942	7.70164	9.0918	11.6336	9.29782	0	4.91688	6.49271	0.830149	9.98871	2.77893
MED diet	155	Post-intervention	44.0561	36.2176	17.1918	87.3786	12.8156	12.8417	7.85075	9.05551	1.77333	547.864	311.855	343.111	12.3665	1368.7	282.059	20.1898	1014.68	2176.01	627.237	1.47395	3043.47	1.32992	0.175275	2.7724	2.13749	97.0831	16.6173	8.01353	7.84299	0	4.59573	1.18858	2.3136	7.5263	23.9723	2.95008	0.806967	11.7003	5.58092	1.59186	0.690399	13.6821	2.36564	9.90878	9.12382
MED diet	155	Pre-intervention	47.8584	36.1447	14.7159	96.8994	11.258	10.4478	7.34207	11.2869	2.38333	521.861	284.486	337.117	10.4767	3496.7	240.581	12.3845	987.503	2568.12	726.837	1.06883	3621.76	0.86875	0.312985	2.53078	1.36037	108.604	0	6.60364	7.38633	0	7.14332	2.04979	0.430404	10.1977	33.8611	1.45515	3.23516	4.71692	5.28845	2.71285	1.93645	17.55	3.24232	5.0092	0
MED diet	156	Post-intervention	43.1466	33.7189	20.737	91.3205	15.4845	11.6064	6.59522	10.8674	108.457	890.954	287.092	326.517	12.172	1879.49	379.536	22.2524	1387.57	3002.97	1092.42	1.87289	3337.45	1.19973	0.274617	5.76491	2.06808	174.506	71.1451	7.97264	12.5902	1.30973	15.5166	1.23889	1.3202	8.19966	9.61977	3.5508	1.72853	4.46993	0.930522	8.3164	5.81619	11.471	2.58928	5.57545	14.282
MED diet	156	Pre-intervention	45.8007	34.2089	18.0349	82.3762	13.5612	11.512	6.98571	10.6303	125.513	847.379	271.785	312.659	10.6184	2460.06	294.984	16.753	1183.42	2956.55	1522.18	1.597	3217.41	0.964978	0.245396	5.41359	1.89673	133.466	67.9371	7.40932	9.92016	1.04441	17.7704	0.768184	1.61111	9.81189	14.0448	2.66214	3.3011	5.93994	0	6.60347	4.10783	12.7315	3.26092	3.81362	7.72776
MED diet	157	Post-intervention	38.2051	35.0954	24.9185	85.7881	19.6771	11.1365	6.69626	10.0339	116.646	717.638	516.464	288.704	15.9433	2692.71	613.645	42.046	1502.31	3740.54	1683.02	1.89877	4386.95	1.26478	1.11863	4.84349	2.68807	153.527	22.0384	9.40186	11.9148	0.00831242	2.93266	0.372818	5.45114	5.18095	8.5826	2.37632	2.96755	11.4475	4.95849	5.65729	5.80673	2.36719	2.61254	7.74993	21.2241
MED diet	157	Pre-intervention	33.5343	43.2465	22.8349	90.9276	16.4377	11.4814	9.40669	8.45562	192.886	757.925	391.904	312.142	16.3886	682.507	831.016	51.9521	1707.55	4046.94	475.889	2.06214	3864.37	1.3912	0.837747	5.38346	2.69016	198.291	0	15.4634	10.7437	0	1.59143	0.791337	4.02071	9.26663	9.64546	10.7666	2.73198	9.47389	15.6732	1.50342	8.11878	0.93343	0.146652	13.2935	5.78773
MED diet	160	Post-intervention	43.5008	27.9839	21.6557	86.9544	16.9263	9.70339	6.69028	7.91246	220.223	598.341	378.028	339.129	15.2063	655.211	504.173	31.2629	1480.45	3317.18	604.756	1.71744	4014.3	1.27043	0.215404	6.37078	2.60734	143.524	6.07574	5.44366	12.4142	2.98739	3.29346	1.74116	2.13165	10.9869	10.456	1.40993	0.924213	9.5277	2.75592	7.99554	6.77807	3.05713	4.5442	5.0458	24.0053
MED diet	160	Pre-intervention	36.6761	33.2784	17.7172	91.1829	8.88547	12.6514	4.92258	11.7838	305.59	654.681	451.292	353.685	11.7386	1163.08	361.023	27.9082	1205.19	2735.22	944.086	2.08104	3315.68	0.950008	0.545696	6.88823	1.83333	120.361	0.550225	4.91454	11.322	11.5597	5.85385	3.51428	3.70201	6.94096	20.9164	2.81822	0.267777	6.84297	1.01553	12.7177	3.01934	5.20409	0.424273	1.65866	3.4271
MED diet	161	Post-intervention	39.9838	35.863	22.2747	78.3263	13.3653	13.8155	8.61458	9.40568	43.2084	508.285	505.815	316.842	13.5591	1517.2	317.034	25.2602	1384.73	2774.05	451.159	1.3199	4506.01	1.05497	0.172065	4.89048	2.07129	104.353	1.49159	7.70447	11.2139	0.173262	4.02511	0.970776	5.79544	0.747111	25.4272	0.506174	2.46193	14.588	1.51979	8.78258	7.02086	6.29253	2.74036	6.16177	10.873
MED diet	161	Pre-intervention	31.0795	41.9456	24.9582	92.0672	9.86937	16.3421	10.8716	10.5387	70.425	469.272	631.9	301.039	15.7964	3260.54	342.727	30.2965	1711.41	3579.78	1080.45	1.71784	5159.94	1.06874	0.0320533	10.5322	2.71345	127.491	0	11.5244	17.0182	0.77774	2.95669	0.216919	6.28972	0	24.4505	0	0.224564	12.6898	0	13.773	14.4646	3.72791	1.15617	7.13178	7.65203
MED diet	162	Post-intervention	44.9095	36.9772	15.0195	92.4541	15.5338	13.1906	8.80883	9.64583	127.317	468.683	258.695	299.354	12.1493	1079.09	290.434	14.6096	924.228	2284.26	552.51	1.00662	2653.62	0.900673	0.150129	2.11177	1.39889	99.6275	3.88482	6.73961	8.06812	0.39264	7.47528	0.837313	5.0572	7.83876	21.5971	4.00264	5.24885	4.35829	1.19427	3.56377	3.11504	11.0152	2.63913	5.56891	12.7228
MED diet	162	Pre-intervention	46.8816	38.8569	12.1239	108.062	12.6202	13.6091	7.22976	9.9617	93.4117	459.067	298.19	392.148	13.2899	517.018	305.46	13.2222	928.977	2423.58	308.516	1.08626	2715.09	1.05906	0.0998409	1.91285	1.40653	90.3196	2.0781	8.56489	8.17164	0.259605	4.23263	2.80128	5.57422	9.23656	26.3287	0.52807	4.45406	2.04954	0	4.90482	3.47143	20.2084	0.787145	6.39147	8.63675
MED diet	163	Post-intervention	44.9614	34.8282	19.2574	86.0436	14.0186	11.0613	8.59485	10.0825	31.3109	645.424	214.633	247.811	9.09551	784.224	262.219	14.6324	1078.01	1909.53	547.727	1.24463	2358.1	0.855301	0.109327	4.73041	1.44856	59.0583	7.67502	5.57433	7.55139	0.0627345	17.1102	0.352328	3.12873	5.59927	21.2306	5.59566	2.55519	0.556387	0.895354	4.14012	8.61114	9.02387	0.437528	3.32169	12.349
MED diet	163	Pre-intervention	37.0938	39.9064	21.9348	86.3939	13.8836	13.4534	9.83564	12.8875	0	874.11	193.386	272.385	9.06368	722.232	250.332	16.3908	1249.16	2223.46	549.153	1.29363	2452.14	0.840504	0.189422	6.96921	1.84444	92.5112	2.54682	5.90592	7.65394	0.109343	23.2109	0.228152	0.725143	2.7912	17.6938	1.25586	4.88848	0	0.276324	3.41579	15.9118	9.72883	2.98941	4.25458	4.47902
MED diet	167	Post-intervention	45.9636	34.1322	17.6967	94.6277	21.9676	8.52153	7.53971	10.6091	46.8416	777.528	222.808	456.942	17.3622	3545.56	409.93	18.3401	1370.89	4505.32	1170.3	1.679	3767.84	1.14158	0.159116	3.21507	2.6166	297.227	17.4526	9.34701	7.93054	0.0665826	10.4619	0.435096	3.67694	17.022	7.85024	4.552	2.62534	0	5.11122	0	6.97499	8.59886	5.36197	7.58389	11.0346
MED diet	167	Pre-intervention	50.6096	33.5693	14.9006	83.358	19.1256	9.50182	6.32185	9.9843	69.6262	766.114	246.818	268.378	14.1911	1789.24	326.413	17.1756	913.064	3332.87	1425.41	1.58403	2993.24	1.10038	4.1e-05	1.85554	2.11226	217.703	10.5498	8.76964	6.81334	0	7.66885	3.3739	7.24346	19.5623	7.63669	4.46379	2.66111	0	1.7754	0	2.28175	9.0826	3.19461	9.16476	12.7492
MED diet	168	Post-intervention	39.2148	35.0897	21.7804	90.4575	12.1889	11.3958	7.52488	7.75231	410.13	1208.05	361.791	510.804	23.5963	773.636	466.73	37.6441	1563.98	2960.87	389.394	3.29556	4026.47	1.60787	0.318604	4.99743	2.88303	85.1004	24.8342	7.20536	13.9763	1.54412	11.3088	6.04025	1.69348	0.887256	14.8805	5.34626	3.79233	9.974	6.77272	4.01134	2.44703	6.54626	0.566124	5.88524	12.1598
MED diet	168	Pre-intervention	42.349	38.328	16.4349	126.157	7.1996	12.3542	9.65695	9.80041	279.63	983.861	478.007	585.251	26.5268	10465	490.609	34.9337	1748.36	3438.05	2521.09	2.48946	5128.89	1.87765	0.0508851	6.5464	2.86801	120.735	226.427	9.63727	16.0239	2.33074	8.24952	3.53205	2.15389	0.941835	31.0821	2.89637	6.40521	7.1711	3.18178	5.50837	2.50935	16.234	0.495456	2.03811	0
MED diet	172	Post-intervention	36.0795	41.2462	20.3054	83.2341	12.3121	13.6857	9.00337	12.0588	25.8111	533.176	343.774	278.337	10.6648	1743.73	291.256	19.9972	1174.24	2856.28	1409.3	1.43118	3517.65	0.938576	0.313498	8.30877	1.86897	127.111	99.3013	7.58462	10.1255	1.39939	8.304	0.114876	2.05499	4.75059	20.8029	2.00116	2.09057	4.18153	0.638497	11.77	10.7126	9.74494	0.865859	7.24011	8.16348
MED diet	172	Pre-intervention	34.5596	41.9021	19.6483	83.1345	10.9834	14.5779	10.2143	13.2695	31.966	562.245	373.918	243.071	10.384	1338.15	320.415	21.3404	1159.98	2796.52	849.464	1.40298	3288.26	0.961589	0.976151	5.26397	2.00468	108.234	55.508	7.06181	10.2455	3.05804	11.8027	0.130787	1.8555	5.61945	15.2827	1.0156	2.33211	6.63399	0.663915	9.24283	10.7547	8.38831	5.15665	9.54411	4.20232
MED diet	174	Post-intervention	45.4586	33.028	19.5772	88.7358	14.4511	10.8736	8.6504	9.19761	150.289	464.192	416.238	312.951	10.9643	1186.32	275.809	15.8048	977.914	3066.32	410.574	1.08756	2036.01	0.810983	0.131854	3.3551	1.6703	315.483	13.5789	5.39127	9.41935	0.446787	3.7627	0.558498	6.12559	18.7988	15.6841	2.1883	1.0238	7.73756	1.1818	7.01684	5.25789	18.373	1.69526	3.22861	3.4874
MED diet	174	Pre-intervention	48.3776	34.6836	15.1335	83.3299	13.415	12.2326	7.87183	10.3619	136.111	374.68	279.266	165.824	6.83934	1321.51	197.483	11.9992	729.264	2866.85	489.171	1.0215	1590.72	0.761464	0.00208404	2.9413	1.43355	253.701	0.222423	5.04229	4.4766	2.79926	6.57577	0.533887	7.45095	22.5156	12.724	0.722852	2.61733	4.00365	0	0	8.16649	15.9877	0	2.15123	3.11065
MED diet	177	Post-intervention	42.2884	35.7954	18.8274	86.1018	18.2888	13.4019	8.25624	9.41084	14.1231	838.215	288.749	428.45	17.0294	809.914	444.899	25.6615	1590.49	3437.42	613.476	1.66563	3526.83	1.37851	0.0973761	3.77875	2.35913	157.974	5.22031	11.8529	12.7497	0.781735	10.4317	0.0143583	2.81342	8.67872	18.1605	5.36263	3.97264	9.26595	4.04631	2.58206	4.12371	0.560241	1.12786	7.24753	17.6632
MED diet	177	Pre-intervention	43.0045	36.8387	17.815	85.3144	13.0894	13.8616	10.1599	8.03382	267.24	450.586	463.564	415.59	14.1634	578.643	350.546	24.7834	1310.23	3418.82	550.308	1.73735	3092.02	1.4909	0.512509	3.10527	2.08613	191.456	5.25	10.6428	10.2802	0	5.77128	0.347589	8.96495	9.3272	31.6488	3.35603	1.13392	7.7789	7.25166	1.24259	3.70517	9.72143	0.983392	5.57018	0.789021
MED diet	180	Post-intervention	40.6098	36.1549	21.2627	84.7149	12.3899	12.6564	9.24155	9.75215	261.776	565.29	477.66	353.999	14.1061	872.732	455.046	34.5032	1410.88	3216.34	687.54	2.00551	3600.16	1.12631	0.30629	3.86935	2.16859	164.186	23.9283	8.33525	11.9303	0.286265	3.81013	0.84263	3.64262	6.03383	20.4842	1.00712	1.71751	17.0057	2.67765	5.23019	5.14443	11.9296	0.485527	6.65768	8.89913
MED diet	180	Pre-intervention	39.66	40.4515	17.2796	109.097	11.3828	14.1715	10.9589	10.4412	385.621	643.026	596.806	443.981	15.2885	1133.31	548.963	34.7348	1389.12	3819.94	1924.86	2.1948	4628.6	1.50936	0.204616	3.97886	2.44442	283.272	6.95173	12.2137	11.7523	1.17995	1.22926	0.538359	1.76835	6.11752	35.1946	0.706155	2.66488	12.5112	0.363788	0	4.56154	21.7401	0	4.07206	4.83675
MED diet	187	Post-intervention	41.0651	35.0152	20.5854	83.9041	12.3251	11.6214	7.37859	9.55478	27.8549	670.675	418.771	290.984	14.5829	1457.71	368.583	25.2563	1409.15	2625.21	711.575	1.56802	3432.69	0.946374	0.0931944	4.23446	2.05178	95.2971	19.7462	8.5633	12.7524	1.60773	6.88584	0.580562	3.91985	7.0137	13.0693	5.22861	2.31704	11.778	5.94444	7.12715	2.47288	8.44358	0.810371	3.62279	15.3817
MED diet	187	Pre-intervention	42.4749	35.8016	18.3891	89.6404	7.89212	11.2903	6.09213	11.9989	162.421	698.265	488.693	341.417	11.8823	1352.91	405.625	25.2224	1291.14	2790.21	794.08	1.86802	3524.57	0.953165	0.201312	4.86388	1.58429	112.451	39.3655	5.1873	11.5936	3.33716	9.32203	2.24851	4.85013	4.21459	27.885	3.28547	0.389453	4.85147	6.78932	8.93566	3.13964	10.2936	0.957819	1.89633	3.50684
MED diet	189	Post-intervention	51.3197	27.5268	15.2649	85.8401	30.3587	11.0481	8.70557	4.46164	138.107	862.109	21.522	838.818	19.2334	459.634	602.57	13.8846	1358.22	4462.33	1116.08	1.7326	2902.55	1.65377	0.00374268	0.950087	1.99897	250.457	0	12.3657	10.9816	0	0	0.22621	0	13.5435	7.15598	1.30901	6.97922	0	20.6832	0	0	5.97406	1.53172	16.8037	18.3786
MED diet	189	Pre-intervention	42.3831	40.5133	14.0046	71.9709	23.1595	18.9491	13.1958	6.22373	147.567	947.24	0.0318878	526.661	17.162	99.7878	433.8	10.4577	970.963	3853.61	1319.17	1.27626	2276.97	1.12204	0	1.02035	1.9391	286.271	0	10.745	7.33632	0	0	0.411697	0	11.2623	14.6329	3.88996	18.3683	0	17.6716	0	0	4.63522	0	18.4894	10.3066
MED diet	190	Post-intervention	46.6892	34.5476	16.305	99.874	12.1107	11.4517	7.99538	9.69308	129.641	950.738	410.425	534.127	20.4832	2822.13	584.088	35.409	1872.62	4106.64	913.871	2.27072	5062.03	1.6975	0.159986	5.79173	2.57978	186.591	29.6743	10.7509	16.1619	0.917712	8.12441	1.0849	2.45364	6.63272	28.3384	1.42558	2.53521	6.40795	4.64374	3.62924	2.8008	9.96564	1.3952	4.93246	9.45767
MED diet	190	Pre-intervention	42.1133	38.2234	17.052	108.201	9.26447	13.1179	7.16083	11.1571	131.25	992.56	682.958	543.085	18.2787	3035.86	488.567	34.766	1860.63	3541.42	1128.74	2.48669	5508.25	1.46084	0.121774	9.52904	2.39935	123.817	14.4329	11.8746	17.4533	0.748032	7.54171	0.582321	4.92735	7.83871	25.8514	2.00321	2.26513	4.52491	7.36108	8.2853	2.89553	8.19595	0.141195	2.5478	7.91829
MED diet	191	Post-intervention	45.7859	30.5121	18.6129	82.2772	20.3899	10.0268	6.0988	8.70463	236.613	587.434	222.189	271.706	12.1208	1544.9	582.292	34.9902	1061.38	2852.1	1073.69	1.95811	2578.91	0.921066	0.126836	2.31138	1.47777	189.907	36.9483	5.45575	7.94614	0.216073	11.6011	2.04257	4.24498	5.70335	15.2495	1.96026	2.32912	7.37613	1.98048	1.99973	2.61342	7.04204	3.95638	5.89825	22.1078
MED diet	191	Pre-intervention	40.9116	39.0072	17.0214	97.4709	18.0606	12.8388	9.02079	11.1574	277.416	631.576	271.699	315.199	10.2336	3392.04	597.95	35.0426	1061.47	2981.71	1337.68	1.95328	2557.64	0.915046	0.180738	2.62227	1.414	137.093	28.1266	8.76697	7.62729	0.834439	10.3604	3.18527	3.56052	7.68681	13.0575	4.68301	2.73591	5.21828	2.92068	3.21039	4.61005	12.6562	4.59511	7.65443	8.47985
MED diet	193	Post-intervention	46.9641	35.6569	15.5597	106.366	20.4857	11.6784	7.44445	10.268	241.183	1575.7	181.926	612.38	20.199	10287.7	654.278	19.7188	2111.01	5234.38	857.978	2.81071	5453.28	1.96139	0.0808665	4.05819	2.62076	373.597	178.79	11.4625	14.4659	0.0246562	18.449	0.83671	0.659097	8.61709	9.88805	2.11596	4.76655	0.0371097	8.82992	0.143492	0.600087	7.91674	5.10042	10.4151	15.2921
MED diet	193	Pre-intervention	47.453	36.2878	13.6692	115.564	11.6191	10.6592	8.39986	10.846	377.411	1445.48	385.154	528.462	21.2932	3162.65	548.263	24.1723	1816.38	4211.92	651.492	2.85419	4421.55	1.80977	1.35944	4.29125	2.42253	215.927	100.904	10.0197	14.121	0	18.6155	0.435803	2.65384	8.07722	21.943	3.29315	4.08302	2.8166	7.15526	1.02647	0	12.0137	1.88109	4.87388	9.00572
MED diet	194	Post-intervention	34.7274	40.0134	23.3795	68.0956	16.9628	13.5199	10.4363	8.9583	136.787	539.61	285.57	302.525	11.8546	1528.76	322.181	23.4959	1112.53	2324.49	790.698	1.16745	2773.58	0.866565	0.0455533	2.64071	1.82804	143.142	16.612	7.85051	8.42635	0.10987	5.56725	0.868497	5.31308	1.28964	12.5774	4.14217	8.65942	14.6133	2.92318	1.53058	3.24577	6.56313	0.655576	11.7625	16.8022
MED diet	194	Pre-intervention	32.5632	38.746	26.1954	74.2942	18.3551	14.8516	10.0766	7.55956	133.194	547.078	280.584	236.429	13.3884	5565.59	375.95	34.1118	1271.39	2642.16	368.637	1.23407	3650.56	0.925447	0.00293888	2.11615	2.32553	148.938	13.7651	7.67192	9.66404	0	4.32323	0.677648	3.13008	1.25165	7.01496	3.65145	12.4422	19.5605	6.32525	1.76186	0.658439	4.27527	2.2753	13.1598	16.9725
MED diet	195	Post-intervention	39.0371	38.5179	20.4029	88.1482	12.0575	13.4185	8.92172	11.4086	191.654	838.81	247.448	502.881	12.3151	10465	305.467	14.0829	1210.97	2840.49	1325.02	1.58829	2846.79	0.930966	0.157999	3.15822	1.39957	96.122	22.9858	6.01613	8.25412	0	15.8155	0.6594	2.15625	0.701757	21.535	1.16948	8.21888	2.93627	2.1043	4.09158	8.97971	9.84542	0.703268	10.9069	7.69944
MED diet	195	Pre-intervention	39.2547	41.4109	17.8911	98.8447	12.2339	14.2968	8.47578	12.2794	242.681	803.804	287.121	230.42	10.3521	871.742	255.727	12.1125	1049.09	1917.45	414.584	1.466	2620.76	0.709132	0.352967	2.7609	1.07914	35.3194	99.5031	6.70653	7.336	0	15.8764	1.73403	3.45272	0.175588	23.7443	1.89876	11.629	1.81	2.76143	3.09705	2.139	14.3514	0	7.9979	4.81722
MED diet	196	Post-intervention	43.0743	33.2181	19.4179	81.5064	20.4085	12.3168	8.81232	8.09439	111.294	563.391	278.392	320.08	15.9973	1231.63	563.891	24.8224	1393.64	3218.84	792.693	1.43028	2491.38	1.2613	0.011107	3.39162	1.97867	142.083	4.72293	8.82772	11.4131	2.63368	4.17946	0.304322	3.74132	7.90525	19.6034	6.35237	2.66086	5.25926	3.74827	3.06576	4.49721	4.375	1.82361	7.05866	7.52391
MED diet	196	Pre-intervention	44.0038	37.2833	16.3515	125.895	19.0398	13.4737	7.36762	12.4179	56.05	884.805	485.525	435.877	22.4778	3877.57	581.717	23.9865	1814.69	4099.17	1765.7	1.90711	3983.28	1.53702	0.139791	5.52993	2.25605	101.511	12.4228	10.7099	14.8628	0.297577	11.2857	1.26861	2.95795	5.27991	14.061	1.86278	1.55155	3.56894	6.66562	8.53863	4.83349	11.896	4.02536	3.50006	16.3691
MED diet	198	Post-intervention	41.6325	32.2108	24.3657	92.5437	20.1771	13.9691	6.20855	7.58995	63.8802	1005.66	274.908	417.514	15.3969	1242.15	458.419	31.7705	1773.66	4299.54	1389.75	2.13103	5408.56	1.48384	0.014807	4.80107	3.09541	229.903	0.184247	12.5535	12.4156	0	12.0492	0.252181	2.47509	8.67371	13.5105	0.20146	3.93687	8.22055	4.33183	1.70247	7.18657	0.222661	1.79216	13.6614	14.1228
MED diet	198	Pre-intervention	44.0174	36.3109	18.8433	108.893	10.6474	11.8527	8.04374	12.0597	113.588	950.233	414.326	415.622	15.7689	1330.61	519.843	28.0518	1584.01	3961.04	974.628	2.12833	4857.78	1.36575	0.739228	5.45385	2.37145	179.162	0	8.4338	12.6935	0	15.5444	2.29052	4.33575	7.84129	25.959	1.98001	1.62923	4.86531	2.06036	3.3185	8.56544	9.40038	2.52401	5.86698	1.03815
PPT diet	1	Post-intervention	20.7096	57.4468	21.3696	87.0618	6.88445	18.4916	14.8793	17.2768	248.152	776.013	471.07	194.69	8.83349	1548.83	245.559	14.0108	1088.01	1808.34	443.731	1.76374	2027.13	0.648103	0.169334	4.17577	1.1315	33.3511	40.6298	6.89128	9.07652	0.152051	18.8066	1.74657	11.498	0.401125	8.89858	11.7761	9.46894	9.62485	0.349897	7.34391	2.60516	8.2045	0.182861	3.0563	4.44017
PPT diet	1	Pre-intervention	48.0165	36.2088	14.5893	93.7821	8.61706	12.7338	7.46835	11.5394	432.771	459.066	350.728	295.262	8.89176	2205.77	191.778	12.8175	807.196	1692.83	741.745	1.74016	2193.02	0.802074	0.838145	4.0344	1.0544	58.8347	1.60269	5.68377	6.55824	0.619932	8.35482	3.96694	5.71683	0.70739	34.0313	1.16264	1.78636	6.849	0.0378372	5.11057	0.560287	19.1946	0.789911	2.96631	3.35402
PPT diet	3	Post-intervention	23.5412	54.9371	20.3695	80.1322	11.5428	20.3841	17.9812	9.8268	6.73191	425.903	354.948	223.702	12.8092	545.062	309.843	16.7334	1029.97	1826.49	380.988	0.877324	1906.68	0.681969	0.0809697	3.43411	1.39056	76.6118	2.25106	8.76707	7.51404	0.130366	2.22221	0.141291	8.3375	1.26389	8.31549	14.5312	16.0137	9.71433	2.46595	1.42721	9.94327	9.15903	0.613405	5.75394	7.91168
PPT diet	3	Pre-intervention	47.5359	31.5147	18.1512	73.5972	14.0049	10.6392	8.13341	6.70211	24.3363	357.87	237.613	238.705	11.5974	1441.83	250.197	18.987	867.733	1888.77	400.594	0.940809	1951.6	0.842531	0.0128432	3.53153	1.62226	80.687	46.2223	5.26216	5.84705	0.374074	2.85049	0.873982	4.87081	8.29224	19.8351	2.94938	7.38939	5.1002	1.93598	1.27671	9.88139	4.82882	3.69323	4.27048	17.4743
PPT diet	4	Post-intervention	21.51	54.8749	22.275	95.5044	11.4541	20.14	15.6384	11.86	49.0754	606.854	477.176	297.45	15.9712	1255.22	442.958	29.6817	1564.5	2729.54	789.79	1.46844	3349.45	0.965577	0.167225	7.06129	2.0467	107.405	10.7779	11.8443	12.9616	0.0954015	3.38162	0.20556	5.74488	1.60183	7.82099	15.9644	11.8528	10.0081	3.26099	7.00236	10.5573	2.73054	1.74717	5.45473	8.73041
PPT diet	4	Pre-intervention	49.0499	30.1735	19.5423	84.6119	15.4357	10.9724	7.84568	7.2693	273.333	539.704	269.165	364.903	14.863	899.973	631.954	43.1909	1281.72	3342.04	542.046	1.88138	3770.14	1.16372	0.00811036	5.40417	2.11703	149.859	50.8671	6.52488	13.0323	0.143435	2.72885	0.740237	1.6629	7.98509	33.7512	2.98229	6.93895	6.93152	0.137226	4.29918	5.12293	2.1277	3.41372	6.11616	9.82471
PPT diet	5	Post-intervention	19.8586	55.7328	17.5178	95.3757	8.82008	18.1825	11.8149	17.7671	84.9454	1044.48	651.132	296.064	12.1148	2256.54	362.475	17.3117	1525.03	2815.15	974.768	1.55687	2937.13	0.839295	0.465431	4.82362	1.80042	108.181	20.1534	10.458	11.0575	7.37002	9.51686	0.413769	10.574	3.48335	5.1823	6.75705	15.5958	7.07933	2.36107	5.10649	2.90872	5.6895	0.60694	4.1063	3.53633
PPT diet	5	Pre-intervention	41.791	37.3743	15.0586	103.221	9.89593	12.354	5.19601	14.5606	201.05	1063.58	434.614	363.987	14.9989	1641.48	518.062	33.0948	1540.3	3110.79	635.699	2.17254	3475.4	1.13799	0.0039975	3.57424	1.56529	86.0323	19.3395	7.10604	12.8672	4.73831	14.4605	2.18248	3.4101	9.65503	17.6606	0.961848	6.12814	8.7672	2.72974	4.83808	0.178463	11.9595	0	2.75533	8.49536
PPT diet	6	Post-intervention	20.0425	61.3071	17.6286	87.1517	8.91568	24.7986	14.8244	15.8933	142.316	875.847	421.774	417.745	14.3168	8469.02	353.085	19.0505	1290.15	2490.13	1198.64	1.78525	2469.49	0.87311	0.0579414	4.98844	1.42974	74.8365	35.0478	10.8427	9.53854	0.354991	12.5649	2.14454	9.41974	1.8861	6.70658	7.0547	24.1608	6.28272	2.70788	4.1862	6.07357	2.95342	0.399049	4.28788	5.75224
PPT diet	6	Pre-intervention	34.2026	46.2856	18.0916	83.6597	14.6967	20.584	8.93176	12.3985	166.567	836.079	429.039	379.685	12.1789	4055.78	330.415	21.1141	1229.51	2881.87	826.546	2.07728	3182.65	0.92041	0.00997598	3.28458	1.60578	128.184	51.9778	9.5955	10.7009	0	9.98619	3.4624	7.0097	1.86247	12.497	0	13.1885	12.1849	1.12239	5.34946	0.781388	6.38589	0.498387	10.0406	10.5828
PPT diet	8	Post-intervention	22.6876	51.6844	22.627	90.5559	18.3656	17.9944	8.8269	15.9572	104.054	697.139	568.916	220.319	10.1612	1126.15	249.615	16.7191	1215.7	2248.01	767.706	1.55654	3287.35	0.72951	0.288125	6.24076	1.60248	80.2176	28.4926	8.63163	10.2646	2.49554	9.19821	3.9744	6.00086	1.87571	9.57642	5.92624	3.30769	8.43625	0.737512	10.1534	6.71723	11.9134	1.55885	10.8096	3.44477
PPT diet	8	Pre-intervention	36.6467	41.1024	20.3168	96.9521	10.5152	14.5935	9.24362	11.5939	79.0218	508.651	460.199	281.274	13.0611	1110.52	266.051	19.2743	1189.06	2727.9	691.069	1.29031	2732.93	1.16191	0.194183	4.86903	1.95341	165.719	4.01025	7.11647	11.7728	0.336808	2.0443	3.6845	4.44505	2.34023	30.0769	2.36027	1.12246	10.6735	0	9.29276	6.4417	16.0446	0.479478	3.19741	2.36345
PPT diet	9	Post-intervention	17.4841	51.6782	28.0491	70.8816	8.72165	20.0311	8.53329	16.753	87.681	879.777	377.882	237.742	13.9589	2513.85	336.122	20.8899	1514.16	2639.52	397.037	1.81628	3951.89	0.76542	0.295766	4.95985	1.82892	91.8286	17.863	9.95228	17.2298	1.6567	12.1	5.43191	1.35754	0.355399	5.21482	9.6063	5.72527	17.3774	3.76503	18.9875	1.32145	1.47382	1.05486	8.08919	4.76415
PPT diet	9	Pre-intervention	35.3812	40.5521	21.2559	89.2777	6.0399	12.7356	8.08639	13.4204	56.3875	503.588	411.037	203.332	10.9349	779.955	295.068	23.409	1295.51	2481.98	1115.24	1.46911	3226.96	0.831213	0.00376431	5.22666	1.84376	67.0495	12.2462	6.42865	13.1336	1.10261	14.0281	2.51128	0	5.5562	18.435	3.0513	0.682113	22.0152	5.0253	4.33453	4.5038	6.78572	0.545227	4.78123	5.76068
PPT diet	11	Post-intervention	20.9596	57.7863	20.5183	79.462	8.96154	19.2304	12.3008	16.8861	69.348	1252.7	245.247	277.048	12.604	1085.53	354.413	16.9673	1484.11	2119.57	603.468	1.27878	2288.62	0.762226	0.0555717	5.81217	1.52091	140.205	6.45751	8.54278	9.9044	0.437648	29.9671	0.721664	1.13531	1.70646	5.35885	15.8841	8.96553	1.53324	0.979755	2.4034	12.9669	3.08258	1.19004	4.76376	7.2872
PPT diet	11	Pre-intervention	41.7276	40.3214	15.9457	84.7621	15.2175	12.8168	6.98889	15.7599	104.912	1016.39	209.219	275.805	14.065	778.919	372.028	12.1899	1421.09	2631.21	581.543	1.44448	1642.93	0.848292	0.177204	2.81344	1.39447	120.271	22.5947	7.27802	10.1339	0	18.7788	0.999484	1.58129	4.22297	4.61528	1.57463	1.57983	4.64412	3.90804	0.53906	2.17445	28.4116	0.526908	4.38071	2.06131
PPT diet	12	Post-intervention	15.9193	64.7053	18.441	88.9226	7.77905	24.6207	13.8966	13.2777	92.0105	655.183	562.174	341.242	15.3963	2618.1	375.571	19.1739	1276.07	2570.97	1089.04	1.51463	3407.55	1.16577	0.00743621	5.13476	2.23942	203.431	10.083	14.1152	11.9196	0.233351	4.49208	0.245625	7.7753	0.866527	2.07144	11.545	18.8662	11.0288	16.3755	7.04753	1.93936	6.56459	0.832454	7.7118	0.0793269
PPT diet	12	Pre-intervention	29.5285	54.591	13.8605	109.783	10.4393	20.7069	13.2524	9.84008	160.163	753.19	410.479	446.816	16.6557	1282.31	409.621	22.1804	1558.32	3027.17	1237.88	1.70702	4254.39	1.24953	0.0101535	2.18736	2.52338	302.929	11.8321	21.5304	11.0909	0.454156	4.31404	0.935428	4.55707	1.01863	19.8738	11.4304	16.164	4.53807	15.9828	1.09061	1.46553	7.85567	0.212761	9.19248	0.517449
PPT diet	13	Post-intervention	20.555	58.2826	20.0022	89.8727	8.53671	17.9056	10.0153	18.1889	150.573	1027.35	420.958	167.22	10.6151	1504.84	345.268	19.0905	1349.44	1889.99	573.177	1.47621	2807.55	0.741724	1.35486	4.44207	1.12056	55.6737	68.829	6.04019	9.60949	0.281237	24.7524	0.107078	6.922	0.52455	1.98339	6.41237	11.3966	4.76197	0.962849	9.60798	4.46914	10.6827	0.0929884	1.11555	4.65605
PPT diet	13	Pre-intervention	40.8107	41.2946	16.3668	106.406	13.4418	12.2888	9.55377	13.2884	288.169	810.815	521.731	314.021	11.8872	1970.5	424.91	27.847	1380.32	2606.68	761.995	2.41882	3144.82	1.19563	0.329348	5.09635	1.55721	84.7119	150.707	8.85699	9.30909	0	21.2769	0.258596	10.5208	2.72636	6.58103	2.36307	2.5739	2.90049	3.93209	7.4493	1.74711	14.5944	0.836834	0.660479	5.77628
PPT diet	14	Post-intervention	22.833	51.9614	22.3096	78.2735	7.54979	16.5472	8.86	17.2883	117.773	826.138	494.917	252.072	14.051	1905.93	305.492	21.2984	1510.72	2559.7	965.202	1.47823	4362.89	0.80597	0.261454	5.70538	1.81082	83.5492	19.9964	7.49399	15.8937	2.06708	16.3921	0.889641	4.04394	0.926875	10.325	1.32503	5.95567	9.57231	6.00793	15.8517	3.36842	5.12511	1.71116	6.29817	4.2466
PPT diet	14	Pre-intervention	35.9766	43.9755	17.7089	102.311	10.5274	14.5662	10.0682	13.3115	92.9796	1066.01	550.54	445.964	19.1936	969.881	420.472	19.6778	1682.8	3202.6	878.029	1.87559	6009.73	1.20744	0.40275	4.57429	2.20406	142.575	9.47868	7.3336	16.1401	0.722055	6.24179	2.07189	3.24598	1.14866	30.2301	0.893994	4.50967	5.90074	6.49566	11.4251	1.54141	10.7333	2.04154	5.07212	0.600842
PPT diet	18	Post-intervention	28.976	44.525	23.8205	82.6763	7.39685	12.9806	13.1163	12.2532	124.717	643.417	318.976	194.536	9.90289	1882.82	289.295	22.1959	1373.41	2534.19	1293.25	1.13037	3298.03	0.78225	0.00177434	5.55696	1.76674	66.6789	13.8291	7.23328	7.91888	1.49473	8.91772	1.93545	0.563529	3.25652	10.4639	4.344	0.357243	12.8745	1.99869	4.63493	17.9449	16.0195	3.32964	5.07104	4.09075
PPT diet	18	Pre-intervention	47.4841	34.805	15.8062	112.599	6.89379	12.2772	8.28575	10.3194	136.564	658.969	342.9	279.744	14.234	1272	319.454	19.6512	1470.27	2764.46	483.818	1.59466	3994.26	0.973774	0.32006	3.63284	1.60876	87.353	10.2367	9.92272	11.8638	1.48404	8.93977	3.27448	1.47578	7.86983	31.6736	3.72763	1.79911	5.95182	2.62672	8.54037	1.21722	10.1204	1.96288	4.93879	0.768856
PPT diet	19	Post-intervention	15.825	57.1761	23.3765	89.7662	10.8857	19.6845	10.9991	18.9938	320.955	1150.12	362.259	264.777	11.4562	2259.7	427.276	21.059	1566.59	2953.49	713.944	2.29993	2483.94	0.941522	0.123902	6.03058	1.57525	106.307	82.0544	14.4628	11.2513	2.56249	21.1506	5.15451	3.66407	3.40272	1.51146	21.2532	7.32231	4.8854	1.30288	3.75885	12.895	1.16981	0.706239	3.57904	2.66072
PPT diet	19	Pre-intervention	21.1165	45.6729	25.7732	77.369	35.8179	12.402	9.38901	19.0447	257.766	875.417	321.681	326.036	10.1173	5058.09	341.138	21.3064	1416.52	3406.77	957.515	1.86864	2339.16	0.980252	0.233023	5.95897	1.63217	173.571	45.5	7.51987	8.31948	4.97137	11.3335	5.14881	3.18262	6.5333	0	13.3057	4.74232	2.19408	7.08598	1.12101	18.8583	0	1.49384	8.42725	0
PPT diet	21	Post-intervention	20.3446	52.7539	25.3657	80.9914	7.05236	14.1693	10.2715	17.3564	34.0559	885.386	432.589	167.866	8.88069	1385.07	248.109	22.207	1226.68	2198.77	393.32	1.43052	2730.64	0.652738	0.180617	5.6071	1.69004	45.9816	64.5772	4.172	12.0739	0.85218	21.1754	0.0418153	6.95413	1.91327	6.66072	5.29417	1.9178	11.8117	2.17716	18.043	4.6272	3.50854	0.728566	3.69273	4.75106
PPT diet	21	Pre-intervention	43.089	36.8707	18.9906	84.8253	5.95085	6.66876	4.12771	8.76556	139.567	875.211	303.195	213.191	7.89425	2116.79	172.692	12.8449	737.247	1639.85	187.651	0.817721	2440.49	0.653975	0.153034	2.56168	0.954817	53.3753	35.8041	2.37609	4.83812	0	21.1897	0.340322	0	3.14887	35.6967	0	0	7.97055	5.76776	4.09296	3.60347	11.891	0	0.566179	0
PPT diet	23	Post-intervention	14.8751	66.1113	18.1176	81.7185	9.69258	18.8741	18.9766	17.805	13.6308	784.965	261.364	190.873	8.5004	1562.9	249.708	10.5695	955.752	1617.8	439.415	0.898288	2155.94	0.579252	0.0206232	2.91447	1.13756	66.105	5.11307	8.02633	7.78913	0.651517	25.3483	0.619869	3.40515	1.42518	1.34419	24.1832	8.49612	5.54669	1.63003	2.99688	3.4931	7.45621	0.934245	4.73579	1.01524
PPT diet	23	Pre-intervention	37.2332	41.7132	18.9896	66.2726	11.5239	17.0109	8.44296	11.1937	89.0167	555.419	184.28	189.605	9.03978	4317.19	259.847	12.7797	862.339	1749.23	506.941	1.03663	2550.74	0.646582	0.100101	2.99938	0.927681	52.4001	10.051	6.92114	5.98905	0.300272	9.29792	0.796917	1.38961	1.7323	18.1848	10.8497	4.34481	1.50448	1.99405	1.1282	8.75582	18.8627	2.83191	7.6139	2.16535
PPT diet	25	Post-intervention	20.0977	55.6032	19.6692	90.9627	11.5562	17.5706	10.5094	19.4399	4.29682	1146.3	337.549	254.617	9.89103	2735.02	311.263	12.691	1423.09	2398.91	909.186	1.50012	1995.26	0.97136	0.0490401	4.83422	1.45609	130.871	24.6677	7.2071	11.7749	3.39287	29.9763	0.00473718	1.55732	2.56089	9.74182	13.3706	8.1481	2.06074	0.236035	6.69355	4.7265	3.01259	0.279764	7.61985	1.8077
PPT diet	25	Pre-intervention	26.6163	49.121	19.1865	89.8741	8.94294	16.3574	6.69731	18.4554	161.312	1091.25	372.975	258.346	10.4827	5044.8	353.766	15.8234	1463.65	2349.58	1613.42	1.75858	2536.52	0.775692	0.00517365	5.84385	1.14496	48.1616	46.2335	6.22117	9.74835	5.35477	31.8129	0.159161	1.36575	2.95364	7.85806	8.91692	2.64952	2.19072	0.593956	3.18926	7.21548	11.857	0.169992	4.58017	2.57249
PPT diet	27	Post-intervention	22.256	49.1513	26.8968	75.4909	9.08096	17.9328	10.7577	14.4229	273.731	783.673	631.133	282.979	12.3065	2046.23	478.014	35.4787	1423.87	2374.34	1105.04	2.15751	3042.77	0.769053	0.0389551	6.54174	1.70636	53.8119	2.08259	6.2859	11.8667	0.42368	15.9272	1.40606	11.3045	2.22574	9.27378	5.14017	1.27065	18.87	2.81025	5.76013	6.39617	3.24443	0.611826	6.01259	6.65279
PPT diet	27	Pre-intervention	42.1281	34.7043	21.1663	79.0504	8.54167	12.3046	6.44279	11.9755	230.271	469.762	415.208	195.311	9.06106	756.213	421.291	30.7942	1116.82	2072.12	401.722	1.55461	2615.9	0.743446	0.0309765	3.38509	1.31378	26.4763	6.20968	4.36737	9.07507	0.818723	10.3685	1.40154	6.11713	1.67726	27.0415	0.561563	0	14.2849	0	2.07757	2.78551	13.3699	0.596741	1.73709	10.9965
PPT diet	29	Post-intervention	23.1176	53.7405	21.7303	78.0766	11.3082	18.9216	9.11305	16.2437	78.8377	837.761	414.418	258.963	12.3151	1151.37	375.409	19.2245	1608.28	2501.38	425.501	1.60447	2396.17	1.11392	0.0880067	4.79181	1.64947	81.3924	14.1474	16.6341	15.827	0.0903973	18.0445	0.40343	3.78276	1.91629	10.4223	11.8947	1.65883	12.5726	1.67771	12.4312	1.40462	9.36191	0.134032	4.0784	1.8172
PPT diet	29	Pre-intervention	47.6419	32.9845	18.3051	89.0931	16.3462	11.2478	10.3212	9.35419	160.69	644.246	234.88	464.114	15.804	2402.34	507.745	22.6702	1845.21	3655.25	563.296	1.72595	2791.66	1.83393	0.50203	3.1902	2.22963	222.771	58.0989	15.9016	17.8169	0	6.13062	0.680624	1.75891	5.458	19.9066	2.27011	1.48208	10.1384	1.21599	4.51394	1.32954	16.8219	2.46645	4.33577	12.6234
PPT diet	32	Post-intervention	17.8279	58.1464	22.8155	90.7112	7.96556	24.5458	10.7879	14.9184	9.60622	1074.8	701.428	203.618	10.174	922.345	264.116	13.1446	1248.73	1853.61	557.981	1.46288	2972.07	0.625789	0.107441	4.30605	1.3779	80.0296	9.67449	13.5231	9.68212	0.171609	20.4979	0.49273	18.9108	0.963527	4.6164	13.6737	3.92559	11.5486	2.57989	5.40721	3.44853	3.51467	0.938784	4.77479	1.00233
PPT diet	32	Pre-intervention	36.2896	40.0134	20.9294	99.0154	8.77194	13.0715	8.27096	9.05743	14.1852	582.812	492.589	337.813	11.5913	1243.56	273.185	20.8489	1315.26	2681.53	636.385	1.44222	3257.13	1.04836	0.00652795	7.56872	1.86353	109.545	24.689	9.5145	9.0052	0.75542	7.52177	0.448571	11.0081	3.16052	20.263	6.12382	0.147116	3.40981	7.21627	5.57727	14.0213	5.61682	4.06563	6.09509	0
PPT diet	33	Post-intervention	19.8291	56.3953	22.8846	73.7088	8.72948	18.9887	15.4069	15.2822	1.92743	483.674	323.209	217.337	8.89188	1708.65	212.714	11.9435	885.442	1436.69	561.127	0.958566	2497.29	0.549647	0.177396	4.28572	1.16493	47.5797	4.10618	6.84887	8.20261	0	9.48066	0	4.96798	1.29341	8.45398	11.499	9.73869	11.7964	3.66722	9.06279	7.4312	8.17999	2.24409	7.90771	3.17807
PPT diet	33	Pre-intervention	34.3551	46.9858	17.8355	89.0947	11.4875	13.9472	9.77587	12.8147	159.444	483.665	312.704	175.587	10.5195	703.57	220.962	14.3516	860.943	1504.68	492.637	0.977282	3178.37	0.659588	0.16334	2.72182	1.20088	47.8016	3.37985	7.13728	8.33124	0	5.76809	0.610194	6.0254	2.41174	22.6939	1.90685	8.77076	11.392	4.97821	6.77054	3.67247	10.4664	0.734165	5.57356	3.27318
PPT diet	34	Post-intervention	27.7783	51.9188	19.5234	82.5473	6.96214	15.9155	10.2507	19.5479	239.681	1027.39	427.262	251.104	8.76784	2483.31	244.661	15.5448	1335.47	1856	910.921	1.52176	2976.26	0.7106	0.915323	4.65144	1.35455	49.4292	50.7485	5.27881	8.15488	0	27.5657	1.15915	4.89297	1.94192	18.1627	6.4496	4.90167	13.6536	2.64281	0.674903	0.581727	8.72008	0.149446	2.44441	3.43613
PPT diet	34	Pre-intervention	41.9065	40.5352	16.3522	108.1	8.65876	12.8617	9.30773	13.417	267.609	822.488	535.044	405.397	12.5586	3400.57	338.422	25.1424	1506.77	2846.05	935.788	1.85228	3703.44	1.25267	1.49504	5.05098	1.95648	85.2503	55.2471	7.56657	9.85112	0	8.32655	1.94534	4.46058	1.86154	19.9321	1.40793	1.76186	14.4561	0	0	1.57245	31.4984	0.371109	2.17847	4.05189
PPT diet	36	Post-intervention	20.8238	57.0517	18.1242	96.296	10.9058	17.297	13.9273	18.9173	60.0672	1221	463.803	293.344	10.953	1970.34	355.686	8.05333	1308.73	2323.93	660.217	1.5411	2016.05	0.781405	0.0444091	2.80171	1.20679	104.125	20.3882	7.89914	8.60589	3.97441	33.8688	0.185382	9.38798	4.53758	6.90938	15.2398	7.0401	0	3.97014	0	0	3.92671	1.34244	5.58702	2.21093
PPT diet	36	Pre-intervention	40.8202	41.7085	15.4147	88.3933	12.5382	13.4523	8.81062	12.9435	10.7775	894.996	359.746	307.707	8.78483	3983.62	261.623	7.99019	1026.96	2252.1	1060.4	1.40932	2913.5	0.89667	0.053933	2.1447	1.26103	130.125	20.1442	8.91418	6.59658	1.39711	25.1169	1.78857	8.91145	7.3816	18.6365	3.22739	0.637001	0	1.52685	0	0	7.838	2.6236	9.06386	8.09002
PPT diet	37	Post-intervention	20.5263	48.0247	25.1402	75.2589	5.68068	15.3588	12.5186	13.5948	39.747	636.488	563.596	239.414	12.606	1332.16	282.306	21.5817	1258.39	1827.46	839.361	1.4384	2585.58	0.756483	0.207168	5.93206	1.84135	45.3321	8.47395	6.41852	11.8817	7.62694	12.8246	0.896787	7.19389	0.865444	8.01867	6.41095	7.31127	15.5212	1.46032	13.4705	3.2781	2.80129	0.184714	3.676	3.87327
PPT diet	37	Pre-intervention	34.3417	36.1549	22.8571	76.8777	4.9938	10.3936	6.93209	11.3752	87.0327	633.864	430.745	221.176	9.65693	712.203	217.725	17.0748	999.367	1667.78	291.344	1.29248	2499.62	0.620782	1.47086	3.35424	1.29283	73.6673	0	4.03287	11.4862	9.16762	9.37138	3.40118	5.22049	0	24.518	3.77524	0.603338	10.5623	0	16.64	1.73262	4.41373	2.86126	0.997887	2.04423
PPT diet	38	Post-intervention	20.0172	56.9005	21.4098	94.5323	5.26722	19.3629	8.41807	22.2927	38.0291	832.311	623.629	217.011	12.1378	1822.71	265.691	23.6959	1499.26	2355.17	706.924	1.55008	3909.59	0.781289	0.141384	7.15657	1.78108	72.5129	25.5982	7.2306	15.1882	0.352928	21.2903	1.15603	4.36337	2.24669	7.61914	3.42707	5.2029	12.8026	3.06501	18.2464	2.64944	7.96547	1.0653	3.74858	1.07557
PPT diet	38	Pre-intervention	40.8285	36.4467	21.8101	94.935	8.2877	11.9706	5.82497	14.5851	86.005	866.093	529.866	334.81	12.3437	2911.99	322.284	20.7113	1575.12	3506.39	859.05	1.72097	4312.69	0.991389	0.25384	4.20429	1.99229	121.959	44.8	7.63342	10.3044	0	18.6772	0.502872	3.09929	6.27815	26.893	0.141636	3.13155	12.2557	0	4.31624	4.46745	9.32628	0.353654	4.74124	4.69443
PPT diet	46	Post-intervention	14.796	59.2593	24.9645	88.7712	6.71877	22.4109	12.3077	18.7966	34.843	1247.67	759.482	344.586	18.3769	3265.68	502.828	28.1899	2031.94	3333.46	1293.55	2.49141	3541.51	1.27757	0.250441	9.69964	2.38484	99.8167	63.1372	11.1832	20.4413	0.25173	22.7622	0.0343685	6.5004	2.20125	1.56068	17.6371	7.60091	11.7203	0.243291	16.5017	2.01075	3.51218	0.254672	4.73967	1.15006
PPT diet	46	Pre-intervention	38.9416	33.1226	25.6485	77.1209	16.2359	11.8159	6.43209	9.88944	198.095	1143.97	476.7	446.593	18.5714	1315.54	644.694	28.6562	1961.68	4603.45	1252.21	2.45635	4682.04	1.42743	0.0734925	3.76758	2.01225	196.965	19.1876	8.91549	15.4764	0	13.8578	0.232132	4.90608	4.00921	16.0321	2.71979	4.17739	12.6059	1.69248	5.54182	2.06868	6.29782	0.93326	15.2988	9.10537
PPT diet	48	Post-intervention	24.5686	52.9103	20.6043	84.6138	11.6028	20.6482	13.6251	13.2991	90.3882	906.479	281.398	230.935	13.744	603.337	347.835	15.6284	1257.54	2362.67	469.309	1.48809	2107.4	0.876497	0.0713899	3.67319	1.5454	90.2314	0.907573	8.13923	11.7265	0.333752	5.94208	7.40465	3.69271	4.00784	8.02643	12.6006	14.8059	8.23482	1.96547	7.16398	2.94251	6.10103	0.775564	7.64606	5.70373
PPT diet	48	Pre-intervention	48.849	33.4681	15.2628	92.6633	11.2027	10.5499	7.16282	11.8611	93.8499	709.621	179.726	301.303	11.7099	756.887	251.544	15.6109	1042.85	2180.94	436.58	1.65949	2419.61	1.05662	0.271767	3.19229	1.39594	51.4763	8.70752	4.73349	9.20835	1.19629	6.23871	7.52175	0.393597	2.95195	42.5162	0.860456	3.9638	2.39433	1.84013	5.08189	0.630114	9.25029	1.31814	3.88612	5.77156
PPT diet	52	Post-intervention	19.8536	60.0463	19.5445	79.7308	13.799	21.6821	14.4318	14.3591	8.14243	638.573	456.383	223.121	9.80303	447.868	288.334	12.6221	1052.49	2301.9	570.213	1.2661	2163.45	0.658807	0.0296463	3.42655	1.40339	154.523	0.675127	11.5956	8.48182	0.0567753	14.7718	0.0347816	11.3405	3.34619	1.74526	18.9113	7.9331	5.65734	1.3073	4.76341	2.97882	4.05641	0.174772	13.1397	3.94734
PPT diet	52	Pre-intervention	27.8763	52.4821	18.3456	83.386	15.9878	22.1261	7.81933	12.5761	144.842	454.4	461.65	279.103	10.1369	268.662	358.244	20.828	1035.05	2457.57	637.646	1.40968	2622.05	0.803789	0.00157013	2.33081	1.39948	196.077	0	12.6979	7.91896	0.173388	13.2895	0.541934	11.5007	4.36037	6.19816	11.3808	4.29134	9.82329	1.47732	2.14542	0.46184	6.20183	0.530032	13.2436	8.32444
PPT diet	53	Post-intervention	12.4276	59.4754	25.3197	86.144	5.0816	21.3864	12.7791	17.6595	105.276	956.573	569.982	210.177	16.6862	1432.7	400.625	31.2792	1561.28	2585.76	522.3	1.96022	3856.35	0.806264	0.103502	7.55155	2.31448	92.0342	19.4895	9.25924	16.0728	1.1287	12.9935	2.82756	7.43802	0.357131	1.67273	6.47946	15.4975	12.3175	3.51882	15.5727	6.78739	4.30342	0.40472	6.78718	0.70122
PPT diet	53	Pre-intervention	21.0804	53.0914	21.9988	70.7073	8.76511	20.1415	10.1871	13.8414	144.033	814.635	334.614	192.528	12.5619	500.154	322.65	20.818	1365.11	2824.97	689.932	1.52233	2826.2	0.745687	0.0253701	7.40351	1.8197	69.5328	47.2227	6.91995	13.6503	0	15.555	0.728676	4.83172	2.83532	2.68339	2.63971	12.881	10.0684	9.62566	17.2854	5.58905	4.31983	0	8.5754	2.25216
PPT diet	58	Post-intervention	24.2009	56.1481	17.2313	89.0368	11.6456	20.2733	11.9537	14.6219	123.394	683.186	389.57	235.31	9.82576	1429.92	253.097	14.0721	1004.49	2273.11	698.356	1.38139	2426.3	0.788526	0.152936	4.1884	1.31323	93.6219	15.6482	8.55235	9.06669	1.63682	15.2243	3.80492	6.09054	2.67474	7.36259	9.44017	3.1919	6.2008	1.7288	6.063	6.21799	13.6832	0.952544	9.6099	2.10253
PPT diet	58	Pre-intervention	41.5036	40.6676	15.3579	102.97	12.4605	13.232	8.16829	13.7454	247.675	695.119	376.136	390.916	11.1358	644.394	292.09	14.8006	1117.93	2841.97	581.903	1.72337	3099.1	1.09122	0.0800627	3.25079	1.45995	118.231	14.7644	8.83225	9.1473	0.414398	12.1919	4.95481	4.09473	3.41518	18.7406	2.97658	2.17045	2.4467	4.17915	3.80165	1.665	19.6569	4.08157	8.05306	4.46083
PPT diet	59	Post-intervention	25.4665	55.1199	17.7922	87.7659	9.97556	19.8295	14.244	14.0497	681.126	602.606	354.733	221.07	12.1059	1366.26	570.725	36.5429	1061.83	2340.2	480.139	2.19564	2740.46	0.856385	0.0729063	5.86828	1.43436	65.0237	3.66622	7.36264	9.18855	0	7.38618	0.971888	12.1241	2.31363	10.758	10.1142	6.20203	6.16345	5.22598	9.42466	3.60096	10.9114	1.07091	6.40015	6.32027
PPT diet	59	Pre-intervention	45.5738	38.8499	14.8715	90.8898	8.94938	12.7896	7.24281	10.3262	615.229	727.269	201.389	272.682	14.3982	386.109	461.016	29.2102	962.786	2050.73	161.157	2.14167	2289.26	0.962809	0.110612	5.18775	1.45215	41.9002	0.252	4.09489	9.24654	0	2.2345	2.01445	2.95949	1.12831	34.6961	0.943208	3.63474	2.70328	9.89156	12.0801	2.47649	18.6406	0.069112	3.42329	3.02166
PPT diet	61	Post-intervention	20.4487	56.2537	21.8006	79.2721	9.90678	22.7248	12.5322	13.5389	233.221	705.244	480.918	233.966	11.5351	592.541	324.478	18.4992	1230.79	2284.51	430.497	1.69923	2044.7	0.845473	0.0259116	4.79267	1.4813	83.8836	9.27345	11.1041	10.504	0.053107	12.9166	0.433699	9.30642	4.26305	6.7273	13.6409	12.1736	6.80058	0.779721	8.51048	7.72865	3.54552	0.70472	3.48549	4.33897
PPT diet	61	Pre-intervention	35.2854	42.3696	20.2145	120.585	12.1705	15.3036	10.6289	9.84603	195.473	898.112	491.588	410.417	14.3513	1307.39	499.514	26.9102	1743.05	4177.5	1101.18	2.31258	3794.41	1.34794	0.001763	4.96284	2.48559	101.284	63.1047	17.1933	14.0884	0	9.7073	0.171312	1.6721	11.7096	24.6469	12.4798	0.196508	7.25866	3.84181	10.1495	5.80548	3.50014	0.219349	7.06892	0.817787
PPT diet	63	Post-intervention	21.8314	49.9999	26.1348	75.4119	10.325	18.5532	11.0827	13.3124	543.776	532.611	449.673	238.766	11.3488	1754.87	542.459	36.677	1201.02	2682.03	650.991	1.82992	3400.24	0.729935	0.136061	5.61943	1.7365	89.2033	3.65669	8.65143	10.1573	0.494246	7.33515	0.926245	6.07903	2.13589	6.36086	6.54274	2.67971	14.1948	3.27495	12.066	10.6117	4.62559	1.46183	10.61	5.04338
PPT diet	63	Pre-intervention	45.0509	35.1559	19.9385	81.801	11.1917	10.2739	5.97827	10.6866	535.1	362.052	284.83	164.967	9.77503	867.834	517.319	36.064	1036.47	2893.37	272.983	1.6424	3390.84	0.702684	0.0409442	6.58753	1.63513	68.3136	25.187	4.71718	9.32202	0	8.55953	6.11814	2.89619	5.82619	13.3822	0	1.27127	6.22832	6.02171	13.102	14.291	3.72847	0.0176057	2.64227	12.6304
PPT diet	64	Post-intervention	21.4284	50.3289	20.6992	88.326	8.45739	17.974	10.0391	15.353	229.179	831.314	464.859	345.734	14.4759	3333.82	470.972	31.3459	1486.54	2667.1	1331.82	2.03361	3328.42	0.880029	0.109578	9.90602	1.84842	94.8735	14.5776	11.6969	13.918	9.47645	13.3105	0.169197	6.40623	2.05073	5.49047	7.68371	4.44514	4.86255	3.06308	15.4185	7.96574	4.37406	0.133612	6.33608	6.28672
PPT diet	64	Pre-intervention	33.4117	40.0726	18.9431	91.9893	7.34482	14.2371	9.3508	9.74496	143.95	529.282	433.116	355.577	12.5074	2133.45	373.357	25.7263	1214.66	2383.46	1903.02	1.61964	3171.4	0.786754	0.246191	7.81092	1.70515	98.2695	6.29732	10.6098	10.165	9.08314	7.71877	0.107483	3.99596	3.64303	17.7576	7.75277	3.9534	7.17338	4.26422	9.99719	9.16647	5.01015	0	3.42243	4.2056
PPT diet	66	Post-intervention	16.1272	64.7165	15.7553	83.5618	8.0735	23.5765	9.82684	21.5319	158.434	689.34	455.514	179.399	9.53883	1696.84	319.018	18.0759	1072.53	1934.68	718.684	1.36418	2180.84	0.615403	0.0729588	4.3405	1.22029	42.9551	29.2314	9.7459	9.68686	2.90734	20.3049	0.163171	7.23292	0.675461	7.10119	16.0666	8.51409	3.20262	5.25978	10.1265	3.56677	2.99163	1.11582	4.25338	2.6486
PPT diet	66	Pre-intervention	36.839	38.0988	14.241	102.767	8.49437	13.8673	5.553	13.5863	156.605	670.771	342.687	290.671	11.7143	1984.73	340.12	19.4505	1198.27	2350.9	510.17	1.65438	2541.81	1.14433	0.0973493	4.01506	1.48589	48.1154	12.1639	7.30419	9.83323	11.5597	11.9885	0.327416	2.33388	1.6519	21.811	3.71906	8.13996	1.36028	1.77822	6.84626	2.12318	11.1294	1.69297	1.41862	4.26945
PPT diet	67	Post-intervention	13.8324	52.2284	32.1261	82.6121	7.30999	19.2079	15.4245	10.9525	40.542	545.314	619.316	251.735	16.8569	1216.37	407.651	31.8027	1518.95	3060.08	460.319	1.38401	4490.23	0.7597	0.0282341	5.38675	2.35637	174.281	1.89469	9.55405	15.3484	0.2273	3.48604	0.0866669	9.79311	0.609105	1.91991	2.79644	12.9854	29.0916	2.14393	7.40286	8.57865	2.76738	0.570754	14.0886	2.01899
PPT diet	67	Pre-intervention	33.8184	40.4665	23.8445	103.178	15.4951	16.3514	8.08365	10.7824	15.7365	511.924	539.449	543.446	21.5249	4334.2	392.273	29.1643	1497.43	3050.72	1365.88	1.96335	4645.49	1.17399	0.0158154	9.99406	2.52313	83.2107	10.5818	8.60908	19.3422	0	6.59765	0.025355	4.14157	1.14353	26.2477	0	2.78626	18.9685	0.14824	16.6117	0.840792	1.42462	0.801296	3.28106	7.98785
PPT diet	70	Post-intervention	14.1408	60.6967	23.6254	82.063	8.71222	22.1189	12.2976	18.8824	38.4551	588.207	439.049	164.14	8.38959	1316.97	227.231	14.1555	959.285	1680.62	588.308	1.02994	1946.2	0.56626	0.269534	4.67896	1.22491	94.7077	17.8784	7.0194	9.03878	0.178791	15.753	0.554846	8.26468	3.28543	3.2987	11.5262	11.3026	7.10585	0.461168	13.1542	8.8063	1.10781	0.398925	7.068	2.15193
PPT diet	70	Pre-intervention	27.2763	49.8152	20.6807	94.1455	12.8167	15.5631	11.6782	14.3225	125.171	619.104	287.012	222.138	7.73622	809.193	230.499	14.2099	969.175	2081.55	540.485	0.961777	2146.77	0.621176	0.000152286	3.18333	1.25096	76.7415	0.571083	7.47103	7.27255	0	21.2355	0.29584	1.64252	7.23135	8.57694	2.7158	2.86237	12.342	0	13.2901	7.83495	4.43674	1.43397	10.2962	4.2338
PPT diet	74	Post-intervention	30.7079	50.6716	17.2513	97.8205	8.1724	16.2385	7.8237	17.5713	64.2101	898.087	506.542	362.268	13.2348	4636.43	361.68	20.1809	1365.7	2895.78	1012.91	1.87838	3434.31	0.97061	0.184052	6.51997	1.62042	82.2272	7.56294	10.2097	12.8708	0.683406	16.2812	3.90735	2.9061	2.70271	10.8063	5.63448	4.96741	6.62265	4.61801	7.15306	3.76315	17.8419	1.44872	4.06212	2.32944
PPT diet	74	Pre-intervention	22.7327	57.6913	18.8841	97.2928	10.9225	21.6188	8.94621	18.2294	132.684	872.251	534.397	383.727	11.6112	9506.51	342.192	16.8516	1416.17	3655.07	2952.21	1.72063	4231.28	0.921582	0.00044772	5.6821	1.77553	96.4255	1.00809	12.6591	12.0819	0.71623	14.1534	0.439799	2.46891	0.524212	4.72856	7.6808	10.7099	9.98078	2.34411	6.54435	8.47798	12.8598	2.19467	4.77899	1.28059
PPT diet	77	Post-intervention	26.4816	55.5012	16.3908	90.9321	9.12358	20.6062	12.6587	15.6336	10.5821	620.393	527.428	250.695	10.0935	1189.58	259.446	11.2791	1093.71	2103.91	557.493	1.19455	2429.95	0.670674	0.545193	3.40635	1.42649	114.4	2.8722	8.84781	8.40974	0.78659	14.0962	0.0529321	9.52259	3.52568	7.57276	9.47865	5.22862	7.2388	0.611109	5.75322	1.38142	19.8294	1.36948	9.39326	2.35812
PPT diet	77	Pre-intervention	44.9592	41.0551	13.6166	100.187	8.20772	12.6163	7.21044	12.6562	18.72	640.45	371.559	322.61	13.878	2075.43	275.245	15.4149	1162.49	2211.39	530.565	1.46044	3547.82	1.14071	0.795907	3.57267	1.65331	72.6714	11.3908	6.96423	10.5687	0	12.4039	0.278324	5.66449	5.0182	26.76	3.41341	2.26291	4.64066	2.75727	2.28855	0	22.3455	1.76066	5.6856	1.9728
PPT diet	78	Post-intervention	21.123	62.9268	14.614	78.1226	11.8215	26.339	12.172	16.8931	83.9697	754.1	353.843	246.831	10.1374	3223.02	327.328	12.0579	850.083	1769.64	543.473	1.27877	2421.4	0.54169	0.0912291	2.02165	0.918584	86.275	4.90548	9.98131	6.16819	0.221178	13.7807	0.746021	10.329	1.03046	8.14377	8.93039	19.8682	0	4.80476	0	0.0262207	7.41947	2.06018	13.5408	4.41682
PPT diet	78	Pre-intervention	34.5619	50.0339	14.0201	72.6906	13.0148	15.4159	10.8063	14.0473	149.6	621.943	234.303	177.056	9.31103	2768.03	416.675	19.0503	735.331	1763.72	340.355	1.38789	2439.39	0.581562	0.008528	1.56928	0.833539	83.7164	9.61743	7.07602	5.56425	0	13.2387	1.30765	6.89139	2.14362	21.3025	7.06179	10.0465	0	10.0399	0	0	6.48451	0.590927	7.61914	8.09772
PPT diet	80	Post-intervention	20.6022	55.6493	19.5664	83.9494	6.49742	20.1146	9.25991	19.4167	113.33	861.865	521.219	205.152	9.32686	1495.4	255.818	15.1646	1233.13	2120.26	619.259	1.47683	2939.7	0.764762	0.163128	5.15923	1.33549	68.6342	35.2449	7.93529	9.35989	4.60943	20.5567	4.01379	8.35501	0.736814	9.07462	5.96062	3.9066	4.73475	0.374541	8.39103	6.59368	7.87807	3.5326	5.15437	2.53751
PPT diet	80	Pre-intervention	19.4703	55.3133	23.6264	79.287	7.09452	21.497	9.27354	18.7261	49.5218	734.022	519.745	178.022	10.9985	1211.21	240.093	16.8997	1304.02	2099.83	553.484	1.4614	2920.46	0.700103	0.560094	7.77239	1.56762	73.3032	96.0785	8.95243	9.49631	1.43574	19.8132	3.1514	8.83719	0.906582	5.34409	10.7532	2.54562	10.3545	1.90904	10.43	6.71936	7.78841	1.38259	5.08594	0
PPT diet	81	Post-intervention	17.0854	59.0137	22.0143	78.9851	6.59257	20.9753	15.4349	17.4605	201.602	977.356	734.264	316.736	15.9422	2806.52	370.161	20.4979	1485.21	2670.8	1502.7	1.98988	2987.34	0.740298	0.247927	6.78194	1.87018	97.0525	31.8894	7.56698	12.6059	1.06545	11.9288	0.585134	12.1062	0.476864	3.68174	11.2106	11.4074	10.2759	0.30148	6.47376	3.55489	10.8584	0.542184	7.48858	0.334261
PPT diet	81	Pre-intervention	39.7097	41.2988	18.2133	83.3093	13.253	12.4416	11.071	12.7994	168.678	970.761	489.321	510.479	17.2346	4322.74	433.922	20.7848	1511.69	3164.76	2401.14	2.23002	3484.18	1.03697	0.315504	8.31436	1.83156	104.783	45.429	7.80604	10.4463	0.683532	10.6793	0.451857	3.61048	8.56811	14.6707	3.01684	6.80389	6.19052	0.420967	5.59908	4.27436	13.1573	0.083535	8.10091	5.02856
PPT diet	82	Post-intervention	22.5734	54.6034	20.7342	86.0265	13.9099	18.2757	15.3616	14.716	227.981	708.384	459.228	259.322	10.7156	1001.03	334.632	15.5945	1162.14	2440.51	692.694	1.26105	2137.54	0.834033	0.012039	3.60518	1.68548	259.246	7.8249	9.77264	8.50078	0.441832	13.8352	0.923275	12.9106	5.5442	3.56383	18.953	4.26868	6.22026	1.72281	0.379993	6.70046	4.02416	1.06292	8.01918	3.74027
PPT diet	82	Pre-intervention	39.4902	38.6042	18.9033	78.5143	14.2714	12.6737	6.4934	14.8101	211.601	666.678	300.196	359.879	8.38184	958.626	235.719	14.273	963.769	2183.48	701.584	1.23313	1957.94	0.808657	0.0114477	2.47465	1.24123	122.175	14.0985	5.57627	6.71633	1.81845	16.1031	0.923509	6.4536	7.72332	10.9236	4.12884	4.0742	2.98799	0.957258	1.12784	4.88722	12.5106	3.27993	5.39589	12.7889
PPT diet	85	Post-intervention	16.898	58.8952	21.1793	84.5615	10.8522	24.9832	13.3041	12.6685	209.292	527.546	249.166	310.281	17.6328	703.59	490.914	22.8097	1462.92	3028.27	357.228	1.40732	2937.62	1.17206	0.00381454	5.3324	2.16693	107.641	27.7263	12.7329	14.8167	1.86006	3.49108	0.260107	0.733727	0.582129	3.81735	31.4992	6.5591	9.05031	7.26212	12.591	5.51328	3.19308	1.02101	8.95134	2.08828
PPT diet	85	Pre-intervention	35.4539	40.3767	18.8572	85.6831	15.3565	13.9461	8.52968	9.26308	203.382	656.504	234.287	368.228	14.6042	2687.77	412.92	22.9523	1502.65	3067.66	631.769	1.67324	4127.09	1.19543	0.00700303	4.57583	2.10392	116.041	134.364	8.24697	10.8749	3.86291	5.25914	2.22012	0.532955	0.241922	14.7863	6.86955	3.87346	10.1443	8.62387	3.44851	10.3916	4.35277	1.151	9.36398	12.954
PPT diet	86	Post-intervention	29.2608	50.3227	18.7601	79.3305	8.87218	18.0556	10.5652	14.6309	336.737	732.296	533.772	243.85	9.53526	1174.64	263.127	16.0463	1150.93	2579	679.976	1.98811	2421.8	0.775987	0.418477	3.70791	1.50683	112.276	59.2387	8.45055	8.21974	0.0951283	17.6614	1.46215	9.25314	4.67919	6.77888	4.43419	7.86881	14.3203	0.592128	1.38658	3.74482	12.6311	0.354932	8.61608	2.46081
PPT diet	86	Pre-intervention	41.6582	39.7341	16.8547	78.9711	13.2785	12.5047	11.1854	10.9252	24.0818	604.144	419.863	432.37	14.8004	2600.29	262.997	23.0136	1065.61	2938.41	1366	2.09518	2789.53	1.17057	0.00511882	5.77028	2.44728	139.914	93.2727	12.1751	11.7407	0	8.916	0.844491	5.40888	14.3203	13.1295	3.15632	3.27046	12.2239	0.526078	2.59557	1.56712	10.8175	1.61726	5.34801	5.54255
PPT diet	90	Post-intervention	21.3182	58.7347	19.1626	78.1375	9.82012	19.9048	15.555	12.7337	96.0692	1041.05	286.549	253.325	13.9641	1120.6	521.417	23.9623	1342.19	2458.1	337.826	1.7407	2237.57	0.781374	0.0880193	4.04235	1.49867	74.5457	1.90495	11.9816	12.652	0.547734	15.9515	0.351653	1.42471	2.57393	9.48389	19.975	13.7349	6.14092	2.47431	10.6949	1.30872	7.51048	1.19531	4.19211	1.17497
PPT diet	90	Pre-intervention	41.3679	40.7697	15.6426	90.8644	11.627	15.2858	6.70085	11.359	36.0158	1200.54	362.375	398.19	16.618	2052.81	407.169	22.6609	1608.43	3854.65	689.591	2.35287	2727.57	1.43127	0.0309478	5.8413	2.45784	127.312	33.445	14.1744	16.7959	1.03446	13.0437	0.597333	1.37219	4.88541	19.7689	4.26606	7.069	5.39764	0.501149	12.8915	0	16.3738	0.741669	4.24607	2.50503
PPT diet	91	Post-intervention	18.9724	55.5466	22.8972	79.3357	7.43732	18.5172	11.8409	15.4598	17.4405	369.195	624.203	199.74	10.9768	626.118	274.815	21.1952	1199.72	2715.29	616.941	1.38353	4195.51	0.948091	0.0275525	7.05054	1.9133	90.6456	4.27931	9.85553	12.8996	2.01854	2.19926	0.0130892	6.2442	4.02042	8.50801	6.05308	2.87071	13.7893	3.279	18.7617	8.54109	11.1112	0.409097	8.66189	0.570941
PPT diet	91	Pre-intervention	39.7628	36.4067	21.6577	94.4521	6.53653	10.1211	7.19465	10.6572	148.738	380.321	490.773	327.601	15.1465	2232.23	492.526	36.8745	1447.87	3663.28	661.188	2.01594	5091.86	1.16217	0.0220146	5.8691	2.09735	150.652	0	5.73166	15.523	1.95799	3.29373	6.15953	2.54588	7.86002	20.8786	0.642912	0	17.3281	4.27198	12.3984	3.28667	12.4441	0.0588639	3.37817	0
PPT diet	92	Post-intervention	24.9511	50.4842	21.6592	83.7123	10.1123	21.1379	13.2512	12.3781	160.219	1144.36	446.529	375.638	17.0662	3127.51	568.371	32.4869	1517.89	3518.04	1269.89	2.33814	4427.97	0.906678	0.0562188	6.50241	2.15015	205.261	1.39525	10.4508	10.548	2.05199	14.4862	3.77046	5.56356	1.77696	8.39603	4.1248	18.9086	7.28688	1.63916	2.56088	4.22158	2.55639	1.22177	18.867	1.76843
PPT diet	92	Pre-intervention	32.5064	47.3842	17.9483	94.2884	12.1373	18.7233	10.5101	12.3176	263.76	1041.62	402.949	362.28	14.1848	1343.99	697.886	41.8632	1419.7	3944.77	597.09	2.54857	4935.86	0.934169	0.104765	3.82281	2.0393	195.939	0.80652	13.7982	10.1325	1.3692	13.0518	4.29866	8.45856	0.828246	17.4039	4.97549	5.18225	5.41705	1.21254	3.48474	1.10432	8.46416	1.16729	19.5228	1.83134
PPT diet	93	Post-intervention	23.1181	56.1434	19.0436	80.5832	8.27985	21.1549	11.5893	14.951	132.106	674.067	477.542	247.378	10.6906	1130.53	291.061	13.3026	1119.63	2057.9	551.902	1.33833	2344.2	0.773889	0.136069	4.55724	1.21913	112.738	1.64471	7.85834	10.3443	1.2938	14.1383	1.69802	6.55236	3.66091	5.14886	17.8474	4.05235	9.52675	1.76813	5.77863	4.14173	13.3262	0.369403	6.12588	1.71758
PPT diet	93	Pre-intervention	40.8022	39.9964	15.7182	99.7218	10.2901	14.1745	8.4003	11.6437	312.104	635.676	365.722	312.203	12.6284	702.814	313.952	18.5066	1154.26	2987.44	649.491	1.89094	3316.59	1.06568	0.0755576	3.78797	1.63519	170.895	0.658342	9.05501	10.2469	2.16672	6.02916	3.25955	2.63672	5.48708	25.9747	1.84217	0.39932	8.63072	1.02911	4.52233	0.958448	25.1303	0.983413	6.72884	4.14654
PPT diet	94	Post-intervention	29.8938	50.3266	18.1835	81.9201	11.9103	19.9496	11.5759	13.333	7.41155	642.759	402.123	246.536	9.3989	1313.22	261.584	13.6922	1031.52	2180.78	697.45	1.25513	2591.07	0.800216	0.0390554	2.70086	1.43761	135.255	8.44758	8.34881	8.86971	0	12.3849	0.0346546	5.25599	7.67455	10.4729	7.13249	6.91588	13.3309	0.575593	6.49907	0.804541	8.65157	0.793733	9.311	2.21848
PPT diet	94	Pre-intervention	43.1813	39.5489	16.1027	109.642	12.7239	14.784	7.3026	12.2295	14.101	747.231	406.551	366.951	17.0434	2703.43	331.937	17.1765	1256.07	3133.85	1126.19	1.5869	3590.23	1.01265	0.180559	4.16156	1.84941	141.929	1.26133	7.84088	10.7276	0	10.8909	0.325478	1.61748	8.7752	24.4753	1.03275	5.7119	2.57111	3.94781	10.8744	5.02861	10.9098	0.253201	9.75246	3.35329
PPT diet	98	Post-intervention	25.7229	49.9779	22.3281	92.5877	11.2744	17.7402	11.1408	15.1335	211.285	970.657	542.451	251.293	14.9643	1079.28	367.703	22.4672	1470.46	2472.57	631.519	1.60323	2598.79	0.866127	0.066566	4.32655	1.78626	80.8216	52.2263	6.83816	10.6705	0	20.4227	1.43968	7.75726	1.5465	3.92311	5.03214	11.2136	14.5755	0.572207	2.88139	3.69497	9.25024	1.4864	5.65696	8.43194
PPT diet	98	Pre-intervention	35.5631	39.7056	21.9135	92.9796	15.4646	13.5608	9.96446	11.7022	309.762	997.129	502.579	331.926	15.9486	885.334	391.532	22.7269	1361.01	3195.63	693.071	2.16093	2587.22	1.10547	0.2597	3.55683	2.11472	194.63	56.4672	8.18083	9.62548	0	14.3825	1.21114	5.55378	4.6009	10.3904	0.402218	8.83402	14.3293	0.520473	5.10805	2.66054	9.75615	0.718925	8.5216	11.109
PPT diet	99	Post-intervention	17.7436	61.2195	20.3525	90.3212	12.2347	23.4401	13.932	13.9195	173.797	835.748	401.756	266.275	10.698	2259.5	370.065	18.4164	1112.26	2455.28	639.476	1.39837	2688.21	0.733274	0.0168041	3.53137	1.35637	136.566	8.24725	11.475	9.83421	0	19.0777	0.872289	7.09262	2.51444	2.97074	24.5964	3.55447	6.9774	4.30627	5.95928	2.35588	1.46758	2.20676	10.3969	1.77432
PPT diet	99	Pre-intervention	48.0105	31.8649	18.5218	84.4145	15.96	10.1141	6.05236	10.1924	281.845	569.793	253.245	232.148	8.55179	4645.31	377.731	23.7744	985.831	3098.03	489.604	1.43015	2515.12	0.765774	0.0319032	2.45026	1.46943	251.392	1.3986	6.08494	6.72765	0	10.9686	1.17384	4.20664	16.5219	22.4141	4.35847	0.286853	9.03239	2.09126	0.303938	3.49747	4.95281	1.81798	6.68836	3.85352
PPT diet	100	Post-intervention	18.4113	50.2057	29.796	79.0041	9.21224	17.5664	11.953	14.39	149.023	667.603	548.335	242.571	11.5897	3024.35	451.45	34.6337	1350.44	2514.39	540.234	1.8959	2600.88	0.704996	0.240771	5.22925	1.7899	73.8149	13.0118	8.12354	13.8408	0.193139	13.6241	1.04302	7.67138	2.23772	4.95909	11.952	3.48527	15.5873	0.766879	14.6654	5.30833	6.06808	0.78136	7.18181	3.75457
PPT diet	100	Pre-intervention	43.2121	37.9226	17.0869	123.58	9.20086	13.9102	9.9176	9.91022	266.311	669.901	375.07	440.435	14.5246	1268.28	552.822	39.3421	1383.62	3224.67	577.487	2.22449	3110.77	1.52085	0.349175	3.26957	2.00887	112.807	38.8311	10.0579	10.9383	0	6.16666	1.41905	2.44194	3.37638	31.2112	5.55539	2.53376	11.3884	1.81129	4.45623	1.65865	21.8292	0.677881	3.57481	0.270563
PPT diet	101	Post-intervention	20.7003	54.7432	23.0945	86.1797	8.3692	18.5886	12.5652	16.2778	150.482	1261.93	529.771	292.609	17.364	1542.52	460.851	27.9118	1750.74	2765.84	560.331	1.89017	3423.16	0.907178	0.0679782	5.5901	1.99436	66.7269	11.8838	7.90996	16.0268	0.763649	17.0919	3.09198	5.89272	1.39614	6.62762	7.13394	16.4567	9.2784	3.54519	7.43759	3.74075	3.33945	0.259255	3.696	5.88117
PPT diet	101	Pre-intervention	32.3515	45.0588	20.6311	105.233	9.34323	14.3545	11.3366	12.4027	73.62	1145.11	529.318	404.65	18.387	3029.85	510.565	34.847	1974.02	3462.51	927.184	2.01234	3774.11	1.23162	0.0663828	6.82322	2.45671	96.4167	35.0264	9.30251	15.2981	1.53465	14.6592	2.15925	4.6707	5.14732	21.6545	6.54064	7.68348	7.46997	1.97866	4.45785	6.43838	1.07846	1.44163	3.93612	4.00472
PPT diet	102	Post-intervention	19.3034	58.3455	20.9143	84.9282	10.0785	19.4055	14.8703	15.7785	49.0455	849.034	535.725	241.035	13.8243	1208.18	353.614	20.9236	1373.1	2397.67	631.519	1.28185	2963.04	0.937184	0.0991767	5.04146	1.82721	223.623	3.29918	8.97579	9.98456	0.0331488	12.0078	1.07124	9.20806	0.348452	3.70998	5.31134	17.9418	7.15076	0.994269	2.10971	11.5729	8.58981	2.55309	9.04338	4.7628
PPT diet	102	Pre-intervention	33.9591	45.7384	17.951	94.3109	12.0293	15.6376	10.1807	11.7178	79.81	780.382	408.68	444.984	17.9261	758.713	291.533	24.1104	1247.8	2384.03	568.507	1.91919	4135.08	1.47193	0.0480879	5.67843	2.40686	238.695	17.1231	9.76079	9.13907	0	4.30878	2.74256	7.05086	0	24.4575	0	10.7041	4.73481	0	1.89502	6.96001	7.06745	6.16891	7.58434	4.59051
PPT diet	107	Post-intervention	28.8874	49.354	20.5976	77.66	10.0283	17.9053	9.91082	15.2762	139.513	779.58	376.829	173.782	8.40429	1171.27	252.496	12.6358	1073.13	1934.11	814.07	1.64683	1706.04	0.644348	0.451279	4.63232	1.18124	45.4619	14.9308	7.07781	8.04724	0.571359	10.7778	11.4906	6.84102	3.32224	9.30871	7.73501	6.62368	7.46432	0.45161	8.07187	5.72008	7.72337	0.165453	3.81215	6.28007
PPT diet	107	Pre-intervention	40.6792	41.535	16.2311	97.5848	8.51099	11.318	6.22185	15.0167	186.246	615.968	319.247	198.57	7.68657	1839.17	284.511	16.4606	956.245	2018.98	364.367	1.64918	2754.16	0.759328	0.348163	3.47181	1.0213	49.0118	30.5769	5.69243	7.40099	0.546841	5.82962	7.93815	3.15093	3.33746	28.733	3.00174	0.427523	4.44082	0	6.14433	1.77131	23.5646	2.39864	2.5456	0.798044
PPT diet	108	Post-intervention	20.2454	54.2692	23.827	78.7584	9.55991	21.0076	14.7369	13.116	63.0767	445.891	563.597	348.284	15.1354	2151.67	403.025	32.7273	1326.18	2106.41	1174.92	1.89758	2218.31	0.926	0.0406693	7.45262	2.61753	55.1883	3.45556	11.0009	11.8409	0.8303	8.18874	0.375719	11.8144	0	10.0736	15.5361	5.42494	19.0026	2.9692	6.60071	1.2866	1.67638	0.138459	3.1594	10.5816
PPT diet	108	Pre-intervention	43.4269	36.0027	18.1938	94.3438	11.0969	14.1899	9.03831	8.19279	154.657	394.312	318.713	486.659	16.0785	2031.88	487.639	41.3407	1265.27	3057.83	1054.01	2.05277	3292.62	1.23744	0.158742	4.89244	3.16632	113.244	0	7.12808	11.5783	1.36818	1.16955	1.39262	3.49764	0.94972	34.177	9.42415	0.129495	13.0412	13.6035	5.57665	0.0671967	4.44895	2.84774	4.65564	2.12852
PPT diet	110	Post-intervention	12.8148	63.1613	19.0398	93.7113	10.1139	26.9167	12.7043	15.9571	179.669	975.923	514.263	367.785	17.6578	2201.39	700.556	39.3555	1631.07	3548.36	914.158	2.19295	4190.84	1.13386	0.359239	5.70611	2.31603	160.315	10.2777	18.0728	14.4988	4.9958	10.6478	0.385275	5.05423	1.08601	3.00173	17.8304	20.0375	4.84564	1.43264	4.97353	9.40937	4.09627	1.41977	7.70008	1.15224
PPT diet	110	Pre-intervention	38.2887	41.6926	15.4801	117.579	13.5876	17.5922	8.20849	9.01682	251.497	1121.03	389.405	544.283	26.0027	3726.98	613.404	29.2155	1981.56	4400.5	706.769	2.31157	5518.03	1.79405	1.2536	4.85803	2.58631	141.231	81.982	17.9753	15.952	3.7812	8.08696	0.888102	3.33051	1.9065	27.9401	6.23364	11.8323	1.06113	3.45533	2.16416	2.96304	4.47781	2.77574	5.44103	10.4913
PPT diet	112	Post-intervention	23.5484	50.7442	24.576	82.9579	8.76463	18.366	12.5252	12.6544	47.2172	483.758	454.565	200.985	11.7663	739.068	280.223	20.3043	1184.4	2042.71	462.853	1.34693	2362.49	0.720007	0.306608	6.02043	1.69599	75.0601	6.67871	10.1563	13.6006	0.285145	6.62462	0.283272	6.92963	1.04494	12.5709	12.5777	2.98794	13.723	0.987263	14.3136	4.67121	10.2361	0.228534	6.93922	2.76859
PPT diet	112	Pre-intervention	49.8026	31.9295	14.8295	105.853	10.136	9.60384	7.34356	10.1392	75.3969	645.187	234.979	344.105	12.8944	3786.94	342.56	17.6202	1186.99	2314.93	591.903	1.3347	4373.79	1.06607	1.08088	2.5119	1.42305	176.977	11.7734	5.54628	10.1998	2.94043	8.22064	0.494464	2.09823	4.5598	28.9505	2.94352	3.20731	4.31633	1.40821	4.21059	2.71435	14.6846	1.50513	6.76304	4.98051
PPT diet	113	Post-intervention	18.8703	51.5118	25.7087	86.9557	7.74066	20.196	10.9783	13.67	177.499	800.683	722.57	331.399	14.5976	1551.54	380.936	30.2528	1627.96	3228.01	938.48	2.07846	3568.68	1.02179	0.118875	7.9091	2.47075	165.416	21.8833	11.5261	15.5813	3.04369	8.81711	1.73984	7.95303	2.14055	6.94522	9.28877	7.43654	18.5908	2.21819	10.9125	5.56564	3.81229	1.3612	7.31829	0.870311
PPT diet	113	Pre-intervention	32.9619	42.0124	21.971	96.3883	10.0206	14.3793	9.61959	11.6685	245.466	769.514	635.472	461.361	15.8939	1304.4	373.127	28.7986	1492.08	3432.26	786.534	1.94202	4088.7	1.15332	0.310121	7.45154	2.54172	204.442	8.48915	9.42859	14.7397	2.07721	5.30474	1.02893	4.22266	3.58724	26.5579	5.80793	1.9744	13.7842	0.754833	9.26079	3.64091	6.41795	1.24319	6.7107	1.47579
PPT diet	114	Post-intervention	19.12	55.688	23.0667	80.785	10.7336	21.3379	13.8593	14.0872	228.238	740.888	399.39	272.323	11.3018	1517.57	455.892	30.2008	1217.33	2367.89	1070.85	1.97764	2766.5	0.759074	2.1931	4.59887	1.78992	93.3467	31.9407	8.12005	9.96647	0.184991	14.1742	0.763465	5.87325	1.84399	4.7154	9.59588	15.3616	15.0205	1.78567	4.38264	8.47617	4.01613	1.76554	4.77643	6.08293
PPT diet	114	Pre-intervention	28.5036	45.2788	24.2103	77.3304	12.7513	19.3767	10.6626	11.7647	275.1	820.123	334.474	241.921	9.35542	695.654	417.272	27.9301	1212.75	2401.84	619.944	1.91326	2914.03	0.679324	1.48692	3.8938	1.61676	75.7087	0	7.72726	8.56154	0	17.8833	0.453549	4.76963	4.37437	3.47353	1.37456	14.2683	19.8282	1.89299	1.0583	6.13503	7.13594	0	6.22206	10.917
PPT diet	117	Post-intervention	24.094	48.1327	21.6181	91.6582	9.83635	16.9694	10.353	13.6908	223.972	845.278	605.516	267.912	14.9246	1062.07	609.582	36.8763	1480.58	2972.61	859.961	2.22472	3176.02	0.85864	0.253212	5.22881	2.02419	155.375	43.4116	9.62474	13.3276	6.53954	14.2608	0.913998	9.31955	2.4186	10.3999	6.40452	9.55877	10.8392	2.39902	7.52224	3.52929	5.10514	0.485436	4.72421	1.9591
PPT diet	117	Pre-intervention	42.7162	33.8156	19.2918	95.1248	11.8487	13.2003	8.51851	8.68094	228.901	822.528	337.706	420.421	12.0563	674.278	485.175	32.1723	1464.38	3803.73	1753.32	2.21511	3735.9	1.19502	0.470529	3.78848	2.5661	365.75	20.6323	11.3285	9.85809	4.37935	8.79583	1.80803	3.63963	3.11371	17.5622	3.65979	4.36441	9.31294	2.15069	2.04149	3.9225	15.8134	1.61568	8.15782	6.31879
PPT diet	119	Post-intervention	32.2677	47.4756	18.9045	87.0097	10.4516	18.0106	11.6788	11.1636	40.6684	766.148	408.037	274.995	15.3311	849.455	363.444	20.8325	1361.97	2402.48	577.078	1.31553	2804.5	1.0382	0.084018	3.43009	1.8447	99.5885	30.2709	7.54214	9.73904	0.0493977	9.7008	0.228861	6.56311	2.04142	14.6362	8.06538	11.8301	8.32138	0.910798	0.650949	3.79134	16.8707	2.18434	5.53476	6.17406
PPT diet	119	Pre-intervention	44.3651	38.3614	16.7086	92.5157	11.6283	12.8606	9.26412	9.89175	73.7477	744.478	332.471	283.444	14.847	2693.63	385.489	16.1897	1469.85	2901.54	487.691	1.36096	3118.71	1.25704	0.12575	3.24492	1.60851	105.21	32.256	6.37498	8.98396	0	9.71301	0.973109	4.23604	7.2262	15.9895	1.79488	4.72872	7.68916	0.642546	0	3.2752	21.1995	4.04704	6.10138	10.26
PPT diet	121	Post-intervention	12.1439	60.776	25.0063	81.1924	12.5493	18.1739	21.6136	13.2767	183.899	552.552	252.367	205.462	8.665	889.286	341.432	21.7397	1054.73	1990.16	774.29	1.14071	2059.48	0.785893	0.00450818	2.86354	1.34313	73.9278	0.534969	5.61852	7.80132	0.0731856	9.17415	1.79134	4.94961	1.3917	1.77189	25.2702	5.35823	18.9077	0.314558	3.0327	7.41569	2.26448	1.00803	9.10265	0.650382
PPT diet	121	Pre-intervention	42.9639	34.4284	22.9953	89.9063	11.6929	9.96	10.2923	9.59718	112.23	639.279	279.972	772.056	32.1287	3921.3	282.973	41.8409	1010.34	1978.11	1323.94	3.45928	2179.6	2.40372	0.492743	13.3358	4.11655	104.921	11.203	13.4393	26.6387	0	16.71	0.30682	0	4.27795	20.3539	3.88002	0	11.9904	0	7.72995	6.64874	12.3842	1.07329	1.35414	0.813368
PPT diet	122	Post-intervention	18.4842	60.4037	19.5595	84.3955	6.47899	19.1076	13.9339	15.8608	84.0694	696.634	514.253	199.428	11.309	1066.6	323.203	18.9032	1233.82	2147.27	391.844	1.2557	3120.05	0.795537	0.235696	4.9672	1.62509	68.397	22.1638	10.8012	12.1054	0.508239	13.2537	0.710191	7.31976	1.18979	11.2417	19.4911	1.68958	5.78707	3.14829	9.52054	5.63855	10.1669	0.577069	5.487	0.615798
PPT diet	122	Pre-intervention	35.6223	46.5662	16.6578	118.602	5.54625	12.4051	7.16116	15.5156	148.707	921.823	753.73	283.17	13.2684	1096.86	331.002	16.8402	1445.06	2843.83	490.984	1.60121	4899.72	0.845955	0.292802	5.77288	1.76627	82.5557	21.16	12.872	12.2065	0.464752	9.69811	2.69636	8.68293	4.82882	17.1566	1.78973	1.94976	3.67689	1.02736	5.43017	5.10783	16.2455	0.988811	8.79323	3.40704
PPT diet	123	Post-intervention	31.487	52.5936	15.2096	75.308	10.3906	19.0552	11.2124	15.9363	87.8901	926.667	385.742	254.772	9.33796	1261.32	288.052	7.98798	1184.31	2107.58	570.711	1.71125	2644.36	0.767358	0.187018	2.68913	1.08085	78.9087	6.01362	10.877	7.77293	0.092999	13.821	6.78173	6.52707	3.15022	18.0128	15.1209	5.08729	0	3.63412	0	0	10.9132	2.31716	10.2757	1.35968
PPT diet	123	Pre-intervention	51.0776	34.9181	13.6157	100.212	9.71176	9.04985	6.31122	11.364	141.84	892.025	299.059	262.766	10.8882	2185.62	261.573	19.6504	1111.09	2210.59	912.473	2.27815	3342.45	1.05962	0.366618	4.90626	2.1015	117.277	60.4813	6.31935	7.543	0	19.3335	3.37326	3.53636	5.90033	21.7215	1.40976	0.757434	0	4.76408	0	0	20.9539	0	7.08715	4.677
PPT diet	125	Post-intervention	22.2235	59.2659	17.703	84.841	9.71716	22.8097	13.2806	16.0941	82.6744	654.658	310.376	183.388	9.41555	1925.35	298.722	13.5317	1000.58	1902.86	444.957	0.985484	2094.26	0.606321	0.0537131	2.8493	1.2772	75.8596	19.1297	5.69426	7.65105	0.289848	21.4867	0.395527	4.3625	5.14617	6.77137	23.1273	6.92453	5.65194	0.393784	3.80854	5.41482	3.66154	0.446883	6.00246	5.10872
PPT diet	125	Pre-intervention	45.7689	34.1923	18.7456	75.128	14.741	12.3147	8.75423	9.18481	132.689	642.236	148.208	203.817	10.159	2185.95	294.849	14.7805	1045.23	2265.16	492.682	1.20996	2337.32	0.69647	0.117042	3.27064	1.3843	77.5825	78.1101	4.76945	7.32361	0	14.4794	0.57818	3.77879	8.95141	9.38776	2.53468	6.91572	6.76237	2.4566	2.49572	3.28713	12.629	0.875764	3.96076	17.5257
PPT diet	126	Post-intervention	17.2262	59.7552	22.1949	72.6038	7.02521	21.515	11.6909	17.3741	7.06045	629	397.13	245.681	9.48346	5344.2	217.908	14.5804	1011.89	1752.99	631.119	1.23022	2324	0.553282	0.191919	4.98981	1.05891	51.9911	0.943029	9.19558	9.16115	0.029902	14.3972	0.220026	7.14319	1.77569	3.74226	14.7227	10.1831	13.8361	1.1413	7.4485	4.10468	6.92722	1.01733	5.67876	1.14066
PPT diet	126	Pre-intervention	37.8536	40.3416	18.19	100.709	5.77037	12.8584	6.04332	15.0058	185.722	918.458	399.708	298.651	9.39544	3209.06	452.333	28.1888	1354.26	2593.15	520.661	2.19461	3287.55	0.929802	0.119	4.40769	1.24293	85.8765	106.769	5.42116	9.21009	3.95408	17.9495	1.996	6.51394	4.27876	24.036	1.77468	4.59135	5.34923	3.67167	3.34847	2.95181	11.2073	0.333681	3.89377	1.1134
PPT diet	128	Post-intervention	19.4178	58.1419	20.9206	92.2189	11.3605	17.4077	13.5278	14.4909	16.4758	675.329	544.867	240.68	12.2258	1237.42	318.678	13.9204	1138.55	2043.36	686.864	1.27281	3096.53	0.757433	0.0758513	3.93403	1.43726	81.3025	3.66103	11.5895	8.5851	0.481715	13.2835	0.0836184	10.3894	1.19115	2.57042	14.5849	7.95104	8.48294	3.2676	0.903144	4.63537	9.00761	1.78752	9.65069	2.45842
PPT diet	128	Pre-intervention	45.7688	38.018	15.0396	101.941	17.369	12.0906	9.08798	9.48172	168.84	625.231	228.576	303.283	14.2461	827.588	513.827	25.4133	1090.76	2971.34	621.421	1.71267	2752.67	1.24226	0.0361029	2.762	2.14611	118.348	14.1881	11.7679	10.0129	0	4.87633	1.25393	4.56946	8.11453	10.6876	5.58824	1.76836	1.34934	7.0128	2.08426	2.04037	19.0661	0.0253561	9.12483	10.6985
PPT diet	130	Post-intervention	18.1571	57.1835	23.141	84.4788	15.2891	22.8606	14.4666	12.9384	53.4321	776.079	416.26	296.275	12.4985	836.812	352.41	20.2844	1288.54	2749.03	691.759	1.73237	2104.65	0.882733	0.193496	4.89138	1.77253	122.211	20.4673	11.7013	11.0966	0	12.8096	0.243458	6.40305	1.34826	2.00416	18.5431	12.2947	10.3195	0.711336	8.01404	6.36267	2.80031	0.671243	9.61604	3.77781
PPT diet	130	Pre-intervention	39.0436	39.473	20.4643	94.9058	15.5758	16.7448	7.78644	9.31131	78	574.391	269.119	367.946	12.4227	1239.44	316.687	21.1431	1258.08	3308.73	739.755	1.31969	2637.7	1.01308	0.352905	5.34427	2.15883	150.206	16.8943	9.84015	10.0215	0	8.88999	0.264738	3.49929	3.81466	16.9695	5.60592	6.90458	6.97766	7.80025	8.42173	5.73389	7.09231	0.724195	9.61531	6.33373
PPT diet	132	Post-intervention	23.3135	49.4553	22.6381	84.3011	5.90472	19.0937	7.45544	17.1811	377.428	1037.31	451.304	211.915	10.4754	1975.81	261.051	15.9336	1328.77	1902.56	534.638	1.66836	2556.43	0.709293	0.24133	4.89193	1.31027	52.3628	0.700509	6.38827	11.9368	3.71231	23.0236	3.12119	5.93846	1.29604	9.6347	4.53248	4.61716	12.3741	0.168794	9.54366	1.43637	5.09833	0.337211	6.1459	7.18986
PPT diet	132	Pre-intervention	44.596	35.3105	16.8803	116.768	8.04098	10.3153	8.08532	10.3735	318.882	621.498	432.119	359.796	12.3987	3717.16	295.656	17.8351	1189.39	2745.44	881.034	1.5831	4242.8	0.991962	0.032117	2.48368	1.7856	106.556	1.47499	6.73157	8.62802	1.97462	3.93157	3.40709	2.19242	3.41565	32.288	0.278579	2.9332	11.6077	2.01907	8.5375	0	14.0105	1.3951	6.44238	0
PPT diet	136	Post-intervention	22.0414	56.0741	19.9655	79.9843	6.61918	18.8508	11.7234	18.4882	34.5457	649.905	478.391	243.777	11.7656	2013.51	310.824	22.0434	1251.21	2118.83	875.71	1.37869	2880.95	0.771954	0.0662352	5.81806	1.51645	59.9996	21.1594	7.22206	11.3763	1.22095	20.3491	0.318107	5.27897	1.35937	19.2278	8.79713	7.85107	7.04463	2.19298	9.60159	6.08603	2.49787	0.0357621	2.84474	2.69086
PPT diet	136	Pre-intervention	43.8553	34.1591	18.7287	95.3888	10.1603	11.6042	7.6898	10.6723	78.4375	667.237	408.205	396.079	11.4095	1097.17	399.243	28.8994	1343.57	2872.17	613.978	1.80537	3608.8	1.01859	0.69533	3.42153	1.75142	79.2637	37.24	6.73509	11.1795	2.30762	10.225	0.169848	6.06314	5.32862	35.8037	4.66546	3.05843	6.15541	0.657673	4.94024	2.5448	8.08692	0	2.03213	0.604437
PPT diet	139	Post-intervention	17.5605	57.5261	23.8478	75.3534	6.07025	20.89	8.58622	20.2289	219.66	647.101	773.964	288.249	10.4088	1032.43	204.721	16.6129	1166.74	2024.81	1102.25	1.99249	2608.98	0.631744	0.637105	7.73494	1.3208	71.0385	33.4947	7.06285	9.44739	0.254248	13.5517	0.448733	12.6468	0	1.19798	6.88862	7.18904	10.6014	0.0431083	11.3271	3.62493	12.3952	0.588546	5.93646	5.33455
PPT diet	139	Pre-intervention	42.6973	39.3294	17.125	85.3401	5.02661	11.4965	6.42261	13.3214	286.875	679.541	382.552	248.135	8.55738	576.545	187.34	13.3396	1032.69	2080.82	724.466	1.80834	2736.62	0.69666	0.345665	5.84191	1.17602	42.1049	76.4157	3.42403	8.39946	0.412362	13.9119	0.813677	4.21438	1.31161	23.0318	0	1.79085	8.39323	2.53648	9.15494	0.531294	25.393	0.0636612	1.47978	1.16466
PPT diet	140	Post-intervention	18.928	55.5549	23.1081	84.2953	11.0206	22.12	11.9032	15.0043	49.0055	679.64	493.131	289.609	15.4171	1569.96	355.615	28.3967	1308.97	2295.12	1235.22	2.2175	2919.14	1.01955	0.0611343	6.32333	2.17856	53.9521	5.29974	9.61171	13.8999	1.48643	9.88077	1.00674	2.74965	2.05296	7.38147	17.6501	4.39646	13.3194	0.645465	18.8903	5.0692	4.6101	1.05056	3.5376	3.88932
PPT diet	140	Pre-intervention	37.628	41.4289	19.0602	93.0443	11.2068	16.271	8.68252	11.2199	170.049	596.436	386.522	288.126	13.8527	741.462	603.845	38.3375	1288.91	3098.5	956.427	2.20372	3568.4	1.16786	0.268832	3.66207	1.86415	82.3697	3.78391	9.37229	11.5365	0.962704	5.81772	1.45717	3.585	1.15929	32.9581	7.22609	4.8639	10.0215	0.400541	8.48052	0.205318	11.0135	1.09651	5.75203	4.37644
PPT diet	142	Post-intervention	27.6863	48.0318	19.4257	88.2045	12.8847	15.9129	12.7075	13.0354	195.712	757.632	328.767	438.381	16.4603	1375.81	736.41	39.1694	1561.59	3551.42	953.584	2.29237	3089.51	1.04428	0.11361	5.07766	1.9126	109.482	79.319	10.2584	14.0338	0.354719	12.7423	0.546559	3.98441	3.58061	7.04077	15.0201	4.42274	6.0836	5.70643	8.3995	4.18742	13.3436	2.34756	5.68526	5.161
PPT diet	142	Pre-intervention	39.8779	39.4563	17.1312	87.7051	10.9693	15.4667	9.14749	9.65536	90	372.011	260.393	269.652	14.2561	848.961	333.59	21.098	1033.55	2299.37	403.775	1.18441	2586.21	0.925425	0.0811654	4.59021	1.69721	71.7685	116.78	8.20404	14.9192	0	5.13065	0.326162	2.19756	7.81904	20.2471	8.03348	1.02988	5.04536	3.0087	11.5009	4.7547	17.8337	0.0582742	3.70605	6.97579
PPT diet	145	Post-intervention	19.4241	51.8445	23.38	88.897	4.37059	18.9713	7.3487	18.7649	133.198	574.63	515.233	174.096	11.5386	1871.42	239.869	19.3942	1300.48	1945.58	598.164	1.63439	3081.35	0.93817	0.285595	6.71144	1.49793	42.007	20.3038	3.54916	13.7943	5.87167	9.77687	1.33975	4.19955	2.01705	12.3193	5.15985	0.895378	14.7345	0.53336	27.7747	0.216873	6.78103	0.19703	1.14315	0.812806
PPT diet	145	Pre-intervention	35.1027	39.863	17.0638	120.445	6.56973	11.8881	6.85064	12.8224	129.59	673.227	313.644	255.256	13.7553	1775.03	354.525	21.7871	1387.18	2316.31	347.008	1.61175	3261.81	1.07101	0.00590052	4.20365	1.72349	47.7315	45.6674	5.08649	11.5631	7.54811	10.413	0.923397	0.684747	1.34495	32.6781	5.55235	1.14613	12.037	2.697	8.56582	0.111317	14.9139	0.0895722	0.119632	0
PPT diet	150	Post-intervention	25.8347	42.9783	19.9752	82.2915	8.35367	15.1398	9.97965	11.9776	130.871	579.026	391.633	245.638	13.9081	1985.25	406.556	28.4793	1224.64	2409.39	652.122	1.56857	3097.4	0.776293	0.24215	4.69048	1.8399	81.2472	29.4372	8.85278	11.0993	11.3952	7.62375	0.51578	4.60657	2.64403	11.8453	10.0292	3.72772	10.3232	1.67782	10.9047	4.47655	4.87305	1.56723	3.90857	2.3935
PPT diet	150	Pre-intervention	36.7731	38.583	17.4807	100.377	7.30364	13.0711	8.08809	11.1292	164.209	651.709	388.945	348.375	12.2998	1444.34	355.542	26.7416	1295.13	2672.31	1422.14	1.99797	3354.89	1.00989	0.314665	6.63426	1.82869	85.6919	40.071	8.45415	11.0659	7.23175	8.96551	1.73616	3.50031	5.27185	22.9249	4.8843	1.12701	4.90313	3.34388	10.6356	4.08034	11.8771	0.266292	3.53106	4.03313
PPT diet	158	Post-intervention	23.5258	47.9631	24.2825	83.1178	12.0933	17.2987	16.5738	8.99668	116.857	796.424	579.075	317.341	24.0469	666.845	765.248	37.1857	1995.21	3176.02	364.194	1.96135	3222.91	1.22204	0.0374352	5.27293	1.97195	55.2561	3.76946	12.3341	15.8874	2.0883	3.96999	0.26379	6.05954	4.09926	4.76209	14.8821	15.9974	18.3326	0.773993	5.09847	5.12911	2.53173	0.189935	3.98469	9.34693
PPT diet	158	Pre-intervention	41.2805	34.2071	23.0701	75.291	10.6287	10.4746	8.39041	7.61781	201.692	520.372	309.354	332.889	13.7041	602.974	698.231	57.2407	1484.92	3461.19	340.005	2.11559	2532.6	1.28431	0.0055555	4.43333	2.24886	150.682	3.94152	13.382	12.2006	0.391555	5.06048	0.473426	1.3629	9.48326	25.9856	10.4215	1.80372	18.9325	6.65229	4.03721	3.25799	4.19642	0	5.47438	0
PPT diet	159	Post-intervention	25.6392	51.666	20.3814	80.4086	11.8454	17.6485	10.9409	13.7736	89.9569	620.21	392.781	200.451	10.667	938.556	264.111	17.3975	1025.83	1864.63	557.581	1.1537	2297.97	0.611553	0.17593	4.69866	1.39218	68.9018	10.1569	9.72265	8.66465	1.11887	14.6885	0.820989	5.61046	1.85437	8.51345	8.03268	6.89506	8.19133	1.94824	9.34764	5.16647	12.5573	0.218632	7.29697	2.38767
PPT diet	159	Pre-intervention	43.5847	35.854	17.7084	100.861	8.53492	11.1987	10.5061	8.71356	91.724	523.91	306.874	293.761	12.2362	591.74	258.052	24.0315	1117.34	2650.62	325.514	1.62584	3324.38	1.30291	0.460783	7.71593	2.77226	123.811	18.3812	6.75389	9.71875	0.336765	6.79215	3.86948	1.43306	4.71619	22.8564	0.235943	1.13808	12.7188	3.05317	11.2034	5.3896	15.8789	2.3624	4.37291	0
PPT diet	164	Post-intervention	23.7893	56.7315	17.9365	98.3176	10.6995	20.8835	13.9418	15.6015	36.1138	776.113	532.81	269.487	11.1285	1400.67	358.442	14.078	1256.39	2407.65	762.557	1.46124	2356.25	0.92364	0.127236	3.68848	1.50589	78.8386	15.9958	13.3773	9.99121	0.577039	12.1305	0.647871	7.9921	5.22685	7.39309	17.8193	5.90178	8.51192	0.864223	3.94634	2.99814	11.8478	1.37943	5.54117	3.47294
PPT diet	164	Pre-intervention	46.3215	37.745	14.3263	99.1413	10.2606	11.317	10.6045	11.2935	20.0342	558.938	380.518	264.069	10.4241	2217.29	254.683	13.3924	1001.74	2284.13	1570.64	1.06649	2800.92	0.813559	0.0416103	2.90458	1.6166	66.5401	7.69964	7.73564	8.20395	0.239023	7.58735	0.68565	4.9278	6.49855	22.0263	1.59894	3.07191	7.41665	0	0.817828	5.30362	21.994	2.34638	4.39385	3.64179
PPT diet	165	Post-intervention	22.63	50.5197	25.6678	91.7014	10.8305	16.7761	13.2205	13.8112	191.855	1368.59	702.255	332.072	13.9651	3098.97	417.217	28.2802	1949.67	3538.52	876.941	2.2952	3859.96	1.05831	0.0657704	6.29265	2.49563	237.718	41.4612	12.1785	15.7739	0	23.0091	1.92416	9.13913	0.865274	5.10659	10.7691	2.01961	17.1343	0.678578	4.99952	4.02429	2.77596	1.40664	8.09558	5.30753
PPT diet	165	Pre-intervention	41.9234	39.0867	17.8688	88.3872	14.6871	15.5098	9.67739	9.79761	344.254	859.638	600.618	514.928	17.3059	5677.52	484.703	25.8008	1538.85	3590.28	1529.5	2.41587	4094.58	1.09922	0.00552988	7.74244	2.19143	116.796	8.4	15.8196	12.1089	0	8.93536	2.19163	6.10668	4.50932	20.6707	5.17925	2.38534	14.9828	3.42445	0	0	10.3198	1.8734	6.53114	8.61235
PPT diet	166	Post-intervention	19.3748	50.5851	23.4211	91.2761	15.3148	21.2702	11.1572	13.8081	48.8756	1178.77	382.938	496.434	17.753	1598.12	516.212	17.0409	1885.98	3547.31	1546.79	1.91653	2431.8	1.25901	0.108077	6.38371	2.02967	109.858	61.8541	8.20515	13.4394	3.69341	18.6171	0.483637	4.00905	1.52636	6.02399	17.4637	9.13182	1.10381	10.5693	4.13752	10.715	1.07462	0.363431	7.5858	1.50494
PPT diet	166	Pre-intervention	33.8138	38.2307	20.5092	84.9549	20.9058	14.0706	7.04387	12.2844	94.555	902.829	261.826	508.597	17.0114	1568.7	440.29	18.5397	1612.26	3398.13	770.883	1.4706	2479.07	1.23341	0.0271903	3.51984	1.88969	190.147	30.1859	7.14418	11.3395	4.26104	16.5371	1.92665	1.57604	2.58417	12.1211	9.04579	7.35373	3.89084	15.8281	0	4.84962	3.13931	2.26512	8.09893	3.74983
PPT diet	169	Post-intervention	17.6861	57.932	23.2176	86.57	10.7658	18.5143	9.79522	17.8962	41.8351	975.07	515.406	292.437	9.59651	1581.6	271.313	16.8015	1232.09	2727.75	924.758	1.51765	2831.22	0.723693	0.0813894	4.80061	1.68062	140.656	11.339	8.72556	9.52302	0.102141	28.5924	0.126802	5.43419	2.69227	4.65283	7.95083	7.24141	12.5784	0.409155	5.25484	5.9182	3.13557	0.415522	7.88374	1.11502
PPT diet	169	Pre-intervention	33.297	43.2389	22.4087	108.102	12.8191	15.9804	7.25921	14.893	169.804	1159.69	445.289	351.843	14.2597	2384.5	394.612	26.5793	1698.03	3222.75	918.696	2.65071	4570.48	1.27956	0.00320538	6.84875	2.29751	140.276	17.3677	8.60235	15.3163	0	16.9676	4.03104	3.5943	2.03971	18.7791	1.84464	3.03195	6.79121	1.67611	8.90803	4.69031	7.09368	0	8.62227	9.20058
PPT diet	170	Post-intervention	16.9426	61.0366	17.1729	100.368	12.6085	20.3181	21.5172	12.3906	0.259406	913.175	326.694	251.755	16.553	757.12	396.614	10.6194	1071.39	1898.13	483.316	0.952845	1494.86	0.569418	0.322727	2.41231	1.3748	81.227	2.28037	7.653	9.04198	4.29164	3.88581	0.0232575	5.74988	2.71461	1.98051	19.2429	25.4709	3.22054	2.87095	1.29197	2.93673	3.46858	0.773882	5.34014	1.26112
PPT diet	170	Pre-intervention	29.5949	47.6976	17.0066	97.3307	15.4582	15.7785	16.7401	10.5799	9.36	831.853	296.088	337.842	15.2668	574.412	369.425	11.9805	1069.57	2471.11	709.452	0.930875	3190.71	0.723746	0.0543945	2.60193	1.56585	176.666	0	6.73054	8.07511	4.72105	5.74441	0.663508	4.51775	8.59719	1.50744	8.40959	21.0637	4.16944	6.60005	1.50686	5.70711	9.69665	5.45284	4.00955	3.16392
PPT diet	171	Post-intervention	21.9824	51.7686	23.9556	85.238	11.735	19.4564	11.0868	14.7991	62.3613	698.789	662.905	269.345	12.8227	1353.14	346.193	23.1282	1470.75	2676.24	769.253	1.73645	4048.54	0.847726	1.88192	6.97549	1.89909	112.824	37.0921	9.71609	12.5166	0.590571	13.0465	0.216728	12.2785	2.54476	5.75974	8.23896	3.96625	15.2072	0.880604	5.65664	8.65328	3.42351	3.2946	6.92715	5.84136
PPT diet	171	Pre-intervention	39.5998	40.564	18.3971	102.67	10.189	13.8152	9.81446	12.0323	274.49	944.058	452.663	319.651	10.9751	3005.71	372.855	19.3655	1540.02	3417.9	787.447	1.73113	3606.26	1.12145	0.185599	6.07107	2.09961	111.011	95.0207	10.6576	8.95661	0	17.833	0.718431	3.9548	6.34438	24.4527	3.68989	3.48444	7.21677	0.0524907	1.43119	8.20128	8.70983	1.24558	7.23656	3.12544
PPT diet	175	Post-intervention	22.6483	52.0684	20.9573	74.6957	9.15669	19.2553	11.8637	13.9908	142.908	771.492	375.64	229.467	12.843	1002.89	466.061	26.1302	1345.49	2578.47	595.4	1.85156	3017.47	0.776311	0.17317	4.27237	1.67398	90.558	5.79553	11.2615	12.4866	4.63474	6.02779	4.18307	4.30809	2.00925	9.66129	11.4289	8.72425	12.6795	4.19666	10.5963	2.47904	4.73834	0.771332	5.35216	4.63991
PPT diet	175	Pre-intervention	36.4779	45.3446	15.4099	80.7396	9.36923	11.5504	6.18373	13.2592	112.275	411.297	265.269	224.167	9.42791	836.869	298.433	18.4497	749.7	1910.2	607.429	1.11794	3541.51	0.670268	0.112374	2.90694	1.1564	97.1684	0.01645	5.85648	9.33993	2.23143	0	2.97281	0.826929	4.36	21.6245	1.78324	0.887189	1.38752	12.1603	17.4719	0	12.0824	1.44424	9.12173	5.7405
PPT diet	176	Post-intervention	13.5998	56.2225	28.0882	96.3447	5.98934	21.2672	15.228	14.6596	158.278	757.387	789.206	340.674	17.2136	1369.71	372.393	33.1955	1690.21	2627.82	1753.18	2.35201	3320.46	0.809331	0.170252	13.67	2.39925	77.8496	23.6076	8.84429	14.8333	1.08402	11.0583	0.20007	11.5489	0.683895	3.15704	9.34459	10.7647	11.196	0.315001	13.1645	11.0684	4.8192	0.00559093	7.50444	2.90954
PPT diet	176	Pre-intervention	32.8416	43.983	18.83	133.041	5.90013	14.4631	9.2526	15.86	117.23	953.491	647.116	202.862	12.7607	875.116	359.316	30.7603	1667.11	2616.03	761.723	1.76382	3164.55	1.20412	0.405452	7.27171	2.33984	28.2328	57.7825	5.20733	13.9491	5.91367	8.98515	0.361327	2.2862	2.85887	8.18645	1.94586	3.12862	8.52333	1.13825	12.9723	11.4303	27.6325	0	0.691379	3.79959
PPT diet	178	Post-intervention	23.7216	58.886	17.0109	98.616	11.2591	21.6517	15.5586	14.338	110.789	485.544	147.79	194.915	11.1204	636.028	335.284	15.7564	1018.78	2212.28	237.812	0.990288	1625.43	0.749764	0.115633	2.39019	1.27383	42.322	27.0281	11.1809	8.19197	0.208254	11.8017	0.850421	0.843694	1.2376	3.10189	23.9172	7.1677	8.4356	2.35301	5.76056	4.05738	20.144	0.787526	3.11683	3.15814
PPT diet	178	Pre-intervention	39.0488	41.8643	17.8051	89.8083	12.766	15.179	10.9669	11.3518	47.9423	414.097	146.005	218.634	8.32241	384.505	269.006	18.1793	943.117	2201.13	385.643	0.91297	2014.7	0.675995	0.176919	2.98883	1.44731	74.4675	2.33187	8.86084	6.2647	0	4.28384	1.7308	0.191427	5.13201	18.7049	10.7733	2.12907	9.57219	1.99655	1.20871	8.58897	26.2433	0.45765	3.29927	3.83878
PPT diet	179	Post-intervention	12.4678	61.8748	24.1526	96.6439	7.03861	23.4712	10.5993	20.3015	334.227	713.198	824.494	260.742	11.8464	1397.8	513.423	34.4737	1289.46	2718.34	738.295	2.17498	3060.37	0.638327	0.0879091	5.87171	1.70273	110.218	15.271	11.3835	11.6114	0.10975	22.8238	0.806694	10.235	1.36573	2.21267	7.04443	13.0774	14.7051	2.02297	7.3276	4.56516	2.67195	0.873039	8.52471	0.701761
PPT diet	179	Pre-intervention	34.8112	41.5522	20.9605	98.8032	12.8977	17.9332	7.5343	11.9392	273.747	747.944	355.6	267.202	12.1269	1350.53	542.991	37.9069	1321.07	3319.28	862.868	2.21735	3489.78	0.904157	0.00130691	5.31589	2.00763	96.7725	0.280024	10.0925	12.1461	1.01865	15.4381	1.05963	4.68224	3.63985	10.4368	1.26824	7.43249	11.572	0.227086	6.10889	2.60194	4.42828	2.46188	12.288	6.83245
PPT diet	181	Post-intervention	22.852	50.595	23.7302	83.7415	8.03611	19.5668	9.38266	15.3463	170.76	1000.42	560.059	248.858	13.0798	908.079	336.263	22.4665	1596.05	2575.94	671.213	1.81151	3336.3	0.863437	0.24723	6.19345	1.76983	71.7128	27.9237	10.1309	13.5488	2.4322	15.8898	0.99476	7.95154	0.60674	9.75306	7.91045	7.34527	10.3754	2.97997	9.27346	4.23449	7.48079	0.90436	4.50102	4.36729
PPT diet	181	Pre-intervention	37.3055	43.4599	16.0898	111.845	8.20919	11.3418	6.31855	15.9496	141.112	702.818	514.745	252.662	12.4737	1370.79	275.858	19.2124	1334.64	2121.73	561.107	1.37191	3064.23	0.800298	0.125566	4.57204	1.57767	53.2096	33.1177	7.09064	12.6594	1.76877	7.39239	2.4617	4.31657	0.75778	21.5246	0.90489	3.41584	10.7389	0.56496	5.0381	0	33.9573	0.109369	3.53038	0.193515
PPT diet	182	Post-intervention	19.8739	48.9878	28.2087	81.6191	6.76207	17.7956	9.09769	15.7182	276.33	654.749	543.104	179.448	10.32	1840.22	425.941	38.8826	1248.69	2181.17	503.145	1.73048	2499.98	0.625759	0.37137	4.92658	1.8509	44.7911	59.5949	7.42558	9.83298	1.85612	12.4242	0.298061	7.18209	2.59259	3.70629	8.40506	4.45413	19.2364	0.128975	8.41957	5.3067	11.9079	0.892419	4.57202	3.08611
PPT diet	182	Pre-intervention	35.756	45.1553	16.6219	108.04	9.07355	15.7746	9.73649	13.342	305.803	694.711	305.301	260.664	12.243	2263.9	461.377	28.5016	1189.03	2813.04	583.995	1.73007	3269.3	1.01398	0.0498886	4.17824	1.89964	78.57	75.4961	8.0886	10.127	1.96011	6.94381	1.19727	2.80908	4.02585	27.9939	3.71487	4.82537	8.65612	0.545389	4.68886	6.466	16.492	2.02525	3.0953	2.3646
PPT diet	183	Post-intervention	19.8749	52.5401	25.465	75.5651	5.40385	18.6318	12.204	13.9326	31.6523	581.375	451.09	190.192	11.0345	890.204	266.805	22.9908	1238.59	2263.57	1818.86	1.20644	2626.84	0.618113	0.156514	7.38907	1.75316	86.133	4.25623	6.68813	9.60477	1.92622	10.4651	1.64746	4.40862	1.33429	8.15959	5.35095	10.785	12.1522	0.850475	7.52446	17.1329	6.81645	0.686991	7.47793	1.5105
PPT diet	183	Pre-intervention	38.38	43.447	16.6072	105.711	9.31149	16.9132	9.39435	12.7911	77.0663	778.994	390.117	362.974	14.8249	1660.72	383.852	24.1155	1341.24	2493.97	540.751	1.70994	3421.06	1.01413	1.04076	5.56139	1.83082	78.8784	13.3444	9.08523	11.0316	1.15977	9.52446	3.15284	4.78555	1.68957	27.0208	4.29651	8.89102	5.25751	2.05733	7.76392	3.59534	8.0924	0.608362	4.70248	1.41543
PPT diet	184	Post-intervention	18.053	58.6317	22.4114	91.1706	12.7168	18.2366	22.5894	11.3532	439.616	573.646	483.719	335.569	16.248	1208.25	1168.77	72.7692	1441.29	3570.9	585.872	3.03505	2860.8	0.967263	0.0543961	4.89413	2.09383	126.109	4.19239	8.90583	12.2582	0.260021	2.71529	1.64864	8.01024	2.98135	4.27157	21.0807	5.20265	13.745	1.95144	3.93653	5.3276	5.25467	0.205433	10.5874	5.17796
PPT diet	184	Pre-intervention	41.0927	34.105	21.728	96.6332	15.3741	13.2961	9.03467	8.73256	411.808	710.079	311.459	388.981	19.4415	638.601	1168.77	73.9725	1670.95	4373.57	257.79	2.98487	3531.84	1.4396	0.00707108	4.17946	2.50441	172.058	0	7.16797	11.9408	0	1.91035	1.17956	4.4442	5.60621	18.0541	1.55394	6.45906	6.90559	4.44651	5.21491	6.70942	7.82223	0.0610965	10.1976	16.0037
PPT diet	185	Post-intervention	24.5529	55.2733	18.8217	81.3343	8.87078	19.9213	12.3749	16.6881	331.129	1101.85	376.008	262.97	12.3888	1701.13	533.2	27.1498	1456.53	2660.71	1025.36	2.08374	3039.02	0.853214	0.181972	5.21261	1.48383	75.0921	11.7857	9.68136	10.4583	0.71219	21.0716	0.977144	3.46867	2.09472	9.8919	9.48134	8.19774	4.04737	2.65518	3.17953	7.29124	11.2157	1.00938	8.10358	3.94974
PPT diet	185	Pre-intervention	43.4027	37.5594	16.1867	96.5319	15.8196	13.424	7.49859	10.9054	352.175	1122.13	126.573	515.423	17.2489	1486.88	787.628	35.7269	1565.79	4171.12	747.902	2.6766	4237.14	1.36156	0.0759712	2.73148	1.86855	110.736	52.4041	11.3087	11.328	0.95961	13.9933	0.852717	0	6.82469	25.5625	3.76122	7.55246	0.591132	5.57802	0.935139	0	14.5386	4.06443	7.11849	6.0769
PPT diet	186	Post-intervention	15.3175	58.0389	24.713	102.419	9.13739	20.7121	11.8849	15.7487	40.1293	941.118	822.2	325.614	18.8332	1491.89	434.431	31.9069	1769.1	3177.56	617.504	1.8364	4478.55	1.18801	0.53363	5.18498	2.55729	135.882	2.17344	13.1253	15.6365	0.455009	6.2985	0.271329	8.77558	2.06497	6.50272	12.2721	10.4783	14.6189	2.24457	7.98183	1.58816	4.88046	0.578908	12.4836	0.526288
PPT diet	186	Pre-intervention	30.5661	48.03	18.8012	146.474	13.1865	18.4614	8.36818	15.0244	162.789	1467.06	632.557	428.783	27.4495	2314.35	817.448	30.2979	2763.27	5340.97	1115.32	2.28186	5674.52	1.86	1.81471	5.37837	3.65531	312.81	3.51698	12.0393	26.2855	1.35871	8.37724	0.671966	5.55835	16.8535	0	22.4506	1.24067	5.86019	5.08136	6.44883	0	0	1.5366	9.56501	0.67183
PPT diet	188	Post-intervention	25.435	54.6085	18.4514	82.8403	11.6224	20.8674	12.4724	14.6294	44.0065	713.703	475.356	259.667	14.946	1208.71	374.263	19.2289	1317.18	2271.07	528.842	1.30928	2696.88	0.967689	0.131059	4.64724	1.61592	65.9577	3.60917	10.0648	12.5732	0.769747	8.64663	0.497677	8.25383	3.94051	8.48549	14.5655	10.0002	7.38586	1.8669	10.0147	2.37509	7.3678	1.06155	3.67413	8.20914
PPT diet	188	Pre-intervention	44.7849	37.187	17.0469	97.3288	12.3483	14.0101	9.31	8.98526	72.96	642.796	277.394	325.762	14.7419	1649.01	351.927	21.8974	1420.38	2723.01	660.069	1.53264	3421.84	1.15577	0.191238	3.29692	1.65244	57.5149	63.8353	11.1161	10.7482	0	7.46042	0.91228	2.43348	8.72953	21.1574	9.41228	1.9462	11.9777	2.39087	2.24536	1.96818	9.68804	0.527348	3.25911	13.209
PPT diet	192	Post-intervention	17.8218	59.8255	18.9862	79.0134	9.90381	18.1066	11.4339	20.4201	52.6163	710.257	384.489	234.545	10.4871	1705.69	304.751	16.7561	1107.21	2341.63	1652.36	1.27192	2256.62	0.694452	0.0845232	5.53581	1.5469	157.129	34.2044	7.47975	9.01614	4.30314	19.7034	0.966904	3.83696	4.63487	3.66016	10.7795	6.54601	3.65308	4.78941	9.54352	8.25182	5.96485	0.893921	6.92672	0.619116
PPT diet	192	Pre-intervention	34.8847	35.2455	23.82	67.4331	13.3459	11.0907	7.93979	9.41933	93.72	532.213	306.024	268.323	10.4999	462.156	292.394	24.5104	1095.69	2364.72	608.31	1.11352	2215.82	0.832964	0.902947	6.15102	1.80301	121.992	0	4.9629	8.38932	5.70146	5.18095	0.0893541	3.99688	5.85771	19.1598	3.65172	3.47132	0	11.2312	8.94407	17.4971	2.76143	0	3.44008	6.5022
PPT diet	197	Post-intervention	22.859	52.5752	21.2717	78.0635	10.0287	19.8267	12.7383	14.5518	9.81514	881.49	399.331	286.381	14.097	1207.41	340.938	20.8564	1420.95	2544	567.022	1.43375	3709.39	0.919366	0.164402	5.82077	2.02999	126.608	15.1156	11.3405	12.5804	3.49814	11.524	0.276015	7.30812	3.15647	5.99724	7.74537	10.684	8.41011	1.53707	10.3974	6.76705	3.47689	2.72279	8.03818	5.58189
PPT diet	197	Pre-intervention	46.8754	34.0665	18.0066	92.8092	13.274	9.54505	8.45076	8.22671	41.4375	323.056	301.597	447.62	20.7449	1530.71	336.158	29.8586	1271.23	2487.92	405.589	1.64044	4366.63	1.77918	0.00316469	5.80901	2.39931	133.688	0	7.73792	15.0423	1.02976	1.27942	3.07096	0.410391	2.15469	21.4851	1.62061	0.224345	11.2846	0.719227	14.1934	1.55047	7.49718	3.13362	5.29738	15.3155
PPT diet	199	Post-intervention	23.915	49.9358	24.0095	83.6256	17.0421	18.7901	13.6234	12.5989	62.982	868.459	343.948	306.989	12.1921	1422.41	439.351	22.0326	1325.93	3322.96	685.083	1.56746	2420.34	0.891886	0.0570045	3.22262	1.80751	258.784	2.92127	10.6338	9.08915	0	15.2599	0.227366	7.62263	3.68031	4.12486	13.9241	12.0445	7.52366	1.0584	1.19126	5.69139	3.53889	0.352344	13.1277	7.35855
PPT diet	199	Pre-intervention	50.7467	24.6556	20.0507	81.2	24.4893	8.62708	5.08256	8.14553	79.971	694.1	135.534	421.042	10.3886	637.544	443.707	25.256	1178.65	3855.01	1536.96	1.96825	2818.17	1.00417	0.0003041	2.75526	2.32485	373.047	2.912	7.59603	8.20087	0	14.1932	0.256811	0.988694	16.1286	4.59245	0.618613	1.14638	4.29852	2.29762	3.2732	3.89113	16.6656	4.73388	13.6995	9.48621
PPT diet	200	Post-intervention	17.0454	59.6227	21.5352	91.5512	10.0009	21.4895	13.5349	16.4653	120.986	901.845	430.419	220.209	11.0145	985.448	342.934	19.8218	1357.47	2266.27	549.785	1.47621	2630.64	0.968318	0.279907	5.11879	1.62904	73.1466	26.6356	9.8105	9.55357	0.228936	14.9519	0.773712	7.60338	0.817978	4.45613	13.643	10.1397	7.15936	1.74572	3.6035	7.87539	8.9318	0.802158	7.62539	4.00823
PPT diet	200	Pre-intervention	41.4666	39.7325	17.6979	99.3101	12.3595	10.8704	7.15211	14.3896	127.722	895.308	328.301	282.987	10.8732	1231.85	311.448	16.7186	1324.1	2392.95	546.648	1.54025	3340.98	1.07428	0.172567	4.0751	1.46933	62.0174	43.283	5.8975	8.96569	0	16.8744	0.202007	3.22376	1.13932	19.3987	0.674842	2.98922	4.43998	0.374359	2.68528	4.65084	19.3089	3.38962	1.99826	12.3998

## Sheet: gut species
Diet	Participant ID	Time Point	k__Archaea|p__Euryarchaeota|c__Methanobacteria|o__Methanobacteriales|f__Methanobacteriaceae|g__Methanobrevibacter|s__Methanobrevibacter_smithii|fSGB__222|gSGB__534|sSGB__714	k__Archaea|p__Euryarchaeota|c__Methanobacteria|o__Methanobacteriales|f__Methanobacteriaceae|g__Methanosphaera|s__Methanosphaera_sp_A6|fSGB__221|gSGB__520|sSGB__698	k__Bacteria|p__Actinobacteria|c__Actinobacteria|o__Bifidobacteriales|f__Bifidobacteriaceae|g__Bifidobacterium|s__Bifidobacterium_adolescentis|fSGB__3150|gSGB__10624|sSGB__17244	k__Bacteria|p__Actinobacteria|c__Actinobacteria|o__Bifidobacteriales|f__Bifidobacteriaceae|g__Bifidobacterium|s__Bifidobacterium_angulatum|fSGB__3150|gSGB__10621|sSGB__17231	k__Bacteria|p__Actinobacteria|c__Actinobacteria|o__Bifidobacteriales|f__Bifidobacteriaceae|g__Bifidobacterium|s__Bifidobacterium_animalis|fSGB__3150|gSGB__10640|sSGB__17278	k__Bacteria|p__Actinobacteria|c__Actinobacteria|o__Bifidobacteriales|f__Bifidobacteriaceae|g__Bifidobacterium|s__Bifidobacterium_bifidum|fSGB__3150|gSGB__10628|sSGB__17256	k__Bacteria|p__Actinobacteria|c__Actinobacteria|o__Bifidobacteriales|f__Bifidobacteriaceae|g__Bifidobacterium|s__Bifidobacterium_catenulatum|fSGB__3150|gSGB__10624|sSGB__17241	k__Bacteria|p__Actinobacteria|c__Actinobacteria|o__Bifidobacteriales|f__Bifidobacteriaceae|g__Bifidobacterium|s__Bifidobacterium_longum|fSGB__3150|gSGB__10625|sSGB__17248	k__Bacteria|p__Actinobacteria|c__Actinobacteria|o__Bifidobacteriales|f__Bifidobacteriaceae|g__Bifidobacterium|s__Bifidobacterium_longum|fSGB__3150|gSGB__10625|sSGB__17249	k__Bacteria|p__Actinobacteria|c__Actinobacteria|o__Bifidobacteriales|f__Bifidobacteriaceae|g__Bifidobacterium|s__Bifidobacterium_pseudocatenulatum|fSGB__3150|gSGB__10624|sSGB__17237	k__Bacteria|p__Actinobacteria|c__Actinobacteria|o__Corynebacteriales|f__Corynebacteriaceae|g__Corynebacterium|s__Corynebacterium_matruchotii|fSGB__3130|gSGB__10497|sSGB__17007	k__Bacteria|p__Actinobacteria|c__Coriobacteriia|o__Coriobacteriales|f__Atopobiaceae|g__Olsenella|s__unknown|fSGB__2991|gSGB__9389|sSGB__14389	k__Bacteria|p__Actinobacteria|c__Coriobacteriia|o__Coriobacteriales|f__Coriobacteriaceae|g__Collinsella|s__Collinsella_aerofaciens|fSGB__2991|gSGB__9395|sSGB__14631	k__Bacteria|p__Actinobacteria|c__Coriobacteriia|o__Coriobacteriales|f__Coriobacteriaceae|g__Collinsella|s__Collinsella_sp_CAG_289|fSGB__2991|gSGB__9393|sSGB__14397	k__Bacteria|p__Actinobacteria|c__Coriobacteriia|o__Coriobacteriales|f__Coriobacteriaceae|g__Collinsella|s__unknown|fSGB__2991|gSGB__9395|sSGB__14400	k__Bacteria|p__Actinobacteria|c__Coriobacteriia|o__Coriobacteriales|f__Coriobacteriaceae|g__Collinsella|s__unknown|fSGB__2991|gSGB__9395|sSGB__14454	k__Bacteria|p__Actinobacteria|c__Coriobacteriia|o__Coriobacteriales|f__Coriobacteriaceae|g__Collinsella|s__unknown|fSGB__2991|gSGB__9395|sSGB__14534	k__Bacteria|p__Actinobacteria|c__Coriobacteriia|o__Coriobacteriales|f__Coriobacteriaceae|g__Collinsella|s__unknown|fSGB__2991|gSGB__9395|sSGB__14589	k__Bacteria|p__Actinobacteria|c__Coriobacteriia|o__Coriobacteriales|f__Coriobacteriaceae|g__Collinsella|s__unknown|fSGB__2991|gSGB__9395|sSGB__14602	k__Bacteria|p__Actinobacteria|c__Coriobacteriia|o__Coriobacteriales|f__Coriobacteriaceae|g__Collinsella|s__unknown|fSGB__2991|gSGB__9395|sSGB__14624	k__Bacteria|p__Actinobacteria|c__Coriobacteriia|o__Coriobacteriales|f__Coriobacteriaceae|g__unknown|s__unknown|fSGB__2991|gSGB__9377|sSGB__14370	k__Bacteria|p__Actinobacteria|c__Coriobacteriia|o__Eggerthellales|f__Eggerthellaceae|g__Adlercreutzia|s__Adlercreutzia_equolifaciens|fSGB__2993|gSGB__9427|sSGB__14798	k__Bacteria|p__Actinobacteria|c__Coriobacteriia|o__Eggerthellales|f__Eggerthellaceae|g__Adlercreutzia|s__unknown|fSGB__2993|gSGB__9427|sSGB__14797	k__Bacteria|p__Actinobacteria|c__Coriobacteriia|o__Eggerthellales|f__Eggerthellaceae|g__Cryptobacterium|s__Cryptobacterium_sp_CAG_338|fSGB__2987|gSGB__9359|sSGB__14334	k__Bacteria|p__Actinobacteria|c__Coriobacteriia|o__Eggerthellales|f__Eggerthellaceae|g__Eggerthella|s__Eggerthella_lenta|fSGB__2993|gSGB__9432|sSGB__14809	k__Bacteria|p__Actinobacteria|c__Coriobacteriia|o__Eggerthellales|f__Eggerthellaceae|g__Eggerthella|s__Eggerthella_sp_CAG_209|fSGB__2987|gSGB__9352|sSGB__14322	k__Bacteria|p__Actinobacteria|c__Coriobacteriia|o__Eggerthellales|f__Eggerthellaceae|g__Eggerthella|s__Eggerthella_sp_CAG_298|fSGB__2989|gSGB__9365|sSGB__14341	k__Bacteria|p__Actinobacteria|c__Coriobacteriia|o__Eggerthellales|f__Eggerthellaceae|g__unknown|s__unknown|fSGB__2993|gSGB__9413|sSGB__14773	k__Bacteria|p__Actinobacteria|c__Coriobacteriia|o__Eggerthellales|f__Eggerthellaceae|g__unknown|s__unknown|fSGB__2993|gSGB__9436|sSGB__14816	k__Bacteria|p__Actinobacteria|c__Coriobacteriia|o__Eggerthellales|f__Eggerthellaceae|g__unknown|s__unknown|fSGB__2993|gSGB__9437|sSGB__14824	k__Bacteria|p__Bacteroidetes|c__Bacteroidia|o__Bacteroidales|f__Bacteroidaceae|g__Bacteroides|s__Bacteroides_caccae|fSGB__595|gSGB__1377|sSGB__1877	k__Bacteria|p__Bacteroidetes|c__Bacteroidia|o__Bacteroidales|f__Bacteroidaceae|g__Bacteroides|s__Bacteroides_cellulosilyticus|fSGB__595|gSGB__1369|sSGB__1844	k__Bacteria|p__Bacteroidetes|c__Bacteroidia|o__Bacteroidales|f__Bacteroidaceae|g__Bacteroides|s__Bacteroides_clarus|fSGB__595|gSGB__1363|sSGB__1832	k__Bacteria|p__Bacteroidetes|c__Bacteroidia|o__Bacteroidales|f__Bacteroidaceae|g__Bacteroides|s__Bacteroides_coprocola|fSGB__595|gSGB__1386|sSGB__1891	k__Bacteria|p__Bacteroidetes|c__Bacteroidia|o__Bacteroidales|f__Bacteroidaceae|g__Bacteroides|s__Bacteroides_coprophilus|fSGB__595|gSGB__1383|sSGB__1888	k__Bacteria|p__Bacteroidetes|c__Bacteroidia|o__Bacteroidales|f__Bacteroidaceae|g__Bacteroides|s__Bacteroides_dorei|fSGB__595|gSGB__1353|sSGB__1815	k__Bacteria|p__Bacteroidetes|c__Bacteroidia|o__Bacteroidales|f__Bacteroidaceae|g__Bacteroides|s__Bacteroides_eggerthii|fSGB__595|gSGB__1362|sSGB__1829	k__Bacteria|p__Bacteroidetes|c__Bacteroidia|o__Bacteroidales|f__Bacteroidaceae|g__Bacteroides|s__Bacteroides_faecis|fSGB__595|gSGB__1375|sSGB__1860	k__Bacteria|p__Bacteroidetes|c__Bacteroidia|o__Bacteroidales|f__Bacteroidaceae|g__Bacteroides|s__Bacteroides_finegoldii|fSGB__595|gSGB__1376|sSGB__1862	k__Bacteria|p__Bacteroidetes|c__Bacteroidia|o__Bacteroidales|f__Bacteroidaceae|g__Bacteroides|s__Bacteroides_fragilis|fSGB__595|gSGB__1371|sSGB__1855	k__Bacteria|p__Bacteroidetes|c__Bacteroidia|o__Bacteroidales|f__Bacteroidaceae|g__Bacteroides|s__Bacteroides_intestinalis_CAG_315|fSGB__595|gSGB__1369|sSGB__1845	k__Bacteria|p__Bacteroidetes|c__Bacteroidia|o__Bacteroidales|f__Bacteroidaceae|g__Bacteroides|s__Bacteroides_intestinalis|fSGB__595|gSGB__1369|sSGB__1846	k__Bacteria|p__Bacteroidetes|c__Bacteroidia|o__Bacteroidales|f__Bacteroidaceae|g__Bacteroides|s__Bacteroides_massiliensis|fSGB__595|gSGB__1352|sSGB__1812	k__Bacteria|p__Bacteroidetes|c__Bacteroidia|o__Bacteroidales|f__Bacteroidaceae|g__Bacteroides|s__Bacteroides_nordii|fSGB__595|gSGB__1373|sSGB__1858	k__Bacteria|p__Bacteroidetes|c__Bacteroidia|o__Bacteroidales|f__Bacteroidaceae|g__Bacteroides|s__Bacteroides_ovatus|fSGB__595|gSGB__1376|sSGB__1872	k__Bacteria|p__Bacteroidetes|c__Bacteroidia|o__Bacteroidales|f__Bacteroidaceae|g__Bacteroides|s__Bacteroides_plebeius_CAG_211|fSGB__595|gSGB__1390|sSGB__1903	k__Bacteria|p__Bacteroidetes|c__Bacteroidia|o__Bacteroidales|f__Bacteroidaceae|g__Bacteroides|s__Bacteroides_plebeius|fSGB__595|gSGB__1390|sSGB__1899
MED diet	2	Post-intervention			-1.42821					0.323989	-1.35097		-0.0743647							-2.05272		-1.24027						-0.899323			1.58588		0.962065	0.123358	-0.713367	0.771394		0.393645		0.476666	0.543631				0.988441	0.127322	-0.0735071		-0.535993
MED diet	2	Pre-intervention			0.378964					0.77261	-0.718815		-1.63632							0.143707		-0.681754						-1.37747			-0.914832		-0.0317212	-0.326987	-0.473899	0.925135		0.498901		0.918056	1.05911				0.404464	-0.158617	0.521241		-0.535993
MED diet	7	Post-intervention	-0.676537		-0.291801					-0.631598						-0.543056							0.277934									-1.23495	0.213303	-1.93805	-0.857183			-0.533357	0.265595	-0.941391	-1.08712		-0.893178	-1.07171	-0.760255		-0.65582
MED diet	7	Pre-intervention	-0.494978		-0.154767					-0.922803						-1.14417							-1.59264									-0.850068	-0.830211	-0.832842	-1.72186			-0.553868	0.194067	-0.643064	-1.66821		0.842062	-0.454773	0.148318		0.301008
MED diet	10	Post-intervention					-1.37203			2.41215	-1.35097	3.45189													-0.670733		-0.694878					2.35867	1.84906	0.412274	1.84683			-0.77641			0.089893				-1.46309	2.29063	0.0136465
MED diet	10	Pre-intervention					-1.37203			1.3857	0.699624	2.49348													-0.734108		-1.09062					1.65856	-0.286908	0.490739	0.573796			-0.267127			0.451455				-0.192814	0.480816	-0.521177
MED diet	15	Post-intervention	-1.56862		-2.12298			-0.988266		-1.65018			3.65259												0.312416	-1.16169							0.880616	1.04518	1.32896	-1.95011	-0.612617	0.869832			1.10574				0.0151278		0.718048	-1.77363
MED diet	15	Pre-intervention	-0.125568		-2.2799			-1.73613		-0.979298			-1.63632												0	-0.230453							-0.211558	1.75291	0.928836	-2.14644	0.0355817	-2.77808			0.729415				0.163614		0.923079	-2.04066
MED diet	16	Post-intervention			0.577065					0.746715								0.839093								-1.61333				0.121027			-0.0104484	-0.522771				-0.0974524	1.17927	1.39027			-0.299645	-1.07171	1.04267	-0.336846	-0.677105
MED diet	16	Pre-intervention			-2.2799					-1.65018								-1.42418								-1.81972				-1.0304			-0.788294	0.489613				-0.600621	1.42183	0.801256			0.62215	-0.279323	0.225924	-1.08698	0.20595
MED diet	20	Post-intervention			-1.05079			-0.261082		-0.639735					-1.60226											-1.81972					-0.914832	-1.23495	-1.66583	-1.93805		-0.698954		-1.4675		-1.23832	-1.45435	-2.23083		-0.512142	-0.8742	-1.08698	-1.26085	-1.7099
MED diet	20	Pre-intervention			-2.2799			-1.73613		-1.65018					-1.42675											0.625572					-0.103866	0.0534988	1.06958	0.586185		0.115782		-0.401868		-2.27372	-1.68313	0.313809		-0.0380289	0.5565	-0.924117	-0.711097	-2.04066
MED diet	22	Post-intervention								0.554252			0.104077														1.59011								2.24566					-2.27372	1.39978					2.65311	1.61387
MED diet	22	Pre-intervention								-0.308112			-1.63632														-0.441875								2.44241					-2.1811	1.28182					3.75855	2.39444
MED diet	24	Post-intervention			1.2742				-1.40661	0.271657		1.81069											-0.19425						1.5518			-0.0873185	-0.962305	1.09591	-1.72186			-1.5618	-0.0444164						-1.2289		-1.244
MED diet	24	Pre-intervention			1.45753				-0.776405	0.0935013		-0.0612945											0.615299						-0.217421			-0.893498	-0.0257329	-0.634172	-0.900344			-0.249572	-0.268239						-0.664092		-0.428587
MED diet	26	Post-intervention			0.129536			-1.73613		2.7377	-1.35097	1.77823	2.49509	-1.1374					-0.855032							1.13839							0.982905	0.273702	-0.30469	0.834073		0.861226			-0.219484	-0.733118	-0.161345		-3.15606			-1.78843
MED diet	26	Pre-intervention			1.96869			0.998947		1.16258	0.926334	-1.50921	-1.63632	-0.94888					-1.86856							-0.0156223							0.9978	-0.307737	-0.560229	0.618293		0.921701			0.628747	-0.782333	-0.740038		-3.15606			-2.04066
MED diet	28	Post-intervention								0.552223	-1.35097		0											2.00723	1.79043	1.44129							-0.164207	0.444625	1.22452			0.647116	0.220636	-2.02519					-0.180447		-1.0523
MED diet	28	Pre-intervention								0.888023	-0.798511		-1.63632											-0.924558	-0.560191	1.73011							0.686156	1.50933	1.21259			0.929905	1.45095	-1.53115					-0.250172		-0.497966
MED diet	30	Post-intervention			-0.132665			1.29885		0.17536		-1.50921																					0.775454	-0.771528	-0.921748	-2.14644	-0.719183	0.900332	1.77458		0.0778057		0.0179076	-1.02975	-0.632858		1.35224	0.673159
MED diet	30	Pre-intervention			0.409466			0.840239		-0.16098		-1.15609																					0.897445	-0.952588	-1.08748	0.70503	0.0461482	0.220843	1.23073		0.54034		0.512609	-0.623589	-0.24378		0.639767	1.05046
MED diet	31	Post-intervention			2.335					1.17249	0.0429956								0.0618987	-1.22088	-0.751104	-0.885366						0.890934		1.39174			0.964233	0.602115				-0.478745	0.015083	0.375207	0.125885	-2.23083				-1.08698	-0.0789105
MED diet	31	Pre-intervention			-0.736359					-1.34598	-1.35097								-1.86856	-2.05272	-1.07408	-1.24027						-1.37747		-0.253594			0.640811	0.966389				-0.828743	-2.04687	0.994001	0.368353	-0.765992				-0.705311	-5.01263e-05
MED diet	35	Post-intervention			-2.2799																							-0.525453					-0.943043	-0.305276	-1.72186	-1.12588		-1.2795	-1.00729	0.497002	-2.38706				-2.25382		-2.31029	-1.09289	-0.00496297
MED diet	35	Pre-intervention			-1.60691																							-1.37747					0.191447	0.949357	-0.739668	-0.851324		-1.21377	-0.482875	0.636284	-1.42076				-0.439667		-1.76694	-0.892806	0.214043
MED diet	40	Post-intervention			2.42765	2.40085		1.27109		0.454523			0.356585	1.03173	1.0632				1.02849			1.77398						-0.869567					-0.77536	0.294401	-1.72186					0.0892147					-0.0679309	0.210729	-2.31029
MED diet	40	Pre-intervention			0.0674856	0.330172		0.748553		-1.65018			-1.63632	2.09149	-1.60226				-1.86856			-1.24027						-1.37747					-1.06529	-1.54216	-1.41202					0.408466					0.278785	-1.08698	0.539502
MED diet	41	Post-intervention	0.268311		-1.22391		0.364278		0.00448243			-1.50921													-1.09325					1.85989			0.0670851	-1.17798	-0.443627			-0.268243	-2.04687		-2.39313	0.73199			-1.23554	1.23562	-1.92704
MED diet	41	Pre-intervention	0.00176659		-2.2799		-1.37203		-0.363439			-1.03338													-0.606275					1.49976			0.107327	-1.11401	-0.873952			0.178869	-1.4413		-1.0315	-1.5213			0.3138	1.368	-2.27855
MED diet	42	Post-intervention	-0.879273		0.973695		-1.37203	-0.583245		-0.172641	-1.35097	-0.165597	-1.22888	-1.1374	0.0939683	1.74681		0.772055			-1.07408	0.519714						-0.289772		-1.23855			0.902521	-0.749594				0.597717		0.476862	0.147503		-0.184515	2.17786			1.35195	0.851329
MED diet	42	Pre-intervention	-0.0420474		1.82731		0.0249896	-0.681944		0.505939	-0.726898	0.978632	-1.63632	-0.286306	-1.60226	-1.14417		-1.42418			-0.609583	-1.24027						0.668939		-0.111964			-0.378425	-1.93805				0.872533		0.275621	0.0527385		-0.893178	1.44247			0.836697	1.14215
MED diet	43	Post-intervention	0.672921	-0.470806	0.147284									-1.03509		-0.791848												-1.37747		-0.808558	-0.768103		-1.07317	-1.51546				-2.77808									-2.06635	-2.04066
MED diet	43	Pre-intervention	-0.0410904	0.149569	-1.02685									-1.1374		-1.14417												-0.846066		-1.23855	-0.914832		-3.17503	-1.91083				-1.82197									-2.31029	-1.77526
MED diet	44	Post-intervention							-0.053919	-0.478693		0.570667	-0.0216886											0.0322259	0.272986	0.817528								1.24192				0.480871			0.516425			-1.07171		-0.473866	-0.288952	0.34037
MED diet	44	Pre-intervention							-1.40661	-1.65018		-0.772445	-1.63632											-1.95713	-0.956008	1.15194								1.62686				0.517712			1.22253			-0.721004		-0.490891	0.366048	0.333323
MED diet	45	Post-intervention	-0.00176659		2.02939					-0.787137				1.23886																			0.61776	-1.93805				-1.06802	-1.44556		-2.48848	-1.36024	0.597201		-2.74565	1.01724	-0.0260545
MED diet	45	Pre-intervention	-1.56862		-0.830031					-1.65018				-1.1374																			-2.77915	-1.93805				-0.78955	-2.04687		-1.50149	-2.23083	-0.893178		-1.64983	-1.08698	-1.34582
MED diet	47	Post-intervention			-1.43891																		-0.696659										-0.575207	-1.8283	-1.72186			-1.22222	-1.26271						-2.1691	-0.470479	-2.31029
MED diet	47	Pre-intervention			-0.396983																		-1.59264										-0.59934	-1.04938	-0.953086			-1.19761	-1.04738						-1.50122	-1.02742	0.29289
MED diet	50	Post-intervention								3.49169							-1.21244										1.06761		0.308233							0.897553		0.823415	1.67502	-2.27372					-2.69739	1.21802	0.699553
MED diet	50	Pre-intervention								1.80941							0.791391										0.699405		0.446297							1.16249		1.41582	1.71639	-2.14439					-3.15606	2.20847	0.891375
MED diet	51	Post-intervention			-0.451541			-1.08657		0.540408	-1.01955							-0.953244	-1.86856									-1.04792		-0.519107			-1.80942	-0.778902	-1.72186		1.1126	-1.15311	0.169727	-0.831816	0.66268			-0.0885871	-1.48504	0.142878	-1.34569
MED diet	51	Pre-intervention			1.22355			0.228561		1.31757	0.856262							-1.42418	-1.22564									-0.695146		-1.12352			-1.57722	-0.589465	-1.04424		0.547447	-1.77511	-0.103623	-0.464174	0.547686			-0.0701406	-2.37277	0.925833	-0.268276
MED diet	54	Post-intervention	-0.157687		1.42412											0		-0.296175												0.361745		-1.23495	0.931673	-1.38378	-0.913801	-0.135318		0.198381	-1.88164		-1.26363				-0.102849	-0.583945	0.286458
MED diet	54	Pre-intervention	-0.759118		-0.965672											-1.14417		-1.42418												0.117644		-0.224268	1.62154	-1.02709	-0.535646	0.420324		0.164638	-2.04687		0.0662914				0.130294	-0.364702	0.454152
MED diet	55	Post-intervention	-0.519085	-0.632953	1.04263	0.0718067		-0.710142		-0.044518				0.593721						-2.05272					-1.09325				-1.12278			-1.23495	-0.447477	-1.93805	-0.184198	0.0279847		-2.77808	-1.42469		-0.10973				-0.564442		-2.08908
MED diet	55	Pre-intervention	1.1645	1.46814	0.476529	0.92908		0.427721		-0.394373				0.354867						-1.44391					-0.990216				0.0959221			0.664447	0.195802	0.18507	-0.53125	-0.118986		-1.95132	-0.433753		-1.1922				-0.0298196		-1.34213
MED diet	56	Post-intervention			0.921858				0.44087	0.689142	-0.0217		-0.463251																0.0670829			-1.23495	-0.15132	-1.01287			-1.35531	-1.04876	-0.479795				-0.161939		-1.96837	-1.08698		-0.40058	0.2057
MED diet	56	Pre-intervention			-0.186113				-0.00448243	-0.292239	-1.35097		-1.63632																-1.12278			-0.261761	-0.736026	-0.481535			-1.74367	-1.82425	-1.04133				-0.893178		-1.94042	0.275745		-0.954269	-0.184715
MED diet	57	Post-intervention			1.7131		-0.524868	2.26412		0.597073	-0.588139		0.731394			-1.14417										1.32099	1.05493	-1.37747					-3.5445	-1.93805				1.04342							-3.15606		2.60374
MED diet	57	Pre-intervention			0.262639		-0.264791	0.869113		0.907951	0.635482		-1.63632			-0.759574										-1.81972	-1.09062	-0.00692648					0.801607	-1.71453				0.846208							1.62825		1.45153
MED diet	60	Post-intervention			0.245285			-1.73613				-1.50921																		0.478448		0		0.11479		1.0802									1.05223	-0.0835727	1.75426
MED diet	60	Pre-intervention			0.45799			-0.769372				-1.07802																		-1.23855		-1.23495		0.402959		1.17979									0.711821	-0.301872	1.59112
MED diet	62	Post-intervention			0.612606					-0.616523		-1.50921			-1.60226						-1.07408	-1.24027						0.601144		-1.23855	-0.914832			-1.93805				-0.700186								0.00927353	-0.194174
MED diet	62	Pre-intervention			-0.12584					0.021003		-0.380209			-0.869009						-0.81494	-1.09269						0.883299		-1.06809	-0.419804			-0.589912				-0.146405								-0.315343	-2.31029
MED diet	65	Post-intervention								0.202293		1.95388	0.525542																-1.12278				0.461762	0.979593	1.49387			-0.351168		-2.27372		0.304267		3.37219		2.53256	1.27237
MED diet	65	Pre-intervention								0.243346		-0.129074	-1.63632																2.71906				0.790583	1.2215	2.04892			-0.140795		-2.09186		-0.0371996		3.10986		2.59244	1.3995
MED diet	68	Post-intervention			1.83592					1.88528	1.17954				3.20764	2.88637	-0.730953				1.98928							0.540022	-0.534949	2.06996		1.16995	-0.736537	-0.723912	-0.566417			-0.372938	-0.957059		-0.590088		0.414099		-1.07865		-1.31388
MED diet	68	Pre-intervention			0.153982					0.0748773	-1.35097				-1.60226	-0.0772242	-1.21244				-1.07408							1.30875	-1.12278	-1.06979		-0.157957	-1.50133	-1.59957	-1.72186			-1.46785	-1.3014		-1.09576		-0.893178		-0.433936		-2.31029
MED diet	69	Post-intervention											-0.0991083															-1.37747		-1.23855			0.477627	-0.802383				0.695882		0.197615	-0.713119				0.197289	2.08536	-0.697095		-0.355991
MED diet	69	Pre-intervention											-1.63632															0.374104		0.476112			1.04092	-1.93805				0.552865		0.282751	-1.72616				0.745048	1.99253	-0.490649		-0.535993
MED diet	71	Post-intervention			0.443892			-1.73613		-0.255522		0.740987													-0.76571	-1.10948			-0.630308	0.696914			0.0305142	0.754808	0.23981			-0.0162833	1.01483				-0.499296	-1.07171	1.12388		0.356999
MED diet	71	Pre-intervention			-0.966953			-0.989839		0.0332133		-0.703429													-1.09325	-1.81972			-0.802466	-0.168211			-0.783851	1.66876	-0.636577			0.66105	1.22125				-0.279785	-0.783746	0.9188		1.23041
MED diet	72	Post-intervention	2.65788	2.80631	0.495746									-0.407348				0.75573						0.375341	0.74122				2.95852		2.34177		-0.322232					0.0495383		-1.34249					-2.97543	-0.721025		-1.20478	-0.535993
MED diet	72	Pre-intervention	2.22837	0.00987666	-2.2799									-1.1374				-1.42418						-0.965423	-0.270942				1.9679		0.659931		0.394483					0.385311		0.485581					-3.15606	0.104609		-0.282131	0.0331985
MED diet	73	Post-intervention			1.15266			-0.989511	-0.875923			-0.404813	1.7687					-0.0934849								-0.947338								-0.286804	-1.72186	-1.29757		-0.590975	0.40842		1.18598		-0.134736	-0.952181	0.0270613	-1.08698	0.209317	1.18032
MED diet	73	Pre-intervention			-0.455185			-0.690186	-1.40661			-0.633742	-1.63632					-1.42418								-0.46443								0.350419	-0.557808	-1.67865		-0.489812	-0.539359		1.44945		-0.0300277	-0.895338	0.329386	-0.267564	-0.039516	1.0044
MED diet	75	Post-intervention	-0.0893812		-1.5278																							-0.484464					-0.846918	-0.127054	-0.793959	-0.232441	-3.81506	0.10882	0.0385265	-2.27372	-0.211987		-0.893178	-0.881914			-1.65236	-0.657002	0.00496297
MED diet	75	Pre-intervention	-1.56862		-0.548464																							-1.37747					-0.199082	0.303066	0.338804	0.749107	-1.28088	0.697231	0	-2.08323	0.69239		-0.103789	1.68669			-0.430114	0.356064	-0.535993
MED diet	76	Post-intervention	-0.628357	-0.632953	-0.349146	-1.67249		-1.07349		-0.931254				-1.1374														-0.466322					-1.03963	-0.965475	-1.02793			-1.34258	-1.48425						-0.967117		-1.0873
MED diet	76	Pre-intervention	-0.0529698	-0.269022	-0.45849	-1.94381		-1.73613		-0.854302				-0.903782														-0.46439					-0.408168	0.208748	-1.39935			-0.610922	-0.95094						-1.08174		-0.225036
MED diet	79	Post-intervention	0.642238		0.438591	-0.0886164				0.591768		1.92287													2.20067			1.07843		-1.23855			0.666452					0.483808				-0.0162534	2.41132	0.111177		-1.08698	0.890122
MED diet	79	Pre-intervention	-1.27966		-2.2799	-1.94381				0.187766		0.209591													-1.09325			-0.710706		-0.41813			-0.109774					0.524738				-0.128217	2.60389	-1.07171		-0.92935	1.2586
MED diet	83	Post-intervention						1.99928		1.88624	2.17406	2.54278	-0.236893																			2.30564	0.112297	1.48692				-1.78149			-1.22936				0.512406	1.3111	2.34643
MED diet	83	Pre-intervention						-1.73613		-0.493676	-1.35097	-0.436066	-1.63632																			-0.068549	1.74374	1.49526				-2.77808			0.189563				0.520816	1.34129	2.80696
MED diet	84	Post-intervention						1.07081		2.52909	-1.35097																0.330768																		-3.15606		-2.31029	-2.04066
MED diet	84	Pre-intervention						-0.270894		1.43619	0.625628																-0.793849																		-2.62627		2.274	-1.45975
MED diet	87	Post-intervention							0.348437	-1.65018		-1.50921	-1.15195				-1.21244							-1.95713	-1.09325		-1.09062		-1.12278										-2.04687		1.65358				-0.129688	-1.08698
MED diet	87	Pre-intervention							2.1593	2.35471		-0.985029	-1.63632				1.84759							0.264242	-0.627106		-0.805853		0.68796										2.17415		-2.57186				-3.15606	2.19414
MED diet	88	Post-intervention			0.937484		-1.37203			-0.736097																		-0.475799		1.02236			-0.641701	-1.10916		-1.78412	0.336569		0.680077	-0.389634					-0.826276		0.154489	0.815402
MED diet	88	Pre-intervention			0.927263		-0.91171			-0.617545																		-0.147138		-0.295787			-0.991212	0.212345		-2.14644	0.859383		1.30502	-0.391908					-1.4293		-0.0937242	0.986031
MED diet	89	Post-intervention			-0.968054					-1.65018																		0.00203579					-0.0134743					-0.386095			-0.921847				-0.634178	-1.08698	0.814157
MED diet	89	Pre-intervention			-1.15378					-0.764253																		1.64899					0.902311					-0.291179			-2.57186				-0.212346	-1.07792	1.22111
MED diet	95	Post-intervention	0.966761	-0.276515	0.85344	-0.576802				0.48453	-0.999728								-1.86856				-0.58365							-0.779865			-0.800431	-1.36178	-1.0791	-0.421075	-0.455548	-0.307633	0.0709585								-1.20833
MED diet	95	Pre-intervention	0.296207	-0.632953	-0.0505351	-1.94381				-0.65703	-1.35097								-1.86856				-1.59264							-1.23855			-1.25724	-1.36686	-0.846918	-0.471151	-0.103888	-0.0817984	0.371962								-0.713493
MED diet	96	Post-intervention			-0.121961				-0.371564	0.0187706	-1.35097					-0.40618														-0.836371			0.873125	0.410801	-0.696658	-1.78333		1.01091	-2.04687		-0.214075				-2.88364	-0.983056	0.580429	-1.929
MED diet	96	Pre-intervention			0.329495				0.841485	0.513054	-0.685236					-0.404593														-0.372195			0.521222	0.769257	-0.623218	-2.14644		0.262233	-1.24841		-0.170062				-3.15606	0.488319	0.534853	-2.04066
MED diet	97	Post-intervention			-0.221281		1.4609			-1.65018																-1.81972							0.711971	-1.93805				-0.13416	-2.04687	-1.33665					-0.153148		-2.31029
MED diet	97	Pre-intervention			-0.563767		1.408			-0.334175																0.0833232							0.713141	-1.7008				0.744072	-1.23345	0.299176					0.456436		0.265835
MED diet	103	Post-intervention							-1.26191	-1.15		-0.847331					-0.56726													-1.23855		-1.23495	-0.0240482	0.206	0.721393			1.37543	-0.735792		0.357998				0.0991422	0.0217062		0.194985
MED diet	103	Pre-intervention							-1.40661	-0.316884		0.0955425					1.47525													-0.0722391		-0.242803	1.9418	0.733556	0.65629			0.953793	1.1123		0.543091				-0.137532	-1.08698		0.529658
MED diet	104	Post-intervention	-0.398567		-0.285876			-1.73613		-0.618907		1.47832							-1.14732						0.653072	-0.327341								-1.93805	-0.459505	-1.18779		0.890604	-0.310153				-0.104987		0.721689	-0.06633	0.604954	1.0346
MED diet	104	Pre-intervention	0.74287		-1.042			-1.51384		-1.08838		-0.656244							-1.86856						0.518599	0.0156223								-0.642747	-1.72186	-0.398972		1.06601	0.564633				0.115643		0.553653	-0.479288	-0.220092	1.08642
MED diet	105	Post-intervention			0.999813	0.0442217			0.763873	0.526772	-1.05155									-2.05272								-0.786115					-0.400709					-1.88458		0.0280903					0.530643		-0.192742	1.31425
MED diet	105	Pre-intervention			-0.20953	-1.94381			0.281671	0.553919	-1.35097									0.854719								-0.589538					-0.715527					-1.50871		-2.27372					0.389803		0.16313	1.23849
MED diet	106	Post-intervention			1.00799			-1.73613	1.53335	0.538644	-0.510702																	-0.212475		1.01314		-0.187764	-2.19105					-1.97925	-0.147184		-1.14572				-0.717682		0.0816374
MED diet	106	Pre-intervention			0.462032			0.682318	-1.40661	-0.51555	-1.35097																	-1.37747		0.373092		-1.23495	-1.93358					-2.77808	0.233089		-1.41017				0.202815		1.0049
MED diet	109	Post-intervention			1.58729			-0.288211		0.54745	0.0974126			0.525074												-0.307731							0.563492	0.335137	2.30315			-0.0755102				-2.10654			1.0954	-0.25171	0.911772
MED diet	109	Pre-intervention			2.01038			1.93927		2.24591	-1.35097			2.33807												1.0117							0.373609	-0.722122	1.11586			-0.371621				-2.23083			0.601937	-1.08698	-2.31029
MED diet	111	Post-intervention	1.55588	1.02157	-0.500672	-1.94381		-1.73613		0.142361			-1.42528	0.615865		1.78435									-0.511227			1.46838		0.991463			2.05071	-1.45054	-1.06937	-0.148209	-0.865077	-1.55894	0.931434		0.142892				-1.83081		-1.50741
MED diet	111	Pre-intervention	0.16547	-0.136627	0.482155	-0.816436		0.623932		0.393103			-1.63632	-0.16209		-1.14417									-1.09325			-0.901002		-0.873079			-1.18086	-0.118222	-1.31491	0.521008	0.142801	-1.40182	0.951604		-0.053052				-1.50929		-1.15258
MED diet	115	Post-intervention	1.40094		0.277511		-1.2439	0.17604		0.417503	-0.786255			3.31135											-1.09325	-0.168936							-0.966733	0.691819				-0.6623							0.0160715	-1.04453	-0.0901917
MED diet	115	Pre-intervention	0.883197		0.933098		-1.37203	1.00916		-0.731091	-1.35097			1.48435											-1.09325	-0.28353							0.178059	1.0657				1.20669							0.870726	-0.560597	-0.368707
MED diet	116	Post-intervention			0.317553	-1.94381				-0.311549			-1.48136																				1.73693													-0.535809	1.1748
MED diet	116	Pre-intervention			-0.899916	0.364481				-1.05976			-1.63632																				1.93756													-0.712987	1.13139
MED diet	118	Post-intervention	-0.669276		-2.24617					-0.281997	-1.35097	-0.151327																			-0.914832		0.829105	-0.0589603	-0.282372			0.184115	1.62646	0.174181			-0.893178		0.352629		-0.054248
MED diet	118	Pre-intervention	0.837411		-1.26267					1.87949	0.599274	-0.372882																			0.0379102		0.631929	-1.22633	-0.883064			-1.65495	0.749741	-0.103625			0		-0.918544		-2.31029
MED diet	120	Post-intervention								-1.65018	-1.35097	-1.50921	1.70848														-0.871149							-1.93805	-1.72186			2.04793		-2.27372		1.24609			-2.97779	-1.08698	1.9124		-0.535993
MED diet	120	Pre-intervention								2.03327	2.78696	1.7007	-1.63632														-1.09062							1.42073	1.95061			0.62165		1.19498		0.806233			-3.15606	0.0938544	1.36024		-0.437325
MED diet	124	Post-intervention	-0.194822		2.14321					0.109449		0.119118			-1.42893											0.629456							0.410218	-0.527643				-0.3053	1.35604	-0.360316			-0.558753	1.96263	0.671628	-0.604019	0.0363161
MED diet	124	Pre-intervention	-0.340636		-0.133445					0.577469		0.232009			-1.04403											0.0737757							-0.376223	-1.45028				0.182779	1.09616	0.20963			-0.893178	0.630415	0.947566	-0.952396	-2.31029
MED diet	127	Post-intervention								-1.06277	-1.35097						-0.651797																1.93142					1.49749	1.95272			1.08002					0.519763
MED diet	127	Pre-intervention								0.752926	-0.193627						1.31888																1.84419					1.7786	1.78467			1.01941					2.02839
MED diet	129	Post-intervention								-0.977341						0.317825		1.8278		-2.04212		0.478533						-0.423543		-0.151988		0.667559	1.15005	-1.93805	0.145341			0.279413		0.0462093	0.925433				0.33112		0.0672127	0.176054
MED diet	129	Pre-intervention								-1.65018						-0.980964		-0.104155		-2.05272		-1.24027						-0.96415		-0.0756545		-1.23495	-2.1669	0.884664	-0.243197			0.483447		-0.588813	0.658206				-0.125714		0.6539	0.178132
MED diet	131	Post-intervention			2.11919			-0.763366		0.687931	-0.213314		-1.11658						-1.57968														-3.5445	-1.44605				-0.82181						-1.07171	-0.956762	-1.08698	0.512299
MED diet	131	Pre-intervention			-0.252393			-1.73613		-1.15529	-1.35097		-1.63632						-1.86856														-1.27536	0.041803				-0.668568						0.431104	-0.0813443	-0.907337	0.651204
MED diet	133	Post-intervention	0.620398	-0.0101789	-0.750579		-1.37203		0.684632	0.443035			-0.580769			0.00238369												-0.69585					0.0633816	-0.0449112				-0.187932	-0.152241		-0.587259				0.401649		-0.849962
MED diet	133	Pre-intervention	0.588402	-0.223569	-0.134959		-0.304491		1.13768	-0.393561			-1.63632			-1.14417												-1.18006					-1.74811	-0.939707				0.966975	-0.118006		-2.23257				0.556959		-1.15391
MED diet	134	Post-intervention			-2.2799		2.91438	1.29295	-1.40661	0.931073	0.00248002	2.06186					0.816163							-1.95713	-1.09325	-0.356473							-0.103311	1.44929	0.120961			1.07786			0.66632		1.20106	-0.163341	0.533569	0.412879	-2.31029
MED diet	134	Pre-intervention			-0.493935		-1.37203	-1.73613	-0.518389	0.754195	-0.783645	0.15803					-0.246123							0.0798791	2.60432	0.838178							-0.531576	0.454978	-0.130624			1.01301			0.477628		-0.175467	-1.07171	0.76483	-0.784345	0.576325
MED diet	135	Post-intervention	-0.881534		1.62696		0.420594																0.356542					-1.37747		-1.17765			0.0523128	-0.851184			-1.23844	-2.07185	-0.149636		-0.87033				-0.922453		0.164674	-1.43081	-0.355257
MED diet	135	Pre-intervention	-1.02233		-1.4663		-1.37203																-1.59264					-0.490153		-1.16227			0.0659361	-1.52831			-0.114177	-0.600308	-1.26794		-0.551699				-0.216711		-0.138623	-1.08968	-0.134566
MED diet	137	Post-intervention								2.77389	3.92902	1.89581	1.05399							0.150843					0.891614		-0.0744396							1.23505	0.701303			1.68884				-0.0510673
MED diet	137	Pre-intervention								0.849403	-1.35097	1.37551	-1.63632							-2.05272					-0.025755		0.769731							1.82951	0.383619			1.89207				0.392109
MED diet	138	Post-intervention			0.0772547			-1.73613		-0.270246		0.0369243													-1.01134				-0.513216			-1.18338	0.494969		1.3524			-0.328694	0.222458	0.944088			0.268922	1.59321	0.3621	1.16506	1.1833	0.826148
MED diet	138	Pre-intervention			-1.05219			0.215132		-1.03585		-0.9334													-1.09325				-0.322936			-1.23495	0.59349		1.11815			0.212539	0.399268	0.821908			-0.610844	0.351103	0.867366	0.864282	0.879511	1.38284
MED diet	141	Post-intervention	0.274813							-0.640955		0.420286													-0.441114								0.744762					1.30869	0.224075				2.82907	0.862261		0.388324	-2.31029
MED diet	141	Pre-intervention	-0.240865							-1.65018		-1.02911													-1.09325								0.18832					-2.77808	1.03881				2.54622	-1.07171		-0.591689	-1.64179
MED diet	143	Post-intervention																																				2.3836		-2.07553							2.10174
MED diet	143	Pre-intervention																																				2.43241		-2.27372							2.32837
MED diet	144	Post-intervention			1.00416			-1.07496		0.496517			0.23205												-0.389354									0.289357	1.08088			1.08694							0.56423	-0.398361	-2.31029
MED diet	144	Pre-intervention			-0.988037			-1.73613		-1.65018			-1.63632												0.700948									0.550026	1.84951			1.53532							0.92345	1.44127	0.502277
MED diet	146	Post-intervention	0.782494		1.64499					0.855491	-0.613156			1.15244																2.27129			-0.51948	-1.83622				0.838301	0.892146	-0.437311	0.175982		-0.645254		-0.285169		-1.68006
MED diet	146	Pre-intervention	-0.278515		0.525219					-1.17579	-1.35097			-0.673677																0.608752			-2.75707	-0.665927				0.978654	0.958354	-0.899122	-0.0652632		-0.170748		-0.374252		-1.1916
MED diet	147	Post-intervention			-0.244909	-0.0833859			-1.40661	0.241205			-0.314904										0.0422093					-0.20384		-0.0702819			-0.911826		-1.69539	-0.0406021		-1.28737	-1.85654	-2.27372	-1.62219				-0.085643	-1.08698	-0.332365
MED diet	147	Pre-intervention			-0.820779	-0.0555934			-1.30588	-0.621095			-1.63632										-1.59264					0.322453		-1.23855			-0.0570252		-0.979582	0.407965		-1.11011	-1.52783	-1.8117	0.311713				0.474227	0.131115	-0.0271874
MED diet	148	Post-intervention	-0.0554281		-1.44444			0.972957		0.698815	-0.543927	0.925754											-1.1186					0.656387					-0.314627	-0.743372			0	0.584196	0.330699		0.586706			-0.0316955	-1.982		-0.901863		2.44425
MED diet	148	Pre-intervention	-0.720077		-0.758564			-1.53715		-1.65018	-1.35097	-1.50308											-1.59264					-1.20839					0.88575	-1.6422			0.475853	0.377624	0.478966		0.516088			-0.237621	-1.23778		-0.397548		2.04435
MED diet	149	Post-intervention	-1.56862		0.597136			1.34705		2.24787	1.88466	-0.868888													-1.09325			0.0702162					1.45903	0.628263				1.88146					0.360974	-0.45428	1.06009		0.958119
MED diet	149	Pre-intervention	2.51598		1.2161			-1.73613		2.41547	-1.35097	1.90513													-0.71838			0.300811					0.234668	0.38861				0.163463					1.21618	-0.0294997	0.103975		1.08466
MED diet	151	Post-intervention			0.0929742	-1.59974				-1.65018				-1.1374				0.0771964															-2.89209	0.423088	-1.46095		-0.233861	-1.31846		-2.27372	1.75452				0.0766128	-1.08698	-0.621598
MED diet	151	Pre-intervention			-0.0188102	1.30501				-1.04995				-0.973649				-1.42418															-1.43572	-0.18752	-1.72186		-0.897021	-1.59943		-2.27372	0.664479				-0.580912	-0.586342	-0.0417658
MED diet	152	Post-intervention			-2.2799																											-1.23495	-1.77772	-0.571698				-2.34523	-1.92302		-0.242545				-0.138589	-1.08698	-1.34845	-0.188769	0.373047
MED diet	152	Pre-intervention			-0.242755																											-1.23495	-2.38765	-0.569387				-2.77808	-1.47351		-0.490719				-0.589211	-1.02348	-0.717084	-0.0513491	-0.535993
MED diet	153	Post-intervention	1.1157		-1.74834			-1.73613		-0.810283			0.819559	-1.1374											-0.961387			-0.645615					-0.133889	0.479014	1.02707			0.0162833	0.887688	-0.663523			-0.893178	0.804682	-0.788387	0.0496979	0.277714
MED diet	153	Pre-intervention	1.06941		-1.37228			-1.20641		-0.412471			-1.63632	0.14216											-1.09325			-1.37747					0.466541	-0.739472	0.199163			-1.09193	0.346674	-0.793331			-0.294629	2.12845	-1.55026	0.56455	0.636808
MED diet	155	Post-intervention	-0.810906		1.22387	-1.70811		-0.13631		-1.64022																			0.946197				0.85047	-0.219212				0.335776				0.565051				0.520848	-2.31029
MED diet	155	Pre-intervention	0.238385		-0.250864	-1.20314		-1.37213		-1.65018																			-1.12278				-0.199563	-0.658622				-0.638002				-0.952928				-1.08698	0.900875
MED diet	156	Post-intervention			1.70673			-0.143888		-0.0012108		-1.50921				-1.14417								0.241966		0.270588				3.04373			0.419134	-1.93805	-0.557622			-0.139255			0.104281				-0.0685571		0.211662
MED diet	156	Pre-intervention			0.165085			0.40142		-0.177241		-0.714592				-0.284359								-1.95713		0.193117				-1.23855			1.27146	0.144735	-0.506908			0.358336			0.443403				0.417618		-2.31029
MED diet	157	Post-intervention	-0.161486		-1.06324								-0.364812	-1.1374		-1.14417												-1.29127		-0.405975			-1.76439	-0.515336	-1.72186			-0.723484	-1.52183						-0.187098		-0.83147	0.321251
MED diet	157	Pre-intervention	1.32044		-0.726509								-1.63632	-0.879776		0.208634												0.149455		-1.23855			-3.20584	-1.04543	-1.72186			-0.670402	-0.936435						0.333965		-0.938552	0.385731
MED diet	160	Post-intervention			-0.43936					-0.359491		-0.98684	3.17887									-1.24027						0.712864		1.01088			-0.757272		-1.2371			-0.47655	-1.87923		-0.178942				0.337713		-1.48048
MED diet	160	Pre-intervention			0.0726493					-1.16029		-0.269959	-1.63632									-0.715531						-0.372273		-0.344377			0.0103272		-1.31256			-0.244364	-0.752596		-0.139186				0.18449		-0.0235956
MED diet	161	Post-intervention			0.883977		0.915233						0.329792			5.54602	0.665293	4.6117	3.83814				4.20331	0.805725	-0.437043			6.33265	-0.076863	5.12069	3.89409	5.04802	-0.155109					-2.31621		-2.04118	-2.57186				-1.78635		-2.10453
MED diet	161	Pre-intervention			-1.29133		-1.37203						-1.63632			-1.13237	-1.21244	-1.42418	-1.86856				-1.59264	-1.95713	-1.09325			-1.37747	-1.12278	-1.23855	-0.914832	-1.23495	-0.999572					-1.91516		-0.631841	-1.25992				-0.124174		-0.626273
MED diet	162	Post-intervention							-0.271397			0.3451	-0.15946												-0.00406913				-1.12278					1.14042	-0.646165			0.778199			0.0571351	0.912779				2.47692	-0.124554
MED diet	162	Pre-intervention							-1.40661			-1.50921	-1.63632												-1.09325				-1.12278					0.50849	-0.264019			0.24952			0.654502	0.678709				0.811367	0.901484
MED diet	163	Post-intervention			0.800321	0.296395		-0.369093	-0.634078	-0.0124675		-1.40343															-0.575385		-0.307451				1.02016	0.892196		-0.343579		0.0411863			0.0110389					1.31732
MED diet	163	Pre-intervention			0.197917	0.525412		-1.73613	-1.18773	-0.610568		-1.50921															-1.09062		-1.12278				1.18627	-0.338519		0.23258		0.359088			0.448662					0.865887
MED diet	167	Post-intervention	-0.914975						-0.56719	-1.65018			0.186603																-1.12278				-0.225607	1.82295				0.628393	-0.176365		-0.385711				0.23016	-0.519185	0.340498
MED diet	167	Pre-intervention	-1.47413						0.811451	-0.792845			-1.63632																0.0858112				-0.351701	0.230951				0.704841	-0.10666		0.626463				0.520365	0.967965	0.754271
MED diet	168	Post-intervention	-1.56862		-0.900404				-1.17506	-0.838422					-1.60226	-0.742469		-1.42418	-1.86856	-2.05272		-1.24027	-1.59264					-0.916417		-1.23855			-2.46971	-1.93805	-1.68622		-2.42416	-1.44891	-1.07487	-0.97596					-1.39335	-1.08698	-2.31029	-0.410697	0.590307
MED diet	168	Pre-intervention	0.0122299		1.1892				-1.40661	-1.14956					1.60721	1.66081		1.12456	1.85969	3.78674		2.66148	0.421088					-0.0563511		0.553711			-3.5445	-1.69596	-1.72186		-4.8919	-1.60126	-2.04687	-2.27372					-3.15606	1.41588	-0.164497	-2.04066	-0.535993
MED diet	172	Post-intervention			-0.239592														-0.775318											1.10439	-0.646803	-1.07395	0.630249	0.519796	0.819092		-4.8919	-2.77808			0.184134				-0.518636		-0.374961	-2.04066
MED diet	172	Pre-intervention			-2.2799														-1.86856											-1.23855	-0.914832	-1.23495	-1.27828	-1.17262	-1.40308		-1.62124	-1.80341			-0.0567826				-1.20962		-0.691421	0.346278
MED diet	174	Post-intervention			0.507517			-0.958165		1.79532	2.33179	-0.100621	-1.47054				-1.21244										0						1.51158	-1.88929		-1.76127									1.37763		1.13587
MED diet	174	Pre-intervention			-2.2799			-0.76656		0.969301	0.0994219	1.55009	-1.63632				-0.838406										1.39244						1.37337	-1.93805		-2.14644									1.55291		1.2263
MED diet	177	Post-intervention				-0.0662871		0.914884		0.525929	-0.291296	0.86181																		-0.139245			-0.216831	0.138502	0.151668			0.596715		0.828372	0.438049					-1.08698
MED diet	177	Pre-intervention				-1.94381		-1.73613		-0.828344	-1.35097	-1.50921																		-0.940358			0.810828	0.394731	-0.324411			1.00459		1.25993	0.770541					-0.496127
MED diet	180	Post-intervention						3.23064	1.7776	3.24385	-1.35097	2.88432							-0.0429374	-0.682414		-0.273883		0.979381	-1.09325		-0.153593						-1.56819	-1.19192	-1.66396			-0.52985							-0.538518		0.0412977
MED diet	180	Pre-intervention						1.75462	1.35662	2.22735	2.34071	2.09015							-1.86856	-2.05272		-1.24027		1.3476	0.467989		-0.237667						-0.212768	-0.564474	-0.658868			0.339753							-0.257414		1.55621
MED diet	187	Post-intervention	-0.81837							-1.12706					0.648128			-0.650669	0.310003			0.100913						1.07299			-0.278922			-1.76797				-0.157633	-0.7662						-0.808425
MED diet	187	Pre-intervention	0.0228495							-1.65018					-1.60226			-1.42418	-1.86856			-1.24027						0.294909			-0.914832			-1.93805				0.213313	-1.30986						0.194234
MED diet	189	Post-intervention			0.19717					0.901318	0.236525	2.52002	-0.302455															-0.942326						0.559516			0.495521	0.396071		-2.27372				-0.245844		1.00492	1.27759		2.46158
MED diet	189	Pre-intervention			-2.2799					-0.187972	-1.35097	1.0451	-1.63632															-1.37747						0.885581			0.199562	1.02133		-2.03355				0.945329		1.52839	1.78629		2.26027
MED diet	190	Post-intervention			1.33356																																			-2.27372		1.59786				1.6794	2.29032
MED diet	190	Pre-intervention			-1.56919																																			-2.03657		0.297428				-1.08698	2.05122
MED diet	191	Post-intervention	0.0529538	-0.00987666	0.506241			0.901091	-0.101954	0.172109		0.523802	0.161484															1.04682		-1.23855			-0.0350374		-0.742044			-0.640157	-0.024638		-2.57186			2.26101	-2.51162		-0.275095	0.426908
MED diet	191	Pre-intervention	0.591234	0.716912	-1.07593			-0.0657365	-1.40661	-1.65018		-0.4596	-1.63632															1.50878		-1.23855			0.132091		-0.392825			-0.119828	-0.322422		-2.57186			0.0982876	-3.15606		-0.913204	1.01984
MED diet	193	Post-intervention			-0.212647	1.53147			1.02471	1.48232	-1.35097		-0.916423																									0.603591				-1.04472			-3.0804		0.315454
MED diet	193	Pre-intervention			-0.309591	0.935273			0.749587	1.06405	0.0104508		-1.63632																									0.273237				-0.0469547			-3.15606		-2.31029
MED diet	194	Post-intervention			1.46962				-0.713998	-0.41599	-1.35097							0.122245						-1.95713	-1.09325			-1.37747			-0.914832			-0.957384	0.413421			1.17222		0.273848	1.28399		-0.694316	1.85882	0.124037	-1.08698	-0.723867
MED diet	194	Pre-intervention			0.992377				-1.40661	0.682348	-0.267043							-0.233599						-0.121333	0.535652			0.163528			-0.0294421			-1.93805	1.01006			0.89244		-0.0163332	1.34989		-0.893178	2.49059	0.168015	-0.128646	-2.31029
MED diet	195	Post-intervention			1.80994								1.30207											-1.95713	1.79176									0.900741				0.414043			-1.82322				-0.283857	-0.133964	-0.939327
MED diet	195	Pre-intervention			0								-1.63632											-1.95713	0.245652									0.852594				0.963978			-1.01996				0.109504	-0.454484	-2.31029
MED diet	196	Post-intervention	2.70343		0.883186		-0.292308		-1.40661	-1.65018													0.0194311					-0.322596			0.0294421	-1.23495	-1.65492	-0.22436				-1.94212			-2.51365						-0.245291
MED diet	196	Pre-intervention	3.36546		0.522146		-1.37203		-1.00182	-1.19019													0.344417					-0.272665			0.717794	-1.14549	-3.5445	-1.39344				-1.2594			-1.33818						-0.369763
MED diet	198	Post-intervention																										-1.37747					-3.5445	-1.55631		-2.08375		-1.32238			-0.969086			-0.255632	-3.15606	-1.08698	-1.22825	-1.65274	-0.429003
MED diet	198	Pre-intervention																										0.155554					-2.33134	0.298704		-2.14644		-1.07448			-0.635596			-0.189741	-1.2857	-0.0990868	-0.650695	-2.04066	-0.535993
PPT diet	1	Post-intervention			-0.447295		0.921077			-0.012799	-1.29358	1.46656						-0.0771964								-1.81972				-0.027239			0.483905	1.12204	0.791517			1.1535		-2.27372	2.17886				0.660743	-1.08698	0.796823
PPT diet	1	Pre-intervention			0.217253		-1.37203			0.250268	-1.35097	-1.33881						-1.42418								-0.844981				-1.23855			0.890989	1.5056	0.796837			0.806728		-2.26284	1.64292				0.838999	-0.968796	2.18526
PPT diet	3	Post-intervention			-1.25541	-1.94381				-1.01373			-0.925294	0.358028									0.999127										-1.28727	-1.06162				0.0856665							-0.472114	-0.636553	0.020097
PPT diet	3	Pre-intervention			1.14977	-1.20207				-0.562917			-1.63632	-0.350428									-1.23146										-0.756727	0.390728				-0.544967							-0.989769	-1.08698	-0.243053
PPT diet	4	Post-intervention			-1.15575																		-0.518921					0.25989		-0.262732			0.12633	-1.57666				-1.38457	-1.06857		-1.95163				-0.605114	0.272497	-0.83409	-2.04066
PPT diet	4	Pre-intervention			-1.31941																		-1.59264					-1.37747		-1.23855			-0.737118	-1.93805				-2.58931	-2.04687		-2.57186				-1.71539	-1.08698	-1.27325	-2.04066
PPT diet	5	Post-intervention			-0.899029					-1.35919			1.61195					-0.149279										1.56746		2.18607	1.33362		0.333548		-0.163189		0.0818843	-0.694305			-0.830155				-1.17422		0.593512
PPT diet	5	Pre-intervention			-0.545165					-1.29677			-1.63632					0.897534										-1.37747		-1.23855	-0.914832		0.278344		-0.754065		-4.8919	-1.47613			-0.951783				-0.183151		-0.310631
PPT diet	6	Post-intervention					-1.37203			-1.65018		-1.50921				-1.14417														0.881658	0.0785964	-1.23495	-3.5445	-1.93805		0.0638736		-0.499756	-1.01449	0.193636					0.345339	-1.0237	-0.338783
PPT diet	6	Pre-intervention					-1.03023			-0.104904		0.319483				0.550406														-1.08228	0.146255	-1.18796	0.286739	-1.26628		0.026996		-0.919888	-0.362044	0.398491					-0.0249079	-0.599698	-0.37397
PPT diet	8	Post-intervention						-1.73613		1.86147								1.37234							0.800392			-0.742084					0.629305	-1.03952				1.50941	0.0371366		-0.202436		0.932211	-0.542736	1.10789		-1.80779
PPT diet	8	Pre-intervention						0.0772643		-1.65018								-1.42418							-1.09325			-1.37747					-0.702997	0.0126391				1.5256	1.08786		-2.57186		2.76049	-1.07171	1.0448		0.671946
PPT diet	9	Post-intervention			0.0113618				1.3634														0.619367			-0.916608				1.99484	-0.210808		-3.21695		-1.72186			-1.41977	-1.89067								-1.28504
PPT diet	9	Pre-intervention			-0.528909				-0.0993268														-1.59264			-1.81972				-1.23855	-0.914832		-2.90514		-1.3699			-0.758588	-1.25472								0.172601
PPT diet	11	Post-intervention			1.10992			0.256966	1.61979	0.427713	-0.0589787				1.22663		0.289906		1.69189	-2.05272	1.13591	1.1643	0.40467	1.49657	0.336769	2.31875			2.43062			1.64327	-0.478446	1.7499				-1.76888					2.45562		-2.87852	-0.253751	-2.31029
PPT diet	11	Pre-intervention			-0.918355			-0.661479	0.67381	-0.120714	-1.35097				-1.60226		-1.21244		-1.86856	-2.05272	-0.459195	-1.24027	-1.59264	-1.48802	-1.09325	-1.81972			-1.12278			1.70912	-0.0918963	-1.93805				-2.77808					-0.431786		-3.15606	-1.08698	-0.0389275
PPT diet	12	Post-intervention			3.48336					-0.605867						0.270932		-0.643768							0.53675			-0.256274				1.64966	-0.0663238		0.426183	-2.08184		-0.915604	1.0344		0.327023	-2.23083			0.268655		-1.11057
PPT diet	12	Pre-intervention			-1.29827					-1.65018						-0.788009		-1.42418							-1.09325			0.855744				-0.560247	0.627704		1.34342	-2.14644		-0.357883	0.733284		0.882586	-1.02635			1.05661		-0.601633
PPT diet	13	Post-intervention							0.602491	1.11737	-1.35097	1.9253	1.22525			-0.202135		-1.42418			-1.07408	-1.24027						0.617791		1.17224		-0.0694642	1.51135		1.18794										0.368553		1.43301
PPT diet	13	Pre-intervention							2.3205	1.4143	1.29572	1.1402	-1.63632			0.247928		-0.231463			-0.413751	-0.80556						0.918208		-1.23855		-1.23495	0.599256		0.928786										-3.15606		1.10135
PPT diet	14	Post-intervention			-0.37809					-0.211164	-1.35097						-0.371527															-0.794161	1.04345	1.34363				1.88629				0.756642				2.05954	1.60378
PPT diet	14	Pre-intervention			0.0106783					0.864265	0.234893						0.848673															-1.23495	-0.432997	0.395599				1.94026				0.340125				1.32361	0.840575
PPT diet	18	Post-intervention			-0.742195			1.14291		-0.976888				-0.107132				1.01372															-1.19202		-0.844113	-0.026996		-1.38346	-1.89176		-1.09981						-0.964597	-0.694884	0.0756704
PPT diet	18	Pre-intervention			-1.35675			-0.426777		-1.65018				-1.1374				-1.42418															-1.58825		-1.72186	-0.0567843		-1.60076	-1.57757		-1.36488						-0.245326	-1.10631	-0.535993
PPT diet	19	Post-intervention																								-1.45652	-1.09062		-1.12278				0.42198	1.24111	-0.0902376			0.216373	1.00835		0.518275	-1.59191			-0.107133
PPT diet	19	Pre-intervention																								1.42614	0.316114		-0.687141				0.0321412	1.81173	1.42275			1.67972	0.598071		0.632005	-1.90139			0.804878
PPT diet	21	Post-intervention	1.41699		0.849305	1.51105		2.55319		1.01063	-1.35097		0.0495881					0.773903	0.124467	-0.0706384	-0.430828	-0.825817	2.23834	-1.41044						4.00254		2.06629	-0.109329	-1.93805				-1.47498	0.365238						-1.28739		-1.10743	-0.14134
PPT diet	21	Pre-intervention	2.0391		1.07173	0.527878		1.89078		0.545584	-1.15028		-1.63632					-1.42418	0.547801	1.26091	-1.07408	0.433466	-0.143998	-1.95713						-0.266738		-1.23495	3.02472	-1.30123				0.474404	-0.603419						-0.73383		-1.62258	0
PPT diet	23	Post-intervention			-2.2799					-1.65018		-1.50921														-0.47976							1.3821	1.72048				2.1644	1.89872	-2.17505					0.155769	-0.631698	1.37621		-0.414619
PPT diet	23	Pre-intervention			-1.54506					-0.553573		0.737745														-0.181754							1.30507	-0.310337				1.41885	1.45875	-2.27372					-0.044405	1.10027	0.401298		-0.535993
PPT diet	25	Post-intervention											0.939162		0.308891	-0.291349		0.260184		-1.10336	0.115398	0.132773	-1.59264						-0.909448	1.71089		0.363401	-2.0292	1.19847	0.133228			0.381911	0.023243		-0.293628	-0.688533			-0.277992		-1.9709
PPT diet	25	Pre-intervention											-1.63632		-1.60226	-0.3703		-0.984505		-2.05272	0.392796	-1.24027	-1.06808						-0.909063	1.46536		0.411903	-1.97203	1.38214	0.115629			0.417834	0.059586		-0.235461	-0.749338			-0.236235		-2.28439
PPT diet	27	Post-intervention	1.0823		-0.180003	0.579764		-1.73613		-0.908653			1.76431	0.506599									-0.165408			0.663284			-1.12278	-0.350737			-1.14081			-1.85899		-2.07241	-2.04687					-1.07171	-2.15222		-1.06479	-1.11059
PPT diet	27	Pre-intervention	1.26091		0.160679	0.64393		-0.949		-1.00082			-1.63632	0.544529									0.000221285			0.145514			0.509518	0.121214			-0.161724			-2.14644		-1.27924	-1.26396					0.378631	-1.37835		0.2807	-0.505716
PPT diet	29	Post-intervention				-0.0895166											-0.507013							-1.13929										1.62209				-1.40604	0.72435							-0.405653	0.170478
PPT diet	29	Pre-intervention				-1.94381											-1.21244							-1.95713										0.484377				-0.925468	1.36439							-0.498914	1.46752
PPT diet	32	Post-intervention			-2.2799					-1.21415		-1.50921																		-0.757858			1.24482	-0.0277308	0.296619			0.717396	0.0294481	0.606181	0.278967	0.00898759			-0.611745	-0.0617114	-0.347675	-1.80853
PPT diet	32	Pre-intervention			-1.54629					-1.24171		-1.50921																		-1.23855			-1.32824	-1.18977	-1.28159			0.261415	-0.783246	-0.312362	-0.728737	-2.23083			-2.66628	-0.808213	-1.01011	-0.650292
PPT diet	33	Post-intervention			-2.2799		1.83893					-0.127876	1.14973														1.9003						0.889927	0.320255				-0.446191				-1.75284	1.50566	0.0294997	1.391	3.65032
PPT diet	33	Pre-intervention			0.274776		-1.37203					-1.50921	-1.63632														1.15036						-3.5445	-1.93805				0.976366				-2.23083	-0.893178	-1.07171	1.06496	-1.08698
PPT diet	34	Post-intervention			1.22058					-1.09036	-1.35097	-1.06243			-1.60226	0.67618			-1.86856		-1.07408	-1.24027						1.53506				-1.23495		-0.38479				1.38311							0.751195		-2.31029
PPT diet	34	Pre-intervention			2.14914					0.541881	-0.827174	0.0737448			0.654241	2.41938			0.442459		0	-0.106422						2.3275				1.91478		-0.337598				0.585187							0.0697611		-1.65116
PPT diet	36	Post-intervention																									1.51094		1.47004							-1.79205					1.2381	1.01967	0.576668	-1.07171		3.69437	1.89142	-1.99383
PPT diet	36	Pre-intervention																									-0.495504		-1.12278							-2.14644					1.62699	1.25584	0.761504	0.0884051		3.25245	2.17728	-2.04066
PPT diet	37	Post-intervention			1.15481					0.00527002			-1.048			1.30723												1.77806					0.960255		-0.108776			0.612051	-0.133663		-0.309173	-2.23083	-0.893178	0.171186	1.12424		-2.31029
PPT diet	37	Pre-intervention			0.305601					-0.345134			-1.63632			-0.0883058												0.0355743					-3.5445		1.30095			1.1553	1.23341		-2.57186	-0.00898759	-0.83276	1.64205	-3.15606		1.14439
PPT diet	38	Post-intervention			-2.2799																							-1.37747					0.255371	-1.26351	-0.0550248				0.852141		0.851142			-0.859964	0.995915	-0.894715	-0.725815	0.960901
PPT diet	38	Pre-intervention			-1.97676																							-1.32151					0.125012	0.148346	-0.353744				0.383378		0.988587			0.708577	0.839935	0.777738	0.0263582	0.884161
PPT diet	46	Post-intervention										-1.50921																				-0.00872955	0.278844	1.1315	1.8109			-0.0431757			1.49555	-0.214327			0.337719	-0.632321	-1.26156
PPT diet	46	Pre-intervention										-0.288555																				-1.23495	0.366099	1.54082	1.72907			0.367688			1.32348	0.16629			-0.0686241	0.557125	-0.703512
PPT diet	48	Post-intervention			-1.96905	1.31286				0.0707656		-0.864274											0.891218							1.86871		-0.36246	0.846226	-0.341195	0.433372			-0.047015	-1.1949		-0.815965				-0.0151278	0.101562	1.05442
PPT diet	48	Pre-intervention			-0.548679	1.54833				-0.519854		-1.38804											-0.864171							0.77789		-1.23495	0.354575	-1.09668	0.584141			-0.160469	-0.790504		-2.57186				-0.244099	0.626824	0.892672
PPT diet	52	Post-intervention	0.728207	0.325054	1.63033		0.643413	-0.617829		0.777686	-0.545353			1.36922	-1.60226		-1.21244		-0.834655	-0.933199	-1.07408	-1.24027						0.813207			1.18857		-0.421356	-0.132048				0.613737	-0.125971						-1.18403		-0.466287
PPT diet	52	Pre-intervention	0.85547	0.726879	0.247074		-1.37203	-1.73613		0.589645	-1.28189			1.67266	-0.969587		-1.21244		-0.512055	0	0.908584	0						1.71638			-0.914832		-0.77979	0.484003				0.0653252	0.898959						-1.29684		0.115348
PPT diet	53	Post-intervention			-0.354064	-0.557471		0		-0.919089	-1.35097			-1.05244										-1.58159	-0.139095			0.073726					0.75578		1.15171				-0.479169			0.626614					0.602875
PPT diet	53	Pre-intervention			1.86813	0.257553		0.621402		0.962608	0.288932			-0.273896										-1.95713	-0.439093			0.998952					2.19043		0.946406				-1.33136			1.05444					-0.239647
PPT diet	58	Post-intervention	-1.56862		-2.2799	-1.94381		-1.73613	-1.12737	-1.65018																-1.72384								-0.253349	0.727818			-0.628874						-1.07171	0.252762	0.525121	-0.0822864
PPT diet	58	Pre-intervention	-1.27409		-0.713031	-0.765389		0.58244	-0.356205	-0.919943																-0.796082								-1.20526	-1.06876			-0.73762						0.903936	0.111209	-0.858321	-0.756236
PPT diet	59	Post-intervention			-2.2799					0.497718	-0.309401	1.21997			0.621568				1.41506	-2.05272	2.37491									0.622131	-0.914832											-1.95338					-1.05548
PPT diet	59	Pre-intervention			-0.483327					1.20537	-1.35097	0.87306			-1.60226				-1.86856	0.531793	-1.07408									0.557874	-0.755951											-1.73828					-1.64975
PPT diet	61	Post-intervention			-2.2799					-1.65018		-1.50921														-1.81972				-0.429383			0.296151	-1.10342				0.763256	-1.57181	0.315726				-0.593957	-0.69366		-0.928823
PPT diet	61	Pre-intervention			0.0511228					-1.47913		-0.707993														0.424647				-1.18566			0.200117	-0.175902				0.871269	-0.718151	0.278413				-1.07171	-0.420115		-2.31029
PPT diet	63	Post-intervention			-0.259988	-1.94381		-0.471131		-1.65018			-0.738616									-1.24027	-0.382637					-1.37747		-1.23855		-1.23495	-0.833015	-0.367086	0.15078			-0.867772	-0.893584		0.0978287				0.773796		-0.12538
PPT diet	63	Pre-intervention			-0.326687	-0.0442217		1.11777		-1.11248			-1.63632									-0.948662	-0.885498					1.02051		-0.489438		-0.0752396	-0.155935	-1.12142	0.171708			-0.500657	-1.52847		0.629667				0.496053		-1.22095
PPT diet	64	Post-intervention	1.98118	-0.0585918	-2.2799		-1.37203			-1.65018		-1.12502						-0.946481		0.0398478	0.327801	1.56934						0.739349	-1.12278	-0.383335		-1.23495	-1.81078		-0.94381	0.306936	0.471627	-0.0258172	-0.489514		-1.27099				-0.226524		-1.10358	-0.510466
PPT diet	64	Pre-intervention	2.71375	3.64918	-0.506313		-0.0647913			0.580293		-1.50921						-1.42418		-2.05272	2.68087	2.19783						2.90144	-0.122079	0.976327		0.147024	-1.49302		-1.18731	0.0407254	-1.0997	-1.10919	-0.787406		-1.9868				-1.326		-1.29893	-0.346593
PPT diet	66	Post-intervention	-0.54626		0.740935			0.976446		0.971999						-0.226586													-1.03603	0.832094	2.48867	0.0863169	-1.33294					-1.96302		-0.715667					-3.15606		-0.210516
PPT diet	66	Pre-intervention	-1.56862		-1.29935			-1.57066		-1.65018						-1.14417													-1.12278	-1.23855	-0.914832	-1.23495	-0.866749					-1.8007		-0.500885					-2.65157		-2.31029
PPT diet	67	Post-intervention			-2.2799	-1.94381							1.39589		-0.855364									0.457778				1.29741					1.21965	-0.165154				-1.26326		0.490536	1.55662			-0.198631	1.0655	0.652304	-0.575606	-1.94228
PPT diet	67	Pre-intervention			-1.68775	-0.742975							-1.63632		-1.60226									-1.95713				-0.606026					-0.0224233	-1.93805				-1.87677		0.0163332	-0.0849204			-1.07171	-0.164486	-1.08698	-0.865046	-2.04066
PPT diet	70	Post-intervention			-1.19053					-1.25448	-1.35097	-1.50921							-1.86856		0.519356	0.923456								1.85022			0.164446	-0.908844	0.827054	1.07771		1.08361	1.17551	1.11363	-0.347232	-2.23083			0.961626	-0.736082	-0.448145	-1.7605	-0.440854
PPT diet	70	Pre-intervention			-2.2799					0.550736	-1.09014	0.283099							0.701396		0.0151912	0.142033								0.351641			0.149319	-0.659333	0.520313	1.28117		-0.226041	0.92153	1.43	-1.12095	1.64861			1.13299	-1.08698	0.627066	-2.04066	-0.535993
PPT diet	74	Post-intervention	-0.255004							0.88437	-0.62432					0.325699														-0.79177			-0.238892	0.346994	-1.41995			-0.997945			0.0310048	-0.772099				-0.628951	-1.04555
PPT diet	74	Pre-intervention	-0.54866							1.14966	0.974161					-1.14417														-1.23855			0.72737	-0.739935	-0.620549			-0.472079			0.461761	0.15626				-0.217155	-1.27453
PPT diet	77	Post-intervention			-2.2799					-1.65018								-1.31615															-0.0740444	-0.637388	0.792782	-1.34017			-0.335279		-0.806641	-0.628181			-0.320528	0.446804	-1.88998	0.36815
PPT diet	77	Pre-intervention			-0.745414					-1.23612								-1.42418															-2.18934	-1.93805	0.861398	-0.98981			0.65838		-2.57186	-2.23083			-1.16203	-0.49999	-1.84188	0.104482
PPT diet	78	Post-intervention			1.96416					1.57792	0.349645	-0.232336																-0.718938					0.606952	-1.93805	-0.808089			1.16898	1.89219		-2.57186			-1.07171	0.246316	-1.08698	1.46558
PPT diet	78	Pre-intervention			-0.379613					-0.856707	-1.35097	-1.50921																0.448064					0.22555	-0.0314947	-0.475695			1.15548	1.56585		-0.954142			-0.644431	0.370274	-0.594368	-2.31029
PPT diet	80	Post-intervention	-1.56862									-0.372328																-0.351354				0.665754	-0.383205					0.888696	0.000162284								1.2249
PPT diet	80	Pre-intervention	-1.44075									-1.50921																0.251657				-0.227569	0.688989					2.09576	-0.5032								1.14775
PPT diet	81	Post-intervention		-0.165119	-2.2799					-0.551617		-0.24131	0.185729		-1.60226				-1.14835		-1.07408				-0.509787			-0.946763					-0.0855029	1.55142	-0.323662			0.301001			0.158896		2.27673		-0.61726	1.49126	0.0327573	0.148111
PPT diet	81	Pre-intervention		-0.632953	-0.683931					-0.481765		-1.39004	-1.63632		-1.17836				-1.86856		-1.0334				-1.09325			-0.518291					-0.0186393	0.177429	0.930869			0.169906			-0.737011		1.12029		0.228784	-0.721535	-0.429152	0.228654
PPT diet	82	Post-intervention								1.49396	1.40541		-0.940042				-1.21244								1.88189		0.459179							0.423631				1.15888							1.10563	3.16426	1.89134
PPT diet	82	Pre-intervention								-0.154798	-1.35097		-1.63632				2.06845								1.3509		-0.724666							2.05056				1.67942							1.46487	2.33699	2.86379
PPT diet	86	Post-intervention			0.710306				-0.529155	0.462188	-0.934427		0.0354636															-0.420278					0.171138	-1.26613		-0.465936		-1.61665	-0.583375						-0.126767	-0.450614	-0.377755	-1.95884
PPT diet	86	Pre-intervention			-1.58798				-0.615438	-0.827022	-1.35097		-1.63632															-0.397874					1.02114	0.37255		0.545165		-1.26006	-0.191637						1.15038	-0.00927353	0.13477	-2.04066
PPT diet	90	Post-intervention						-1.73613	-1.40661	-1.65018	-1.35097																2.96035						1.54444	1.89376				2.05984			2.08998
PPT diet	90	Pre-intervention						1.58941	1.86565	1.02289	-0.00248002																2.9013						2.21548	1.66333				1.62293			1.91774
PPT diet	91	Post-intervention	-0.120715		-1.66638																							-1.23264					-2.18164	0.0247863	-0.959283			-1.04295	-0.649763		-2.0524				-2.02191		-0.881296	-0.711842	-0.0410642
PPT diet	91	Pre-intervention	-0.526879		-2.2799																							-0.936561					-2.9705	-0.621737	-1.48081			-1.38194	-0.401691		-0.980018				-1.96216		-1.44547	-0.463967	0.153513
PPT diet	92	Post-intervention	1.54334		-2.2799							-0.515659					-1.10719		-0.0513118	0.427181	0.631603	0.16049	2.25147					0.295392		2.08537		1.94805	-0.553175	0.354178				0.025433	-1.86795		-0.368046	1.05608		0.268108	0.324566		0
PPT diet	92	Pre-intervention	-0.684956		-1.36547							-0.572266					-1.21244		-1.86856	-2.05272	-1.07408	-1.24027	-1.59264					-1.02334		-1.23855		-1.23495	-1.21185	1.81282				0.116192	1.17362		1.29492	-2.23083		-1.07171	0.315915		-0.0974748
PPT diet	93	Post-intervention					-1.37203	-1.73613	-0.755806	0.930922	0.147159	0.182786	-1.57139															-0.0927068			-0.914832	-1.23495	-0.395217	2.53992	1.89047	-1.9132		-0.150353			0.597903				0.905157	-0.406147	0.82181
PPT diet	93	Pre-intervention					1.44731	1.25971	1.54686	0.953552	0.650861	0.900163	-1.63632															1.51742			0.790931	-0.278057	-0.932644	-0.708297	-1.72186	-2.14644		-1.00109			0.693019				0.527469	-0.452132	-0.164929
PPT diet	94	Post-intervention			0.849728		-1.31334			-1.02926																							1.65569					0.527009		-2.27372					0.884008		-2.31029	-2.04066	-0.535993
PPT diet	94	Pre-intervention			-2.2799		-1.37203			-1.65018																							1.65867					1.4658		-1.89873					1.27267		1.81417	-1.52741	-0.340937
PPT diet	98	Post-intervention	-0.748646	-0.632953					-0.601034	-0.928493		0.0317222		-1.1374				-1.42418	-0.955928	0.328786	0.56366	-0.490664							-1.12278	-0.055511			-1.0623	0.485656				-0.365803		-1.80955	-1.77596	-2.23083			0.4975	-1.08698	-0.711851
PPT diet	98	Pre-intervention	0.492766	0.84793					-1.40661	-0.520201		-0.880674		-1.1374				-1.42418	-1.86856	-2.05272	-1.07408	-1.24027							0.558155	0.389038			-2.11609	0.168733				0.163835		-1.71226	-2.57186	-0.912287			-0.123043	-0.526989	-0.742547
PPT diet	99	Post-intervention			-2.2799					-1.294			-0.399546				-1.21244								-0.902484								1.44847	-0.603744	1.18892	0.150954							1.95145	-0.113579	0.794591	0.754259	-0.187628	-1.75799
PPT diet	99	Pre-intervention			-0.255468					0.0109063			-1.63632				2.39673								-1.09325								0.545595	-1.93805	0.444982	0.616022							0.704723	-1.07171	0.461907	-0.185857	0.519019	-2.04066
PPT diet	100	Post-intervention			-0.535988					-1.19936			0.14962	0.956163														0.396493		0.0821179			0.470227	-0.127611	-1.21204			0.903084		-0.80881	-0.13282				-1.81078		-0.329166
PPT diet	100	Pre-intervention			0.122658					-1.20378			-1.63632	0														-1.37747		-1.23855			1.02797	-0.341482	-1.72186			1.15047		-0.143902	0.543116				-3.15606		0.480035
PPT diet	101	Post-intervention			-0.847618				-1.40661	-1.65018		-1.50921	0.726576										-0.000221285					-0.952709			-0.365246			-1.16098		-1.86112	-0.333602	-0.84066			-1.76029				-2.48644		-0.414538	0.526981
PPT diet	101	Pre-intervention			0.142935				0.387035	-0.92237		0.594239	-1.63632										0.122379					-1.1545			-0.914832			0.19199		-2.14644	-0.484989	-1.79128			-2.34037				-3.15606		-0.626558	0.308205
PPT diet	102	Post-intervention	-1.56862		-2.2799			1.12868		-1.65018		1.0274	-0.717974												-0.610635				0.730971				0.502979	1.56233			1.00879	-0.153245							-0.0885545	-0.0925881	1.15475	-1.8782
PPT diet	102	Pre-intervention	-0.16102		0.832886			0.261161		-0.525329		-1.50921	-1.63632												-1.09325				-1.12278				0.479257	0.19543			0.458854	-0.649304							-0.0350501	-1.08698	0.889803	-2.04066
PPT diet	107	Post-intervention			-0.225796		-1.37203			-0.0411761																				-1.21661			0.425006	-1.62873		0.513589		-0.810524		0.115349	-1.58996	-2.16893			-0.0560206		-0.718244	0.596976
PPT diet	107	Pre-intervention			0.349764		-0.0249896			0.513417																				-1.09065			0.430005	-1.31023		0.435064		-1.06785		-0.0432744	-1.90006	-2.23083			-0.0608838		-0.807386	0.544651
PPT diet	108	Post-intervention	-1.09672		0.254827					1.10043	0.925327		-0.593238			1.37389												-0.652909		1.25212			-0.367731	-1.61253				0.661995		-0.023383			-0.893178	2.89031	0.47385	0.304431	1.41165	0.198172
PPT diet	108	Pre-intervention	-1.56862		-0.760305					0.776109	-0.0192668		-1.63632			-0.349186												0.805217		0.249014			-0.424433	-1.93805				1.12565		0.511239			-0.540747	2.0682	0.941924	-0.603491	1.40932	1.04297
PPT diet	110	Post-intervention	-1.33783		-2.2799	-1.94381		-1.73613	-1.40661	-1.65018					-1.60226								-1.59264					-1.2908		-1.23855			-0.198439		-0.503235		-4.8919	-0.158513		-0.648825	-1.0121		-0.893178			-0.744213	-0.595175	-0.198824	-0.535993
PPT diet	110	Pre-intervention	-1.08116		-1.0886	-1.08492		-1.27748	0.650502	-0.606557					-0.932037								-1.47243					0.577505		-0.698482			-1.2925		-1.72186		-4.8919	-1.49292		-0.443136	-1.53451		-0.842656			-0.34359	-0.152025	-0.745548	-0.0179713
PPT diet	112	Post-intervention			0.0497645			-0.0850837		0								2.6269										-1.37747					1.21759	0.0618027	1.26825					0.689692	-1.05272	0.857768	-0.648128			-0.644333	0.959343	0.834331
PPT diet	112	Pre-intervention			-2.2799			-1.73613		-1.65018								-1.42418										-1.37747					0.139546	-0.834603	0					0.955028	-2.28378	0.250526	-0.893178			-1.08698	0.518017	0.803548
PPT diet	113	Post-intervention			-2.2799		-1.37203			-1.65018	-1.35097	-1.50921	-0.427496		-1.60226				-1.86856		-1.07408	-1.24027	-1.59264							-0.582559	-0.379416		-0.154168	0.293449				-1.32661	-0.764613	-0.349293	0.997976				0.173608	0.174514	-0.171293	-0.43219
PPT diet	113	Pre-intervention			-1.09509		1.97077			0.690837	-0.0145286	1.03075	-1.63632		-0.0939683				-0.822501		-0.756773	-0.766587	-1.09318							-0.530299	-0.171839		0.471498	-0.801202				-2.77808	0.4015	-0.0282113	-0.615514				0.205873	1.25801	-1.66021	-0.255695
PPT diet	114	Post-intervention	-0.314469		0.410732				-1.40661	-0.242903		-1.50921	-1.32261	-0.804711														-0.281251					0.749652	-0.160539	0.658302			-0.753718	0.298513			-1.49207	-0.893178	0.289116	-0.0208452		-0.891174
PPT diet	114	Pre-intervention	0.647118		-1.71927				-0.807651	-0.405723		-0.310567	-1.63632	-1.1374														0.0461412					1.14018	-0.0126391	0.96774			-0.972578	0.162012			-2.23083	-0.893178	-0.343816	0.248084		-2.31029
PPT diet	117	Post-intervention																							1.46166			2.80396						1.8643							0.261505	2.20551				-0.215873	2.07597
PPT diet	117	Pre-intervention																							-1.09325			1.28051						1.12838							0.44618	0.99424				1.24767	1.29082
PPT diet	119	Post-intervention	-1.3963		0.788333			-1.73613		-1.65018																							-0.741202	1.3086	0.843741			0.726835	-2.04687	1.07031	1.24998	0.120723	-0.206795	-0.610288			-1.10303	0.524555
PPT diet	119	Pre-intervention	-0.540219		-0.187412			-0.0275719		-1.37381																							-0.606922	1.08574	0.709231			1.26331	-0.551164	0.652489	1.10807	0.0696115	-0.893178	-0.957121			-0.798746	0.764323
PPT diet	121	Post-intervention								-1.1225		-0.71808	0.0158817													-0.195356			0.581476				1.61376	0.963321				1.08754				-1.06059			-3.04978
PPT diet	121	Pre-intervention								-0.908993		0.299285	-1.63632													0.904082			-1.12278				-3.5445	1.3799				1.66529				0.517189			-3.15606
PPT diet	122	Post-intervention			1.52369		-1.37203			0.584191	-0.353461																		0.0036942				0.87972	0.911553				1.07976
PPT diet	122	Pre-intervention			0.515885		0.161891			0.697516	-0.619161																		-1.12278				1.55277	1.6338				0.657342
PPT diet	123	Post-intervention			-0.844062					-1.25336		-1.50921																	-0.920171				0.212174	0.263757	-1.23716			1.44158	-1.30584	1.12206					1.01925	-0.937699	1.74975
PPT diet	123	Pre-intervention			-2.2799					-1.35991		-0.963404																	-1.12278				0.346439	-0.109543	-1.35874			0.756838	-1.70841	0.283791					-0.0853843	-1.08698	0.531283
PPT diet	125	Post-intervention	-1.56862					-1.73613		2.97643														0.0735388	0.816076		-0.749749		0.882136				1.78133	0.717786		-1.83987		0.985368	1.50169		-0.0834118				0.396987	0.414351	-2.31029		2.4141
PPT diet	125	Pre-intervention	1.72987					0.453995		1.31672														-1.95713	-1.09325		-1.09062		2.17918				-0.611851	-0.260347		-2.14644		-0.286547	1.38737		0.533321				-0.510475	0.868167	0.734898		1.41916
PPT diet	126	Post-intervention			-0.670211				-1.40661	0.0316749		-1.50921	-1.33292															2.14492		-0.0629197		-0.109938	-0.0413392	1.7536	1.13135			1.21657			0.367787	-2.23083		1.04525	0.134927	1.1626	0.306113
PPT diet	126	Pre-intervention			-2.2799				-1.40661	0.686568		-0.165236	-1.63632															-0.00203579		-0.413752		-1.23495	-0.492874	1.50485	0.494837			1.04583			0.578277	-1.44827		-1.07171	0.183222	0.715629	0.306116
PPT diet	128	Post-intervention		-0.284203	-2.2799		-1.37203			-1.65018			1.37768																				-0.259757	0.291465				-1.11133			-1.10331		0.964114	-0.0721292	-0.827455	1.02143	-2.31029	-2.03292
PPT diet	128	Pre-intervention		0.808972	-1.19885		1.11125			-0.238491			-1.63632																				0.766015	-0.534785				0.0168416			0.835559		-0.607355	-1.07171	-0.639222	-0.18428	0.421118	-2.04066
PPT diet	130	Post-intervention			-2.2799			-1.73613		-1.65018			0.398677																-0.0036942				-1.1954	-1.46448	0.569957			0.464124	-0.571442	-2.27372	-0.395821	-1.2383	-0.436087	1.40447		-1.08698	-2.31029
PPT diet	130	Pre-intervention			-1.10461			-0.819311		-0.105607			-1.63632																-0.145257				0.678806	-0.688166	0.583504			0.673826	0.805279	-0.545498	0.68671	-0.0714772	-0.893178	-0.390753		-0.629524	-0.327901
PPT diet	132	Post-intervention							0.16505	0.872138	0.010193	0.901439					1.41771							-1.19513	1.43094			2.37602					0.634274		-0.350329		-4.8919	0.947352	0.679306		-0.217428					-1.08698	0.13243
PPT diet	132	Pre-intervention							-1.40661	1.42087	0.419217	1.73631					-0.0315125							-1.56135	1.30489			2.8276					-0.808642		0.388125		0.640623	0.327046	1.00751		0.42309					0.815782	-0.0872283
PPT diet	136	Post-intervention	-1.56862		1.37047			-1.05012		-0.527205				-1.1374										-1.95713	-1.09325				-1.12278	-0.726411				-0.900435				-0.14104							0.444456	0.0340126	0.050883
PPT diet	136	Pre-intervention	1.85531		1.07324			-0.0222559		-0.647537				-0.593912										-0.883623	1.33174				1.47099	2.04148				-0.11973				0.244397							0.194747	0.483829	-2.31029
PPT diet	139	Post-intervention	0.00322442		-0.897025			-1.73613		-0.627557			1.04188			0.504415							0.0759224								-0.914832		-0.3724	-1.93805	-0.688342	-1.72984		-0.537352	-1.09726		-1.12				-1.87305	-0.782149	-1.06176
PPT diet	139	Pre-intervention	0.0530616		0.634412			-0.865043		-0.39313			-1.63632			1.2991							-0.57293								-0.524802		-0.598018	-1.4295	-1.03616	-1.12424		-0.703841	-0.68115		-2.07642				-0.921601	-1.08698	-0.0326137
PPT diet	142	Post-intervention			-1.03532								1.4895																	-0.503325			-0.611286			0.284825		0.175645		-0.630929	-1.05913				0.361549	-1.08698	-2.31029
PPT diet	142	Pre-intervention			-0.934135								-1.63632																	-0.0846367			0.209631			0.174964		0.820524		-0.330844	-0.587724				0.36078	-0.942519	-1.00539
PPT diet	145	Post-intervention			0.441364					-1.56178																									-0.742993			-2.77808	-1.10674						-1.77715		0.380963
PPT diet	145	Pre-intervention			-0.981435					-1.65018																									-0.251114			-2.07354	-1.56257						-1.50604		0.648864
PPT diet	150	Post-intervention						-0.557402	-1.40661	-0.620019	-1.35097	-0.603439	-0.388481															-1.37747		-1.23855			-0.764	-0.14371				-2.77808	0.885317	1.27812	-0.558558		0.197075	1.62049	0.856657		0.908611
PPT diet	150	Pre-intervention						-0.949197	0.109154	0.386692	-0.573363	1.13475	-1.63632															-1.19644		0.609304			-1.14201	-0.534325				-0.952463	1.09804	1.09336	-0.00583722		-0.652458	0.489163	0.562879		-2.31029
PPT diet	158	Post-intervention			-2.2799			0.492863	-1.40661	-1.16058		0																		-1.18363		-1.23495	0.752075	1.16352	1.68141			0.802354				0.724157	-0.244128	-0.717178		-0.419561	-0.155148
PPT diet	158	Pre-intervention			0.419276			-1.73613	-1.08507	-0.214246		0.00838653																		0.027239		-0.217257	0.470855	1.97077	-1.72186			1.06241				0.630706	1.25438	0.234999		0.179335	1.00272
PPT diet	159	Post-intervention				-0.906279				-1.64427															-0.707487	1.64751							0.728291	-0.0730128	-0.483867			-1.11904			0.279168			-1.07171	0.383481	1.14237	0.645331
PPT diet	159	Pre-intervention				-1.94381				-1.41737															-1.09325	-0.858175							0.950257	1.86147	0.397528			-0.800364			0.00583722			-0.0852141	-0.946113	-1.08698	1.76362
PPT diet	164	Post-intervention			0.139555		-0.729437			-0.7914	-1.35097	-1.50921	-1.52468		0.234892				0	0.373479	-1.07408					-0.644115						0.437336	0.537185	-1.13125				-0.0912002			0.74392					-0.154186	-0.301584	-0.17668
PPT diet	164	Pre-intervention			1.08681		-1.37203			1.17551	1.25702	1.05294	-1.63632		-1.60226				-1.86856	-1.58263	-0.576785					-1.81972						1.15766	3.02564	-1.93805				0.288225			0.296203					1.30007	-0.152999	-0.399941
PPT diet	165	Post-intervention			0.191178		-1.37203			0.120449		-0.528956	-1.14909													2.34111	0.86166							1.62616		-2.14644		-0.689788	1.10985			-0.955963	0.378717	-0.274744	-3.02442		1.42314
PPT diet	165	Pre-intervention			1.79807		-0.0729436			0.916256		-0.0922797	-1.63632													0.53193	-0.765465							-1.93805		-2.14644		1.21079	1.40613			-2.23083	-0.893178	-1.07171	-3.15606		1.28737
PPT diet	166	Post-intervention			1.62615				2.07682	2.69818	2.58757	1.22552					0												-0.497999				0.244661	-0.615511	0.358202	0.577017		0.788599					-0.776778		0.0825884		1.16897
PPT diet	166	Pre-intervention			0.299621				-0.302355	2.97885	-1.35097	-0.192599					-0.227158												-0.284461				0.81084	-0.298843	-1.72186	0.293761		0.642171					-0.893178		0.0649795		1.48333
PPT diet	170	Post-intervention	-0.496608	-0.465887	-0.668783					-1.44004			-0.379308												-0.929653			-0.806992		-0.310405			0.61433	-0.395041				0.90236	-0.835746				-0.44456		0.387389	0.576371			-0.373499
PPT diet	170	Pre-intervention	-1.56862	-0.632953	-2.2799					-1.65018			-1.63632												-1.09325			-1.37747		-1.23855			1.09237	-0.112592				1.35867	0.653545				-0.772858		0.561582	1.06007			-0.535993
PPT diet	173	Post-intervention			2.0685	1.10247		-1.73613		1.08602	1.12463	1.44366									-1.07408	-1.23293	2.14826					0.407932		1.11521		0.438439	-0.394392		1.1589	-2.11584		-0.29973	-0.546547	0.43694					0.810338	-0.647775	1.51768
PPT diet	173	Pre-intervention			0.596749	-1.78999		-1.07148		0.0235251	-1.15851	-1.50921									-1.07408	-1.24027	-1.59264					-1.37747		-1.23855		-1.23495	0.321892		1.39552	-2.14644		-0.861483	1.67368	0.751709					0.669609	0.486352	1.68078
PPT diet	175	Post-intervention	-1.56862		2.30751					0.186758	-1.35097	-0.55035		-0.782713							-1.07408			-1.95713	-1.09325	-1.57177			-1.12278			-1.23495	-0.444352	0.90409		0.586358	0.371845	-1.80031		-0.483029	-1.69134			1.08453	-0.274829	-1.08698	0.290458
PPT diet	175	Pre-intervention	1.02893		1.69936					1.51941	-1.35097	-0.56958		-0.951322							-0.979905			-0.158124	2.43716	1.58832			-0.520456			0.890351	-0.00154468	1.09446		0.906971	1.00208	-1.29478		0.0552156	-0.272779			0.387392	-0.638304	-0.506179	0.938314
PPT diet	176	Post-intervention	-0.192991	-0.632953	-0.0481612	-1.94381			-1.40661	1.67211	0.584564	0.551754			-1.60226				-1.86856	-2.05272	-1.07408	-1.24027	-1.59264					1.64557		-0.569639	-0.531588	-1.23495	0.182296	-1.40688		-0.851046		-0.164028	-2.04687						-0.36005	-0.311478	-0.497531	0.894571
PPT diet	176	Pre-intervention	1.63597	2.51078	0.84964	0.32395			1.92094	2.3192	1.94986	0.330762			0.344736				0.00713385	-0.358136	-0.544971	-1.24027	-0.706763					4.01111		2.97671	1.43679	0.111492	-0.814767	-1.93805		0.263093		-0.159485	-1.16925						-0.520991	0.319523	-0.930909	0.719287
PPT diet	178	Post-intervention	1.41875	-0.632953	-2.2799					-1.65018		0.612114	-1.63632														-0.906759						-3.5445		1.16313	-0.727166			0.367148		-0.193526				0.17766		1.24263
PPT diet	178	Pre-intervention	1.20629	-0.632953	-1.74952					-0.285755		0.131351	-1.63632														-0.857901						-3.5445		1.3663	0.0597551			0.980891		1.34054				0.369007		1.19212
PPT diet	179	Post-intervention								-1.65018		-1.50921												0	1.65942	-1.31476				0.257272			-3.5445	0.265151	-1.72186	1.0233		-0.19872		-2.27372	-2.57186				1.12363	-1.08698	1.258
PPT diet	179	Pre-intervention								-0.659111		-0.0635607												-1.95713	-1.09325	-1.81972				-1.23855			-0.279254	1.82166	1.6688	0.727057		-0.89779		0.529385	1.56612				0.413099	-0.90098	-0.0964612
PPT diet	182	Post-intervention			0.319742					-1.13158						-0.570928																	-0.493303	-0.731043	0.618148			0.363091			0.440897		-0.558678		1.22009	-0.251603	-0.60799
PPT diet	182	Pre-intervention			0.506594					-0.604897						-1.14417																	-0.394887	-0.663175	1.35505			0.183591			-0.178621		0.0070353		1.00144	-0.150306	-0.348474
PPT diet	183	Post-intervention			-2.2799			-1.73613		1.34854	0.2303				-1.60226				-1.86856								1.78785							1.19395				1.40904				-2.23083		-1.07171	0.757926	3.03895	-2.31029
PPT diet	183	Pre-intervention			1.21618			1.77262		0.124772	-1.35097				-0.358508				0.3194								0.169561							1.77934				1.2764				-2.23083		1.80638	0.718691	2.25352	0.989791
PPT diet	185	Post-intervention			-0.613108			0.398299		-0.74369		-1.17862					1.10067																-0.480675	0.886015	1.85919			0.322356	0.664555						0.804912		0.467142
PPT diet	185	Pre-intervention			-0.783219			-1.73613		-1.65018		-1.50921					-0.621843																-1.11938	0.236713	2.08111			0.584908	0.824733						-0.0699605		0.666711
PPT diet	188	Post-intervention			-0.143864					-0.898449															0.533239			0.969413	-0.284842	0.883969			0	0.438571	-0.736586	-0.565893		-0.319603	-0.683919		-0.680438		2.16434		0.164554		-0.765206	-0.259197
PPT diet	188	Pre-intervention			-0.85709					-1.65018															-1.09325			-0.39588	-1.12278	-1.23855			-0.939861	-1.93805	-1.52365	-1.24569		-1.26398	-1.21851		-0.284104		-0.893178		-0.0483521		0.141334	0.415832
PPT diet	192	Post-intervention							-1.27863			-0.258262	0.368869																	-1.23855			-0.177102		1.22344	0.902953		0.686821	0.472803	0.970449	1.09363		0.427454	-0.367988	0.204942		-1.09161	-1.51635
PPT diet	192	Pre-intervention							-1.40661			-0.60325	-1.63632																	0.658576			0.0474149		0.779839	0.83331		1.20614	0.84014	1.11732	0.757354		0.889852	-0.679462	0.626811		-2.31029	-2.04066
PPT diet	197	Post-intervention			1.30596																									-1.23855			-1.43688		-1.50156		0.556543	-0.983637	-0.872341		0.160192				-2.93318	-1.08698	-0.879702
PPT diet	197	Pre-intervention			-0.0923884																									0.916204			-0.585374		-0.129463		1.13381	-0.578825	-0.448648		1.13712				0.667151	-0.477623	0.266075
PPT diet	199	Post-intervention	-0.151447				-0.0369269																		2.91818		-0.169615							0.873618				-1.96013	0.688508			0.872418					0.254978	0.791253
PPT diet	199	Pre-intervention	-1.56862				-1.37203																		-0.476998		-1.09062							1.09803				-2.77808	-0.758972			-2.23083					1.49679	1.08677
PPT diet	200	Post-intervention							-1.40661	-1.65018		-1.18107				0.351789									-0.532736			-1.37747					0.388182		1.54727			-0.519791	1.30188		-0.623285					0.155303	-0.313544
PPT diet	200	Pre-intervention							0.394842	-1.33183		-0.283242				-1.14417									-1.09325			-0.200675					0.815076		0.785324			-1.45677	1.10909		-1.2502					0.240779	1.01381
[truncated: 558 more columns]

## Sheet: oral species
Diet	Participant ID	Time Point	k__Bacteria|p__Actinobacteria|c__Actinobacteria|o__Actinomycetales|f__Actinomycetaceae|g__Actinobaculum|s__Actinobaculum_sp_oral_taxon_183|fSGB__3111|gSGB__10020|sSGB__15892	k__Bacteria|p__Actinobacteria|c__Actinobacteria|o__Actinomycetales|f__Actinomycetaceae|g__Actinomyces|s__Actinomyces_cardiffensis|fSGB__3134|gSGB__10566|sSGB__17147	k__Bacteria|p__Actinobacteria|c__Actinobacteria|o__Actinomycetales|f__Actinomycetaceae|g__Actinomyces|s__Actinomyces_hongkongensis|fSGB__3134|gSGB__10567|sSGB__17148	k__Bacteria|p__Actinobacteria|c__Actinobacteria|o__Actinomycetales|f__Actinomycetaceae|g__Actinomyces|s__Actinomyces_massiliensis|fSGB__3111|gSGB__10014|sSGB__15873	k__Bacteria|p__Actinobacteria|c__Actinobacteria|o__Actinomycetales|f__Actinomycetaceae|g__Actinomyces|s__Actinomyces_naeslundii|fSGB__3111|gSGB__10017|sSGB__15888	k__Bacteria|p__Actinobacteria|c__Actinobacteria|o__Actinomycetales|f__Actinomycetaceae|g__Actinomyces|s__Actinomyces_odontolyticus|fSGB__3134|gSGB__10570|sSGB__17161	k__Bacteria|p__Actinobacteria|c__Actinobacteria|o__Actinomycetales|f__Actinomycetaceae|g__Actinomyces|s__Actinomyces_oris|fSGB__3111|gSGB__10017|sSGB__15878	k__Bacteria|p__Actinobacteria|c__Actinobacteria|o__Actinomycetales|f__Actinomycetaceae|g__Actinomyces|s__Actinomyces_sp_oral_taxon_180|fSGB__3134|gSGB__10569|sSGB__17151	k__Bacteria|p__Actinobacteria|c__Actinobacteria|o__Actinomycetales|f__Actinomycetaceae|g__Actinomyces|s__Actinomyces_sp_oral_taxon_448|fSGB__3111|gSGB__10013|sSGB__15872	k__Bacteria|p__Actinobacteria|c__Actinobacteria|o__Actinomycetales|f__Actinomycetaceae|g__Actinomyces|s__unknown|fSGB__3111|gSGB__10014|sSGB__15874	k__Bacteria|p__Actinobacteria|c__Actinobacteria|o__Actinomycetales|f__Actinomycetaceae|g__Actinomyces|s__unknown|fSGB__3111|gSGB__10021|sSGB__15895	k__Bacteria|p__Actinobacteria|c__Actinobacteria|o__Actinomycetales|f__Actinomycetaceae|g__unknown|s__unknown|fSGB__3111|gSGB__10015|sSGB__15876	k__Bacteria|p__Actinobacteria|c__Actinobacteria|o__Actinomycetales|f__Actinomycetaceae|g__unknown|s__unknown|fSGB__3111|gSGB__10016|sSGB__15877	k__Bacteria|p__Actinobacteria|c__Actinobacteria|o__Bifidobacteriales|f__Bifidobacteriaceae|g__Bifidobacterium|s__Bifidobacterium_dentium|fSGB__3150|gSGB__10622|sSGB__17234	k__Bacteria|p__Actinobacteria|c__Actinobacteria|o__Bifidobacteriales|f__Bifidobacteriaceae|g__Scardovia|s__Scardovia_wiggsiae|fSGB__3085|gSGB__9840|sSGB__15494	k__Bacteria|p__Actinobacteria|c__Actinobacteria|o__Corynebacteriales|f__Corynebacteriaceae|g__Corynebacterium|s__Corynebacterium_durum|fSGB__3130|gSGB__10498|sSGB__17008	k__Bacteria|p__Actinobacteria|c__Actinobacteria|o__Corynebacteriales|f__Corynebacteriaceae|g__Corynebacterium|s__Corynebacterium_matruchotii|fSGB__3130|gSGB__10497|sSGB__17007	k__Bacteria|p__Actinobacteria|c__Actinobacteria|o__Corynebacteriales|f__Corynebacteriaceae|g__Corynebacterium|s__unknown|fSGB__3130|gSGB__10497|sSGB__17006	k__Bacteria|p__Actinobacteria|c__Actinobacteria|o__Micrococcales|f__Micrococcaceae|g__Rothia|s__Rothia_aeria|fSGB__3125|gSGB__10484|sSGB__16987	k__Bacteria|p__Actinobacteria|c__Actinobacteria|o__Micrococcales|f__Micrococcaceae|g__Rothia|s__Rothia_dentocariosa|fSGB__3125|gSGB__10485|sSGB__16988	k__Bacteria|p__Actinobacteria|c__Actinobacteria|o__Micrococcales|f__Micrococcaceae|g__Rothia|s__Rothia_mucilaginosa|fSGB__3125|gSGB__10483|sSGB__16975	k__Bacteria|p__Actinobacteria|c__Actinobacteria|o__Micrococcales|f__Micrococcaceae|g__Rothia|s__Rothia_sp_HMSC061E04|fSGB__3125|gSGB__10483|sSGB__16974	k__Bacteria|p__Actinobacteria|c__Actinobacteria|o__Micrococcales|f__Micrococcaceae|g__Rothia|s__Rothia_sp_HMSC062F03|fSGB__3125|gSGB__10483|sSGB__16986	k__Bacteria|p__Actinobacteria|c__Actinobacteria|o__Propionibacteriales|f__Propionibacteriaceae|g__Propionibacterium|s__Propionibacterium_acidifaciens|fSGB__3112|gSGB__10026|sSGB__15903	k__Bacteria|p__Actinobacteria|c__Actinobacteria|o__Propionibacteriales|f__Propionibacteriaceae|g__Pseudopropionibacterium|s__Pseudopropionibacterium_propionicum|fSGB__3112|gSGB__10023|sSGB__15897	k__Bacteria|p__Actinobacteria|c__Actinobacteria|o__Propionibacteriales|f__Propionibacteriaceae|g__Pseudopropionibacterium|s__unknown|fSGB__3112|gSGB__10023|sSGB__15898	k__Bacteria|p__Actinobacteria|c__Actinobacteria|o__Propionibacteriales|f__Propionibacteriaceae|g__Pseudopropionibacterium|s__unknown|fSGB__3112|gSGB__10023|sSGB__15899	k__Bacteria|p__Actinobacteria|c__Actinobacteria|o__Propionibacteriales|f__Propionibacteriaceae|g__unknown|s__unknown|fSGB__3112|gSGB__10022|sSGB__15896	k__Bacteria|p__Actinobacteria|c__Actinobacteria|o__Propionibacteriales|f__Propionibacteriaceae|g__unknown|s__unknown|fSGB__3112|gSGB__10024|sSGB__15901	k__Bacteria|p__Actinobacteria|c__Actinobacteria|o__Propionibacteriales|f__Propionibacteriaceae|g__unknown|s__unknown|fSGB__3112|gSGB__10025|sSGB__15902	k__Bacteria|p__Actinobacteria|c__Coriobacteriia|o__Coriobacteriales|f__Atopobiaceae|g__Atopobium|s__Atopobium_parvulum|fSGB__327|gSGB__748|sSGB__972	k__Bacteria|p__Actinobacteria|c__Coriobacteriia|o__Coriobacteriales|f__Atopobiaceae|g__Atopobium|s__Atopobium_rimae|fSGB__327|gSGB__750|sSGB__985	k__Bacteria|p__Actinobacteria|c__Coriobacteriia|o__Coriobacteriales|f__Atopobiaceae|g__Olsenella|s__Olsenella_uli|fSGB__2991|gSGB__9387|sSGB__14386	k__Bacteria|p__Actinobacteria|c__Coriobacteriia|o__Eggerthellales|f__Eggerthellaceae|g__Cryptobacterium|s__Cryptobacterium_curtum|fSGB__325|gSGB__746|sSGB__962	k__Bacteria|p__Bacteroidetes|c__Bacteroidetes_unclassified|o__Bacteroidetes_unclassified|f__Bacteroidetes_unclassified|g__Bacteroidetes_unclassified|s__Bacteroidetes_bacterium_oral_taxon_272|fSGB__625|gSGB__1479|sSGB__2052	k__Bacteria|p__Bacteroidetes|c__Bacteroidetes_unclassified|o__Bacteroidetes_unclassified|f__Bacteroidetes_unclassified|g__Bacteroidetes_unclassified|s__Bacteroidetes_oral_taxon_274|fSGB__507|gSGB__1042|sSGB__1341	k__Bacteria|p__Bacteroidetes|c__Bacteroidetes_unclassified|o__Bacteroidetes_unclassified|f__Bacteroidetes_unclassified|g__Bacteroidetes_unclassified|s__unknown|fSGB__507|gSGB__1042|sSGB__1343	k__Bacteria|p__Bacteroidetes|c__Bacteroidia|o__Bacteroidales|f__Bacteroidaceae|g__Bacteroides|s__Bacteroides_cellulosilyticus|fSGB__595|gSGB__1369|sSGB__1844	k__Bacteria|p__Bacteroidetes|c__Bacteroidia|o__Bacteroidales|f__Bacteroidaceae|g__Bacteroides|s__Bacteroides_dorei|fSGB__595|gSGB__1353|sSGB__1815	k__Bacteria|p__Bacteroidetes|c__Bacteroidia|o__Bacteroidales|f__Bacteroidaceae|g__Bacteroides|s__Bacteroides_massiliensis|fSGB__595|gSGB__1352|sSGB__1812	k__Bacteria|p__Bacteroidetes|c__Bacteroidia|o__Bacteroidales|f__Bacteroidaceae|g__Bacteroides|s__Bacteroides_ovatus|fSGB__595|gSGB__1376|sSGB__1872	k__Bacteria|p__Bacteroidetes|c__Bacteroidia|o__Bacteroidales|f__Bacteroidaceae|g__Bacteroides|s__Bacteroides_plebeius_CAG_211|fSGB__595|gSGB__1390|sSGB__1903	k__Bacteria|p__Bacteroidetes|c__Bacteroidia|o__Bacteroidales|f__Bacteroidaceae|g__Bacteroides|s__Bacteroides_sp_CAG_20|fSGB__605|gSGB__1426|sSGB__1965	k__Bacteria|p__Bacteroidetes|c__Bacteroidia|o__Bacteroidales|f__Bacteroidaceae|g__Bacteroides|s__Bacteroides_stercoris|fSGB__595|gSGB__1363|sSGB__1830	k__Bacteria|p__Bacteroidetes|c__Bacteroidia|o__Bacteroidales|f__Bacteroidaceae|g__Bacteroides|s__Bacteroides_uniformis|fSGB__595|gSGB__1366|sSGB__1836	k__Bacteria|p__Bacteroidetes|c__Bacteroidia|o__Bacteroidales|f__Bacteroidaceae|g__Bacteroides|s__Bacteroides_vulgatus|fSGB__595|gSGB__1353|sSGB__1814	k__Bacteria|p__Bacteroidetes|c__Bacteroidia|o__Bacteroidales|f__Bacteroidaceae|g__Bacteroides|s__Candidatus_Bacteroides_periocalifornicus|fSGB__496|gSGB__1025|sSGB__1320
MED diet	2	Post-intervention	2.755		2.10342	1.95098	2.70963	1.19427	2.89457	0.691073	2.34439	2.12562	1.89134	-0.121328	-1.26744			3.634	3.14723		3.30802	2.82875	1.06568	0.973526			1.49351	2.15812	2.54434	2.33487	3.42095		0.579384					-0.399589	-0.523876										0.443008
MED diet	2	Pre-intervention	-0.285657		2.08939	0.097444	3.33753	-0.118499	3.12852	1.56048	-0.539921	0.163375	-0.919812	0.286304	-1.15134			3.24994	2.33715		2.10481	2.06196	0.936894	0.827583			0.769314	-0.225917	-0.8417	2.34614	1.0426		1.19453					1.25219	-1.04369										1.24277
MED diet	7	Post-intervention	2.63328	2.19457	0.303237	1.23689	0.583697		1.42311	-0.0703181		0.946483		1.72283	1.71443	0.376754	2.30866	2.17694	0.559186	1.41711	2.7642	2.33736					1.60992	2.92751	1.23567	0.978584			1.02677	2.78354	4.54636		3.55144	2.42859	2.30771										1.4646
MED diet	7	Pre-intervention	2.751	0.543892	-0.10617	0.00159737	0.231056		1.48355	1.53706		1.04737		0.942478	1.36622	1.35199	3.59117	1.24959	0.518962	1.07215	1.75177	1.3772					0.742904	1.6557	1.04837	0.67119			3.35962	3.99643	2.57368		2.30066	2.19034	1.09972										2.82951
MED diet	10	Post-intervention	2.55628		2.63859	2.36483	2.25882	1.53495	3.80694		3.99226	3.86705	3.28617	4.18239	2.63656		2.92525	3.11587	1.88012	2.18078	0.987348	5.41842	3.06268		1.1849		0.551989	0.568686					1.55011	3.70599	4.76626		4.31118	2.96581	1.73171
MED diet	10	Pre-intervention	1.98327		0.685295	2.12477	3.76067	2.60001	5.54527		2.82262	3.05698	0.992957	4.49092	0.812667		1.80723	3.4607	-1.46989	0.738735	3.57287	4.72513	2.29573		3.58995		4.73189	1.9291					2.24806	1.50638	4.15398		2.1589	4.79012	3.38313
MED diet	16	Post-intervention	2.97832		2.09034	2.00239	4.15942	1.96785	2.24576		1.09402	2.0065	0.249412		2.39669			2.76997	2.61136		2.83898	1.31989					1.81211	3.48701						2.04837				1.86554	-0.0872991
MED diet	16	Pre-intervention	-0.033093		1.78068	0.424224	3.2749	0.614611	1.93946		-0.0546109	0.0905948	-0.434502		3.42043			1.80363	2.68901		1.35164	0.459241					0.938831	2.37443						-0.00623315				3.05131	2.13312
MED diet	17	Post-intervention	-0.427299		3.01557	5.19246	2.21318		2.81386	1.03603	0.854342	1.36192	1.22404		3.14774			2.09118	4.04535		1.54046	2.9546	3.94564	3.31595	1.41301		3.49693	0.309499		4.36797			1.29093								1.96504		1.87917				2.42964	2.22571
MED diet	17	Pre-intervention	0.798954		4.9498	4.96265	3.99825		4.50621	4.82435	0.759706	2.83404	-0.246855		2.42193			4.35717	2.93056		3.49774	4.27439	1.71299	0.963762	0.204407		4.04293	1.84917		4.10915			1.63507								1.94554		1.18151				1.81918	1.68335
MED diet	20	Post-intervention	0.49502		1.83108	1.6661	3.42598	2.12446	2.83016	-0.342602	0.181681	2.01404	3.09714	3.31988	2.54299	0.10447	-0.0899065	2.74224	2.93632	-1.1584	3.08158	1.92087					2.40831	2.82701	1.05218	0.17528			-0.0877023	-0.669806		-0.159092		2.0735	1.92259		0.586409		0.996819			0.596918	2.14398	2.11951
MED diet	20	Pre-intervention	1.20571		0.886092	1.21127	1.78656	1.70998	2.66607	0.520513	0.0780867	0.227855	-0.72926	2.2513	1.40071	1.1052	0.267431	0.864931	1.37218	2.21366	0.0921346	0.790386					1.29812	0.706343	-0.446649	-0.871516			0.576023	2.16097		1.05692		1.99039	1.48821		0.379935		0.059651			0.575441	0.312782	0.51903
MED diet	22	Post-intervention	2.10146		0.362008	1.1078	0.941949	0.639611	0.283946	0.399873	0.21819	2.75831	-0.161702	5.08915	2.37454	1.85656		1.12242	1.13392		1.20141	0.10088				0.847032	1.85851	1.67298		0.311852				3.31287			4.18346	5.02751	2.89268		1.32888						1.09407	0.907685
MED diet	22	Pre-intervention	1.64148		0.273123	2.45079	1.9099	2.1813	1.82601	1.46466	3.2955	2.45928	-0.161032	2.58323	1.62586	0.124227		2.8629	2.81474		2.52962	1.55361				0.46431	0.762064	0.0291566		0.908592				-0.650049			-0.309357	2.68539	2.01624		1.02688						1.18219	1.06163
MED diet	24	Post-intervention	0.187569		1.11834	0.897293	1.79033		1.39909	0.0957968	1.10523	0.429843	-0.429816		0.845948		1.06379	1.91791	2.58979		-0.412134	1.26707				0.73703	0.7788	0.566331	0.934199	0.583317								0.626051	0.756029								-0.387495	-0.573885	0.665971
MED diet	24	Pre-intervention	1.96601		2.46535	0.175453	1.56482		1.64249	1.19035	2.31696	1.9219	1.59809		1.53449		-0.236349	0.0630938	2.4226		-0.0917361	0.53593				-0.0418866	1.58033	1.36278	0.993216	0.615691								0.101595	1.64407								0.675044	0.368745	-0.370521
MED diet	26	Post-intervention	0.332148		1.168	-0.176108	-0.320648		-0.632168	1.30046	-0.134496	-0.775846		0.636638	0.89605			-1.00873	1.30093		0.835787	0.249796				1.38719	-0.667294		0.779381	0.90048				-1.81785				-0.878873	-0.138786										-1.37212
MED diet	26	Pre-intervention	0.175627		1.28346	-1.26354	-1.00183		-0.599137	1.04448	0.30436	-1.67857		-0.177142	0.489332			-1.25462	1.29318		-0.59648	0.0092387				2.35736	-1.90486		-0.311177	-0.670869				-0.552774				-0.923213	-2.01										-0.16065
MED diet	28	Post-intervention	3.27057		2.68629	2.77349	2.81412	2.86772	2.35473		0.204525	1.3616	2.64211		0.627836			2.86427	3.83776		2.32688	1.20168	1.12741	1.03525			3.33244	0.544149		3.50313								1.47157	0.0663494		1.31522						2.07897	2.03835
MED diet	28	Pre-intervention	1.61211		2.25698	5.29754	-0.767162	1.23327	5.22579		2.83516	2.20483	3.7906		0.57624			6.11082	4.17599		5.34375	5.34217	3.08497	2.59207			2.30472	0.929441		4.23533								2.58032	0.923724		2.01794						2.1287	1.62627
MED diet	31	Post-intervention	1.20609	2.21135	-0.0251687	2.42572	2.44256	2.99976	2.45491	0.414146	0.232463	0.735092	-0.147429	2.81277	-0.384555	0.861218		3.49929	1.92114		3.18731	2.75045				0.861304	1.86551	0.00210423	0.436125	0.383315			0.669046	0.0869417	1.05638			0.732651	1.29638										0.53267
MED diet	31	Pre-intervention	0.104568	0.331878	2.50586	0.677465	-0.561115	1.32816	0.172323	2.04159	-0.290834	0.511655	-0.712307	3.15139	1.7525	2.84053		-0.334663	1.07955		0.404629	0.333181				1.36508	-0.984902	-0.968205	-0.725141	-0.329701			2.22401	2.17394	1.22547			0.447194	0.0405007										2.61304
MED diet	35	Post-intervention	2.57165		1.72416	1.07432	0.939256	2.27993	1.69418	1.24286	-0.15482	2.44239	2.15991	0.135072	1.76388	0.672068	0.279559		2.42105		-0.03574	0.883667	2.48067	2.11321			1.73908	2.80291	0.57532				0.281763	1.62155			1.66849	2.90567	1.70129										1.94635
MED diet	35	Pre-intervention	1.88964		1.36462	1.75183	0.328099	1.67243	2.66124	1.98179	3.47018	2.64096	3.50064	1.35222	2.65362	1.12145	2.03927		1.33155		-0.144803	2.44338	0.904262	0.812104			-0.580162	1.62071	-0.320401				2.43219	2.46675			0.17655	0.942651	-0.132736										0.923379
MED diet	39	Post-intervention	-0.677566		1.19486	1.56238	1.12262	1.35721	2.31966	1.89006	-0.0724954	1.02494	-0.682895	3.00647	2.44783				1.6196		1.55942	1.98485					-0.00410158	0.752918	-0.202315	0.487278			4.05874	2.01023	0.520909		0.742019	1.24604	2.80904										-0.00279642
MED diet	39	Pre-intervention	1.42955		0.46872	0.763018	0.771873	-0.340926	0.339939	0.680592	-0.762348	0.765802	0.764263	1.37042	0.777531				0.852353		0.578179	0.884606					0.344459	1.67774	-0.293373	2.16644			2.72091	-0.907869	0.0615654		-0.567177	1.33299	1.98388										-0.46214
MED diet	40	Post-intervention	2.58841		1.48496	1.51528	3.16245		1.60298	-0.602294	0.998305	3.65439	1.42039		-0.743681		-0.349598	2.06571	1.61264		2.68876	2.80359				0.751899	3.60573	2.9441	1.43042	2.90036			-0.347394	-0.929498							0.326718			0.437375		1.45388	1.75854	1.66195
MED diet	40	Pre-intervention	2.20903		1.21299	-1.39723	2.39137		1.53466	0.158434	1.32171	1.23913	0.693524		0.679811		1.30452	2.18313	1.93556		-0.909565	2.07116				-0.154543	3.42987	1.72862	2.77973	3.09068			0.662141	-0.275041							1.21885			0.633787		0.958774	0.882578	1.21703
MED diet	41	Post-intervention	2.40493		0.65503	2.23451	2.81705		2.10111		0.895295	0.0691293	2.21313		-1.24129			3.65616	2.00519	-0.476446	3.71278	2.95174					2.88412	2.68965	2.11021	4.05332				0.0121462				1.76248	0.86502
MED diet	41	Pre-intervention	3.95657		0.388096	3.37729	4.13885		3.93974		1.07565	1.53328	3.07317		0.425347			4.16609	1.61047	1.73591	5.22788	4.9343					2.96268	2.16439	2.3257	4.39174				0.930129				2.99176	0.408974
MED diet	42	Post-intervention	2.18907		2.91099	1.52543	2.94433	3.52791	1.52532	-0.843357	1.60383	1.86928	1.40043	-1.28917	2.15355	-0.396285	1.13857	0.912602	2.1836		0.895219	-1.86835	-0.102156	-0.194315		-0.396199	2.09202	1.63298	0.982634	0.898944				-1.17056	-0.201127			0.0614677	0.166465		2.74016		1.89839				2.87339	2.4399
MED diet	42	Pre-intervention	2.47835		1.65422	2.35099	2.24453	-0.922876	1.92584	1.85722	1.18434	1.92165	2.86661	0.277719	1.60658	0.0804572	0.84914	1.34868	1.86205		-0.168517	2.5994	1.57429	0.737594		1.90638	0.945786	0.556762	-0.0834337	-1.25064				0.83674	1.31411			-1.88669	-2.01097		0.135519		-0.319469				0.200225	0.602751
MED diet	43	Post-intervention	1.10486		0.339827	0.37737	0.0995607		0.276787		1.93453	1.3734	1.43769	-0.366661	0.292139		2.40402	1.84978	0.746882		1.2066	0.304475				0.774677	1.14634	1.42891	2.13558	1.08881			2.2316	2.15492	-0.157941			1.50212	0.393946										-0.681647
MED diet	43	Pre-intervention	2.15517		0.409416	1.21267	1.07241		0.78934		0.551359	2.30904	0.83684	0.379331	1.26004		1.42869	2.22887	-0.00900982		1.92113	2.41575				-0.0149807	2.12649	2.02997	2.99473	0.670433			-0.207239	2.9191	1.817			2.13497	1.22559										-0.242405
MED diet	44	Post-intervention	1.55971		-1.05056	4.05055	3.09775		3.41195		-0.363008	2.38345	3.26949		1.83963			2.76199	2.91258	3.32176	-0.489189	3.09208				2.05568	2.89863	2.93391	-0.664787	2.41428		0.553962						-0.905398	1.81134	0.00124205	3.97375	2.81959	2.85609		1.7015	2.97763	3.62829	3.42398
MED diet	44	Pre-intervention	1.35359		0.421548	2.38544	2.66717		3.30137		0.590072	3.31554	1.91047		1.45452			3.42401	1.7505	-1.32575	2.96416	3.47229				-0.0627947	2.30022	2.78609	1.71886	1.99902		1.602						0.263482	-0.291065	1.30877	2.51897	1.15585	0.952514		0.0843081	1.49794	1.98793	1.44769
MED diet	47	Post-intervention	2.28501	2.11864	2.53882	0.718845	1.61506		2.01792	2.98839	3.33321	3.72845	1.35182	-0.476199	3.2877	3.32001	3.54017	-0.123371	0.530513	-0.846184	-0.338251	1.91314				0.804591	-0.054	1.55586	-0.513849				4.04803	3.62748	1.96609	6.28137	2.21984	-0.161497	0.568806										0.685514
MED diet	47	Pre-intervention	0.632703	-0.106227	1.45669	0.213809	0.700618		-0.154091	-0.009466	0.0996503	2.51687	1.25963	-0.231224	2.32112	-0.232712	-0.427088	-0.772767	0.523981	0.746533	-0.859276	0.248136				-0.232625	-0.334931	0.226661	1.82089				-0.424884	-0.399823	-0.0375535	-0.496274	-0.666296	1.0513	0.944801										-0.260972
MED diet	50	Post-intervention	0.675737		0.8899	-0.559583	-0.074295	-0.63542	-0.46855	0.346409	1.16594	0.723254	0.291322	-0.124904	-0.803403		1.57874	-0.30508	-0.125278	-0.137678	0.366621	0.542234		-0.226116	-0.985471		-1.21902		0.563301	-0.0374496			-0.620258	0.484137				-0.290275	0.556486										1.32427
MED diet	50	Pre-intervention	2.52435		-0.315978	1.01862	0.983718	1.0209	1.994	3.48856	3.16089	2.87257	2.14828	-0.671331	-0.792141		2.76767	-0.0572729	1.19046	-1.04132	0.932986	1.9491		2.77318	1.61561		-0.968743		-0.708982	-0.313541			2.5588	-0.124136				-0.949592	-1.07388										-0.106995
MED diet	51	Post-intervention	0.924408		1.49057	1.83062	1.43874	1.19835	1.79722		-0.0291641	-1.24507	1.68893	1.04491	0.893907			2.12867	0.741297		1.65581	0.497932					1.71306	1.2813	1.37846	-0.0090649				0.615662	0.426864		-0.408039	1.31282	0.994482
MED diet	51	Pre-intervention	0.497338		1.45026	1.21201	0.656514	-0.181712	0.184611		-0.603133	-0.938376	-0.43218	2.19561	0.684569			0.928793	0.978458		0.557798	-0.47966					2.32741	1.48125	1.23648	-0.129022				-0.748654	0.22078		-0.407962	1.53196	2.83409
MED diet	54	Post-intervention	1.76475		3.26148	0.716421	-0.110152		-0.14615	2.18145	3.07154	3.75327			1.14268		1.16897		1.58291			-0.358101				-0.499947				-0.702035											0.636426					0.796575	1.05177	0.634145
MED diet	54	Pre-intervention	0.269997		4.13703	3.37918	3.21887		2.38043	3.11482	2.75097	-0.556769			1.02202		2.02572		3.57111			2.87764				1.52089				-0.127864											1.73523					2.82204	2.21954	2.47722
MED diet	55	Post-intervention	1.52965	0.603751	0.72042	1.64983	1.65686		1.6665	1.59966	1.2237	2.13338	2.31431		1.25652			1.59531	1.09392		0.768066	1.63026					0.919744	2.9017		2.35283			1.96362	2.00389				1.86205	0.440559
MED diet	55	Pre-intervention	3.66688	1.00001	-0.442785	1.46704	2.3428		2.25808	0.426452	2.59907	4.21902	3.13987		1.0255			3.7768	1.92727		3.61474	3.33779					1.63042	3.88095		3.43928			0.681352	0.099248				-0.29762	-0.421907
MED diet	57	Post-intervention			1.33656		1.05986	3.57901	2.32339	2.9618	0.688693	0.35345	2.76222	5.41692	3.05225	3.43728		0.777393	2.15058	0.0545797	0.562512	0.603506	2.43869	2.50204			4.31493	0.14385		2.52114			1.91792	0.829543			2.81556	2.96428	4.23282			1.84236					1.56458	1.5874	0.988901
MED diet	57	Pre-intervention			-0.0816683		0.644125	3.47627	1.37665	0.787569	1.57517	2.46661	0.225995	5.04769	3.81988	1.23464		1.27989	0.684394	0.910593	1.40026	1.26951	2.6063	2.4511			2.91613	0.758625		0.699548			4.28588	0.80099			0.801057	0.0634967	4.25977			1.84051					2.42452	2.75944	1.45986
MED diet	60	Post-intervention	-0.646878		1.43517	-0.338639	0.569532		0.839259	0.621248	0.177557	1.07955	0.311417	1.09446	0.273227			1.65259	1.46958	1.26195	2.1172	1.91992			1.49362	-0.489005	1.24166	0.652932	-0.504918	1.75088				0.0480947				0.131795	0.842166		1.25365		0.00176858		-0.209258	0.572945	0.94996	0.915645	0.639991
MED diet	60	Pre-intervention	1.85128		1.48561	1.37546	0.36728		0.448707	0.395418	0.100816	1.18708	0.183566	1.89371	0.0693288			0.461139	1.89564	2.17106	2.40837	1.72289			0.901979	1.02361	1.86212	0.928627	-1.40021	2.41647				-0.969765				-0.406172	0.146208		0.107388		-0.073602		-0.322486	0.0227728	0.139213	0.137332	1.5323
MED diet	62	Post-intervention	0.69325		0.730197	-0.977747	-0.0724815		-0.349929	2.07936	0.576108	0.437877	0.0553006		1.47964	-0.386569		-0.436299	0.705618		-0.250392	-0.0287866				-0.00713003	0.286929	0.157329	1.20572	1.48479				0.751527		-0.650131	-0.0513959	0.484602	2.47138										-0.715117
MED diet	62	Pre-intervention	0.675938		-0.00515944	-0.263949	0.663952		-0.343444	-1.25117	0.908098	-0.128478	0.118643		0.852324	-0.169428		0.273756	1.08953		0.119695	-0.341751				0.715784	-0.346997	-0.791317	0.164513	1.15813				1.54311		2.24083	-1.48749	-2.22505	1.31542										0.425884
MED diet	65	Post-intervention	2.21146		2.99206	3.20292	3.54832	0.908299	3.18254		3.44929	1.50572	2.4207		1.75909		0.206498	2.65419	3.03426		1.41129	3.00314	0.695003			0.40096	2.4961	2.10602	0.543174	2.02941			0.208702			0.137312						0.92579		0.993471		1.49326	0.910965	0.989182
MED diet	65	Pre-intervention	1.64988		-1.45981	2.59019	2.4144	-0.350832	2.69895		3.50759	1.26338	2.1954		-1.73984		3.21369	2.66299	2.3596		1.36451	2.11065	0.831611			1.20107	-0.425106	0.199904	0.009447	0.99642			3.04533			2.50499						0.557217		0.65826		0.766408	1.09542	1.51418
MED diet	68	Post-intervention	-0.103668	0.773412	0.044107	-0.595671	-0.423607		1.08438	3.31859	0.121277	2.0388	0.718313	1.98218	1.91774		1.16422	0.106872	0.972072	-0.615942	-0.0576103	0.784978				2.14179		3.02866					3.81634	3.86077	2.54958	0.867608		0.991815	2.31533										1.66921
MED diet	68	Pre-intervention	0.408001	0.398162	0.964743	-0.617379	0.370827		0.994431	2.67562	1.4817	1.77408	1.02122	1.2606	0.410203		1.09446	-0.210516	0.045459	0.327842	1.35382	1.83325				1.44527		2.60608					2.276	1.94355	1.14898	2.30975		1.0107	0.521212										2.8034
MED diet	71	Post-intervention	0.538272		1.45978	1.02139	0.551619	0.33114	0.230994		-0.0902813	1.82085	2.40889	1.81944	0.594812			0.448609	1.17698		1.03275	0.526959				0.53856	0.447316		-0.39206	0.00338037			0.346302	2.73196	2.58331		1.50089	2.67073	2.27158							1.03092	0.785604	0.599213	1.08274
MED diet	71	Pre-intervention	1.99975		0.302404	1.15517	0.396821	0.354958	-0.00600121		0.728491	2.21061	1.00413	1.79409	1.97211			0.601692	1.92877		0.64104	1.49734				3.75003	1.48557		1.19807	1.28126			0.631286	2.64574	2.15055		0.707849	0.501222	1.84883							1.30875	0.412029	1.27235	-0.163648
MED diet	72	Post-intervention	1.21276		1.52267	0.443681	0.587057	1.40227	0.0662296	0.677995	-0.48177	1.12665	-0.861661	2.61308	1.80519			-0.0896453	-0.0553097	1.62851	0.748879	-1.15811	0.441114				0.572379	1.65347	0.589806	0.109566			3.0013	1.02278				1.28587	2.13519		1.75279		0.543059			0.985437	1.60475	1.50806
MED diet	72	Pre-intervention	1.29947		1.63853	3.4336	2.98414	2.79816	2.89853	0.896765	1.42938	2.20178	2.97238	0.450953	1.62195			4.67749	3.1156	3.45367	4.9282	3.85039	3.14576				2.59715	3.12217	3.49336	3.70233			1.15166	0.569561				3.39568	1.65281		3.37368		2.02075			1.83628	2.9265	2.34278
MED diet	73	Post-intervention	1.80678		1.80124	0.573585	1.68075	-0.39862	0.801088		1.08902	2.28734	1.19445		1.74719		0.175042	1.09338	1.28477	1.79538	0.96555	0.62836				2.6562	2.46046	2.29655	0.394792	0.833896				-0.481279	0.37857		0.444571	0.735316	1.79864										2.00829
MED diet	73	Pre-intervention	2.19216		1.94392	0.438721	1.12855	1.88712	0.600504		1.28087	2.2141	1.42443		1.79699		-0.13239	1.15471	0.872055	1.91709	0.882655	0.641681				1.19641	3.55684	1.72355	0.31574	0.266001				-0.71229	0.257145		-0.371597	1.25346	2.88368										0.136838
MED diet	75	Post-intervention	3.76914		0.664349	3.49395	4.04832	1.39201	3.19229		1.7134	4.04571			0.709786			3.87235	3.13079		3.81615	3.65599					2.99172	1.55362	4.66791	0.254108			0.594757	0.0126532		0.523367		0.909312	0.381489
MED diet	75	Pre-intervention	2.69563		0.273003	1.51586	2.23392	-0.601142	1.52148		1.49627	2.66532			1.09486			2.36213	1.3751		1.95118	1.3455					0.622747	0.170727	3.20834	0.213832			0.914515	0.680396		0.830917		1.88269	-0.804041
MED diet	76	Post-intervention	0.742121		1.53718	1.32977	1.51598	0.342349	0.272408		1.54282	0.675062	-1.35113	1.16314	1.65995			1.1504	1.54822		-0.121954	0.570606					-0.399763	-0.00958967	-1.27302	-0.298702								0.839884	2.7421		0.391711	0.900852	0.55636				1.20621	1.61566	-0.671031
MED diet	76	Pre-intervention	1.31631		0.925891	1.0063	0.73616	0.282944	0.292115		1.16305	0.932946	-0.372183	1.07692	1.35077			1.25543	1.3022		0.736609	0.385011					0.125894	0.284232	0.733744	0.686664								1.26299	2.61683		0.273878	0.316855	0.188012				0.0390686	-0.0578876	1.16241
MED diet	79	Post-intervention	2.46465		3.41638	-0.48047	1.50157		1.05814		2.39111	-0.20187	-0.246518	-0.130755	1.56574		2.88798	0.222073	0.603953	1.52942	2.65045	2.12839					-0.428166	1.06232	2.57868	0.227035								2.81023	3.13397	3.28615	6.47858	5.33638	5.28047	4.33703	3.87563	6.29645	6.35507	6.004	0.433581
MED diet	79	Pre-intervention	0.977483		1.6921	0.737685	1.45465		1.00921		1.23119	0.836968	0.559891	1.12222	0.851636		-0.999819	1.8818	1.27558	1.53746	0.737326	1.71605					1.27512	1.10862	0.543777	0.890202								1.07696	0.934912	-1.06995	-0.323504	-0.280527	-0.40937	-0.212846	-0.658254	-0.312995	-0.0599928	0.255479	0.66214
MED diet	83	Post-intervention	1.09569		2.65525	1.04168	2.05851		0.234367		-0.0752885	0.820119	0.192118	1.79689	1.81665		0.35909	1.00364	2.20081	3.04372	1.50394	-0.0427744	0.847595	0.755437		0.553553	2.12946	2.86076	1.65948	0.648939			0.361295	-0.220809	0.748625			1.56746	3.32158				0.94954		0.700656	1.04591	0.800597	0.615793	3.00161
MED diet	83	Pre-intervention	1.78152		0.734907	0.97171	1.74459		0.626899		0.727228	1.52879	2.12375	0.489885	2.20027		1.36421	0.753423	1.60635	-1.26578	1.85093	0.770665	1.14744	1.03239		1.26703	1.36874	2.21604	1.7689	2.04679			2.08123	1.48084	4.61674			2.19428	1.71863				1.61121		0.235813	0.489537	2.02298	2.07892	1.07022
MED diet	84	Post-intervention	-0.645873		3.11769	-0.343624	0.765726		1.12017	3.53526	1.40279	2.67657	-0.109672		3.39222		4.64155	0.358919	1.70952		1.05001	-0.273544					0.703783	-0.274624	1.38746	2.01753			2.33452					4.40559	2.2404
MED diet	84	Pre-intervention	1.55817		2.63344	1.83952	1.30589		1.57479	2.62194	0.894036	3.39209	-0.43904		3.18721		4.37911	0.884582	0.863323		1.30131	-0.320146					1.05802	-0.603992	1.30706	1.1501			0.377434					4.71335	-0.725825
MED diet	87	Post-intervention	0.158433			2.41439	1.51968	2.39754	2.06822	2.89284	0.0117268	0.480182	1.41177	0.752519	1.3558			0.209833	2.24633		1.92782	2.18831					0.126582	0.746425	-0.290052	2.81597			1.30483					2.70276	2.82644										0.810103
MED diet	87	Pre-intervention	1.63507			1.91803	1.57889	2.05145	1.09871	1.56774	0.140199	0.708963	-0.237338	-0.29912	2.08821			-0.0403255	1.81712		-0.0833028	0.803353					1.12326	1.4546	-0.209466	0.506004			-0.0377472					1.20185	1.18025										-0.467535
MED diet	88	Post-intervention	1.51506		-0.337967	0.912892	0.0395757		0.978016	-1.05803	1.92621	-0.754001	1.83667	-1.50385	0.00338637		0.771208	0.206355	1.44283		0.50684	1.40226	-0.316834	-0.408992		0.201266	-1.80126	-1.19387	0.60383				-0.803134	1.98525				0.549817	0.481496		1.05218						0.782228	0.311381
MED diet	88	Pre-intervention	1.25355		0.226518	1.78301	1.15292		2.00378	0.580966	1.3222	-0.468924	0.355391	-0.332269	-0.17062		0.021786	0.540621	2.30486		1.19453	2.11483	0.584233	0.542976		-0.673583	0.154169	0.785465	0.701139				0.278262	0.932557				1.18987	-0.53554		-0.0650233						-0.0549567	-0.61293
MED diet	89	Post-intervention	0.230814	1.97871	0.569085	0.568464	0.797582		0.846255	0.636485	-0.509878	0.488056	0.921737	1.08053	0.577583	-0.0676396	-0.262016	1.96689	0.758427		1.48159	1.15026					-0.0306746	1.95057	0.281141	1.84006				2.63701	2.26972	-0.145916	1.58251	1.72592	2.14697
MED diet	89	Pre-intervention	2.40838	2.43479	-0.627608	1.27128	1.10385		1.98393	0.24163	1.28475	3.09225	1.91428	3.03349	2.66942	2.06036	1.55227	1.74296	0.342901		1.64334	2.2427					0.588293	1.29708	2.03143	3.20651				3.47832	4.72015	0.42514	3.05532	2.36282	2.526
MED diet	95	Post-intervention	1.52795		2.01865	0.2895	0.869046		0.600158		0.185769	0.795525	1.48147	2.66902	1.28664			1.17662	1.19375	1.82054	0.482638	0.925698					1.83624	2.40198	2.00129			1.32681	1.2447	1.30396	0.441951		0.733574	1.17077	2.6091
MED diet	95	Pre-intervention	1.09622		1.57867	0.975206	1.01038		0.632668		-0.701369	1.30921	0.536155	2.38905	1.03446			0.992358	1.83139	2.05811	0.713936	0.490923					1.25872	2.10794	1.9083			0.658018	0.497825	0.35129	0.402134		0.283337	1.16143	2.38527
MED diet	97	Post-intervention	1.30994		2.75028	3.02754	1.49731	2.17446	2.63607		2.02565	0.618327	1.74164		2.345		0.568379	1.442	2.21209	-0.897399	0.649037	1.67992					2.48307	0.535392	2.29105	1.37163				1.40031				3.30321	1.3787
MED diet	97	Pre-intervention	3.51947		0.0476465	1.53285	-0.843807	1.15662	5.7999		3.50414	5.24778	1.64077		-0.0524716		1.16958	3.0276	0.623501	0.942958	4.09489	3.10808					3.76662	2.35194	2.46423	4.263				0.58968				0.192812	0.0685249
MED diet	103	Post-intervention	1.18001		-0.344998	0.323934	1.02111	-0.426524	-0.21309	-0.666263	2.24075	1.21228	0.891822	1.15246	2.12549			0.522677	1.36554		0.195659	-0.965453					-1.1576	-1.39279	0.326443	0.373401				1.59156	0.203711			1.10933	0.59485										0.383876
MED diet	103	Pre-intervention	1.25263		0.273014	0.44587	-0.0152292	0.814505	-0.215594	2.14925	0.845509	1.0607	-0.946272	1.54469	0.902733			1.58651	0.899908		1.41893	1.10898					1.13627	-1.18385	2.11649	0.37027				-1.02159	-0.365644			-1.73195	2.85789										1.13105
MED diet	104	Post-intervention	0.600767			1.26857	3.53552	2.30383	4.77639	2.06409				1.61828	0.35017	2.51116		4.18845	1.65446	1.24829	5.02737	4.95313		2.71313			1.32087	2.92533		4.04301			2.31899	5.46328	6.79707			1.34002	2.56188		5.95489	5.15804	6.03647	5.27291	4.16196	5.56843	6.41238	5.98624	5.10954
MED diet	104	Pre-intervention	2.06921			-0.205879	0.409366	3.4561	0.147992	3.30679				2.24876	0.957845	1.53703		-0.279452	0.352666	0.418322	2.85387	-1.21146		1.26406			2.28963	0.35724		3.82498			2.25514	-0.513672	0.455762			3.74504	1.26024		1.37053	0.78552	0.656677	0.8532	0.407793	0.753052	1.83429	2.05861	2.05492
MED diet	105	Post-intervention			0.511245	0.539944	3.38046		2.94432			1.77064	1.38763	1.45891	0.935341		1.10705	3.46235	2.23698		3.02181	1.86496	1.05269	0.932042			2.03208	2.28408	1.66706	1.36605								0.883686	-0.360305
MED diet	105	Pre-intervention			-1.30903	1.55489	1.42152		1.2041			1.07863	-1.00137	2.49166	1.435		-0.187098	2.60253	0.229091		2.20671	1.56476	0.301407	0.209248			0.804634	-1.16632	2.32707	1.27494								2.74656	1.93817
MED diet	106	Post-intervention	1.48929		3.1636	-0.910788	0.652686	0.124476	0.580852	-0.115262	3.60761	1.99567			1.84116			-0.208246	1.27114			1.35292				3.23119	1.89602	1.74304	-0.598724									2.21667	1.50221	2.81146	3.78153	3.13651	3.18902		1.9664	4.48335	3.73833	4.3082
MED diet	106	Pre-intervention	1.70401		2.54456	2.10386	2.09619	4.69781	1.70116	2.789	-0.0855188	0.732272			0.00693447			1.37178	1.43175			1.02811				0.220686	2.77018	0.827671	-0.0862914									0.681575	1.98038	-0.0439051	0.702539	0.745516	0.616673		0.367789	0.713048	0.46773	0.281339
MED diet	111	Post-intervention	3.1994	2.85629		1.4872	2.32251		1.49292		3.20893	1.7658		1.83692	2.98115	2.7298		3.2545	1.50278	1.46693		2.33279					1.53951	1.5562		2.19471			2.53763	1.95553	2.92496		2.29622	3.75873	1.43437	5.05653	8.31003	6.18823	7.14913	5.68323	6.16225	7.15471	7.51478	7.10775
MED diet	111	Pre-intervention	3.03794	1.55956		0.955496	1.01412		0.0498187		1.23152	1.55308		3.67647	2.61423	1.77447		0.0425117	1.07226	0.961205		0.35676					0.42045	0.979557		1.49642			1.93437	2.78093	2.7245		2.52661	1.91913	2.95931	0.318062	1.06451	1.10748	0.97864	1.17516	0.729756	1.07502	0.8326	0.643307
MED diet	115	Post-intervention	-0.404643	0.246274	0.525137	2.34484	1.2515		1.46512		0.215281	-0.307484	1.69777	1.9185	0.381414		2.1728	2.59345	0.738461	1.35174	1.85808	0.743423					1.54242	2.23211	2.98573	1.64378		0.853842	-0.0723833	-0.654487				1.44372	1.71931										-0.208759
MED diet	115	Pre-intervention	0.985812	2.47473	-0.00214743	3.12531	1.12133		1.84542		0.685407	1.36494	1.45744	3.38471	1.53375		1.11979	0.774107	1.23805	0.0512934	3.24061	2.14328					2.3754	3.12204	2.72056	3.35353		1.60238	1.237	4.05967				3.91124	3.93418										3.12791
MED diet	118	Post-intervention	2.12002		1.64226	2.68555	2.74865	1.88169	2.48049			2.99689	1.58243	1.79856	1.75539			2.51649	1.04272	2.19732	2.91255	0.471055					2.27723	3.31109	3.27058	1.60187	1.13155	1.26123	2.09987	2.41108				2.48337	3.13538										1.12845
MED diet	118	Pre-intervention	1.91279		2.59523	3.51852	3.08001	2.86043	3.15664			3.51316	1.02917	2.3273	1.93268			3.07171	1.23982	1.9349	3.24887	1.45568					1.55653	3.06234	3.7145	1.51527	1.74515	2.40502	0.790579	0.841193				2.50734	3.38344										4.41847
MED diet	120	Post-intervention	1.2891	6.14607	0.851994	0.925705	0.337814		0.931426		1.53955			3.16362	3.48819			1.62825	1.17832							2.16839	3.94919	3.65829		1.63321		2.45652					5.38383	4.76768	5.34014	1.9038	2.65024	2.69322	2.56438		2.31549	2.66075	2.41543	2.74072
MED diet	120	Pre-intervention	3.51525	3.30532	3.02726	2.19985	2.42841		1.45208		1.32428			2.76638	2.38964			1.7993	1.04888							1.93752	2.87247	2.4121		1.50483		3.05602					3.43079	2.87	3.14008	2.67282	3.31604	3.17617	3.14843		1.86459	2.99327	4.21874	4.14912
MED diet	127	Post-intervention			0.00590532	4.87308	3.7216	1.11488	3.33202	0.875143	1.76507	2.98787		3.45684	5.1302	7.00894	5.18334	1.06548	1.66797		0.567279	2.26473				5.34336	0.13192	0.148617					3.68415	2.14759
MED diet	127	Pre-intervention			1.87676	3.9298	3.79653	1.38114	3.6925	0.558163	0.13673	1.08608		1.56187	4.28027	3.81437	3.19075	2.11848	3.49883		1.42339	3.07393				1.25314	1.29858	-0.715741					0.154255	0.462408
MED diet	129	Post-intervention	2.24169	3.4774	1.6577	0.987885	1.13468		1.55058		3.24273	3.12914	1.59394	1.53014	2.09677			2.26284	2.43138	0.0264526	0.534385	2.61664					1.52365	2.35516	0.801835	3.2239					1.88427			2.57403	2.35705										2.10833
MED diet	129	Pre-intervention	2.5511	4.58623	1.81161	1.93078	1.2052		2.09594		1.53058	2.97388	0.827004	2.9202	2.08678			3.82166	1.79435	2.19877	3.91347	3.34941					2.44316	2.51408	0.905116	3.27929					2.54223			2.20998	1.40483										2.33534
MED diet	131	Post-intervention	6.44298		0.26694	3.78343	4.97804		3.84049		0.954494	3.76394	3.02967	0.690366	-0.577743		1.38887	3.68293	4.1374		3.02743	4.01646	1.87738	1.78522	1.02586		4.42215	3.02569	3.81736	2.38056	4.55852		1.39108	0.808974		1.31969		0.412105	0.287818	3.64385	5.0721	4.60232			3.06883		5.27921	5.42494
MED diet	131	Pre-intervention	4.11412		-0.382189	2.83202	2.86455		3.17483		2.77392	4.37133	2.42994	0.581686	0.379803		2.26303	3.41081	2.24412		-0.718146	3.63087	1.87684	1.81964	-0.307862		0.852957	1.69338	3.12688	-0.107781	2.32955		2.40163	0.734961		1.69742		0.116186	0.253425	-0.227715	0.518729	0.561706			0.183979		0.654419	0.811022
MED diet	133	Post-intervention	3.08869		-1.18155	-1.10784	1.54083	-0.0725715	0.883984	-0.31231	-0.493993		2.55586		-2.02623			2.31647	1.96902		1.47924	2.20797	0.428891				2.10136	2.85401		3.23065			-0.0574099								3.35831	3.07149	1.41521		1.95499		3.31978	3.48279
MED diet	133	Pre-intervention	1.0563		0.660268	0.556941	1.51634	1.18891	0.267758	1.71763	1.48523		0.82095		0.271772			1.01228	1.97641		0.455627	1.29405	1.08156				-0.0504463	-0.156801		1.81406			3.14483								0.547287	0.590264	0.461421		0.212537		0.312478	0.126087
MED diet	134	Post-intervention	0.562019		0.360461	2.12665	2.43133		2.74794	0.802182	1.47992	1.5344	1.84933	0.671865	1.26544			3.31931	1.15014	1.62254	3.82867	3.81663		0.598801			0.202292		1.87146	3.59469			0.0620292	-0.650954				0.93844	-1.17211										-0.205226
MED diet	134	Pre-intervention	0.0990228		0.243105	0.00450238	1.06396		1.26697	-0.526409	-0.708092	-0.142116	1.72598	3.60251	1.30214			1.66832	0.328316	1.82828	1.66859	1.78348		0.122634			1.84727		2.28396	3.17654			-0.271509	0.166196				0.919076	2.30871										0.955361
MED diet	135	Post-intervention	3.6452		0.985169	2.17984	2.52687	1.33831	1.73899	2.74503	2.14947	2.17332	2.36726	1.18225	1.29101			0.365263	2.15434		0.974514	2.91663	1.71007	1.55291		2.74484	0.212278	2.51858		0.913699			1.35694	1.56133				0.738269	-0.44578										2.38265
MED diet	135	Pre-intervention	1.47022		0.753883	1.41821	1.38697	1.17766	1.978	0.407477	0.538293	-0.0606158	1.33524	2.70451	1.43457			1.78879	1.86762		1.20771	1.66812	0.579177	0.487019		0.285135	-0.127874	0.131033		1.66741			0.0928764	-0.489228				-0.255753	1.18164										-0.0434992
MED diet	138	Post-intervention	0.415916		0.887367	0.97888	1.05188		-0.0994176	0.27264	0.524855	1.69336	0.5953	2.30573	2.35881			1.4464	1.23557	-1.34841	1.26939	0.0169739					1.46824	0.618361	2.16715	1.86807	0.0416575		1.46839	1.48177	0.981626		0.420096	0.789628	2.43528										1.86921
MED diet	138	Pre-intervention	1.59339		1.87427	1.05119	0.409007		0.400249	0.462735	-0.186319	1.72551	1.67595	1.36963	1.26259			1.9497	0.55904	1.92196	1.85663	0.641722					1.93239	1.8957	2.78845	2.14086	2.07099		-0.0390478	2.77409	0.348282		0.63876	1.43716	2.00801										2.00702
MED diet	143	Post-intervention	1.17117		-1.42092	1.75194	1.00406		1.24378	0.455931	1.21071	0.969057	1.69521		1.59742		-0.228506	0.298847	1.49246		0.461287	1.33852					0.695468	0.512015	0.631167	1.57849			-0.0406134	-0.0982428				0.454487	-0.0255498										-0.66944
MED diet	143	Pre-intervention	1.9559		-0.887528	2.17729	1.00508		1.02103	1.81434	1.95426	1.9812	2.73422		2.41539		0.234406	-0.111274	1.49063		0.0776036	1.15703					0.290235	0.315524	-0.175159	0.891572			3.45914	2.44916				3.69354	1.05928										4.78742
MED diet	144	Post-intervention	1.38162		1.82888	2.20634	1.74003	-0.315344	2.21733	-0.555082	-0.0628925	2.34129	1.72535	0.954519	0.844733			2.2042	1.47887		1.44374	1.16894					1.16038	3.17384		1.75113	0.813707	2.70413		-0.882286				2.19295	1.00351										0.807021
MED diet	144	Pre-intervention	0.151722		0.0390815	0.921666	1.51029	-0.743474	0.449957	0.33126	0.00800447	0.777932	-1.0733	0.756533	0.719639			0.779935	1.2585		0.00853249	-1.42349					-1.09134	0.474329		0.528773	-1.07522	1.22663		-1.31835				-0.234126	0.0687737										0.427223
MED diet	146	Post-intervention	1.05397		1.29931	2.87234	1.93994	0.834736	1.76912	-0.502887	1.97406	1.32605	2.2043		2.08362		1.43396	1.90004	2.13326		2.31953	2.21338	0.59043			3.00271	-1.24611	1.7631	2.72867	1.12924			1.43321	1.29122				-1.22696
MED diet	146	Pre-intervention	0.959067		2.45857	2.23467	3.23413	1.82102	2.92488	2.23112	0.705353	2.63066	3.39755		-1.62566		0.340955	3.05126	1.76551		3.80794	3.51466	0.82946			1.04546	1.65667	1.52351	0.783496	2.39778			0.343159	-0.238945				0.704685
MED diet	148	Post-intervention	1.62293		2.30076	0.00760972	0.525739	-0.328045	1.53093		0.876971	1.55969	0.456483	-0.0192679	0.571774			1.41837	1.24747		0.712333	1.99676					-0.908363	-1.66362		2.06906				-1.43133				0.673106	1.19759										-0.0744229
MED diet	148	Pre-intervention	1.5798		0.686121	0.0978462	0.774782	-0.793472	2.13615		1.99505	1.09058	0.49681	-1.47902	-0.0294058			1.62491	1.16723		0.0165456	2.63729					-0.603386	1.54484		2.52478				1.10327				2.66984	0.221712										-0.914685
MED diet	151	Post-intervention	1.634		1.61025	1.34762	1.05194	-1.04961	0.560398	-0.923663	1.0384	0.0460681	0.742336		0.491748		0.140226	0.600925	1.32515		0.361591	1.1709	-0.548151	-0.64031			1.48606	1.61333	0.829721	-0.254782			-0.0915429					-0.339023	-0.868268										1.1524
MED diet	151	Pre-intervention	3.20138		3.47656	2.71883	1.84858	2.91635	1.86266	1.75169	2.1317	2.20543	1.19012		1.58677		2.00439	2.89111	3.13301		2.19243	3.5	6.13863	5.96292			2.25036	3.25438	2.80596	1.93191			5.22962					2.31081	1.74161										4.46533
MED diet	152	Post-intervention	2.2789		2.44238	3.20813	2.32558		1.78642		-0.057507	-0.39275	2.08233		2.38243			0.0311926	2.58483	3.54741	-0.183688	0.778531				0.571335	3.27469	3.42915	1.90115	2.75165								3.33329	3.10641		4.20498	3.85239	2.98937	5.06313	2.60388	3.02804	4.41449	4.40734
MED diet	152	Pre-intervention	3.10096		0.870631	2.36853	2.47178		0.598549		1.3403	2.63195	2.4285		1.75006			0.985123	2.8235	-1.60921	0.313365	1.29641				2.62229	3.10759	2.02095	2.4702	2.47454								-0.925208	-1.08902		0.135594	0.178571	0.0497279	0.407083	-0.199156	0.146103	-0.0992153	0.450432
MED diet	153	Post-intervention	2.03388	1.17385	1.14554	2.39942	3.01303	3.42662	2.73968		1.89171	2.63426	0.907014	3.10786	2.05919			2.54822	1.78519	2.45671	3.38411	1.4742					2.67937	2.95036	3.22585	1.71746		1.33558	1.72008	2.98228	2.50209		3.48101	4.01335	3.58136	1.14723	3.06017	2.20477	1.66414	1.63996		2.5279	2.52328	3.3711
MED diet	153	Pre-intervention	0.842484	1.04242	1.24021	0.988508	1.24816	-0.0928462	0.930296		0.257651	1.24163	0.295506	1.88687	1.09644			0.322732	1.66926	-1.14838	1.2517	0.0689686					1.92852	2.49239	1.75314	0.793512		1.21865	-0.0776845	0.937296	0.309646		2.01651	1.6653	2.81901	-0.150017	0.596427	0.639404	0.51056	0.787447		0.606935	0.361617	0.175227
MED diet	154	Post-intervention	2.08794		2.68203		1.79057		2.76146	3.55126	3.36958	3.03434	2.98969		1.83734		3.80396	3.45828	0.526845			2.52627	4.29246				2.80804	2.82474	3.0678				3.80616	3.22406				3.21098		5.89495	9.56368	6.98126			7.42439	8.03893	8.41761	7.79588	3.66979
MED diet	154	Pre-intervention	1.98704		1.69302		0.372438		0.820262	1.44425	1.79036	1.36608	1.94098		1.84323		0.270174	-0.354997	2.10604			0.132419	0.293624				-0.919007	-1.19311	2.06532				1.97045	0.802305				0.508341		-0.51357	0.232874	0.275851			-0.101876	0.243382	-0.00193553	-0.188326	0.0241794
MED diet	155	Post-intervention	-1.55009		1.27165		0.660082		2.49558	3.28548	2.45118	-0.603696	-0.648344		0.649497	0.360303	1.73196	1.24869	2.52729	-0.902566	2.17969	2.8737				0.360389							2.59988	0.26587		0.096741	-0.073281	-0.810842
MED diet	155	Pre-intervention	0.202385		-0.00155249		1.35602		2.73578	1.10641	4.20457	0.86314	2.70924		0.289542	3.96356	4.99589	0.774701	0.188711	0.507023	0.559821	2.16265				1.97099							1.12259	3.98087		3.21428	1.40678	0.985459
MED diet	156	Post-intervention	1.99109	4.0144	2.56499	0.345418	2.83656		3.82643	3.91321	0.335636	1.64878	-0.0442553	2.57678	1.96064	1.62567		2.51923	0.177166	0.650428	4.97204	3.09988					2.81042	3.17065	0.383533	2.51972		1.25261		3.27973	2.6221			2.0482	2.72687										1.22893
MED diet	156	Pre-intervention	1.85727	0.944399	2.42446	2.34183	0.768434		1.42156	0.199619	1.81567	2.01835	0.177454	1.7055	1.33471	0.646691		0.754395	1.41967	-0.616178	0.840408	0.317753					2.61526	1.77497	1.07728	2.59489		2.15115		1.85271	0.841849			3.18509	2.55589										2.97292
MED diet	157	Post-intervention	2.25988		0.881057	1.59774	3.39026	-0.579411	1.16744	1.02094	0.969966	2.10795	1.98392		1.8723		-0.566453	2.0545	1.50041		2.82663	1.79816	-0.0779485	-0.170107		-0.371991	0.108771	1.07415	1.26334	0.291496				1.54953	-0.176919			1.24261	1.11633	-0.346537	2.2556	0.638479	0.702371		-0.0839634	0.856289	1.97506	1.63248
MED diet	157	Pre-intervention	1.91803		1.18053	1.89357	3.03034	2.43436	1.53881	2.90295	1.11966	1.97589	0.0353133		2.42151		-0.0274201	0.533888	-0.00830989		1.04762	1.31967	1.19112	1.05131		-0.200199	0.784686	1.79661	-0.775321	0.449478				1.83686	0.635019			-0.396147	-0.214697	-0.817779	1.01223	0.200119	0.0777789		-0.406085	-0.0608268	1.44292	1.18881
MED diet	161	Post-intervention	1.3469	-0.256235	0.982612	0.777562	0.784072	0.83295	0.427049	0.369011	1.83105	1.48892	1.06754	-0.653631	1.4396		0.612003	0.717689	0.839664	0.940904	-0.020582	-0.449898					0.821451	1.3177	1.0346	-0.0648871	-0.679354		0.688869	2.06446				0.0231266	-0.474552										-0.0118828
MED diet	161	Pre-intervention	1.56097	0.584579	1.14426	0.659101	0.505303	0.109599	0.862387	-0.764224	1.77014	1.47274	1.36333	0.249959	1.25546		1.0481	0.793649	1.40823	1.62172	0.50311	-0.751654					1.07488	1.5128	1.98381	-0.132737	-0.0623127		-0.509324	2.35349				0.138594	-0.169318										1.05568
MED diet	162	Post-intervention	0.940714		4.43751	-0.443129	2.32868	0.592136	-0.437408	0.352398	1.79757	-0.164529			3.30861			1.98141	2.37766		0.0445336	0.651603					1.85678	2.23808		1.80183								1.71134	3.20689		2.79496			3.72316			2.61328	3.45538
MED diet	162	Pre-intervention	0.719977		3.11014	0.945048	2.69424	1.86687	2.38568	0.271829	0.124407	1.14901			0.92124			2.97515	2.94198		2.65332	0.827816					1.50252	1.60544		0.82183								-1.39171	-1.516		0.646515			0.372028			0.929444	1.02874
MED diet	163	Post-intervention	1.68561	0.738838	1.15859	1.56352	1.32353		0.498677		1.65284	2.36582	0.162731	0.756478	2.21892	0.0920062	-0.10237	0.904858	0.805727		0.360052	0.477712				0.0920925	1.82376	1.46366	-0.838528	0.0808863				0.525657			1.57249	1.5666	3.14834
MED diet	163	Pre-intervention	1.22765	-4.55057e-05	-0.00706023	0.867881	-0.307972		-0.384954		0.230891	0.615082	0.577177	1.19545	1.80584	0.954256	-0.320907	0.326499	0.803104		0.401684	0.252834				0.785993	1.2044	1.37723	0.157037	0.669769				2.32283			-0.560114	0.888981	2.63411
MED diet	167	Post-intervention	2.8747		2.22077	1.67927	1.82117		1.15943		-0.541318	2.01105	1.49701		-1.1842			2.2274	1.47626		1.181	0.915921				0.0875234	3.69474	2.22751	4.908	3.29615				-0.686839	0.282595			2.70328	0.355296								0.334567	0.148176	1.49616
MED diet	167	Pre-intervention	1.71098		1.92245	1.13024	1.39141		2.13945		3.41202	2.19638	-0.260747		1.43846			2.20682	1.92859		1.56163	1.84264				5.23169	1.23684	0.657498	1.41522	3.3728				2.03069	1.57201			2.67086	0.980437								1.94727	1.6169	0.419352
MED diet	172	Post-intervention	0.441323		1.44766	0.994104	2.69336	1.3352	2.55835	3.7834	2.19407	1.31179		2.77225	2.36923	2.68374	1.64809		1.54422		-0.00183347	1.07588	1.4101	1.25655		1.79411	-0.961622	-0.944925		-0.30642			3.0528	2.87409		2.92288	-0.204911	-0.942471	-1.06676
MED diet	172	Pre-intervention	3.72357		0.285619	0.359331	2.7429	1.3946	0.365051	1.15486	0.973174	4.12484		0.709045	3.32907	1.60193	1.40755		-0.255767		4.23606	3.74151	1.89606	1.8039		1.60202	3.40045	3.35166		2.83254			1.40976	2.65158		1.33837	5.04007	3.6147	3.4175
MED diet	177	Post-intervention	1.59887		-0.359852	3.51546	2.41436		2.65104		1.71715	2.91009	3.32551		0.268453			3.23826	1.20137	-1.48141	2.57847	1.8636					2.04149	0.444874	2.69494	1.96262	2.40972	3.31834	0.444099	0.774749				3.17549	1.08456
MED diet	177	Pre-intervention	1.54847		-1.61988	2.2922	1.04547		1.35675		0.911023	2.5333	1.31819		0.421534			2.57616	1.06809	1.86619	2.20637	1.20709					2.074	-0.0126055	2.22956	2.39755	3.20254	3.02471	-0.495741	-1.07785				2.67801	1.45196
MED diet	187	Post-intervention	2.82899	0.0679082	3.20746	0.563507	1.46264		3.59216	3.96104	1.56983	0.4561	2.29764	0.580934	1.57953	1.39055	-0.252953	-0.598632	2.74737			1.49834	0.235552	0.143394	-0.615962			-0.312485					3.10273	2.49347	1.31981	-0.322139				-0.0955792	2.42524	1.33357	1.15627		1.31308		2.93836	2.07928
MED diet	187	Pre-intervention	2.04253	0.963088	0.476554	-0.898423	0.399911		2.90614	3.22659	1.75853	0.641208	2.0891	0.695446	1.01844	3.51527	1.81034	-0.188854	1.64251			1.67561	2.08915	1.60438	2.10091			-0.829423					3.91604	4.1373	2.08184	2.47598				0.0796707	0.826115	0.869092	0.740248		0.491365		0.914099	0.945392
MED diet	189	Post-intervention	1.01307		0.694349	0.985775	1.22761		0.0138896		1.93441	2.62148	0.691793	1.66982	0.968455		0.699076	-0.0796932	1.80971		0.620279	0.103111	0.653113	0.548551		-0.278753	1.80057	0.00423985	1.04644	1.528				1.90715				1.04037	0.532993		0.232772					0.689692	0.440416	0.897395	4.24107
MED diet	189	Pre-intervention	1.2901		1.14351	2.34656	1.06184		0.566531		1.29253	2.49316	2.06231	0.943375	1.57135		-0.941853	-0.943469	1.35783		0.0242466	0.00635194	-0.453348	-0.545506		-0.324079	1.57182	1.11093	0.658242	1.02154				0.871154				-1.16728	-1.7344		0.622352					-0.255029	-0.0566672	-0.537437	-1.07602
MED diet	190	Post-intervention	0.667926		0.5189	0.89482	1.10046	0.721382	0.604758	-0.750539	1.41849	0.819808	-0.841478	-0.774597	1.67133		0.629759	0.310129	0.857171		0.970324	0.18537				0.407013	0.960376	-0.262647	0.0914833	0.877497		0.014114	-0.0621033	0.102258				1.74754	0.506406										1.72719
MED diet	190	Pre-intervention	1.20107		-0.00372706	0.730791	0.733364	-0.43189	-0.183242	-0.671629	1.4847	0.903156	-1.2332	-1.11744	1.02479		-0.418933	0.21172	0.856138		0.747434	-0.507782				-0.22447	2.07725	-0.133483	-0.0879974	0.646941		0.0636583	-0.416729	0.633767				2.48405	1.63337										1.81334
MED diet	193	Post-intervention	2.47335		0.737913	0.390342	1.36158		-0.0868589	-1.43515	0.642195	0.618495	-1.99672		-0.00400913			0.11924	-0.00426048		0.739886	0.182537					-0.169029		-1.91861	0.961967				0.0984433				1.5623	2.12691	-1.25258	0.682046	-0.463162	-0.592005			-0.49563	0.400043	0.567098
MED diet	193	Pre-intervention	2.44735		0.531175	1.5758	1.76299		0.573377	1.25377	2.57774	2.78708	2.72978		0.761694			1.29139	2.07931		1.47223	1.7948					-1.85885		0.788324	1.86372				0.0335246				1.05734	-0.488833	0.308385	1.32958	0.857633	0.880558			1.04284	1.78076	1.89837
MED diet	195	Post-intervention	0.795747		2.1742	1.80313	1.45512	1.42474	1.8434	-0.646906	2.11101	2.22624	0.0148709	0.751172	1.61007	0.809109	-0.39421	0.494352	1.14247		1.62979	1.2713					0.242407	1.88909		2.29996			-0.392006	-0.525184			0.138663	0.624147	1.68636
MED diet	195	Pre-intervention	2.16255		1.66518	1.71873	1.79718	-0.583028	1.62577	-0.193557	0.996506	2.64672	1.45854	0.647321	2.00249	-0.375694	0.489217	1.57104	1.65212		1.81439	1.41006					0.260726	1.66246		2.4452			0.650346	0.69955			-0.809278	1.24412	0.817627
MED diet	196	Post-intervention	1.33379		3.31606	2.4387	1.80404		0.95572	-0.670479	-0.852162	1.1684	1.22711	2.66208	1.03338		-0.417783	1.10354	1.81132	2.56861	1.6547	1.72753			-0.780792	1.30838	1.81919	2.38947	2.7474	1.15343			-0.415579	0.382193				0.56818	1.28423	1.82283	2.60376	0.301509	2.26233				2.94599	2.85511	-0.551955
MED diet	196	Pre-intervention	0.104089		2.09874	1.27295	0.551441		1.03341	-0.137329	0.00333992	0.633172	0.315714	2.87852	0.613951		2.12283	0.25073	0.949913	1.25274	1.29381	3.10521			-0.347385	-0.60967	0.674702	1.31038	2.12162	2.0822			1.86002	0.496633				-1.7809	-1.90519	-0.874261	1.26568	0.0144639	-0.213683				0.683204	1.15116	1.34717
MED diet	198	Post-intervention	2.66514		1.28887	3.73773	3.11088		4.74649	2.4011	2.04584	3.04013	2.23962	2.45802	2.43305		0.496108	4.69116	1.56123		4.68896	4.31306	2.91393	2.56185	0.871402		2.60614	0.602463	2.16779	3.29365			3.14862	1.7794				2.19976	0.627984										2.99006
MED diet	198	Pre-intervention	1.24931		1.15047	1.78918	2.19914		2.06314	2.29874	1.42806	1.16854	0.479601	2.45138	2.14303		0.159858	1.29668	1.01682		2.24555	2.2823	-0.136345	-0.228503	-0.987858		-0.435752	-1.5533	0.255252	-0.0361237			1.91346	0.452303				1.05348	-1.15088										0.123937
PPT diet	1	Post-intervention	1.53052		1.55401	2.11361	3.58193	0.924343	2.75313		-0.0233862	0.882382	2.52979	0.107561	2.08052			3.8375	2.17291		3.56833	3.3604					1.06672	2.80202	1.94901	3.2718			0.388336	0.393776				3.27074	1.29455
PPT diet	1	Pre-intervention	1.26423		0.557917	0.548429	2.96382	0.3068	1.50586		1.29985	0.95186	1.19661	1.30765	1.36182			2.44855	2.13517		2.48749	1.41433					0.6179	2.07333	1.15323	1.88456			0.322271	1.62039				-0.335946	1.10685
PPT diet	3	Post-intervention	3.59662		-0.00920422	2.75417	4.15726	7.50434	5.1132	0.860033	2.70159	0.343107			-0.853888			3.5231	3.53486		4.47568	4.4561	4.75109	4.29243		4.22662		2.3006		2.07341			1.11493	0.532829				0.135961	2.16303	4.02701	4.34174	1.83202	3.96252				5.1087	4.78033
PPT diet	3	Pre-intervention	1.03418		1.93285	4.2694	2.20517	2.58453	3.39839	2.02476	3.4315	1.66598			1.87639			1.2953	3.04207		1.88176	3.77872	3.19485	1.19705		0.995163		-0.178522		0.459983			2.7828	1.61812				1.56879	1.82266	0.730572	1.47702	1.96134	1.39115				2.45775	2.28863
PPT diet	4	Post-intervention	4.4913		2.21381	3.7069	3.62421	4.48091	4.43983	0.992216	3.64603	1.92482	2.5075	0.546404	1.58854			1.70515	4.21917		3.21513	3.88227	2.966	2.65405			1.95114	0.938391	0.508754	1.22756				0.665012			1.0057	1.55626	0.143857		2.06974						2.56252	1.94265
PPT diet	4	Pre-intervention	1.01693		1.61796	0.955001	0.455233	-0.896922	0.33303	-0.141173	0.610131	0.897936	-0.646715	2.18223	1.83438			0.680137	1.54493		0.664294	1.22715	0.298834	-0.487618			1.73424	-0.242169	-0.992755	-0.235592				0.865071			-0.631169	0.736384	1.19388		0.040317						0.178026	0.164682
PPT diet	5	Post-intervention	-0.0749963		3.02993	0.468525	1.9173	2.40103	2.93311		0.928019			2.80613	2.2537			2.52151	2.53196		4.39015	3.1034	2.07712				2.46869	0.506537	1.03129	0.907347				1.27699			2.56126	3.5977	1.70613									1.61415	3.23332
PPT diet	5	Pre-intervention	-0.909609		4.69832	-0.24181	2.2886	4.26019	3.69212		0.372033			0.107904	2.61243			1.42124	2.72045		4.89666	3.08206	2.59626				2.161	0.380089	0.0702535	0.465694				1.31458			0.567204	1.37794	0.267981									1.06153	0.67224
PPT diet	6	Post-intervention	1.40879		-1.04528	0.670245	0.489909		0.218332		0.642728	1.7676	-0.20857		1.49942			0.937306	-0.0643601	1.48554	0.520455	0.196826					1.18141	1.55625	0.830522	1.21952	0.763431	0.54987		1.73572	0.234068			2.13337	2.36779
PPT diet	6	Pre-intervention	1.58319		0.333757	1.76411	1.56747		1.64412		1.34506	1.87281	2.00166		0.56058			1.99165	1.33013	2.21186	2.2525	1.43378					2.27227	1.99578	1.97686	1.33684	1.18542	1.10733		0.0691647	0.199591			0.858162	2.23812
PPT diet	8	Post-intervention	0.190849		2.83679	2.27922	2.42854	1.58469	1.40344	1.75483		1.03659	0.532245	4.53543	3.60098		0.940815	2.61808	2.28506	-0.127678	1.89995	1.93641				1.13528	2.4117	1.40195	2.06379	1.84314				2.32669	1.33035			3.64032	2.94407
PPT diet	8	Pre-intervention	-0.478034		1.24056	0.189764	2.11232	1.22503	1.4131	0.98529		0.890563	0.423716	4.77782	2.85483		1.56958	2.22089	1.68467	2.23368	1.76283	1.51848				2.20043	3.05498	2.16155	2.17669	2.08578				2.52644	2.19863			3.37518	3.65778
PPT diet	9	Post-intervention	-0.307949	0.532536	1.54027	0.612311	1.22541		0.866898	-0.732575	2.09953	-0.438123	2.51085		1.05924		0.585319	-0.184451	1.50235	-1.54837	0.573125	1.74317						-1.4591	-1.21604				0.192992	2.02124				0.550555	2.08781
PPT diet	9	Pre-intervention	0.300294	-0.750182	0.696496	-2.11926	0.453971		1.66835	1.23017	1.43271	-1.43871	2.33943		-0.00830238		0.677948	-0.482268	0.606309	0.54375	0.496477	1.15396						0.107155	-0.677359				-1.06884	1.12437				-0.886353	0.182557
PPT diet	12	Post-intervention	-1.46519		2.8707	-0.797392	1.09043	0.954624	0.754303	1.2105	-0.183548	0.333414	-0.56344	-0.447677	1.2084	0.445207	0.250831	2.16048	1.40258	1.65154	2.29172	1.19145				0.445293	-0.0214736	1.51941	2.0577	-0.0898868			1.42172	-0.171022	0.640365		0.0116228	1.38688	2.9772										0.641131
PPT diet	12	Pre-intervention	-0.31168		0.0975634	0.536384	1.08367	-0.238705	2.52514	-1.07855	1.92858	0.446852	1.33526	-0.209493	0.552425	-0.499403	1.66534	0.791548	0.2373	-1.89434	1.11961	1.70906				1.0718	0.191365	1.31092	1.95905	0.827165			-0.823647	0.554639	0.0991928		-0.663013	1.22806	1.39039										-0.70936
PPT diet	14	Post-intervention	1.99225		0.308593	2.11891	0.966704		2.14613			2.56281	2.44769		-0.526653			2.49741	1.33944		2.19955	2.93624	0.497241	0.405083	-0.354272		2.34886	2.52778	1.34035	1.21071								2.35255	2.42501
PPT diet	14	Pre-intervention	5.86771		4.13961	6.27269	5.65513		6.78625			4.49192	4.44727		3.29493			6.97465	3.04427		7.89591	6.0256	9.24823	9.13284	7.89367		4.26563	4.28232	4.52539	6.45525								4.28478	4.16049
PPT diet	19	Post-intervention	0.373014		3.37019	2.54944	1.27814	-0.1444	0.321057	-0.384139	1.2496	0.727897	-0.165001	0.965709	1.13024		-0.131443	-0.477122	1.4097	2.86563	0.42794	0.52355	0.357062			0.0630198	1.96972	3.20214		1.41285			-0.129239	-0.711343	0.258092		-0.370651	4.08348	-1.2325	-0.201571	0.544873	0.58785				0.555381	1.41812	1.45766	3.41606
PPT diet	19	Pre-intervention	2.05481		2.07404	2.29137	2.84269	0.33756	1.96645	1.41137	2.61216	2.35364	1.87091	0.584045	2.25988		-0.101892	0.474484	0.538855	-1.44782	1.53787	1.14104	0.617977			1.87882	-0.570921	1.26449		-0.224596			2.02163	1.32502	1.13173		-0.409146	0.924343	1.17683	-0.449459	1.57948	0.485631				1.10044	0.978856	1.04372	0.484601
PPT diet	21	Post-intervention	1.33284		2.11332	1.26552	1.44202		0.663677	-1.00651	-0.00740393	1.27941	1.49073	0.0403059	0.731342		-0.753809	-1.09949	1.28436		1.5731	1.08733					2.3637	1.98254	2.2632	0.529679			-0.751605	-1.33371				0.102217	-0.0426523		0.541169					0.0315326	0.339175	0.519957
PPT diet	21	Pre-intervention	1.8976		2.76206	2.57298	2.01677		3.11011	2.6008	1.58326	1.21301	1.88976	-0.443541	1.45232		0.503563	-0.922144	2.40165		0.557343	2.32827					-0.204996	-0.493483	0.737361	0.93653			2.03912	0.875991				-1.07945	-0.814088		-0.045325					0.530806	-0.207468	0.294623
PPT diet	23	Post-intervention	1.1527		2.52816	1.79897	2.68921	1.60525	0.687903	-0.17999	1.49354	1.8529		-0.625802	3.02002			1.56358	3.29272		1.01997	0.236153					2.50651	1.86537	0.182643	0.721433				1.23711				0.867521	1.84534
PPT diet	23	Pre-intervention	0.621352		1.71125	1.5652	1.81646	0.947606	1.51531	0.128886	2.60706	1.24571		-0.797925	2.92311			0.355035	2.43248		0.77204	1.29559					1.54368	0.0146169	-0.94496	-0.549519				1.70219				-0.0867894	0.926052
PPT diet	25	Post-intervention	1.57886	1.65847	1.60188	1.08651	1.63694		1.6134	1.51196	1.66799	0.728702	1.15054	1.71854	2.81535		0.0709124	0.841736	1.59804		1.66776	1.14236					1.9823	1.09332	0.486432	1.97458		1.20802	0.858028	1.26976			2.51833	3.51209	2.98358										0.755397
PPT diet	25	Pre-intervention	1.87056	-0.0510541	2.65675	1.2347	2.57792		2.69027	-0.624611	2.85302	0.906462	1.88907	-1.07042	1.26277		0.0965342	2.26725	1.17028		2.62391	2.72414					2.30162	1.31772	0.782967	2.91761		0.110676	1.93732	0.998497			-0.611123	0.00757459	1.63159										-0.506086
PPT diet	27	Post-intervention	1.38044		3.92901	1.21186	2.34761	-0.481273	0.504064	-0.721011	-0.902695	2.22753	1.78015	0.867582	2.62986			1.43523	2.59323		0.284425	0.38023					2.97615	2.38163	1.52565	1.19721		1.14033						1.48247	1.22974		0.208	0.250977				0.218508	0.805282	1.00549
PPT diet	27	Pre-intervention	0.170937		4.26137	0.865056	2.78036	1.17564	-0.319875	1.74837	0.0855941	0.871654	-0.862079	3.49041	3.85449			-0.393487	0.648991		-0.608368	-1.3255					2.2042	1.00674	-0.0350082	1.31591		0.434783						1.51822	1.0473		0.864476	1.03251				1.07753	1.13603	1.83162
PPT diet	29	Post-intervention	1.053		1.27469	-0.144741	0.823005	3.89563	3.16559	4.8062	-0.157344	1.73262	-0.537236	1.03165	0.261476		0.277035	1.22859	0.495706	0.66524	4.05439	4.22724					1.10009	0.108115	-0.459123	2.11326			0.279239	2.69876				0.389133	-0.82402										3.13114
PPT diet	29	Pre-intervention	0.873346		2.13586	0.232215	0.569034	3.22669	0.840262	0.697348	0.581543	1.42165	-0.0522518	0.467912	0.964287		-0.517307	0.0744824	0.749019	-1.83166	1.34565	1.26435					0.456577	-0.415835	-0.965178	0.693032			0.160047	0.505914				0.839197	0.878496										1.4449
PPT diet	32	Post-intervention	0.615978		-0.262976	1.63847	2.07784		1.92755		1.44292	0.914062	2.02206	-1.36536	-0.185822		0.0452509	0.533778	1.51927		0.677337	0.258769					1.43948	2.05395	0.768516	2.61229				-0.0990602				-0.187088	1.52163
PPT diet	32	Pre-intervention	1.54422		-1.98287	0.853251	0.812159		0.389596		0.500813	0.602302	2.0705	0.143904	-0.545027		-0.682682	1.0119	0.898245		1.85517	0.62593					1.41098	0.579036	0.67057	1.95958				0.956063				0.260786	0.962841
PPT diet	33	Post-intervention	0.520206		-0.147286	0.833455	1.21575		1.16778		-0.333199	0.594438	-0.118215	2.4633	0.75298		0.10118	-0.244499	1.69493		-0.45938	-0.675055	0.589685	0.497527			2.17584	-0.303155						-0.47872	0.490715			-0.875588	3.36777								0.542686	0.356296	2.53097
PPT diet	33	Pre-intervention	1.99121		1.25269	2.05167	1.59302		2.62152		1.94067	2.81891	2.52866	1.29282	1.90672		0.730733	1.56231	1.09722		0.265679	0.944713	0.977303	0.893495			0.122563	-1.43178						2.19871	1.2314			-0.135998	1.05808								0.380505	0.339577	2.03378
PPT diet	34	Post-intervention	1.26298		1.15496	1.35978	1.40303	2.2509	1.74821	0.072234	0.754365	2.62629	-0.489341	1.93693	1.77483		1.6522	1.54579	1.17465	1.08923	1.39187	1.21503					0.450402	0.477736	1.62468	1.22308			0.327134	2.17049	0.714464		0.0857221	3.37474	2.29035										2.09812
PPT diet	34	Pre-intervention	2.31792		0.919602	1.27226	0.880617	2.93919	1.53029	0.736024	1.6465	2.16355	-0.00796563	0.918019	0.755527		1.97187	0.166485	0.63333	0.639663	0.168059	0.683045					-0.325258	0.107211	-0.359516	0.319021			1.41448	2.08079	1.23999		1.34246	1.31518	0.184818										2.17649
PPT diet	36	Post-intervention	3.66694		0.0548019	1.68151	1.79488		3.80325	0.924039	3.56583	1.57765	0.362465	0.478228	2.12087	1.37111	3.93388	2.4844	1.29075		2.35963	4.01311	4.36156	3.82586	1.79617	5.56691	1.87135						1.17894	0.596835	1.56627			4.95545	0.0756803								2.04358	1.43185
PPT diet	36	Pre-intervention	0.175755		1.58721	2.57602	2.1079		3.18017	2.35704	1.95667	1.54879	1.21294	3.03278	2.43289	2.24053	2.41383	0.159209	2.04283		-0.511983	1.95603	1.19715	0.444924	-0.314432	0.757614	-0.947342						2.14467	2.79265	1.45622			1.78279	2.88727								1.30375	0.954586
PPT diet	37	Post-intervention	2.81514		3.02311	2.68698	1.08533	1.69148	2.42529		4.42324	4.44654	2.85091		4.02221		3.58624	1.35876	1.98467	1.87616	1.14388	3.04915	4.19088			3.12228	0.708516	2.33068	0.968277	2.56525				4.36576				0.727667	0.60338	3.49727	4.33401	4.18341	3.00714	3.14691	3.04788	4.69257	4.34055	5.04642
PPT diet	37	Pre-intervention	0.226214		2.57677	2.70143	1.6931	3.6262	1.30891		0.916161	1.15963	1.85841		0.885886		-0.481275	1.96	2.67781	-1.54977	0.871104	0.877207	0.00722968			-0.286813	2.53273	1.27922	0.309353	0.456337				-1.06118				2.29999	1.87389	-0.551404	1.76482	0.238017	0.109174	0.305698	-0.13971	1.65672	1.91308	1.99029
PPT diet	38	Post-intervention	1.94417	0.394905	2.08729	1.87367	1.27657		1.12669		-0.360335	1.17226		-0.624463	-1.02454		0.0740439	1.7338	1.38	1.79922	0.928949	2.1492					2.36616	3.23153	1.96539	2.69615		4.46288		-0.505856	0.463578			2.43585	1.6637										-0.0601275
PPT diet	38	Pre-intervention	0.950562	0.238477	0.825743	0.472962	0.289242		0.597431		0.227688	2.00621		1.63435	1.09655		-0.137905	0.747319	0.863829	-1.53798	-1.03004	1.89014					0.862786	1.45331	-0.192955	2.43674		0.0131084		1.02362	0.333921			2.80933	2.35602										-0.0185753
PPT diet	46	Post-intervention	0.987165		1.53598	1.23179	1.37194	3.21282	1.37524	-0.00196017	0.567738	0.750868	-0.22591	1.0948	0.910448			2.27478	1.63241		0.931816	1.11726	0.739241	0.647082	-0.112273		1.53886	1.72557	0.227748	0.524838	0.254418		0.25294					2.82048	2.42432
PPT diet	46	Pre-intervention	2.66205		3.26027	2.5934	3.26983	2.59291	1.74483	2.35318	4.48164	4.84142	1.7916	1.90736	2.4748			2.5642	3.94825		2.34916	2.40745	4.94381	4.68926	2.60372		1.85422	2.99619	1.86971	2.26515	3.29701		3.33999					3.12358	1.50482
PPT diet	48	Post-intervention	-1.70616	0.809826	2.39531	0.907762	1.34875		0.42745	0.354851	-0.424523	0.034744	0.587353	1.54493	1.52312		0.0098559	-0.335823	1.01892		-0.185661	1.10758	0.498361	0.406203		0.204319	-0.342747	1.19812	1.31946	1.45548			2.48194	0.233553				1.92256	1.08978
PPT diet	48	Pre-intervention	0.861667	-0.12499	1.00606	2.72291	2.38286		2.58462	0.691148	1.51076	2.91863	-0.137754	-1.14436	0.694916		1.11193	-0.518568	1.89545		1.22518	3.19392	1.25823	1.38369		0.780582	-0.426801	1.11648	1.42816	1.14742			1.42579	-0.487694				0.228295	-1.54691
PPT diet	52	Post-intervention	1.27885		2.18927	0.972649	1.73673	0.440216	0.561883		0.0187948	1.22532	-0.361097	3.10144	2.12092			2.19639	2.34236		0.589615	0.415067	1.97452	0.84952			2.77271	2.24972	1.1273	0.864965	2.3415	1.37814		-0.126726				2.59293	2.23184									0.708289
PPT diet	52	Pre-intervention	3.2309		-0.697673	3.52894	3.47637	1.71496	2.91905		3.34954	4.54146	2.79738	-0.274247	1.92299			4.8645	2.4542		4.23938	3.43926	3.38769	2.90368			3.8491	1.64288	2.86279	3.55883	3.4745	1.93768		0.424087				-0.552508	-0.676795									0.796573
PPT diet	53	Post-intervention	-0.113		-0.125644	-0.242339	2.2065		0.789431		-0.734635	-0.415967	-0.42808		-0.751066			2.09204	0.768277	1.87023	2.30938	1.61012					1.58025	3.21648	1.48657	0.987098		1.22316		-0.880156				2.2585	1.30732										-0.371658
PPT diet	53	Pre-intervention	-0.564448		0.678218	0.323726	1.71069		2.14785		1.23441	-0.0661462	-0.110794		0.44855			2.09077	1.00694	1.25127	2.83294	2.47213					1.52656	2.7128	2.97532	1.90236		1.18607		0.854294				-0.273292	0.254245										0.569305
PPT diet	58	Post-intervention	1.11219		1.95023	1.00808	0.49464		0.35738	0.0115704	0.720267	1.59407	-0.512669	0.00225718	2.15619				1.83597		-0.186732	0.563992					-1.2601	-0.473994	0.22359	-0.417119				2.59616	1.58679		0.636475	1.09561	0.215267										0.346268
PPT diet	58	Pre-intervention	2.32777		0.914359	1.09281	0.353892		0.397348	-1.07347	1.53308	2.80202	3.23998	-1.51928	0.717565				1.21533		-1.38134	0.848251					-1.10917	-0.339363	-1.55694	-0.413951				1.20598	-0.431243		-1.05998	-0.246192	-1.92183										-0.954949
PPT diet	59	Post-intervention	1.29145		2.26985	1.23342	-0.886445	0.185815	1.24779	1.02416	2.26271	3.36155	1.49098	2.42428	0.74835	2.60721	2.75509		1.1439			0.610093					0.672734	2.4041					1.6908	2.35311	2.41803	0.129586	2.75357	2.24786	1.62185										0.0646008
PPT diet	59	Pre-intervention	0.783542		1.68684	0.840182	0.402583	3.32028	2.91727	2.14012	3.56433	3.03991	0.586598	1.23933	0.761648	0.623832	2.31362		1.28689			2.78345					0.514953	2.11669					1.34143	2.11359	0.81899	0.36027	0.812419	2.98758	1.42735										0.918405
PPT diet	61	Post-intervention	0.635924		1.46471	2.39934	1.09508	2.4646	0.135924		-0.669518	0.0397729	2.76644	2.24455	0.480528		-0.235139	1.62645	1.41129		1.38193	0.706126					2.0051	2.77574	0.540338	1.94876			-0.232935	-0.815039				1.30988	1.78412		0.441177		0.35531			0.451685	0.206367	0.0199769
PPT diet	61	Pre-intervention	1.77681		2.51185	1.23326	2.02431	-0.280289	-0.254072		0.325097	1.19982	-1.0816	3.55253	2.28501		0.305395	-0.230167	1.8204		0.157937	0.440589					1.35895	1.54591	-1.00349	1.43242			0.841306	1.19321				0.173246	0.582297		1.02814		0.493902			0.564563	1.33751	1.68632
PPT diet	64	Post-intervention	1.78825		0.556566	3.62193	2.04206	1.13568	1.38349			0.865213	2.52359	3.24636	2.08616			4.0312	2.256	3.76391	3.30108	1.40342	2.00525	2.76095			3.61341	4.18715	3.92506	2.26237	3.46502	3.63458	1.15084	1.41466	1.74222		1.74995	4.04723	3.57663										2.89853
PPT diet	64	Pre-intervention	4.17452		3.5513	4.52544	3.08629	5.44541	3.77343			3.90361	4.13578	4.74565	3.33134			4.82239	3.30282	4.23064	4.11268	4.31148	7.46424	7.18541			3.92635	4.76401	5.24252	4.43476	4.67692	5.38193	9.39679	4.09334	5.06277		4.43403	6.82035	6.36269										4.53907
PPT diet	66	Post-intervention	2.60951		1.5279	0.325528	0.703003	-0.536683	0.96235	-0.123091	-0.220568	0.510913	1.76721		-0.48429		-0.618084	0.761031	0.520304		1.49308	1.24611		0.0567209			2.37201	2.43631	0.591035	0.450633			1.35213	0.169694				1.41554	0.629884
PPT diet	66	Pre-intervention	2.0958		1.35334	0.691862	0.377532	-0.886765	0.929395	-1.1265	-0.0343343	0.870298	0.643994		0.0820429		0.215368	-1.21949	0.958872		-1.43437	0.785216		-0.477461			1.84514	2.01367	-0.124649	-1.21452			1.61747	0.852425				0.593327	-0.508124
PPT diet	67	Post-intervention			4.01928	0.665214	0.333964	2.02442	2.88976		-0.480792	0.417884	1.5559	1.66159	3.15462			3.17496	2.35925	-1.11491	-0.606973	2.56026	0.442092	0.349934			2.81984	1.75482	1.23914								-0.285621	1.31898	1.9665	-0.116542							0.395093	0.208703
PPT diet	67	Pre-intervention			1.0728	1.14651	0.181346	9.26841	5.05003		2.45083	1.42511	1.38046	1.49623	3.19064			5.88457	0.97972	1.70392	6.40203	4.78524	6.53047	6.26622			6.49488	1.21551	1.45858								4.4091	1.88296	2.25308	3.6191							4.82893	3.836
PPT diet	70	Post-intervention	1.22844	2.72547	2.4221	1.88833	1.43628	0.922786	0.847231	0.683048	2.47668	1.44733	0.891298	3.23859	2.62203		2.29918	1.46901	2.08088	-0.132749	0.375184	1.05458					1.83583	1.93	1.46894	0.595026			2.31385	1.32924	1.32528		2.57724	2.78073	3.55899		1.61206	1.65504				1.62257	1.49099	1.19086
PPT diet	70	Pre-intervention	2.31106	3.94211	2.45508	2.02879	1.43832	2.20386	1.89873	1.51133	1.2765	2.21371	1.08205	2.43126	3.03994		1.18727	2.86818	1.68559	1.62073	1.46024	2.30222					2.96665	2.37761	3.26175	1.03654			2.15741	2.60234	1.47866		2.66106	2.07529	3.12763		1.5249	1.39541				1.4861	1.70661	2.51775
PPT diet	74	Post-intervention	1.40284			1.94049	1.31859	2.48874	1.69696		1.73773	1.46988	2.21954	2.55698	2.67246			2.28579	1.19526		2.04481	0.996042	1.44596	1.3538			0.856734		1.43722	1.90513								3.88067	4.22563										3.72231
PPT diet	74	Pre-intervention	6.31189			5.28512	5.86605	6.20735	6.6603		4.31554	3.9803	3.93565	4.05142	2.78331			4.76816	1.68152		7.27903	7.08327	8.88861	8.54196			4.73482		4.01376	4.40921								5.23959	4.07502										4.61575
PPT diet	77	Post-intervention	2.09915		-0.977208	0.484446	-0.0199392	-0.510463	0.789675		1.32982	0.886017	2.34015	-1.7349	0.0689897		-1.03639	-0.0645001	1.5307		-0.240916	0.252036	-0.0765216	-0.32442			-0.808574	-0.700504	-0.092581	-0.0782264			-1.03419	0.761816				-1.58504	-2.13745										0.909733
PPT diet	77	Pre-intervention	3.38856		-1.46046	1.51757	0.7656	-0.351479	2.48003		2.69096	2.81873	3.97135	-0.150591	1.18676		-0.0633819	0.750184	0.730408		0.503553	1.97384	0.654514	0.87802			0.919703	1.19559	-0.449946	0.737043			0.406543	1.61343				-0.441104	-1.43958										2.3341
PPT diet	78	Post-intervention	2.28297	2.81469	-0.672257	0.979534	1.39764	1.43459	1.34718	0.196981	0.0152976	0.65718	1.39738		1.68775			2.08747	0.973197	2.83958	2.77872	0.742458				0.644139	3.23932	3.27276	3.04177	2.2284	1.70355		1.17297	1.56485	0.839211		0.680738	3.24144	2.75245
PPT diet	78	Pre-intervention	1.06129	0.98764	1.05119	1.36787	1.77761	0.29981	1.92118	0.914455	0.583648	0.571217	0.994089		1.91872			1.48005	0.925961	1.37385	1.84925	0.949964				1.71148	1.18574	1.70792	2.31253	1.56889	0.268538		-0.256964	0.603642	0.326935		1.19756	2.64904	2.70139
PPT diet	80	Post-intervention	0.673468		1.15406	2.10837	1.92655		1.53726		0.0761116	1.12923			2.61025			2.33989	2.01163	3.18668	2.61235	1.80325					2.24166	-0.0992266	2.13751	2.026	2.5338			1.53296			0.784725	-1.12281	3.31768										1.0157
PPT diet	80	Pre-intervention	-0.235009		2.43556	1.86365	2.38972		1.31269		-0.0237125	1.27228			2.89708			1.35515	2.5794	-1.37851	1.32141	1.48647					1.78416	-0.201101	2.19814	1.83764	0.965538			-0.889921			-0.549229	-0.0266787	1.34643										-0.444193
PPT diet	81	Post-intervention	0.881286		1.78216	0.095191	1.3066	2.19089	-0.585359	0.960666	1.80352	1.24028	-0.185353	3.77459	2.40293			0.0761747	0.833111	-0.646638	1.00528	-0.855838				2.22294	1.5117	1.39538	2.07854	1.37424			4.14785	3.1714	1.61077			1.43639	2.50076		1.48335					1.10868	1.14901	0.934547
PPT diet	81	Pre-intervention	1.37583		3.99362	2.88037	1.72774	3.19136	1.16771	-0.270014	0.601993	0.771329	2.06034	3.46496	2.86164			1.16615	0.5943	0.935617	1.4776	1.01816				0.177144	1.68788	1.40752	3.48057	-0.358035			-0.015114	2.67675	2.71437			1.14398	2.0063		1.82303					2.65462	1.8991	2.58646
PPT diet	82	Post-intervention	3.94711		-1.23781	-0.298229	2.02232		1.45649		2.60516	0.90481	0.280151		2.00837			0.657707	3.12602		0.678482	1.84981					3.16565	0.366158	1.50728	1.28668				1.49889				0.461097	0.247017	-0.186008	0.560436	0.603413	0.47457		0.225686	1.45015	0.850789	1.18915	1.04719
PPT diet	82	Pre-intervention	0.699139		2.14826	1.75171	4.18967		2.84818		-0.406383	-0.741626	-0.786275		1.76178			3.11045	3.9512		2.97528	2.08427					2.13952	1.95037	2.38685	0.779567				-0.551904				-0.948772	-1.07306	1.69271	3.66648	3.17201	3.1031		2.1753	3.6227	3.82381	3.78345	-0.106175
PPT diet	85	Post-intervention	2.04551			1.76079	2.46372	-0.138717	1.55433		1.52104	2.03801	1.69357		0.368148			2.2188	2.19274	-1.19425	2.7662	1.89909	0.362746	0.270587			0.936581	2.0523	1.8282	2.19107			-0.123555	1.68592	1.41509			1.89233	1.25127
PPT diet	85	Pre-intervention	6.46256			4.13686	5.50573	6.29559	4.87148		4.22577	4.58532	3.84588		3.63041			5.5874	5.10932	5.17806	5.84849	4.85033	9.18095	8.71719			4.76027	5.79591	3.92399	5.20488			7.17144	4.08025	5.04968			5.13668	4.9676
PPT diet	86	Post-intervention	2.50861		-0.412152	1.18581	0.221255		0.541997	0.368247	1.80885	3.6636	2.10502	2.28109	1.36084	3.86421	3.23611	-0.0896535	0.663253	0.758984	-0.304534	2.23789			1.77333	1.18291		-0.402865	1.46885				0.25823	3.58711	2.13742	2.40151		1.42265	0.803712										2.79026
PPT diet	86	Pre-intervention	2.31162		-0.966466	1.46688	0.188669		1.57062	1.11615	2.88161	1.06227	2.25133	0.307513	-0.10215	2.02816	3.65585	0.861364	1.68154	-0.913025	0.576978	2.55287			1.08527	3.43247		-0.823754	-0.58069				3.355	2.1535	0.545002	1.40942		2.08971	0.108666										2.85137
PPT diet	90	Post-intervention	1.37652		3.61253	0.653081	1.78208		1.14576	-0.20671	3.75855	3.19142	1.88489		-1.51019		3.52963	2.30856	2.47082		1.02213	2.40473	0.53449	0.442332	-0.317023			0.766438		2.38545			1.61202	2.43848
PPT diet	90	Pre-intervention	1.73395		1.89484	-0.514911	0.334029		3.01425	0.991021	3.84635	4.37617	-0.280959		-1.43331		3.7496	2.87523	3.25944		-0.0272486	3.39165	1.31925	0.929658	0.589918			1.67977		1.97381			2.68603	2.84821
PPT diet	91	Post-intervention	3.07026		0.444711	0.0894575	2.11886		0.880673	-0.563369	1.60368	1.90221	0.5547		1.61953			-0.154397	2.23452		-0.130885	0.119343					0.817068	-1.2899	1.15386	0.114753			1.03948	-0.531964				1.10094	1.81606		0.365642	0.408619		0.476299		0.376151	0.130833	-0.0555577
PPT diet	91	Pre-intervention	2.90224		0.36338	1.71329	2.63277		1.34959	1.50429	2.18952	1.96324	0.958401		1.74573			0.966749	2.69423		0.98388	1.53116					1.11099	-0.875666	1.25209	1.47257			0.711295	-0.660013				0.361915	1.12231		0.635561	0.520738		1.36405		0.945222	0.990896	1.43582
PPT diet	92	Post-intervention	1.0814		0.594797	1.41879	1.64466		1.2296		0.622066	1.26081	0.827745	1.78513	2.66581			2.53011	1.6707		2.47534	2.11314	1.28281	1.30312		1.71922	3.39187			3.57718			0.456578	0.770591				2.91119	2.88887
PPT diet	92	Pre-intervention	4.53116		3.32798	3.40169	3.80569		3.40741		4.01553	4.99533	3.63564	3.7514	3.59996			4.3731	2.66622		5.08276	4.62411	4.93842	4.84626		4.64437	4.6772			5.99815			6.83283	3.87001				5.90065	4.308
PPT diet	93	Post-intervention	-2.21693		0.496185	-1.54914	1.66172		-0.318585	2.71778	0.634208	-0.473308	-1.31518	1.27737	2.2994		-0.500914	1.47458	1.34946		1.17241	0.574635	-0.0124096	-0.104568		1.30208	0.21663	-0.297931	-1.23707	0.411923		0.122329		0.967421				2.34596	1.50547		0.668299					0.878627	1.33314	1.15305
PPT diet	93	Pre-intervention	0.619006		2.67234	0.544944	3.32859		2.90239	-0.269617	2.81252	2.00336	0.656045	0.835663	3.21644		0.672171	2.66848	1.98166		1.39249	3.44382	1.9353	1.7514		2.36554	-1.01284	0.215302	2.36474	2.00247		0.46567		1.0723				2.88107	1.33749		1.10172					0.669903	0.836351	1.00158
PPT diet	94	Post-intervention	0.487671		1.69591	2.09795	2.80195	1.59612	2.01255	1.28907	0.677733	1.23446	0.708763	1.05766	1.60408			3.12679	1.36565	1.52419	2.33469	-0.0983408	-0.125653	-0.127738		0.568122	1.13334	0.511966	2.2391	2.26052		-0.131567	1.20516	0.721438				1.49142	1.75182
PPT diet	94	Pre-intervention	2.38747		-1.12935	3.08766	3.11254	2.39527	3.5642	-0.260114	1.11036	1.4582	2.06717	-0.705926	0.899149			3.17796	1.45768	2.32399	3.65085	1.13326	0.481086	0.388928		0.187044	1.98476	1.39782	3.73244	2.06998		1.12486	-0.0052144	-0.587319				2.62628	1.18944
PPT diet	98	Post-intervention	3.14074				2.72947		4.30277	3.76111	4.62997	3.07191	4.76098	3.17366	2.93976	3.64918	6.08089		1.0946		1.86862	3.99467											6.27109	5.49529	3.98327		4.8536		2.05222										5.43678
PPT diet	98	Pre-intervention	2.05034				2.71462		4.78542	3.32692	4.24145	3.22279	3.88514	1.85304	2.08621	3.29323	5.77518		0.494269		1.65527	3.77039											6.27251	3.91706	3.00218		2.14652		0.335093										1.92748
PPT diet	100	Post-intervention	1.01471	1.76486	2.37228	0.395779	2.83398	5.0815	3.6837		2.02515	0.674379		2.62505	1.3388			5.37352	0.36481	2.42842	5.60628	4.48757					2.76844	3.81632	5.9834	1.10328					1.83354		1.20479	4.02416	2.70246	1.37387	2.12032	2.16329				2.13082	2.73294	2.62352
PPT diet	100	Pre-intervention	0.0988351	6.89353	2.41663	0.967892	2.81744	2.81678	1.86041		1.78376	1.82982		5.8095	3.0142			3.36864	1.11459	3.01182	3.28885	1.04078					4.63636	3.73721	3.86454	1.85477					6.35493		5.89271	5.71116	5.48987	1.97841	3.06137	3.38089				3.49445	3.61479	3.87246
PPT diet	101	Post-intervention	1.86585		2.6746	0.902903	1.04391		1.1515	0.54323	-0.743209	1.10825	1.24794	0.0140303	1.95231		-0.30883	1.20136	1.39993		0.408089	1.02448					1.10516	1.98324	1.40617				-0.306626	-0.114878				2.45244	1.88055							0.377994	0.132676	-0.053714	1.09367
PPT diet	101	Pre-intervention	1.86288		2.01155	2.56842	1.25498		2.4221	1.53596	2.08543	2.3794	1.62199	-0.17422	1.71369		0.717689	0.944531	1.7987		1.1202	1.37799					-1.70998	-0.0759197	1.51137				0.797734	0.955889				0.00599036	-1.81512							0.509656	-0.0434462	0.471921	2.27306
PPT diet	102	Post-intervention	2.26906		-1.34715	2.80099	-2.23861		-1.26772	-0.477917	2.75854	2.85289		-0.923729	-0.70312			2.04996	3.19519	-1.29371	2.25927	2.97114				2.18508	1.6616	0.916318	1.24472	0.206912	-0.221539		-0.223017					1.84175	0.674101	-0.186475	1.26389	2.11548	1.16778	1.34081	0.861058	2.37873	2.48519	2.50228
PPT diet	102	Pre-intervention	1.07873		2.57389	2.54734	2.33222		1.41612	2.0162	0.67395	0.800081		2.6848	1.58885			1.25819	2.91746	3.92199	1.54449	0.998251				0.908231	2.79551	0.912956	0.59832	2.92543	0.856863		1.35457					0.00707021	0.314856	0.0914816	1.23796	0.880903	0.752059	0.948583	0.503176	0.848434	1.77236	1.32591
PPT diet	107	Post-intervention	0.714259		0.725266	2.3033	2.01423	-0.271819	1.68231	2.25138	1.69665	-0.160325	-0.0905286	-0.387109	2.04592	-0.728737	1.01656	0.320025	1.14616		-0.189623	0.904521	-0.00909082			-0.728651		-1.36216		-1.26383			2.36239	0.912		0.243702			-2.02417
PPT diet	107	Pre-intervention	0.975183		0.409564	1.94365	2.44587	0.150642	2.30905	0.839276	1.83813	-0.635184	1.34241	-0.760317	0.962024	-0.779307	-0.236137	1.08269	1.31174		1.43379	1.11378	-0.0834734			0.545163		-1.02775		-0.717581			1.03719	0.153836		0.254874			-1.26759
PPT diet	108	Post-intervention	2.14882		2.84491	1.9044	1.81994	1.17489	2.8852		0.753465	0.524707	1.92417	4.40873	3.1069			2.70833	4.16616			2.54809					4.26583	1.33744					1.71609				3.28649	4.33013	3.58918										1.74799
PPT diet	108	Pre-intervention	1.78656		1.54293	1.28434	2.1546	0.29172	2.06031		0.17766	1.23572	2.53547	1.38412	2.31314			1.37717	3.43894			2.13571					0.802446	0.723608					0.284353				0.0429407	3.01262	2.60496										1.34569
PPT diet	114	Post-intervention	1.98972		-0.0151551	3.97956	3.9551	1.09382	4.87989		0.672399	2.44601	3.81313		0.0617716			4.63058	2.2474	2.63512	5.01281	4.75731	1.59528	1.50312		1.30124	1.59267	3.05521	3.4138	5.52974				0.526878	1.49631			1.49973	0.752505	2.8414	5.41412	4.94194	4.10766	3.35089	3.95043	5.36012	5.81102	5.27501
PPT diet	114	Pre-intervention	2.29711		1.47999	1.74336	2.4694	1.26376	2.96061		1.00407	1.59348	2.39464		-0.517999			2.10831	1.67515	-0.991097	2.85565	2.2784	1.72552	1.51398		1.8609	2.1557	3.04025	2.43899	4.03429				3.1696	1.38647			1.88657	1.55848	0.0072672	1.81709	1.79915	0.667845	0.864369	0.418961	1.34834	2.40829	2.77759
PPT diet	117	Post-intervention	0.812214		2.16594	1.51227	1.57276	-0.475426	2.05512	2.15436	2.5726	0.466829	0.698133	1.28025	2.57255		-0.141255	-0.145343	2.31544		-0.198095	1.96654								-0.140546				1.3457				-0.329242	1.66638
PPT diet	117	Pre-intervention	0.656993		0.944624	1.88794	0.781098	0.606243	1.80015	-1.37983	1.31066	0.0111533	1.49629	-1.82564	0.653321		0.781844	-0.0614491	1.27778		-1.6877	1.95143								-1.46785				-0.349127				-0.699882	-0.686173
PPT diet	119	Post-intervention	1.33513		0.492506	0.637009	1.05792		0.509393		0.953246	0.511326	-0.0135364	0.774256	0.715108		2.30061	0.629519	1.05648		0.444221	1.18794				-0.386026	0.00986456	0.585407	0.432085	-0.912757			1.34483	1.00611				-0.30214	0.502678										-0.165914
PPT diet	119	Pre-intervention	1.85565		0.389406	1.05466	0.426202		-0.297419		1.12447	1.4464	-1.37394	0.942598	0.957767		2.25243	-0.440837	2.06462		-1.12023	1.1984				-0.365207	-1.55559	0.00703562	-1.29583	-0.900386			0.801963	0.799822				1.99278	0.738693										-0.693841
PPT diet	121	Post-intervention	2.39398		-0.0601577	1.38701	1.32868		-0.496531		0.349528	1.90846		1.72295	0.597116			-0.507739	0.828322		0.63299	-0.225747				0.473985	2.42155	2.29827	0.141596	1.80759				1.42692				2.68418	2.01597		0.791529				0.162543	0.507802	1.16159	0.691801
PPT diet	121	Pre-intervention	2.49045		-1.16245	3.20986	2.29686		2.8362		-0.268395	1.21127		2.63932	1.89607			1.94222	1.89949		3.15259	1.68837				0.153948	2.84414	1.63688	2.68183	3.6473				0.328355				1.53347	1.10292		1.78878				0.476884	1.6205	1.66069	2.04058
PPT diet	122	Post-intervention	2.51885		1.80219	-0.30536	-0.871356		1.19979	1.41625	3.27601	2.94764	2.80041		3.00867	1.37908	0.20127	0.805734	0.464415		-0.35929	0.064876				3.03876	1.66216	1.73452	0.730267				0.533863	3.48191	2.88681		1.23844	2.31991	0.912871										0.939856
PPT diet	122	Pre-intervention	1.56917		1.92688	-0.201879	-0.723695		0.456452	3.06079	2.92997	2.49819	1.70726		2.08962	0.0351416	2.15529	0.46603	0.37179		0.376331	1.06948				2.09867	0.379375	0.623956	-0.218189				0.662488	0.906867	1.01179		-0.398442	2.09488	0.110306										3.51696
PPT diet	123	Post-intervention	1.6123	1.63724	1.40962	2.30353	1.9277	2.32574	2.32388	1.39456	0.0814499	1.0928		1.73291	2.2969	2.62231	1.53153	2.01749	2.14493		2.23737	1.988					1.54494	-0.231995	0.207858	0.915298			0.224545	3.36005	2.53955	0.915332		-0.0967658	0.857704										0.434636
PPT diet	123	Pre-intervention	2.30247	0.354302	1.33	2.25039	0.892108	0.303686	1.56689	3.03035	0.367225	1.94664		1.81018	1.83711	0.078996	2.60174	0.560121	1.72208		0.357677	1.8914					1.32678	0.0479474	-0.0699424	-0.456098			1.39268	3.0355	0.274154	-0.184566		1.67404	0.725077										0.575186
PPT diet	125	Post-intervention	-0.00611834		2.8149	1.87875	1.7356	3.25882	1.26011	3.76905		0.850132		2.96816	2.42042			1.3905	1.15871	1.32836	1.74723	-0.242042					1.67815	1.97947	0.890183	0.114941	0.273808			0.918971				3.21614	2.99356	0.324328	2.28994	2.39236	1.71285	1.64082	0.932631	2.60547	2.81932	2.91118
PPT diet	125	Pre-intervention	0.0945873		1.7609	1.58777	1.61474	1.22124	0.866552	-0.618542		1.158		2.70474	1.71144			2.23416	1.67316	-1.43434	1.19169	0.193812					1.78748	1.8369	0.206253	-0.398065	1.1901			0.406359				1.39651	2.35879	-0.435975	0.310469	0.353446	0.224603	0.421126	-0.0242812	0.320977	0.0756594	-0.110731
PPT diet	126	Post-intervention	-0.845255	1.52758	2.04034	0.401785	0.601773		-0.00383181	-0.414682	-0.163297	1.01811	1.18739	1.28085	1.60554			-0.507666	1.18535		-0.722546	-1.15774					0.379954	1.47753	1.98565				-0.159782	-0.741886	0.227548		1.80579	3.14071	1.96933							0.524838	0.27952	0.0931293	1.81875
PPT diet	126	Pre-intervention	-2.69689	-0.0493948	1.66047	1.49434	1.04529		1.58426	-0.083176	-0.39053	-0.251489	1.31025	1.31168	0.605184			-0.685001	0.920286		0.501997	0.320554					-0.331233	1.03819	2.51761				0.240146	0.572556	-0.26771		0.339433	-0.255285	0.621429							-0.0222541	0.24556	0.440831	-1.11504
PPT diet	128	Post-intervention	1.89898		-1.26063	2.36714	4.15043		3.16448		3.64728	1.6491		-0.837206	1.85003			3.50808	2.87065		2.44597	2.7457	1.26019			0.956437	-0.419774	-0.463684		0.152028				1.56746				-1.11547	-0.510594		1.08559		0.451751			2.23439	1.32907	1.9568
PPT diet	128	Pre-intervention	2.5487		0.021365	1.88755	3.42001		3.88341		4.31784	1.95465		0.561037	0.659786			3.56345	2.44433		2.21499	2.91841	0.52756			0.233517	-0.956864	2.22807		1.24612				2.1599				1.53138	1.03214		0.71537		0.629504			0.725879	1.33255	1.74693
PPT diet	132	Post-intervention	0.291196	3.59066	1.55963	0.603006	1.29207	2.40822	0.69658	1.80266	1.16936	1.94255		4.85273	3.38923			2.06738	1.69546	2.79998	1.62439	-0.109782					1.62642	1.22478		1.69721	0.952592		2.14032	4.1323	3.35164	2.49326	3.49782	3.55626	3.47485		1.83421						2.10211	1.84451
PPT diet	132	Pre-intervention	0.70211	0.884039	1.97096	1.52748	1.18845	0.55022	0.985654	0.310482	0.128799	-0.206444		3.52924	1.06799			2.47305	0.24966	5.4764	2.35776	0.670039					3.51344	1.95886		2.38379	3.16561		0.565382	-0.016722	0.952712	0.493992	0.32397	2.82939	2.05883		1.23949						1.00468	0.818294
PPT diet	136	Post-intervention	-1.2854		3.82875	3.15005	0.543111	2.15114	1.54365	2.78861	-0.0037609	0.93681		3.77471	2.47565		0.430618	0.503328	2.69299			1.20196					2.66833	1.27613	0.71708	4.02801			0.432822	-0.149282	0.820152		0.19141	3.17868	-0.670437										0.751916
PPT diet	136	Pre-intervention	2.31853		2.51189	2.34053	1.7906	-0.432557	1.73192	0.0934512	0.719498	2.20829		0.614837	1.36185		-0.0518831	1.06619	2.09129			2.34972					1.90964	-0.0844269	-0.5888	2.22544			0.657862	0.734884	0.0115963		-0.658807	1.8797	0.514121										0.578804
PPT diet	139	Post-intervention	1.12213		3.12683	1.01914	1.24147	2.40663	1.25084	1.01878	1.29066	1.23479	1.32521	3.70572	2.37985			1.89934	0.957503	1.0129	1.35715	1.82477					2.72675	1.98768		1.90146					2.3116			4.42521	5.42002		1.94779					1.9583	1.71298	1.52659	1.13731
PPT diet	139	Pre-intervention	2.02621		1.88165	1.3798	3.10076	0.329638	2.04968	0.722115	1.79559	1.81707	3.49703	4.60465	2.26003			1.87375	2.75485	-0.725897	2.14553	2.40197					2.73911	1.21206		2.12462					0.971122			1.86553	4.25601		1.62879					1.34229	1.41046	1.51463	2.28822
PPT diet	140	Post-intervention	2.96364		0.728444	2.63747	2.59704	1.28421	2.208		2.0261	2.31016	3.38638	-0.682017	1.01959			2.4346	0.552285	1.69196	2.62361	1.79529					3.1794	3.44085	3.03515	1.8596		2.55504		0.0893832				3.04125	1.64986
PPT diet	140	Pre-intervention	1.28818		1.77636	2.89612	1.93127	1.07646	2.10224		0.896335	1.29628	2.51937	0.487522	0.636765			2.37246	1.2674	2.86495	2.46943	0.78198					2.44131	3.12594	2.92793	2.14935		3.50455		-0.397449				2.869	1.48682
PPT diet	142	Post-intervention	3.31252		1.58733	1.66104	3.71629		5.11293		6.39605	1.93964					5.54271	2.36358	2.00384		2.1487	4.35621			4.98253	7.55825				2.99097			5.08301								6.12198	5.14051	5.53772	4.99426	4.01673	5.46167	6.20398	5.89131
PPT diet	142	Pre-intervention	3.35568		2.31784	3.33138	2.8515		4.67315		6.24613	1.40178					2.56362	3.49028	1.18302		3.02128	4.76997			4.48674	4.79692				1.66495			2.86391								2.68198	2.72496	2.59611	2.9132	2.34723	2.69249	2.44717	2.38964
PPT diet	145	Post-intervention	1.83937		2.32169	0.555773	1.96873	0.486	0.640872	-0.246891	0.339599	2.25507	2.08221	1.04023	2.63903			1.07895	0.255054	1.941	1.98972	0.700235	-0.0090697	-0.101228	-0.860583		3.4706	2.7277	3.24789	2.42268			0.221671	0.905224			-0.582507	1.57166	1.12096										0.743175
PPT diet	145	Pre-intervention	3.52442		4.60049	3.42385	3.32847	4.45911	3.42957	4.21937	4.03769	4.25846	5.05034	4.93443	4.05952			4.18731	2.72746	3.40358	4.50511	4.50104	8.4521	8.17	6.69466		4.35564	5.75924	5.98078	4.13135			8.54477	4.58982			5.96263	6.68269	5.87556										6.92752
PPT diet	150	Post-intervention	0.751071	2.989		-0.142598	1.08294		1.88803		0.471245	6.67016	1.37623	1.50724	3.17414			0.559944	0.300298			1.37791				3.52655	3.20619	2.92235	0.591151					3.12013	2.58045		2.92765	2.82738	3.0713		2.21659						1.92135	2.05042	1.65892
PPT diet	150	Pre-intervention	0.800031	1.38967		0.212966	1.61221		0.0238942		0.510017	4.5244	-0.284651	0.543084	2.33088			0.806897	1.92717			0.948302				0.724082	3.50746	1.50285	0.224525					2.19378	0.919154		0.290412	4.01527	2.65378		1.20593						0.971125	0.784735	0.395448
PPT diet	158	Post-intervention	1.74622		0.114883	0.997547	0.856195	1.03008	0.894828	0.471689	2.85898	0.682182	0.310196	3.41673	3.29064		1.59869	1.5901	-0.105816	0.66681	-0.0315412	1.54138				0.723481	0.518171	0.934832	1.10482	0.639291			2.97253	4.17741	1.85421	3.13027		1.34129	0.475062
PPT diet	158	Pre-intervention	2.78089		0.318811	1.48213	1.18625	0.477539	1.07401	0.237801	2.80054	2.34995	0.938178	1.67079	2.53951		1.10115	0.968085	1.11215	-0.577996	1.24758	1.615				1.24727	2.41838	2.41181	1.81735	1.86181			1.5157	4.12003	2.15036	0.48514		3.45482	-0.610558
PPT diet	159	Post-intervention	-1.01274		2.00852	1.37247	2.82186	0.150343	1.60706	-0.0893953	1.11304	0.0400959	-0.65097		1.57551			2.43791	2.16068		1.57756	1.14142				0.699967	0.971412	0.16987	3.02599					0.755557				0.950297	0.736513										0.0291292
PPT diet	159	Pre-intervention	0.689411		1.24433	0.285003	1.35386	3.55304	0.894712	0.412394	1.67149	-0.285444	1.13424		1.51709			0.284293	0.972714		-0.0366263	0.687068				-0.272505	0.0242288	-1.44619	1.49382					1.22869				1.08045	-0.650164										2.65292
PPT diet	164	Post-intervention	3.20561		0.0100348	3.57424	-2.06903		-1.09814		2.58154	3.61398	2.66244	1.35306	1.70796		-0.0556408	4.38459	0.773923		3.7992	2.78197					1.36761	2.07489	0.389799	3.15102	3.17026		-0.0534366					2.99222	1.54593	0.08908	1.56886	1.13123		0.731332		1.40025	2.18157	2.23915	3.62493
PPT diet	164	Pre-intervention	3.0849		-1.58593	3.06883	2.69856		3.15491		2.58639	2.68763	3.8427	-1.1625	-2.43061		2.02176	2.74814	2.12473		2.1917	2.6907					0.331657	1.08695	-1.20015	1.56309	2.51587		1.35313					1.0282	0.227513	-0.534124	0.21232	0.255297		1.01185		0.222829	-0.0224892	0.78156	-0.598167
PPT diet	169	Post-intervention	-0.590318		2.62969	2.7846	1.59006		1.32079			0.436271	0.883696	2.16828	1.69269			1.65732	1.77321		2.47814	0.39509					2.768	2.69059		2.06552		2.45664						1.71582	1.69871		1.24092		0.84805			0.469909	1.601	0.873905	0.604116
PPT diet	169	Pre-intervention	1.20569		1.739	3.76296	3.08265		1.72861			1.1909	1.22417	1.15323	2.22223			1.37678	3.23814		2.20767	0.841					4.33588	3.5669		2.13903		1.94052						0.417343	-0.522874		1.2545		1.16863			1.61074	2.20577	2.07512	0.44401
PPT diet	170	Post-intervention	1.28951		1.58294	1.60843	1.6233	1.47885	0.903444	-0.685285	0.878696	1.74079	-0.443365	1.36619	1.88458			1.7215	0.928168		1.49224	1.89718					1.61419	1.15477	1.37899	1.67553									-0.304303		0.382469	0.286703	0.15786	1.23634			0.887588	1.14009
PPT diet	170	Pre-intervention	2.03409		2.20709	3.2212	2.5502	2.0386	1.86065	0.643898	1.67579	2.23684	-1.05546	2.65488	1.60949			2.37918	1.77803		2.49486	1.42058					2.56819	1.50632	2.79442	3.3462									-1.34224		0.932355	0.478103	1.41605	0.545783			1.29275	1.66573
PPT diet	171	Post-intervention	-0.0349778		1.83816	0.787757	1.54671		0.792139	2.48077	-0.100637	0.80534	1.16277	1.11914	2.1282		0.0170107	0.183058	1.09939			1.01506					-0.248128	2.15649					1.18188	-0.0034291				1.61285	1.08468
PPT diet	171	Pre-intervention	1.02076		1.88986	1.04989	0.91088		0.745905	1.40435	-0.0634421	0.907947	1.10022	1.79563	1.95603		0.531483	0.327151	1.26337			0.874165					0.204365	2.42153					-0.0256026	0.345877				2.39761	1.19664
PPT diet	173	Post-intervention	0.829605		1.68498	1.38154	2.43212		1.22096	1.11302	0.767557	-0.257064	0.67833	-0.269275	1.61298			2.13296	2.00339		1.42612	-0.127264	0.75027	0.556734			1.49642	1.77449	-0.214621	1.3006	1.06071		1.1174					1.43093	0.161963		0.619896	0.363257	-0.300137			0.853231	0.986914	0.520569
PPT diet	173	Pre-intervention	0.453065		2.19631	2.59178	3.05635		1.47971	-0.436272	0.393133	-0.0542582	0.659371	2.62115	2.03882			2.97577	2.5979		2.241	2.70054	0.304929	0.212771			2.88751	2.62894	1.67087	2.02094	2.32937		-0.181372					3.29264	2.51208		1.49531	1.21496	0.58143			1.87674	2.03243	2.12612
PPT diet	175	Post-intervention	1.27039		0.461654	0.257385	0.730276	1.09146	1.0312		0.988945	0.419389	-0.263382	-1.43768	0.220122			0.809797	0.499725		0.832865	0.373722				-0.544705	1.01575	1.71461	-1.47533	-1.07989				0.90834		0.635401		-0.825346	-0.46412
PPT diet	175	Pre-intervention	0.533128		1.69169	1.18583	1.32942	-1.07233	1.31575		0.414177	-0.143219	0.829413	-0.449546	0.0810236			1.13118	1.33238		0.50217	0.927295				0.513027	0.225673	0.825468	0.925344	-0.337696				-1.55743		-1.12856		0.186598	0.839367
PPT diet	176	Post-intervention	0.865876	3.33157	2.20319	0.825738	2.23798		0.887569	0.345835	0.429502	1.64535	1.03461		2.6629			2.06325	0.997507	1.3011	0.418482	2.29091					1.72552	1.17287	3.14658	2.25521			0.600735	2.17717	2.66093		2.74653	3.72718	3.40876
PPT diet	176	Pre-intervention	0.306789	3.76914	4.22936	0.710161	1.77623		0.138177	3.41731	0.902504	3.62654	1.02503		3.03716			-0.0237219	-0.0709489	0.406514	0.386628	0.243068					1.88426	0.96195	1.95543	1.2148			3.31722	2.96033	3.3127		2.03589	0.911433	2.39279
PPT diet	178	Post-intervention	2.02797		1.8717	-0.0314397	1.71636		0.656371	2.19565	1.01043	0.6237	-0.172251	0.0580303	1.77008		0.317307	-0.700837	1.88582		0.258423	0.374533	1.8444	1.57953	-0.718166	-0.160695	2.18364	-0.384049		2.78926			0.989403	0.74001				0.918544	-1.45621		0.56574						0.271165	0.609353
PPT diet	178	Pre-intervention	2.50096		1.14839	-1.22436	0.860186		-1.0071	0.754297	1.9567	0.600229	2.32165	-1.67253	0.304912		-0.0243803	0.749986	-0.617736		0.399908	-0.473019	-0.485519	-0.577677	-1.33703	0.240529	0.565464	-1.95325		2.72018			-0.97182	0.00857761				-0.0447255	1.26455		-0.297708						-0.380737	-0.176388
PPT diet	181	Post-intervention	1.90197	1.26481	2.32751	2.49252	2.90946	0.785786	1.38896	0.546048		1.87814	1.08652	4.26155	2.49407			1.63814	2.07706	3.28707	1.87196	-0.478949					3.14948	3.73863	2.75252	0.458027								3.89851	3.11184										3.28122
PPT diet	181	Pre-intervention	1.49502	0.897981	1.18976	3.11652	2.8315	1.56581	2.96802	1.17076		2.18036	2.13264	-0.121388	0.922349			2.86294	1.70021	1.9374	2.93171	1.93247					2.28822	2.98582	1.94909	1.3798								4.30671	3.35369										2.79213
PPT diet	185	Post-intervention	2.20458		3.97571	3.24417	2.7799	1.64219	3.37614	1.7287	2.33641	2.6798	0.609267	1.72517	2.92832			3.2546	2.43638	-0.805095	1.98275	2.92212	1.79505	1.82943	-0.0996118		2.09112	2.16876	2.37465	2.13573			0.265601					0.926227	-0.149441
PPT diet	185	Pre-intervention	2.16499		3.98017	3.58912	3.64918	5.53413	3.02125	3.62832	3.44663	3.11139	3.06674	3.1825	3.36896			5.0976	3.95683	4.15778	3.64675	4.38441	8.07482	7.94681	9.06408		2.88509	2.90179	4.50028	3.54029			9.67244					2.90424	2.77996
PPT diet	186	Post-intervention	1.508		0.583352	2.7731	3.31752		3.72706		0.21118	0.928443	5.00764		-0.00300252			3.12578	1.24827		3.8901	2.47038	0.442902	0.350743	-0.408612		1.67743	1.0883	4.54761	-0.386321			-0.0433991	-0.625503		-0.114789	-0.284811	-1.02237	1.20546		1.53173	0.673689		2.69397	0.511419	0.641221	1.91611	1.85763	-0.179775
PPT diet	186	Pre-intervention	2.10884		-0.622262	0.970651	1.88921		1.47728		3.28596	2.55909	2.76423		1.5613			1.78923	2.01762		2.17125	2.4068	1.92694	1.84371	2.59582		-0.496248	1.07262	1.70139	0.197215			1.95446	3.41106		1.39081	2.83542	1.2449	1.87467		1.95569	1.35135		1.28664	0.841236	1.8149	1.41397	1.82297	4.25392
PPT diet	188	Post-intervention	-0.209786		2.14692	1.06843	0.700268	1.65043	1.35293	2.68143	1.98777	-0.612138	1.15294	-1.45044	2.57683			-0.752945	0.829957		-0.0114349	0.50414				-0.300804	-1.7378	-1.64378					-0.13158	0.672635				-0.875883	-0.0355823
PPT diet	188	Pre-intervention	2.65215		1.10364	2.92899	1.05938	3.55915	3.284	2.92503	3.77599	3.89957	3.5272	-0.474314	-0.139205			-0.121486	1.59982		0.986246	2.44283				2.80467	-0.771725	-0.755028					0.226398	0.128035				-0.752575	-0.876861
PPT diet	192	Post-intervention	-0.945825	-0.208402	2.73792	0.114203	1.27343	-0.54222	2.28958	-0.781959	-0.963642	-1.29889	3.29128	-0.0415116	1.71709			0.493849	1.94701		1.80802	2.16908	-0.0407581	-0.132916		-0.3348	-1.52518	1.71006	2.48777	2.95685								1.2194	1.60021		0.302889	0.442438		0.27559	-0.137951		1.22508	1.36025	-0.052463
PPT diet	192	Pre-intervention	1.07457	1.70103	2.66641	0.12507	2.07057	2.56779	2.2648	1.02648	1.21333	0.509276	1.58834	-1.02724	1.81819			0.618675	1.66534		2.31484	2.28243	2.60508	2.00221		0.355453	0.595077	2.50942	2.27482	2.36948								0.101927	0.0124454		0.433611	0.390559		0.458239	0.0128319		0.112773	0.19708	-0.462905
PPT diet	199	Post-intervention	1.2869		0.59161	0.307451	-0.798805		0.505497		1.24364	0.0839363	0.969802	1.40517	1.34681		0.0669851	-1.14178	0.707702		-0.299611	0.153183					-0.397376	0.930562	1.69346	-1.13682				1.95122		1.51051		-0.70926	0.0708916	-0.866232	0.529321	0.0638811	-0.205654			0.495479	0.345544	0.890786	-0.930274
PPT diet	199	Pre-intervention	1.72931		-2.17099	1.61224	1.216		2.16114		1.09418	0.372306	-0.153518	-1.74756	-0.0526048		0.20284	0.30041	2.10623		-1.60961	1.74829					0.289332	0.00836766	0.677381	-0.0890913				-1.62895		-1.11824		-0.0449651	-0.35392	0.499916	1.59274	-0.329762	0.758676			-0.362231	1.86806	1.60789	1.79266
PPT diet	200	Post-intervention	1.95636		2.88196	2.5276	1.65915		2.12088		1.51801	-0.513958		-0.442843	2.31817			2.67767	2.10131	2.38696	1.8217	2.00103				3.83128	2.98045	0.938595	3.5838	2.18913	0.259347	4.39942		-0.324235				3.21393	2.74016		3.93721	3.50494	2.55947		2.57318	2.62419	4.1828	4.12146	0.121493
PPT diet	200	Pre-intervention	1.62563		1.02588	0.885617	0.324302		0.450359		-0.163156	0.783739		2.27102	0.600276			1.40582	0.885077	-1.40444	2.07305	0.912499				-0.141481	3.17803	0.257413	2.13794	1.17428	1.24017	1.37692		-0.246504				1.99382	1.77159		0.340372	0.383349	0.254505		0.00562166	0.35088	0.181893	0.365282	-0.257286
[truncated: 289 more columns]

## Sheet: gut pathways
Diet	Participant ID	Time Point	1CMET2-PWY: folate transformations III (E. coli)	ALLANTOINDEG-PWY: superpathway of allantoin degradation in yeast	ANAEROFRUCAT-PWY: homolactic fermentation	ANAGLYCOLYSIS-PWY: glycolysis III (from glucose)	ARG+POLYAMINE-SYN: superpathway of arginine and polyamine biosynthesis	ARGININE-SYN4-PWY: L-ornithine biosynthesis II	ARGSYN-PWY: L-arginine biosynthesis I (via L-ornithine)	ARGSYNBSUB-PWY: L-arginine biosynthesis II (acetyl cycle)	ARO-PWY: chorismate biosynthesis I	ASPASN-PWY: superpathway of L-aspartate and L-asparagine biosynthesis	AST-PWY: L-arginine degradation II (AST pathway)	BIOTIN-BIOSYNTHESIS-PWY: biotin biosynthesis I	BRANCHED-CHAIN-AA-SYN-PWY: superpathway of branched chain amino acid biosynthesis	CALVIN-PWY: Calvin-Benson-Bassham cycle	CARNMET-PWY: L-carnitine degradation I	CENTFERM-PWY: pyruvate fermentation to butanoate	CITRULBIO-PWY: L-citrulline biosynthesis	COA-PWY-1: superpathway of coenzyme A biosynthesis III (mammals)	COA-PWY: coenzyme A biosynthesis I (prokaryotic)	COBALSYN-PWY: superpathway of adenosylcobalamin salvage from cobinamide I	COLANSYN-PWY: colanic acid building blocks biosynthesis	COMPLETE-ARO-PWY: superpathway of aromatic amino acid biosynthesis	CRNFORCAT-PWY: creatinine degradation I	DAPLYSINESYN-PWY: L-lysine biosynthesis I	DARABCATK12-PWY: D-arabinose degradation I	DENOVOPURINE2-PWY: superpathway of purine nucleotides de novo biosynthesis II	DTDPRHAMSYN-PWY: dTDP-&beta;-L-rhamnose biosynthesis	ECASYN-PWY: enterobacterial common antigen biosynthesis	FAO-PWY: fatty acid &beta;-oxidation I (generic)	FASYN-ELONG-PWY: fatty acid elongation -- saturated	FASYN-INITIAL-PWY: superpathway of fatty acid biosynthesis initiation (E. coli)	FERMENTATION-PWY: mixed acid fermentation	FOLSYN-PWY: superpathway of tetrahydrofolate biosynthesis and salvage	FUC-RHAMCAT-PWY: superpathway of fucose and rhamnose degradation	FUCCAT-PWY: fucose degradation	GALACT-GLUCUROCAT-PWY: superpathway of hexuronide and hexuronate degradation	GALACTARDEG-PWY: D-galactarate degradation I	GALACTITOLCAT-PWY: galactitol degradation	GALACTUROCAT-PWY: D-galacturonate degradation I	GLCMANNANAUT-PWY: superpathway of N-acetylglucosamine, N-acetylmannosamine and N-acetylneuraminate degradation	GLUCARDEG-PWY: D-glucarate degradation I	GLUCARGALACTSUPER-PWY: superpathway of D-glucarate and D-galactarate degradation	GLUCONEO-PWY: gluconeogenesis I	GLUCOSE1PMETAB-PWY: glucose and glucose-1-phosphate degradation	GLUCUROCAT-PWY: superpathway of &beta;-D-glucuronosides degradation	GLUDEG-I-PWY: GABA shunt	GLUTORN-PWY: L-ornithine biosynthesis I
MED diet	2	Post-intervention	0.664641	-5.06458	-0.150167	-1.11654	0.212252	0.67572	0.222619	0.231223	0.454812	0.343474		-0.106164	-0.66642	-1.55617		0.725484	0.743895	0.334007	0.289287	0.495153	-0.730228	0.56848	-0.202181	-0.133491			-0.761208			-0.160666		-0.382894		-0.612252	-0.667902	0.262519			1.15656	0.592319			-0.192696	-2.04466	1.1155	-0.650083	0.259252
MED diet	2	Pre-intervention	1.19878	0.723788	0.0720593	-0.604335	-0.362742	0.917502	-0.301815	-0.22825	1.26085	0.470306		0.551768	-0.719585	-0.253907		-2.99004	0.754925	0.636868	0.674437	-0.398546	0.410133	0.863002	-3.10493	1.29354			-0.793131			0.493253		-1.5413		-1.07907	-1.10748	-0.547214			0.976801	0.189133			0.824298	-1.47853	0.851442	-3.00484	-0.148864
MED diet	7	Post-intervention	-0.472002	-1.80327	0.793348	0.920164	0.117279	-1.9118	1.10332	1.32709	1.22311	-2.38197		-1.88134	0.926337	1.10325		-0.0740703	-1.06853	0.45844	0.432405	-2.43726	-1.15958	1.26241	-0.739206	3.16055			-0.744164			-1.82034		2.10677		-0.664647	-0.384185	-2.09326			-1.53257	-0.625508			1.0005		-1.68497	-3.00484	-0.634612
MED diet	7	Pre-intervention	-0.427472	-5.06458	-0.950718	0.555726	-1.37416	-1.45732	0.632549	0.129152	0.112119	-1.16331		-1.61064	1.00748	0.581996		0.0348319	-0.691284	-0.222716	-0.339914	-1.91383	-0.5183	0.508079	-0.706694	2.91198			0.162411			-1.55089		2.09188		-1.03001	-0.930286	-1.89922			-3.08454	-0.721509			-0.348581		-1.16757	-0.368841	-0.388743
MED diet	10	Post-intervention	-0.0884173	1.32594	0.490797	-0.639576	1.52361	0.038108	0.280195	0.251599	-0.388374	-0.394814	-0.695695	0.7875	-0.033785	-0.445963	-0.907124	2.11604	0.885525	-0.215868	-0.294276	-0.605734	0.574775	0.0475132		1.94752	-0.38838	-2.24288	-1.08354	-0.349581	0.157692	0.815145	0.155491	1.04572	-0.100914	1.5241	1.58659	0.996296	2.06088	1.19766	0.273725	0.610398	1.51684	2.06088	0.648942	0.157152	-0.415532	1.02033	0.0491499
MED diet	10	Pre-intervention	0.25372	1.32732	0.527264	-0.66755	1.24593	-0.10259	0.700952	0.496295	0.473701	-0.587475	-2.30298	0.770644	0.334048	-0.643906	-2.14093	0.899831	1.07936	0.238135	0.229439	0.259927	0.382892	0.642419		1.13273	-2.49397	-2.4951	-0.353679	-2.95609	-2.60528	0.874811	-1.43152	0.561044	-0.387439	0.763334	1.32442	0.394577	-1.51126	0.796037	0.484961	0.718888	-2.2284	-1.51126	0.283343	-2.04466	0.370545	0.866624	0.434422
MED diet	15	Post-intervention	0.0203412	-5.06458	-0.396378	-0.281723	1.88295	0.273845	0.304173	0.353056	0.0203354	-0.0170207		0.1009	-0.500761	-0.059836		-0.684186	-0.145942	-0.32754	-0.532136	0.463594	0.980623	0.213202		-1.17118			-0.662436			0.102362		-1.79212		1.54142	1.63967	-2.65607			0.340502	-0.526671			-0.138803		0.24755	1.7019	0.345114
MED diet	15	Pre-intervention	-0.110276	-0.158506	0.0294822	-0.66323	1.05289	0.419166	-0.0218763	0.0984557	0.044747	-0.473692		0.712053	-0.307284	-0.815486		0.791042	-0.173823	0.202403	0.142544	0.553545	0.345197	-0.036318		-2.12658			-0.150087			0.724875		0.121785		0.004845	-0.0847712	0.25832			-0.242715	1.1022			-2.06518		-0.397451	-3.00484	-0.0626524
MED diet	16	Post-intervention	0.590402	0.987441	0.149353	0.845213	0.779509	0.572424	0.515833	0.46417	1.05823	0.656414		0.528741	-0.338808	1.39437		1.15451	0.861001	0.401775	0.349025	0.601826	0.988632	1.34233		-0.312373			0.0415041			0.513188		0.705217	0.782744	0.255315	0.107411	1.04491			0.505056	0.951469			0.274473		0.431118	0.427933	0.729322
MED diet	16	Pre-intervention	-0.12834	0.198756	1.29752	0.0368255	1.27758	0.285211	-0.231478	-0.222084	-0.150231	-1.3731		-1.06394	-0.590202	0.50142		-0.599899	-0.00154062	-0.485547	-0.761736	-0.282386	0.982338	0.282291		-0.958685			-1.13552			-1.07414		-0.0870003	-2.19247	1.42005	1.89643	0.229293			-0.0519375	0.117432			1.50277		-0.22549	2.03292	-0.156631
MED diet	20	Post-intervention	-3.29968		-1.40975	1.4791	-1.10184	-1.77848	-1.41479	-1.36287	-1.94698	2.00886		-1.41282	2.73149	1.61723		0.149025	-1.84628	-2.67149	-3.00128	-1.50025	-1.91139	-2.11532		-0.203043	-2.49397		2.58709			-1.27232		-0.979667	0.582068	-2.80055	-2.62667	-0.882939	-1.51126	-1.99912	-1.63263	-0.915392	-2.2284	-1.51126	-0.827509		-2.14847	-3.00484	-0.527317
MED diet	20	Pre-intervention	-0.075135		0.374219	-1.09311	1.21071	-0.0449606	0.216093	0.0582788	-0.383303	-0.174467		0.0891768	-0.411177	-0.218849		0.694579	0.0874127	-0.264724	-0.341186	-0.150368	0.84404	-0.278932		-0.941428	-0.856306		-0.354307			0.135285		1.05874	2.02281	-2.62554	-2.45772	-2.78752	-0.840578	-1.15655	-1.15834	0.470475	-0.957344	-0.840578	0.818466		-1.02801	-2.01109	-0.10905
MED diet	22	Post-intervention	-0.0516728	1.08995	1.00408	-0.560953	0.39697	0.525631	-0.480752	-0.390426	-0.511579	0.42658		0.865378	-0.151648	-0.747408		0.468469	0.695553	-0.173845	-0.302495	0.913126	-0.0708975	-0.57434		0.144802			-1.01519			0.844992		-2.78564		0.721678	0.547381	1.13964	-0.742819	-1.99912	0.772743	0.800312	-1.08735	-0.742819	-0.561103		0.834676	-0.952661	-0.135942
MED diet	22	Pre-intervention	0.17942	-2.43343	1.73271	0.360638	-0.286209	0.976941	-1.38497	-1.37694	-0.0136766	0.825576		0.939149	0.267401	-0.503559		-1.55332	0.392507	0.098054	0.0833216	1.06314	0.415293	-0.498665		0.311856			-0.182323			0.909786		-4.32049		0.642544	0.414312	1.22536	-1.51126	0.0693936	0.840712	0.377976	-2.2284	-1.51126	0.511095		0.923156	-0.787379	-1.1076
MED diet	24	Post-intervention	-0.077495	0.669474	0.67702	1.07132	1.64469	-1.41853	1.2102	1.21161	0.84719	-1.72751		-0.071142	-0.536751	1.2996		1.35787	0.321936	0.0486699	-0.0677266	0.222436	1.06076	0.854883		1.22947			-1.07858			0.0808072		-0.579169		1.16217	1.91321	-0.60515	-1.51126		1.3769	0.39385		-1.51126	0.40187	0.404837	1.10152	1.24814	1.29204
MED diet	24	Pre-intervention	-0.256475	-0.795501	0.516842	0.870762	-1.37216	-1.29164	0.76733	0.695269	-0.0633962	-1.6188		-0.662003	-0.197493	0.790373		0.605851	0.230696	-0.325817	-0.428305	-0.00376997	-0.2371	0.394021		0.692781			0.541327			-0.543728		0.295378		-0.75652	-0.710661	-1.52042	-1.11602		-1.39968	0.215529		-1.11602	0.830469	-2.04466	-1.06978	-0.881216	0.966294
MED diet	26	Post-intervention	0.461817		0.643311	0.309702	-0.255004	0.399323	0.660317	0.713439	0.664946	-1.46556		-0.644346	-1.01827	-0.622153		0.0177794	-1.43601	0.587456	0.719337	0.0626932	0.381351	0.608444	0.242952	0.761405			-0.128355			-0.654398	0.8708	-0.717133		1.02971	0.949766	-0.965439			0.213991	0.824989			0.84532		1.62145		0.359009
MED diet	26	Pre-intervention	0.376466		1.4654	-0.0332341	-0.977903	0.210391	-0.360885	-0.0746187	0.215922	-2.14467		-0.948433	-0.018294	-1.94868		-0.363729	-0.129103	0.363594	0.561409	-0.0320676	-0.718614	0.0328325	-1.15263	0.716427			-0.0149028			-1.01277	-1.43152	0.168201		-0.809429	-0.84484	-2.03181			-1.54701	0.748741			1.62984		0.830349		-1.25653
MED diet	28	Post-intervention	-0.452112	1.72165	-0.126951	1.32647	0.239617	-1.09972	1.52037	1.45242	0.99504	-2.47825		-1.51159	0.514427	1.37603		-2.99004	0.0909267	0.878506	0.925424	1.19858	0.50408	1.30381		-0.885307			-1.24401			-1.4689		0.118654	-2.19247	-0.349675	-0.365431	-0.872821	-0.33601	-1.99912	0.476051	0.897832	-0.201411	-0.33601	0.014796	0.0798516	0.637395	-0.286267	1.97385
MED diet	28	Pre-intervention	0.59445	-0.463044	0.158948	1.18442	1.93147	-0.3078	0.758274	0.831947	0.750647	-0.813391		-0.511358	0.345656	1.56904		0.262678	0.542674	0.323178	0.234554	0.664122	0.864193	0.908526		-1.78828			-0.793616			-0.493361		0.0300132	1.02497	1.42677	1.66156	-3.35969	-1.51126	-0.580547	0.759482	1.23545	-2.2284	-1.51126	0.251644	-2.04466	0.559894	1.50484	0.955031
MED diet	30	Post-intervention	0.863211	1.83708	0.469138	0.347636	1.84982	0.752474	0.447008	0.456774	0.84781	0.557066	-0.445533	1.08496	0.0753895	1.40457		0.378008	0.244526	0.840316	0.990517	0.804001	1.06157	0.922459		0.664177	-1.27359		0.16077	-1.92177	-0.255208	1.0782		-0.0515867		0.948045	0.777461	1.36944	1.34405	0.599624	0.203222	1.48952	1.30682	1.34405	1.06914	-0.0929651	0.684817	0.989621	0.506571
MED diet	30	Pre-intervention	1.43459	-5.06458	1.12176	1.03198	-0.870251	1.29992	0.574547	0.360849	1.72242	-0.46414	-2.30298	0.606149	0.645996	0.968386		-0.419885	-0.173463	1.1896	1.44273	0.581536	0.874789	1.19911		-1.84398	-2.49397		0.536403	-2.95609	-2.60528	0.546399		-2.80183		-1.00643	-1.06541	-3.35969	-0.942837	-1.99912	-2.01077	-0.0825267	-2.2284	-0.942837	-0.430912	-2.04466	-0.468124	-0.450713	0.415301
MED diet	31	Post-intervention	0.0241499	1.40306	1.2888	0.657807	-0.684618	0.315554	0.979409	0.863593	1.0689	0.136716		0.575553	0.408076	-0.0139365		-0.627663	0.941672	0.65831	0.680145	0.630413	0.476497	1.17412	1.16349	1.41016			-0.589972			0.561103		1.1128	0.968261	-1.02443	-1.06628	0.430322			0.39046	-0.162657			1.02339		0.358322		1.06756
MED diet	31	Pre-intervention	-0.0973992	-0.55465	0.653813	-0.0528218	-0.704597	0.419279	0.251448	0.295495	-0.0522292	0.109882		0.45255	-0.687178	-0.597804		-2.99004	0.751583	0.017205	0.0270133	0.359133	0.270107	-0.147651	1.78448	0.111972			-0.373421			0.349341		0.431023	-2.19247	-1.42499	-1.42479	0.729338			0.344445	-0.111783			-0.632951		0.308889		0.0841595
MED diet	35	Post-intervention	-0.980048	-5.06458	-0.0652751	0.0933078	0.259722	-1.82812	-1.18372	-1.15623	-0.365678	0.0803647	-0.402415	-0.855646	1.09258	1.26554	-2.14093	-2.99004	-1.62748	-1.42368	-0.733004	-2.44292	-1.69808	-0.710383	-3.10493	0.424178	0.177966	-2.16963	0.373312	-0.142624	-0.13336	-0.615923		-0.504672	-2.19247	-0.182046	0.000519229	-0.960766	0.330749	-1.99912	-1.41974	-1.28176	0.609944	0.330749	1.20588	1.75707	-1.66328	0.527302	-0.431603
MED diet	35	Pre-intervention	-0.558894	0.118752	-0.537913	-0.740109	0.767866	-1.47589	-0.509471	-0.489594	-0.740539	-0.410637	-0.752083	0.0864673	0.478583	1.20968	-0.00441458	-2.09692	-1.20841	-0.99463	-0.954902	-1.30943	0.153395	-0.2963	-3.10493	0.808703	0.310318	0.768312	-0.776207	1.06421	0.326732	0.424913		0.232283	0.625386	0.52361	0.620072	-0.14083	1.51536	0.579541	0.0478416	-0.501867	1.48915	1.51536	0.408342	1.03334	-0.0840096	0.681032	0.22642
MED diet	40	Post-intervention	-1.77802	-0.0636071	-0.296983	0.427509	-1.65672	-1.15634	-0.756566	-0.775529	-1.62543	1.06854		-0.271939	1.64569	0.253655		-1.0281	-0.645868	-1.5195	-1.63646	-0.363388	-0.0155599	-0.524313		1.04526			2.53171			-0.0924359		0.0812687		-1.65563	-1.55673				-1.19815	-0.379555			-0.335559		-1.34171	0.10294	-0.10902
MED diet	40	Pre-intervention	-1.32708	-5.06458	0.00497867	1.09884	-3.08862	-0.68066	-2.3904	-2.8289	-2.05867	1.51198		-0.785507	2.0769	0.74661		-2.20753	-0.411927	-1.98456	-2.15659	-2.11282	0.343132	-1.0716		-2.96386			3.41966			-0.742267		-2.8599		-2.80055	-2.62667				-2.00951	-0.55653			-2.03025		-2.32608	-0.42799	-3.52058
MED diet	41	Post-intervention	-1.0357	-2.15806	-0.271618	-2.67874	-0.723328	-1.23128	0.277406	0.231648	-1.18447	-1.96673		-0.708118	-1.7948	-1.31952		0.947185	-1.13782	-0.903038	-0.991176	-0.960704	-1.18406	-1.24281	0.292028	1.26266			-1.17528			-0.619825		0.556917		-0.42029	-0.314551	-0.951982	-0.927369	-1.99912	0.0529843	-1.88798	-0.661783	-0.927369	-0.52172		-0.0725262	-3.00484	-0.424429
MED diet	41	Pre-intervention	-1.30946	-5.06458	-0.901679	-2.26126	-1.74743	-0.778862	0.768554	0.817394	0.411773	-1.87927		-1.50409	-0.0316894	0.261113		1.02516	-0.529132	0.0748594	-0.00948525	-0.86027	-0.681674	0.602384	0.693412	0.634039			-0.753523			-1.44854		1.13357		-1.02673	-0.962592	0.434727	-1.51126	-0.568585	-0.249009	-0.302606	-2.2284	-1.51126	-0.802238		-0.426934	-0.942901	0.808535
MED diet	42	Post-intervention	0.372651	0.0922545	1.06353	-0.547708	1.21016	0.638825	-0.0255654	-0.133003	-0.0755117	0.412111	-0.56736	1.11468	-0.157653	-0.538335		-1.76963	0.846986	0.730979	0.807206	0.435238	1.05763	0.5156	-3.10493	0.543427	-1.10926	-2.36268	-0.617059	-0.186381	0.00618203	1.09469		1.12838	1.36929	0.394553	0.253946	1.46631	1.46187	1.14663	1.1553	0.610266	0.967176	1.46187	1.44487	0.045541	1.09843	-1.72398	-0.283109
MED diet	42	Pre-intervention	1.26436	2.19599	0.337088	0.776041	1.56621	1.08846	0.494578	0.442565	1.15932	0.392217	-0.956716	1.15923	0.372661	0.812575		-0.775448	1.21815	0.854867	0.971362	0.820237	0.61587	1.31012	-2.39199	1.61517	-1.52773	-0.20204	-0.0796748	-1.88209	0.127843	1.12998		0.328323	0.913188	0.228822	0.0462449	1.57667	2.00318	0.279486	1.17052	-0.110067	1.29364	2.00318	0.739296	-0.297968	1.121	-0.942161	0.780159
MED diet	43	Post-intervention	-0.71811		-0.723711	-2.42522	-2.70164	-4.56434	0.591932	0.423561	-2.18329	-1.18882			-0.320147	-1.39359		0.920567	-4.07665	-1.99987	-2.4571	-1.67776	-1.82962	-1.46335	-0.117779	-1.24704			-0.494404			-4.49378		-0.547927			-0.747162		0.179672		-1.06664	-1.91155		0.179672	0.0751492		-1.01137	-0.924968	0.448722
MED diet	43	Pre-intervention	-0.844432		-1.02172	-0.894754	-3.08862	-5.58736	-0.39518	-0.732716	-1.82644	-0.284787			0.983878	-0.563228		-0.902186	-4.67938	-1.84202	-1.80248	-2.25261	-3.60208	-1.53302	-0.986802	-2.96386			1.3731			-2.48072		-0.738539			-2.62667		-1.51126		-1.68605	-3.59217		-1.51126	0.215431		-1.4104	-1.87853	-0.780826
MED diet	44	Post-intervention	0.182409	-0.148647	0.285352	0.389183	0.0684676	0.303053	0.470254	0.496956	0.246138	-0.47479		0.554027	-0.935299	-0.149036		-0.950479	0.404416	0.196357	0.12134	0.911659	0.387328	0.321344		-0.601306			-0.478016			0.550945		0.147918		0.0504504	-0.0753682	0.144048	0.336116		0.3292	0.397808		0.336116	-1.15807		0.229	-0.825513	0.64659
MED diet	44	Pre-intervention	0.546159	0.807718	0.42713	-0.0606852	-0.358929	0.599367	-0.69717	-0.654914	-0.17479	0.394052		1.00161	-1.14876	-1.58656		-0.625259	0.520897	0.316779	0.359406	0.262663	-1.32268	-0.375767		-2.23291			-0.275971			0.992236		-1.15273		-1.11058	-1.15782	-0.215492	0.52332		-0.184903	-0.201622		0.52332	-0.00128038		-0.332909	-3.00484	-1.0838
MED diet	45	Post-intervention	-0.0041287		0.443866	-1.8555		-1.61521	0.251032	-0.0200496	-0.481257	-0.692397		-1.31303	-0.763639	-1.34949			-1.00335	-0.531014	-0.606245	-1.65405	-0.430748	-0.63384		1.16651			-0.713236			-1.24631		-1.53919		-1.82407	-1.68206	1.00275			0.589607	-3.06888			1.40864		0.510068		-0.359229
MED diet	45	Pre-intervention	-6.22317		-4.31388	0.803412		-2.30283	-6.34695	-6.27487	-6.11405	2.51868		-2.39914	3.07863	2.23633			-4.27449	-6.21461	-6.33936	-4.28583	-5.51567	-6.55937		-2.96386			2.74885			-2.22766		-4.32049		-2.80055	-2.62667	-3.35969			-3.89468	-4.19014			-2.18461		-4.44067		-6.70307
MED diet	47	Post-intervention	-1.1381		-1.62496	-0.130634	-2.14588	-3.26437	-0.143205	-0.195816	-0.465318	-0.406559			1.14834	-0.659464		-1.59465	-2.62071	-1.17662	-0.868397	-2.21073	-3.01087	-1.50278	-3.10493	-2.28235			0.826315					-1.08405		-2.80055	-2.62667	-2.22408	-1.51126		-3.16916	-0.855436		-1.51126	-0.192206		-3.57903		0.493026
MED diet	47	Pre-intervention	-1.59863		-2.15104	0.751158	-3.08862	-2.47356	-1.71965	-1.88359	-0.644267	0.564819			1.81894	0.391174		-1.93854	-2.17328	-1.36312	-1.17999	-2.31853	-1.05489	-1.50268	-0.959746	-1.5138			1.33652					-0.330605		-1.42924	-1.15002	-1.14465	-1.41001		-2.41409	-0.0829386		-1.41001	-1.12725		-1.70791		-1.85814
MED diet	50	Post-intervention	0.435546	0.184901	-0.571558	-0.0195594	-0.816034	0.763021	1.05026	0.985502	1.088	-0.477743		0.340011	-1.04605	-1.00639		0.243387	1.32278	1.08373	1.26253	0.980682	0.684808	1.57541		1.40946			-0.49732			0.274948	2.52656	0.689127	-2.19247	-0.468323	-0.555441	1.92372	-0.438823		1.97059	1.61129	-2.2284	-0.438823	-0.972285		1.95223	-1.2397	1.62898
MED diet	50	Pre-intervention	1.48056	-1.04535	0.0098801	0.601018	-1.19053	1.23267	0.162982	0.0745228	1.7845	0.791428		-0.00577545	-0.670451	0.477756		-0.163355	1.345	1.23393	1.48175	0.296584	-0.383803	1.51913		-0.0542143			0.0315713			-0.0743087	-1.43152	-0.294011	1.16767	-0.47128	-0.591476	-0.0992191	1.40282		0.87098	1.25568	0.511159	1.40282	-1.37154		0.778191	-3.00484	0.259024
MED diet	51	Post-intervention	-1.30068	0.0429715	-1.31349	-1.25152	-3.08862	-0.363835	0.146734	0.277708	-1.4093	-2.9674		-0.78484	-0.716303	-0.536466		-2.99004	-0.602372	-0.282306	-0.417122	-2.00023	-0.982539	-1.37817		-1.43247			-1.70188			-0.75457	-1.43152	0.144851	-2.19247	-1.51038	-1.44296				-1.80121	1.06999			-1.0611		-2.18782	-1.47015	-0.144045
MED diet	51	Pre-intervention	-1.2734	0.0850197	0.00566869	-2.09653	-0.263878	-0.535044	0.289462	0.435061	-1.24717	-2.63308		-0.424111	-0.885202	-0.516715		-0.339418	-0.484607	-0.325618	-0.487821	-1.10724	-0.699647	-0.95873		0.550906			-1.94595			-0.396495	-1.42231	-0.799494	-0.646798	0.501129	0.698307				-0.707037	0.914333			0.112563		-0.982346	0.989589	-0.272579
MED diet	54	Post-intervention	-0.0365883	-1.47019	-1.33359	0.13588	-1.03807	-1.19824	0.702698	0.641657	-0.267655	-0.494517		-1.36261	0.370337	0.298393		-0.232106	-0.782432	0.326984	0.496341	-0.63544	-0.107819	0.0995819		0.154755			-0.0791052			-1.31927		0.0973766	-2.19247	-0.308368	-0.233193	-0.00707021	-1.51126	-0.683642	-0.408717	-0.0525953	-2.2284	-1.51126	-0.854206		-0.769248	0.0614252	1.02652
MED diet	54	Pre-intervention	0.230068	-0.2928	-1.80418	0.596858	-0.383969	-0.290288	-0.446458	-0.559006	-0.520153	0.496125		-1.35121	0.709471	0.531676		0.0246382	-0.520608	-0.37432	-0.399931	-0.413827	0.253497	-0.359667		0.439078			1.57926			-1.34078		0.00573276	-0.148467	-0.728119	-0.748305	0.187976	-0.961308	-1.99912	-0.0700161	0.0193726	-0.72041	-0.961308	-1.16349		-0.332074	-1.76809	-0.252629
MED diet	55	Post-intervention	-3.13621	-5.06458	-2.51261	-3.35971	-1.03986	-2.34535	-1.09381	-1.26073	-1.5483	1.45045		-2.24062	2.55275	0.9337		-0.464788	-1.75839	-2.35837	-2.39528	-2.305	-1.74371	-1.24589	-3.10493	-0.656763	-2.49397		1.91236			-2.07959		-1.33842	-2.19247	-2.80055	-2.62667	-1.4434		-1.99912	-1.99719	-1.1598			-1.21023	-2.04466	-1.50618	-0.621725	-0.930448
MED diet	55	Pre-intervention	-0.648835	-1.9612	-0.346551	-0.418476	-0.272009	-1.04502	0.854823	0.792218	-0.0155839	-1.01321		-1.35225	-0.10553	0.479386		1.38682	-0.248827	-0.384333	-0.575264	0.559857	-0.0375289	0.123725	0.368719	-0.683744	-0.506212		-0.198171			-1.30566		-0.925676	-0.990233	0.00132033	0.0304826	-0.9668		-1.29542	0.995027	-0.41693			0.20496	0.199325	0.887509	0.872424	0.800694
MED diet	56	Post-intervention	-0.465151		-0.96684	-1.05118	-3.08862	-0.509295	-0.266161	-0.33794	-1.04383	0.253093		0.0938958	0.491204	-0.137429		-1.90582	0.14722	-0.466484	-0.687385	0.00376997	-0.646489	-0.342136		-0.301353			-0.27306			0.19426		-0.237263		-0.941372	-0.621217	-1.21632			-0.138413	-2.11863			-0.138111		-0.532935		-0.00159413
MED diet	56	Pre-intervention	-1.8776		-3.19506	0.427766	-2.36295	-1.0756	-2.32574	-2.46675	-2.29099	2.36661		-0.778755	2.18186	1.21532		-1.68554	-0.885867	-2.75505	-3.2745	-2.01982	-2.84573	-2.52262		-1.6587			1.20822			-0.641073		-0.911256		-2.59604	-2.32019	-2.44394			-1.84916	-2.58118			-2.40086		-2.27921		-2.54034
MED diet	57	Post-intervention	1.03934		2.00606	1.08256	-3.08862	0.740693	0.383891	0.375277	0.710539	0.0540632		0.495013	0.00979331	0.66713		-2.54342	1.07094	0.647712	0.804868	1.33521	2.0324	1.31863		0.108695			0.272623			0.123758		-4.32049	1.49392	-1.22053	-1.27263	-3.35969	-1.12844	-0.739514	-4.99931	-1.92761		-1.12844	0.162756	1.25195	-5.18231	-2.0832	0.862269
MED diet	57	Pre-intervention	1.37924		0.507715	0.72517	-0.788693	0.988529	-0.745444	-0.817871	0.701583	1.09945		0.846866	-0.393011	0.277183		-2.36764	1.05297	0.770316	0.861889	-0.369365	-0.148794	0.00278754		-0.69216			-0.148919			0.794296		-1.04262	-2.19247	-1.72714	-1.69216	-1.51679	0.659709	-1.99912	0.842265	0.805201		0.659709	1.06932	-2.04466	0.840315	-3.00484	-1.10353
MED diet	60	Post-intervention	0.855537		-1.26332	-0.433411	-0.0294265	0.888747	0.0641852	0.127134	0.394877	-0.0129605		0.622556	-1.93923	-0.77446		-0.0507598	0.7587	0.623093	0.800109	0.0298243	-0.0528627	0.581914	-3.10493	0.853324	-0.0123261		-0.466713			0.557204		0.555065	0.467605	0.331074	0.190784	0.577379	-0.299038		0.163107	0.197404		-0.299038	-1.17435	-1.10005	0.503586	-3.00484	0.153754
MED diet	60	Pre-intervention	1.265		-0.273597	-0.449141	-0.0506741	1.11461	0.184128	0.29973	1.08019	-0.271635		0.719225	-1.97253	-0.0216362		-1.74086	0.788084	0.714006	0.881326	-0.171131	-0.268013	0.939872	0.248497	0.674765	0.176461		-0.626172			0.638165		0.115436	0.160189	0.427521	0.283109	0.504361	-1.51126		0.198703	0.129516		-1.51126	-0.311581	-2.04466	0.403995	-0.816552	-0.124066
MED diet	62	Post-intervention	-1.35403	-0.969371	-2.0014	0.557428	-1.09084	-1.91841	-1.17485	-1.34108	-1.63888	1.01405		-1.77902	1.21438	0.342806		-1.25265	-1.29	-2.10309	-1.82217	-1.67042	-1.37323	-1.14096		-0.842684			2.12915			-1.69059		-0.396381		-0.5923	-0.289758	-0.843847	-1.51126	-0.26962	-1.44564	-2.06474		-1.51126	-4.55302		-1.78139	-3.00484	-1.16565
MED diet	62	Pre-intervention	-0.140185	-0.0185683	-1.3551	0.323552	0.53179	-1.09941	-0.0576404	-0.0971162	-1.01082	-0.659006		-1.43139	-0.709443	-0.0333658		0.517801	-0.0312421	-0.899043	-1.17879	0.146188	0.272409	-0.640498		0.529389			-0.554549			-1.38759		0.63863		-0.855338	-0.831423	0.384394	-0.447111	-1.99912	-0.28738	-0.142075		-0.447111	-1.03086		-0.29831	-1.05974	0.0078877
MED diet	65	Post-intervention	0.0388889	0.433284	0.607588	-0.398967	-0.0922589	0.0303122	0.89559	0.932623	0.25376	-0.414385		1.05271	-0.325267	-0.517176	-2.14093	0.309841	0.192098	0.122734	0.064741	0.566621	0.850934	0.484281	0.212898	0.294875	-2.49397	-2.4951	-0.246053	-2.95609	-2.60528	1.15356		-0.0154308	0.549276	0.808359	0.682428	0.986211	0.273785		0.568344	1.12383	-2.2284	0.273785	0.895783	-0.31862	0.533875	-3.00484	0.824982
MED diet	65	Pre-intervention	0.290348	-1.09215	-0.210083	-1.14848	0.20761	0.4104	0.0977075	0.00199936	0.176783	0.433286		1.22164	-0.123136	-1.52236	-0.495443	-0.331661	0.46334	-0.0109595	-0.0855563	0.174439	1.17564	0.39539	-3.10493	0.66953	0.685662	-0.0162674	0.265926	0	-1.0831	1.24994		-0.909505	-2.00921	0.943327	0.762217	1.57607	1.12628		0.744365	0.959902	0.66119	1.12628	-1.3459	-0.314835	0.729064	-1.08547	-0.109217
MED diet	68	Post-intervention	-0.195843	-0.621756	1.16249	-0.598404	0.316062	-0.553485	1.20063	1.17663	0.78131	-0.473492		0.711111	-0.406759	-0.195705		-1.7212	-0.00396893	-0.272716	-0.525709	0.477762	-0.330472	0.695042	-3.10493	1.39416			-0.56763			0.851146	0.160316	1.37953	-2.19247	0.57702	0.760042	0.653386	0.0629277	0.267849	0.140781	-0.220498	-0.751715	0.0629277	1.15367	-0.852761	-0.0202667	0.261523	1.18307
MED diet	68	Pre-intervention	-1.39315	-5.06458	-1.34124	0.92461	-0.00633987	-1.50178	0.0403958	0.0389879	-1.31282	0.518023		-1.20069	1.1985	0.518318		0.817174	-1.94893	-1.28738	-1.45849	-0.607471	-0.170302	-0.493625	-1.87454	-0.782473			3.13348			-1.06372	-1.43152	-0.721936	-0.0386614	-2.27561	-2.07428	-0.964923	-1.51126	-1.99912	0.0988617	-0.700569	-2.2284	-1.51126	-0.590447	-2.04466	0.0684986	0.210939	0.87996
MED diet	69	Post-intervention	-0.0228935	-0.747987	-0.127905	-1.68103	-0.469189	-0.536688	-0.311826	-0.357555	-0.917729	-0.488238		-2.38754	-0.111256	-0.528495		-0.0879845	-0.386368	-0.276668	-0.265673	-1.50826	-0.651346	-0.235907	-0.709293	-0.655876			0.943971			-2.34031		0.231302	-2.19247	-2.80055	-2.62667	0.357196			0.251927	-0.458743			0.839966		0.170925	-1.07167	0.0637207
MED diet	69	Pre-intervention	0.133953	-0.413888	-1.15041	-0.436805	-0.769449	-0.35477	-0.0428392	-0.15943	-0.679586	-0.0929159		-2.61067	0.509011	0.580887		0.157843	-0.256764	-0.30094	-0.344311	-1.01115	-0.65912	-0.086875	0.636472	-1.17979			1.03067			-2.55465		1.13801	0.115847	-1.66126	-1.59374	-0.379758			-1.03094	0.111269			-0.556125		-1.1352	-3.00484	0.116462
MED diet	71	Post-intervention	0.187282	0.516644	0.382083	-0.0166536	1.24324	0.334039	0.799647	0.82455	0.507008	0.0284677		0.0617215	0.145738	0.573039		0.891802	0.718322	0.682349	0.75961	0.709547	1.38236	0.688083		0.54383			-0.35248			0.0556648		1.05254	-0.65016	-0.143564	-0.218059	1.0919	-0.398966		1.07789	0.867309	-0.305325	-0.398966	0.772852		1.05578	0.0974139	1.08076
MED diet	71	Pre-intervention	0.491331	0.0241304	0.0176542	-0.537402	0.38269	0.609582	0.584879	0.543907	0.251636	-0.218736		0.283921	-0.00719976	0.785458		1.56803	0.577823	0.626094	0.670941	0.395466	0.704151	0.480782		-0.594745			0.262638			0.285181		0.756719	-0.203576	0.284307	0.184133	0.295868	-0.698213		0.750463	0.0481488	-0.480405	-0.698213	0.549667		0.771115	-0.166472	0.631912
MED diet	72	Post-intervention	-0.637169		-0.0948989	-0.928357	0.44864	-2.24175	0.856073	0.79254	-0.759652	-1.39832		-2.36471	-0.0503298	0.383063		1.00403	-3.3515	-0.887681	-0.721003	-0.0243439	-1.41635	-0.148698	0.0550703	0.0545858			-0.476756			-2.37534		0.443241		-0.0426139	0.187447	-0.719598			-0.856415	-0.0303715			0.450639		-0.596131	-1.59122	1.17759
MED diet	72	Pre-intervention	-1.25338		-0.725271	-0.956253	-1.37886	-1.08763	-0.167013	-0.176667	-0.890401	-0.324354		-2.68383	0.272454	-0.704723		0.741582	-1.65078	-1.22627	-1.42601	-0.147346	-0.806988	-0.61675	0.384667	-0.360817			0.14378			-3.06306		0.281932		-0.957245	-0.970823	-0.686873			-1.33324	0.267308			-0.559206		-1.19354	-1.02558	0.344435
MED diet	73	Post-intervention	0.781778	-1.74135	0.648702	0.100487	-1.14654	0.930745	0.603856	0.559527	1.4638	-0.692885		-1.18614	-0.835541	0.135531		0.410828	-0.900986	0.764634	0.822029	0.722768	0.291696	1.47261		1.06344			-0.226843			-1.19738		0.654843		-2.80055	-2.62667	0.64774			0.597323	-0.219967			0.628702		0.528829	-3.00484	0.742712
MED diet	73	Pre-intervention	0.632015	0.560078	0.180746	-0.103856	-0.0890741	0.770485	0.661575	0.630585	1.24571	-0.329717		0.228348	-0.354127	0.83035		1.35979	-0.0529286	0.681014	0.775547	0.579967	0.613139	1.24654		1.04131			-0.214405			0.221097		0.125889		-1.91656	-1.86218	1.19674			1.03549	0.937599			-0.674537		0.898463	-0.326866	1.00351
MED diet	75	Post-intervention	-1.17258		-2.01981	0.467307	-1.2144	-1.79472	-0.477662	-0.556877	-1.2929	1.67529		-3.06288	1.57833	1.34303		-1.28658	-3.1484	-1.41142	-1.38459	-1.4855	-1.04315	-0.774421		-2.37346			1.89199			-2.95744		0.611679							-1.67405	-3.10921			-0.997249		-2.01824	-0.89376	0.0826513
MED diet	75	Pre-intervention	-2.36147		-4.32113	0.642925	-1.24916	-1.12138	-2.004	-1.91575	-2.19217	2.26739		-4.27869	2.28844	1.87886		-1.31975	-2.63142	-2.80901	-2.5077	-1.95918	-2.01449	-1.97773		-2.96386			2.95998			-4.49378		0.352569							-1.40957	-3.29849			-3.50042		-2.37927	-3.00484	-1.22426
MED diet	76	Post-intervention	-1.10409		0.373904	-0.81019	0.151596	-0.59609	-0.398093	-0.269414	-1.00405	-1.92487		-0.0736954	-0.904189	-1.34334		-2.99004	0.235986	-0.590113	-0.780644	-0.845097	-0.885148	-0.669761	-3.10493	-2.96386			-2.13347			-0.0375677		0.349667		0.0588845	0.110222	-1.33339	-0.532559		-0.532374	0.961467		-0.532559	0.23334		-0.667014	0.507897	-0.888623
MED diet	76	Pre-intervention	0.381288		0.050192	-0.900564	0.416105	-0.290899	-0.0589382	0.298788	-0.400812	-1.10322		0.221381	-0.876513	-1.04535		-0.116257	0.264444	-0.416248	-0.390701	-0.691722	-0.305636	-0.223644	-0.965278	1.00164			-1.16532			0.225112		0.390815		0.277393	0.231519	-0.909961	-1.17909		-0.722553	0.690304		-1.17909	-0.0393438		-0.933981	0.343715	-1.17929
MED diet	79	Post-intervention	-0.0875838	-0.553885	0.277953	-1.57852	0.870594	-0.0864485	0.615887	0.871116	0.152051	-0.670891	-1.74453	0.661874	-0.73315	-0.896668		2.36179	0.582223	-0.00141599	-0.101002	0.449807	-1.06	0.720752		0.885103	-1.4597		-0.763422		-0.979407	0.715727		0.546186	-1.66266	0.404817	0.307387	0.564883	1.25835	0.856995	-0.269238	0.661819	0.975889	1.25835	0.250257	-1.15672	0.0609143	1.79844	0.364591
MED diet	79	Pre-intervention	-0.0110347	-1.52625	0.493663	-1.87387	0.162798	0.0401607	0.331622	0.185035	-0.278399	-0.750172	-2.30298	1.1423	-1.37972	-0.541057		1.11624	0.900037	0.0262339	-0.0350468	0.191066	-0.0261496	-0.0744295		0.0215809	-1.48689		0.108372		-2.60528	1.28676		0.478944	-1.90808	-0.30485	-0.374948	-0.831052	0.904746	-0.249888	-1.83107	0.381922	0.0775189	0.904746	-0.222821	-1.68338	-0.041699	0.442882	-0.348481
MED diet	83	Post-intervention	0.0372893	-0.950636	1.13927	-0.169054	-1.88166	0.64186	-0.96126	-1.09124	-0.239888	0.230976		-0.245874	0.0389623	-1.55632		0.569993	0.158432	0.452656	0.429084	0.964959	0.662675	-0.500562		1.22725			-0.272932			-0.288121		-1.51831	0.762913	0.547748	0.352157	0.43593	0.858293	0.731678	0.301441	-0.379476		0.858293	-0.677995		1.51685	-1.06842	-0.87745
MED diet	83	Pre-intervention	0.686421	0.0599985	1.47457	0.666947	0.719439	1.19398	-0.790641	-0.928246	0.651889	1.31427		0.720825	0.499712	-1.06326		-0.0404988	0.378402	0.685109	0.788585	1.1315	1.44708	0.0428924		0.701628			0.396374			0.654989		-0.894589	-0.205777	1.12056	0.843719	1.18208	0.65236	-1.99912	0.576198	-0.286931		0.65236	-2.24511		1.9816	0.764413	-0.425287
MED diet	84	Post-intervention	2.27725	-0.503799	0.084753	0.405477	-0.681979	1.41532	-1.53291	-1.44686	1.82543	2.14645		1.31809	0.149125	-1.94966		-0.554647	0.668808	1.15806	1.23397	-0.358086	-0.306401	0.733791		0.768518			0.752473			1.22304	-0.304941	-1.46663	0.0246889	1.40401	1.23905	-0.0482291	-0.366236	-1.31762	-0.549187	0.829012		-0.366236	-3.33514	-0.484185	1.50431		-1.49002
MED diet	84	Pre-intervention	1.96748	-1.21692	0.366384	0.0887079	-0.705402	1.30676	-1.83362	-1.68281	1.57499	2.07263		1.12137	-0.103072	-3.33718		-2.99004	0.429149	0.960698	0.999332	-0.0576472	-0.97698	0.217053		0.0342153			0.683404			1.03097	-1.43152	-0.958103	-0.498664	0.702606	0.513429	0.117842	-1.35703	-1.99912	-1.2246	0.34886		-1.35703	-4.77196	-2.04466	1.06629		-2.01758
MED diet	87	Post-intervention	0.349662	1.464	-1.88921	-0.0787724	-0.179536	0.648647	0.58351	0.577844	0.745092	0.57321		0.740683	0.0829897	0.0350586		-1.49789	0.864994	0.506603	0.440354	0.376313	1.57673	0.783239	-3.10493	-1.43099	-2.49397	-2.4951	-0.612668			0.694979	-1.43152	0.419974	-0.486602	1.13003	0.961618	1.40282	0.501331	-1.99912	1.23827	0.656596	-0.732502	0.501331	-2.11017	-2.04466	1.71919	-3.00484	0.818858
MED diet	87	Pre-intervention	0.888	1.408	0.275442	0.864936	0.62827	0.214721	1.23465	1.17371	1.52911	-0.271902		0.281402	1.35269	1.30205		1.87198	-2.55476	1.07362	1.14865	-0.0196397	0.841114	1.54382	2.42927	0.747143	-1.01378	-0.196383	-0.302666			0.294653	-0.180691	0.867286	1.11051	-0.858684	0.815701	1.48896	1.2992	0.183565	1.00865	1.17844	-0.0865851	1.2992	0.888107	0.235215	1.01917	-3.00484	1.46642
MED diet	88	Post-intervention	0.281351	0.929357	0.15435	-0.494794	0.192717	0.509333	0.889258	0.923024	0.437961	-0.389492		-0.152596	-0.880151	-0.23401		0.378037	0.0326223	0.511014	0.506264	0.368383	0.724448	0.89753		0.820444	-0.433232		-0.0499719			-0.306778		1.03451		0.783856	0.746184	1.45368			1.09167	-0.391599			0.176383	-0.195108	1.03235	0.643477	1.10358
MED diet	88	Pre-intervention	1.03735	-5.06458	1.06491	0.650934	-2.44008	0.989903	1.08777	1.0131	0.861539	-0.482801		-0.147426	0.185587	0.145088		1.24672	0.199087	1.00262	1.132	0.188737	-0.408548	1.30656		-0.220581	-2.49397		0.409449			-0.3775		0.335061		-0.436564	-0.534281	-0.158365			0.783337	0.307487			-0.20703	-2.04466	0.644592	0.124337	1.23309
MED diet	89	Post-intervention	-1.67865	-5.06458	-0.92049	0.879454	-1.48303	-1.53958	-0.0965465	-0.183709	-0.21752	1.2879		-1.42365	2.50394	1.60549			-2.08336	-1.4541	-1.49633	-0.966348	-1.86996	-1.48879	-0.599373	-1.21178			0.347042			-1.30636		-0.843148	-2.19247	-1.43275	-1.34734	-0.71521	-1.51126		-1.37078	-1.82706		-1.51126	0.130391	-2.04466	-0.729733		0.570798
MED diet	89	Pre-intervention	-1.44608	-0.969695	-0.635536	0.1671	-0.726783	-0.736451	-0.75685	-0.823376	-0.477392	1.34778		-0.675591	2.29421	0.414115			-1.22001	-1.30374	-1.31647	-1.0366	-0.718031	-1.81765	-3.10493	-0.872585			0.475899			-0.611242		-2.73324	-2.19247	-0.054473	0.0159752	-0.387009	-0.714746		-0.769967	-1.80967		-0.714746	0.38386	1.22931	-0.248953		-0.269237
MED diet	95	Post-intervention	-0.242273		0.243676	0.1306	-1.50956	-0.674111	0.451167	0.501377	-0.0771059	-1.98026		-2.38469	-0.828805	-0.135003		0.661311	-1.38171	0.318089	0.192871	-0.14513	-0.074207	0.112562	-2.16111	-0.190968			-0.525374			-2.33654		0.272916		-0.537791	-0.587052				-1.07634	0.299309			0.347301		-0.0549097	0.401205	0.252235
MED diet	95	Pre-intervention	-1.01452		-0.389438	-0.90403	-3.08862	-1.01473	-0.628602	-0.7177	-2.27495	-2.08526		-4.27869	-0.964445	-1.16114		0.950983	-2.17413	-0.873331	-1.2015	-2.67735	-1.00548	-1.53061	-3.10493	-0.0488705			0.0563157			-4.49378		-0.406184		-2.80055	-2.62667				-2.38097	-4.19014			0.168885		-2.20159	-0.756284	-0.851392
MED diet	96	Post-intervention	0.626891	1.78391	-0.161033	-0.397457	-0.315453	-0.108121	0.254789	0.369571	0.324871	-0.02642		-0.774849	-1.69816	-0.657935		0.203464	-0.346518	0.545458	0.750085	0.59034	0.770041	0.455331	0.674588	-0.446174			0.625468			-0.771757		0.911532	-2.19247	-1.09305	-1.09746	0.863088	-0.417745		1.41044	0.890635	-0.555112	-0.417745	0.47163		1.4372	-0.572614	0.326247
MED diet	96	Pre-intervention	1.04098	0.598652	-0.119698	0.0762775	0.104416	-0.13158	-0.0980004	-0.00828334	0.410199	0.0489993		-0.338903	-1.13625	0.323405		0.347708	-0.0264924	0.647804	1.0505	0.376456	0.286114	0.550204	-3.10493	0.326782			1.03172			-0.313826		0.478641	1.18057	-0.891063	-0.920845	0.540228	0.295152		0.422037	0.324766	0.215384	0.295152	0.44979		0.273342	0.226262	0.222767
MED diet	97	Post-intervention	-6.22317		-6.28948	2.15139	-1.90258	-3.39461	-3.76559	-3.56746	0.488937	2.23505		-2.80207	3.28233	2.43611			-4.60374	-5.71999	-0.532403	-3.11238	-5.42003	-2.40523					2.29745			-2.24187		-0.218169		-2.21057	-1.83027	-2.00857	-0.397508	-0.499628	-1.93893	-4.19014	-0.323937	-0.397508	-6.90898		-2.04417	-3.00484	-3.34001
MED diet	97	Pre-intervention	-3.79738		-2.52069	0.683247	-1.84341	-2.04788	-2.6998	-2.52833	-0.939745	1.28494		-2.51393	2.32566	1.094			-2.17439	-3.60026	-1.36777	-2.3257	-2.11846	-2.21171					1.9395			-2.3759		0		-2.22805	-2.07062	-3.35969	-1.51126	-1.99912	-2.57037	-3.19659	-2.2284	-1.51126	-1.29733		-0.987019	-0.893338	-1.90675
MED diet	103	Post-intervention	-0.160092		0.224475	-0.613187	0.69052	0.496582	0.520669	0.568828	0.0970965	-0.832613		-0.461277	-1.39089	0.467106		-1.38378	-0.032009	0.0218718	-0.0567929	-0.150194	0.681377	0.445501	-3.10493	-0.737125			-0.272009		-2.60528	-0.485369		-0.0871503	-2.19247	0.383797	0.269459	0.097028	0.0326738	-1.99912	0.715299	-0.463027	-2.2284	0.0326738	0.594319		0.777945	0.308661	0.603553
MED diet	103	Pre-intervention	-0.190767		0.298842	-0.97385	1.06552	0.416859	0.139941	0.186614	-0.322874	-1.11219		0.250432	-1.39507	-0.670766		-0.945631	0.266132	-0.383033	-0.545105	-0.453175	0.414912	-0.0992748	0.635753	0.153959			-0.984276		-0.85848	0.248591		0.201071	0.13962	0.315808	0.178649	-0.475787	0.274733	0.53687	-1.01298	0.233881	0.325215	0.274733	0.580016		-1.00411	0.108294	-0.0712196
MED diet	104	Post-intervention	0.899837	0.42955	0.549176	0.867507	2.09816	0.469966	0.962042	0.883736	0.589763	0.00104408	0.667246	0.677113	0.294311	1.31151		-0.0326849	0.22034	0.617532	0.687117	0.929756	0.772856	0.997179	0.279851	1.66017	-0.444476	0.256645	-0.0876194	0.501751	0.80813	0.742747		0.5277	-2.19247	1.74596	1.76756	1.33735	2.05933	-0.640956	0.734349	0.654764	1.83646	2.05933	0.486861	0.303273	0.614106	1.70741	1.24576
MED diet	104	Pre-intervention	1.56352	1.22664	1.21102	1.18609	1.41289	0.94322	0.833096	0.750776	1.02	-0.0442185	-2.30298	-1.84567	-0.0352068	1.13021		-0.466682	0.55153	0.880081	0.943985	0.652957	1.02455	1.36484	-0.0656176	-0.707109	-2.49397	-2.4951	0.616687	-2.95609	-2.60528	-1.8386		-0.935442	-0.431433	1.3299	1.16651	1.10931	-1.05109	-0.942002	1.28499	0.193239	-0.636569	-1.05109	-0.49665	-2.04466	1.09295	1.23862	1.07372
MED diet	105	Post-intervention	1.96623	0.894707	-0.127185	1.14231	0.790064	1.38792	0.0727662	-0.0599475	1.47594	0.102457		0.0117244	-0.702356	-0.218656		0.530559	0.35065	1.44745	1.65913	0.583854	-0.295424	1.12303		-0.25965			1.15231			0.00241616		-3.36144		-1.14924	-1.14522	0.788588			0.779099	0.0194903			-1.01641		0.671611	-1.21396	0.0435181
MED diet	105	Pre-intervention	1.44182	0.457932	0.0466427	0.873572	0.0200388	1.14681	-0.158137	-0.0874815	1.63011	-0.260377		-0.465325	-0.774051	1.43715		-2.99004	0.194307	1.11441	1.25991	0.949492	0.347214	1.12404		-1.08679			1.07565			-0.467719		-0.176587		-1.06362	-1.08081	0.659638			-0.33624	-0.313308			-1.05645		-0.423363	-3.00484	0.0526446
MED diet	106	Post-intervention	-1.0975	0.326851	-1.44435	-3.38766	1.21385	-1.4529	-1.20003	-1.21852	1.12855	1.72264	-0.00220843	0.0710909	1.75504	-0.564901	-1.32197		-1.3153	-1.71401	0.890264	-1.15714	-0.944944	0.372161		1.20018	-0.458492	0.209544	-0.0859875	0.349578	0.248302	0.462236		1.83372	-1.42184	1.10664	1.05913	0.566533	2.81437	-1.99912	-0.326306	-0.0507607	2.21635	2.81437	0.265057	1.76625	-0.162031	0.950269	-0.472428
MED diet	106	Pre-intervention	-0.266633	0.653978	-1.02866	-2.80038	0.195388	-0.178818	-2.33805	-2.33547	2.0594	2.09331	-0.884656	0.0739456	1.43662	1.26299	-2.14093		-0.865526	-0.889104	1.44358	-1.20135	-1.48812	0.350734		-0.13177	0.0544582	-0.675659	0.568912	-0.29751	-0.458561	0.201542		0.52735	-2.19247	0.0914368	0.0423083	-1.04392	0.397119	-1.02625	-2.00647	-1.29071	0.587992	0.397119	1.13903	-0.838959	-0.49984	0.445856	-2.02749
MED diet	109	Post-intervention	1.48324	1.6009	0.235813	1.74632	1.34022	0.756151	1.10892	0.975608	1.49432	0.959888	-1.62596	1.01819	-0.739528	1.12274		-0.656241	0.93655	0.908769	1.05022	0.989599	1.80611	1.6168		0.691392	1.6731	-2.4951	0.0293559	-0.440251	-0.692374	1.01563	-1.43152	0.329673	-1.95373	0.521954	0.344205	0.509233	0.726379	0.591658	0.847568	0.00876632	0.618038	0.726379	0.671172	1.02809	0.805008	-0.243813	1.21967
MED diet	109	Pre-intervention	0.278809	0.214554	0.514345	0.426573	-0.235069	0.0443934	1.38441	1.28693	1.01639	0.1598	-2.30298	0.363782	-0.473314	0.833766		-0.0723936	0.55103	0.590216	0.572867	1.25702	1.88898	1.24506		1.352	0.0772821	-2.4951	-0.428707	-2.95609	-2.60528	0.381643	-0.837051	0.250592	1.99615	0.348063	0.195043	-3.35969	-0.0731637	-0.799399	0.754626	1.5177	-2.2284	-0.0731637	0.579147	1.69878	1.2483	-0.715349	1.82159
MED diet	111	Post-intervention	-0.360065	-5.06458	-0.144268	-1.01804	0.0625059	-0.274751	0.887573	1.00839	0.0794679	-1.47328		-0.791288	-0.755294	-1.00897		1.40434	-1.54669	0.249985	0.133982	0.200543	0.455309	0.319803	-3.10493	0.369285			-1.03646			-0.979812		0.783335		0.475156	0.720827	0.920334	-0.613646	0.83617	0.677416	0.000108593		-0.613646	0.0532433	-0.311215	0.529137	0.657378	1.02676
MED diet	111	Pre-intervention	0.0256582	0.01494	-0.0561293	-0.0864766	0.92596	-0.0173127	0.657061	0.766349	0.367999	-1.70576		-0.300667	-0.837721	0.409236		-1.27015	-1.12512	0.118017	-0.000430398	-0.06921	0.670648	0.328956	-0.364227	0.123234			-0.460704			-0.47097		1.03762		0.689735	0.711066	0.872712	-1.51126	-1.99912	0.900395	0.555593		-1.51126	-0.00033264	-2.04466	0.785637	0.931418	0.522826
MED diet	115	Post-intervention	-0.896327	-5.06458	-0.332096	0.00188346	0.731769	-1.54364	0.607824	0.555808	-1.37556	0.111566		-0.889296	0.392919	0.608804		0.338379	-0.617856	-1.42081	-1.75081	-1.39975	-0.205864	-0.522407		-2.96386			-0.537596			-0.684346		-0.300718	-2.19247	0.183454	0.442714	-2.01572			0.161516	-1.04333			0.411207		-0.193578	0.831632	1.11416
MED diet	115	Pre-intervention	-0.0972641	-1.94873	-0.590668	-0.351183	-1.06443	-0.488491	0.388421	0.299408	-0.518231	-0.0597632		-0.328124	0.0335727	0.50167		0.904608	-0.57322	-0.593302	-0.7752	-0.286019	-1.02538	-0.152705		-0.511265			-0.189265			-0.230204		0.359234	-0.470896	-2.25814	-2.13108	-1.53905			-0.441273	-0.659701			0.0815345		-0.528954	0.381309	0.52766
MED diet	116	Post-intervention	-0.809386		-1.41324	0.0539169	-0.722601	0.25502	-2.82029	-2.73776	-1.0489	1.65431		0.679965	0.906196	-0.476654			-0.235953	-1.3757	-1.44259	-1.81976	-1.11293	-1.44339		-1.06909			2.34725			0.659957		-1.08031	0.139149	-1.01141	-1.02756	-0.0386408	-0.201045		-0.308322	-0.597278		-0.201045	-2.87187		-0.628962		-2.59574
MED diet	116	Pre-intervention	-1.14979		-3.21552	0.371234	-3.08862	0.101832	-4.77465	-4.49344	-1.5673	1.95585		0.367142	1.43774	-0.175229			-1.53559	-2.01365	-2.11741	-3.40966	-1.16154	-3.46599		-2.03705			2.91881			0.377689		-4.32049	-2.19247	-2.80055	-2.62667	-2.04595	-1.51126		-2.75283	-1.82386		-1.51126	-2.31757		-1.48336		-4.64391
MED diet	118	Post-intervention	0.48213		-0.673246	-0.952339	-0.644721	0.453012	-0.187448	-0.0983001	-0.158822	-0.23401		-0.299564	-0.169636	0.36363		-0.0302131	0.774003	0.548538	0.534833	-0.986802	-0.369045	-0.466933	-3.10493	-2.96386			-0.173422			-0.324404	-1.43152	-0.349955	-1.26929	-2.80055	-2.62667	-0.382663			0.0845724	1.06771			-0.0248558		-0.115177	-0.892889	-0.604225
MED diet	118	Pre-intervention	0.258372		-0.378919	-0.737769	0.824168	-0.282799	-0.135123	0.135807	-1.62581	-1.19399		0.150294	-0.749231	-0.691175		0.443992	0.401934	-0.493949	-0.79425	-1.6061	0.00443494	-1.26176	-0.230891	0.687825			-1.37187			0.18759	-0.15827	-0.714515	-2.19247	0.45408	0.888736	-1.20864			-0.912588	-0.209769			0.071735		-0.547727	1.37201	-1.07342
MED diet	120	Post-intervention	1.11782	0.338291	0.561654	-0.184793	-2.18184	0.756283	-0.52093	-0.517044	0.804072	0.745639		0.481136	-0.309108	-0.375861		-1.78106	0.922526	0.390242	0.465499	0.692149	1.01505	0.239425		-1.16062	-2.49397	-2.4951	0.750904		-2.60528	0.429872	-1.43152	-0.377238		0.0857463	-0.0913561	-2.22865	-1.51126	-1.99912	-0.349489	-0.924224	-2.2284	-1.51126	-1.22109	-0.287118	0.508576	-3.00484	-0.370147
MED diet	120	Pre-intervention	0.828092	1.09505	0.972079	0.1524	-0.131012	0.989015	-0.837095	-0.911852	0.943709	0.793208		1.48527	0.217764	-1.39587		0.00326785	0.691391	0.45115	0.466492	0.818686	1.11497	0.0512683		0.281199	-0.4737	-0.764418	0.452636		-2.00382	1.44128	-1.35659	-1.22395		0.569511	0.334887	0.174298	-1.14814	0.136673	-0.0286592	0.0200097	-0.863946	-1.14814	-0.532099	-0.549904	0.328875	-2.10341	-0.803232
MED diet	124	Post-intervention	-0.403024		0.648082	-0.345999	0.411062	-0.0427046	0.271821	0.2994	0.306923	-1.30363		-0.0477077	-0.16119	0.664091		0.228131	0.675046	0.507929	0.496013	-0.610914	-0.310201	0.102013		1.37287			-1.06886			-0.024002		-0.0504175	-0.488869	0.683622	0.642048	-2.12633		-1.99912	-0.0968143	0.192079			0.727313		1.01423	-0.0851828	-0.270835
MED diet	124	Pre-intervention	0.0957773		-1.32401	-0.480638	0.94245	0.0997268	-0.456513	-0.567614	-0.820755	-0.664405		-0.908602	-1.03193	0.672308		0.40529	0.755544	-0.543482	-0.788463	-1.37308	0.245099	-0.475579		-1.38296			-1.50844			-0.908107		-0.603675	-2.19247	1.39668	1.5388	-3.35969		-0.213897	-1.3498	-0.167921			-1.14367		-0.356141	1.49923	-0.638941
MED diet	127	Post-intervention	0.659814	-1.16789	-0.176367	0.377673	-0.231073	1.19555	-2.59844	-2.68601	0.410799	1.28804		0.582659	0.256202	-2.56922		-2.99004	-0.364369	0.474095	0.531205	0.769618	-0.0610163	-1.52489		-1.73804			0.00691865			0.496521		-1.68346		-0.179495	-0.29608	-0.019526			0.436204	-0.89984			0.131672	-0.671503	0.3801	-1.14843	-2.16644
MED diet	127	Pre-intervention	0.435535	0.996241	-0.539381	-0.0901779	-1.58961	0.92635	-0.888464	-0.919244	0.346785	0.182508		-0.0253283	0.157002	-1.81014		-0.476901	0.237615	0.00249666	-0.095513	-0.91828	1.15111	-0.819996		-2.96386			-0.168953			-0.092596		-0.773365		-0.557029	-0.664205	-0.415605			0.169418	0.86429			-0.524464	-2.04466	0.746773	-3.00484	-1.03836
MED diet	129	Post-intervention	0.656639	0.619867	0.179389	0.567892	0.546189	-0.00399232	1.264	1.26117	1.14482	0.19725		-0.215402	0.540368	0.663133		1.10322	0.237931	0.52471	0.494989	0.502161	1.05226	1.26373	-1.14141	-0.262129			0.372074			-0.213517		1.27034	-0.119002	-1.55335	-1.53967	0.0648566	-0.949593		0.192152	1.1241	-0.508006	-0.949593	0.495709		0.0303331	-0.525109	1.12088
MED diet	129	Pre-intervention	-0.266073	0.322913	-0.263792	0.293482	-0.910697	-0.414113	-0.393954	-0.450736	-0.781784	0.129978		-0.566018	0.507226	-0.394527		-1.20514	0.0687827	-0.466572	-0.584327	-0.499037	-0.816223	-0.266521	-3.10493	-0.671656			0.963007			-0.531885		0.278624	-2.19247	-1.76288	-1.70214	-0.933941	-1.51126		-0.000219231	-1.36836	-2.2284	-1.51126	0.348869		-0.180483	-3.00484	-0.102856
MED diet	131	Post-intervention	2.31836	1.33547	0.433368	0.521805	-0.498335	0.76446	1.32623	1.1788	2.79744	0.827536		0.935512	0.167859	2.63073		-2.21586	1.43624	1.82271	2.11818	0.354156	1.19459	2.161		1.59641			0.314706			0.893152		-0.290373		-2.45257	-2.32738	0.30528	-0.292286		-0.235986	-1.29647		-0.292286	0.552537		-0.437175	-0.215362	1.76921
MED diet	131	Pre-intervention	1.63091	-1.12516	1.39241	0.57598	-2.09938	0.978075	-0.553128	-0.599126	1.48487	1.08204		0.752668	0.305556	0.138382		-2.66022	0.941653	0.985437	1.04154	0.445193	0.208783	-0.342514		-1.04702			0.116363			0.697764		-0.0377538		-0.379568	-0.454129	-1.05927	-0.300082		-1.1604	-0.50877		-0.300082	0.0292789		-1.27853	-3.00484	-0.718788
MED diet	133	Post-intervention	-0.00211784		0.229195	-0.051186	1.67836	-0.413762	0.762505	0.860461	0.0635272	-0.713572	-1.85072	0.235391	-0.277741	0.655756		1.34237	0.340499	-0.00507539	-0.181981	0.111224	0.789254	0.212763	1.16633	0.558243	-0.438488		-0.918406			0.289767		0.907526	-2.19247	0.993023	1.14816	0.910451	-0.107641	-0.546796	1.22625	0.528384	-0.0509999	-0.107641	0.173815	0.291196	1.17723	1.55321	0.57685
MED diet	133	Pre-intervention	0.522259		-0.253632	-0.467557	1.03957	0.167273	0.769876	0.759905	0.379731	0.240078	-2.30298	0.343379	-0.473023	1.15933		-0.728844	0.62872	0.195063	0.102966	-0.191703	0.788837	0.730365	0.437725	0.120142	-1.42605		-0.542465			0.347965		0.833782	-0.253239	1.03398	0.966761	-0.300949	0.656296	-1.32558	0.657631	0.290433	0.0217246	0.656296	-0.435391	-0.180513	0.484963	0.922428	0.672115
MED diet	134	Post-intervention	0.324843	-1.36241	0.602861	-0.968512	-0.845419	0.468201	0.770066	0.760959	0.468037	-0.443385		0.618638	0.201336	0.158891		1.09464	1.07453	0.498362	0.477659	0.376641	0.358879	0.644664		0.636286			-0.362089			0.599667		0.209559	0.481802	-0.0416639	-0.135057	0.441041	-0.512806		0.407434	0.82038	-0.433994	-0.512806	0.568442	-1.16879	0.66236	0.930449	0.624124
MED diet	134	Pre-intervention	0.113975	-5.06458	0.936811	-0.820414	-0.868834	0.348737	0.800549	0.772058	0.231235	-0.297952		-0.119117	-0.181102	0.275952		1.16354	1.03335	0.164372	0.0650547	0.317084	0.148754	0.408276		-0.763993			-0.0325052			-0.134718		-0.191847	-2.19247	-0.671772	-0.712677	-0.926253	-1.51126		0.385504	0.963013	-2.2284	-1.51126	0.241151	-2.04466	0.318489	1.04257	0.606273
MED diet	135	Post-intervention	-0.262575		0.635266	0.422639	-0.0646798	-1.28176	0.691383	0.536593	-1.004	-0.804995		-1.2749	0.633526	0.0967052		-0.392129	-2.11781	-1.27655	-1.82989	-0.942243	-1.04661	-0.510189	-1.84925	0.765226		-0.87066	-0.486014			-1.18645		0.965297	-1.07016	-0.657469	-0.463619	-2.47181			-1.44859	-1.17736			1.16525		-1.36944	-1.3198	0.58347
MED diet	135	Pre-intervention	-2.48958		-0.839291	0.512739	-0.813673	-1.12346	-1.04846	-1.15364	-2.2576	0.645976		-2.04774	1.32853	0.308874		-2.99004	-0.886508	-2.73151	-3.2304	-1.74202	-2.42055	-1.67806	-3.10493	-1.52692		-2.4951	0.922773			-1.97456		0.568395	-2.19247	-2.80055	-2.62667	-3.35969			-2.38098	-1.02234			0.208796		-1.94194	-3.00484	-0.860254
MED diet	137	Post-intervention	0.167388	-0.706838	0.65715	0.822829	0.311331	0.573188	0.411723	0.355519	0.38599	-0.499098		0.604689	0.226282	-1.14584		0.928923	0.400114	0.530465	0.628128	0.858922	-0.139626	0.479987		0.825061			0.532331			0.373901	0	0.846179		0.155239	-0.0113529	1.33026			0.536229	0.405796			-0.805826		0.964336		0.578144
MED diet	137	Pre-intervention	0.469401	0.387932	1.4272	1.43765	0.106033	1.12132	-0.451029	-0.522861	0.578819	0.455141		0.997373	0.52375	-1.82624		0.998831	0.451643	0.647599	0.839109	0.975399	0.184042	0.121362		-0.94627			1.14035			0.6738	-1.43152	0.323457		0.176908	-0.025222	0.946903			-0.450353	-0.503544			-2.34248		0.257158		-0.452499
MED diet	138	Post-intervention	0.345591	0.887307	-0.0869713	0.0705047	-0.749753	0.465661	0.883027	0.97131	0.10365	-1.27909		0.324053	0.202047	-0.131192		-0.340694	0.149575	0.629661	0.646839	0.281127	0.17344	0.435666	-0.148249	-0.650605			-0.321968			0.32786		-0.471466	-1.36914	0.305461	0.152471	-0.143972			-0.537846	0.00485171			0.167022		0.033669		0.481044
MED diet	138	Pre-intervention	1.65939	-0.80599	0.866409	1.5213	-1.0965	1.3925	-0.304867	-0.272236	0.847785	0.0298552		0.512405	0.236185	0.417329		-2.99004	0.0879433	0.887586	1.05397	0.473489	-0.0177782	0.393378	-3.10493	-2.96386			0.669297			0.472787		-0.578844	-2.19247	-0.110655	-0.281306	-1.00987			-1.64787	-0.220961			-1.93524		-1.1725		-0.217121
MED diet	141	Post-intervention	-0.532013	-0.385267	0.60883	-1.16678	1.35201	0.213513	-0.253536	-0.154433	-0.569923	-0.476958	-1.23219	0.892601	-0.700887	-1.04593	-0.142424	-0.423985	0.126624	-0.0458667	-0.15209	0.290278	0.746504	-0.480262		0.830711	0.765911	0.311288	-0.0359826	0.176216	-0.00618203	0.935254		0.152442	0.315252	1.00124	0.91806	0.678991	0.744484	1.32978	-0.0884735	0.271874	0.534938	0.744484	-0.387696	-0.835936	0.37386	1.42577	-0.288139
MED diet	141	Pre-intervention	-0.295392	-5.06458	0.827134	-1.16211	1.62842	0.426115	-0.759784	-0.757155	-0.675797	0.481886	0.983462	1.31397	-0.557813	-0.552884	0.428488	0.288391	0.30427	-0.490337	-0.687801	0.413269	0.846437	-0.373709		1.28971	0.813354	0.600229	-0.0877174	0.996917	0.898987	1.33115		1.09961	1.35499	1.25971	1.1395	1.38528	2.7441	1.90392	0.508666	1.06087	2.41149	2.7441	1.18648	-0.505286	0.578077	1.48427	-0.815492
MED diet	143	Post-intervention	1.29164	-0.46117	0.844265	1.12718	0.38731	1.13585	0.193936	0.235083	1.70611	1.005		-1.71431	0.0167119	-0.319453		1.20452	0.942192	0.663473	0.771928	0.488055	0.539803	0.941279	0.654487	-1.17465			0.776618			-2.188		-4.32049	-1.81076	1.21554	0.989928	0.33835	0.0559011	-0.432331	-0.424009	0.422478	-0.0868226	0.0559011	-1.04118		-0.259109	-3.00484	0.13641
MED diet	143	Pre-intervention	1.28353	-5.06458	1.24541	0.900207	-0.184834	1.20395	-0.780874	-0.741353	1.37283	1.33227		-0.437628	0.0970522	-0.963902		-0.474589	0.64642	0.641633	0.809066	0.36117	0.19598	0.104153	-3.10493	-2.96386			0.89527			-0.885777		-2.2544	-2.19247	0.652326	0.409318	-0.736275	-1.51126	-1.99912	-2.33752	-1.05428	-2.2284	-1.51126	-1.01549		-2.11404	-1.31948	-0.830243
MED diet	144	Post-intervention	0.311787	-0.497309	-0.645104	0.415361	1.45337	0.0872792	1.24725	1.17763	1.16064	-0.451359		0.131554	0.665732	1.18186		1.70544	0.0473222	0.556837	0.572038	0.987272	0.789016	1.45946		-0.0392439	-0.566352	-2.4951	-0.339815		-2.60528	0.142184		1.47512		0.4979	0.36491	1.75395	-1.51126	-0.702751	0.72603	1.67469	-2.2284	-1.51126	-0.28985	-2.04466	0.931476	0.286419	1.47882
MED diet	144	Pre-intervention	1.15923	1.61635	0.503371	-0.135056	0.826648	0.752763	0.707773	0.646413	1.01455	0.510615		0.825994	0.422955	0.577758		0.695298	0.574121	0.925909	1.01361	0.150246	0.429917	0.934823		-0.443029	-2.49397	-0.790583	-0.0441383		-1.5757	0.810942		0.542187		0.74701	0.647681	0.860457	-0.0368516	-1.99912	0.126924	0.423614	0.123872	-0.0368516	-0.433357	-0.831704	0.449556	0.0116334	0.489021
MED diet	146	Post-intervention	-0.0122169	0.00702463	0.0909442	0.369469	0.0186679	-0.381477	1.20753	1.11802	0.502716	-1.49605		-0.364603	-0.132055	0.609954		0.375867	-0.0565534	0.404953	0.343488	0.610175	0.877433	0.819871	-3.10493	0.734663	-0.56875		-0.512511			-0.32023		0.706555	-2.19247	-0.728937	-0.764181	0.986243	-1.26879		1.06634	0.237518	-0.893345	-1.26879	0.458592	0.620107	1.01894	0.285133	1.19153
MED diet	146	Pre-intervention	-0.200422	-5.06458	-0.722955	-1.19	-0.959936	0.0974499	0.490842	0.492703	-0.0532107	-0.84786		-0.329864	-1.03439	-0.565384		-0.726119	0.211966	-0.0299472	-0.128263	-0.854999	0.474959	-0.239024	0.572346	0.846818	-2.49397		-0.9033			-0.346454		0.346303	-0.586305	-1.52327	-1.49825	0.611795	-1.51126		0.282912	-1.9411	-2.2284	-1.51126	-0.361809	-2.04466	0.204511	-1.13386	-0.13009
MED diet	147	Post-intervention	-1.55769	0.0720554	0.10966	1.08655	-0.66669	-1.78643	-0.40127	-0.402811	-0.703708	1.43221		-1.80985	1.58485	0.929888			-0.863853	-1.10389	0.0371445	-0.590072	-0.710549	-0.511912		-1.75439			1.82675			-1.7045		-0.831433				-0.384791			-0.846394	-0.679857			1.11625		-1.29229	-1.33791	0.501022
MED diet	147	Pre-intervention	-0.873575	-5.06458	-1.54268	0.678409	-1.17127	-0.360335	-1.07989	-1.18531	-0.753567	1.1462		-0.755753	1.05939	-0.279526			0	-0.998	-0.862344	-0.818728	-0.728758	-0.634439		-1.63323			1.86338			-0.721071		-0.88312				-0.500599			-0.601344	-1.11545			-0.856505		-0.80436	-1.88011	-0.858254
MED diet	148	Post-intervention	0.580591	0.129504	0.247971	0.173591	0.435877	0.515543	0.141347	0.249253	-0.0644085	-1.67657		-2.38696	-0.691227	-0.211721		0.764434	-0.275082	0.506934	0.57307	-0.0845736	-0.229351	0.113573		-0.136507			-0.189111			-2.75214		0.622952		-1.93575	-1.8618	0.25522			0.31815	0.669277			0.558887		0.102632	1.02851	0.116575
MED diet	148	Pre-intervention	0.102094	-5.06458	-0.767098	-2.99618	-3.08862	0.0938509	-2.13188	-2.29839	-1.58468	-0.94982		-4.27869	-2.26875	-3.622		-2.99004	-0.581816	-0.204815	-0.400812	-1.74708	-1.59822	-1.70533		0.400677			-1.22249			-4.49378		-2.07639		-2.80055	-2.62667	-1.19601			0.358432	-2.7662			0.644412		0.183271	-1.32792	-3.34017
MED diet	149	Post-intervention	0.55347		1.36512	1.26339	-0.00140514	0.988375	-0.195669	-0.188544	0.673052	0.608523		0.768727	0.290272	-0.57575		-2.99004	0.4124	0.478869	0.520887	0.537736	0.721345	0.364225		0.208094			0.457701			0.499117	0.132772	-0.861852	0.0527764	-0.756759	-0.826249	-0.466787	-1.51126		0.0773242	0.245093		-1.51126	0.148572		0.491568		-0.324639
MED diet	149	Pre-intervention	-0.431067		2.60779	1.54561	-0.391808	0.877957	1.11287	0.942649	1.08945	-0.00104408		0.833714	1.50472	-0.102618		1.54274	-0.769554	0.855179	0.954394	1.58976	1.23747	1.40496		0.997274			0.512937			0.497717	0.12279	0.416166	-0.627605	0.834463	1.04195	0.881328	-0.358311		0.747094	0.862165		-0.358311	0.582691		1.71463		1.28103
MED diet	151	Post-intervention	0.599736	0.54884	0.978149	0.343378	-0.105129	0.65782	0.362709	0.263909	0.534187	-0.64223		0.3801	-0.0340501	-0.816416		0.305805	0.295293	0.767068	0.938926	0.219786	1.15765	0.824501	1.33764	-0.798274			0.466001			0.355933		-0.0159489	-1.1291	-0.484419	-0.581458	0.721245	0.45133		0.707414	0.360863	0.112443	0.45133	0.024418	0.0956197	0.721185	-2.25044	0.286015
MED diet	151	Pre-intervention	-0.463983	-0.364385	-0.0308157	-0.754308	-1.36111	0.182949	-0.362026	-0.341551	-0.522904	-1.75994		0.32328	-0.978388	-1.31474		-0.136593	-0.738541	-0.447892	0.897552	-0.54097	0.439072	-0.270308	-3.10493	0.0428987			0.464855			0.391274		-0.783879	-2.19247	-0.275044	-0.326858	-1.22554	-1.51126		-1.03947	-2.56464	-2.2284	-1.51126	-1.97885	-2.04466	-1.29424	-0.418625	-0.197
MED diet	152	Post-intervention	-1.95881		-1.43692	-2.76447	-0.89323	-2.04221	-1.65543	-1.55222	-1.83299	1.06558		-1.86534	1.62179	0.534129		-2.99004	-1.80587	-2.86287	-3.31221	-1.49524	-2.44663	-1.5325		-2.96386			0.736149			-1.7364		-0.445917				-2.69044			-3.02753	-1.04487			0.422267		-1.23479	-1.02038	-0.729688
MED diet	152	Pre-intervention	-2.94363		-2.9459	-0.908481	-3.08862	-1.46056	-2.71523	-2.48625	-3.49736	1.67184		-1.87478	2.26187	1.60149		-1.80794	-1.47745	-4.37887	-4.67185	-2.8814	-1.27469	-4.88774		-1.25894			1.10498			-1.76039		-1.55038				-3.35969			-2.64467	-2.20686			-1.58256		-3.38191	-3.00484	-1.71574
MED diet	153	Post-intervention	-0.452668	1.21058	-0.0161324	-1.16416	0.598811	-0.678558	0.0623209	0.123805	-1.73028	-1.47141		-0.508211	-1.83884	-1.13775		0.380293	-0.333287	-0.647048	-1.02575	-0.710558	-0.447734	-1.35713		-1.58001			-2.35876			-0.526375		-0.166162		0.992014	1.14555	-0.393214	-0.472508		-1.06315	-0.156192		-0.472508	0.219142		-1.33544	0.55709	-0.805977
MED diet	153	Pre-intervention	-0.796566	0.80346	-0.684355	-2.30714	-0.226714	-1.03541	0.327999	0.300466	-2.06357	-1.68203		-0.408323	-2.05618	-3.08942		-1.023	-0.96874	-0.360145	-0.680541	-1.07424	-0.407991	-1.79255		0.450486			-2.31273			-0.311201		-0.0686542		0.283334	0.387867	0.479568	-1.51126		0.0876055	-0.92266		-1.51126	-0.00992288		-0.115893	0.140922	-0.300354
MED diet	155	Post-intervention	-0.824801	0.21392	-0.4415	-1.65018		-0.728369	0.0396655	-0.268551	-1.05792	-0.681542		-0.466209	-0.508658	-1.16532		-0.636246	-0.903719	-0.963489	-1.2723	-1.63916	-0.124576	-0.617496	-1.95488	0.369597			-0.72425			-0.406665		-0.725802		-2.75495	-2.56513	-0.0673948	-0.12624		-0.425503	-0.537384		-0.12624	0.2484		-0.651652		-0.59843
MED diet	155	Pre-intervention	-2.06602	-5.06458	-1.31426	-3.36412		-1.20034	-0.783343	-0.865484	-2.24278	-1.76236		-0.713212	-1.4531	-2.32839		-0.697286	-1.1422	-2.12559	-2.74785	-2.66002	-1.41583	-1.79486	-2.45851	-0.882088			-1.9535			-0.58795		-1.03834		-2.80055	-2.62667	-1.46516	-1.51126		-2.50981	-3.50758		-1.51126	-0.779424		-2.30776		-1.08825
MED diet	156	Post-intervention	0.192948	1.35398	0.34463	-0.0264949	-0.501572	0.60126	-0.0452969	-0.0525164	0.177158	-0.40395		0.933394	-1.35803	-0.935169			1.00697	0.376002	0.351966	0.137943	0.000923404	0.167311		1.14923	-0.982375		-0.330093			0.928376		0.223932		-0.125573	-0.227396	0.00707021	-0.103302		0.325969	-0.00387522	-0.261878	-0.103302	0.424621	-1.61495	0.255952	-1.58964	0.00845654
MED diet	156	Pre-intervention	-0.478025	-5.06458	-0.522422	-0.945509	-3.08862	0.449172	-1.44457	-1.12561	-0.452959	-0.282584		0.593409	-1.77276	-4.56593			0.534613	-0.257464	-0.370299	-0.481061	-0.847169	-0.804783		0.434135	-2.49397		-0.602105			0.571818		-0.982515		-2.80055	-2.62667	-3.35969	-1.25511		-1.10294	-0.899923	-2.2284	-1.25511	-0.354764	-2.04466	-0.947146	-3.00484	-1.54976
MED diet	157	Post-intervention	0.604094	-1.16052	-1.08275	0.436845	0.0725014	-1.07254	0.845485	1.01455	0.448534	-0.264952	-2.30298	-2.06458	0.810311	0.29899		0.73126	-1.26656	0.0713418	0.123866	-0.970471	0.340217	0.919128		-0.212827		-2.4951	0.877966	-2.95609	-2.60528	-1.98828		-1.20645		0.963458	1.59465	-3.35969	-1.51126	-1.99912	0.195914	-1.53782	-2.2284	-1.51126	-0.593223	-2.04466	0.0191191	1.36229	1.33092
MED diet	157	Pre-intervention	-0.0590867	-0.853906	-1.20726	-0.0172492	1.24722	-0.588147	0.755319	0.747812	-0.27071	-0.649559	-0.376336	-0.611723	0.20844	0.759597		1.82785	-1.04163	-0.561265	-0.79377	-0.0679523	0.235062	0.200794		0.18099		-2.41155	1.26526	-2.23625	-0.556021	-0.501006		0.521452		0.937739	0.931242	0.448828	-0.0668623	0.147749	0.366106	-0.24078	0.19218	-0.0668623	-0.705583	0.7997	0.0980917	1.2855	1.1519
MED diet	160	Post-intervention	-2.75115	-5.06458	-2.14375	-4.16863	-0.120596	-0.926355	-1.42518	-1.55043	-2.75732	1.62096		-0.443837	2.23567	0.833352		-2.99004	-0.69956	-2.10385	-2.28548	-1.75314	-2.03269	-1.48392	-3.10493	-0.757131			1.69606			-0.306268		-2.79557	-2.19247	-2.80055	-2.62667	-3.35969			-0.212554	-0.817368			-3.1294		-0.225537	-3.00484	-1.22645
MED diet	160	Pre-intervention	-1.14901	-1.55751	-0.138381	0.193953	-0.139209	-0.547742	-0.0379924	-0.108795	-0.70582	0.359498		-0.503647	0.871143	-0.0583985		1.2142	-0.179242	-0.780655	-0.89788	-0.861477	-0.330529	-0.200259	0.719348	-0.242286			0.471107			-0.45486		-0.141452	-1.54733	-1.89547	-1.7856	0.0867892			0	0.58544			0.486423		-0.182515	-0.181365	0.333331
MED diet	161	Post-intervention	0.653042		0.888927	1.70898	1.00572	-3.86869	2.11729	2.09196	2.21802	-0.759516		-2.40245	1.33778	3.19691		2.44258	-2.07082	0.896078	0.938682	2.03222	0.214243	2.20526		1.20009			-0.645869			-2.34187		1.82159	2.26153	-0.370751	0.520776		-0.41062		-2.45848	1.24449	0.0272621	-0.41062	0.398351		-2.77036	-1.28548	2.77393
MED diet	161	Pre-intervention	-5.31346		-1.25789	1.80831	-2.25683	-2.05124	-2.84052	-2.76284	-1.31499	1.61091		-2.42324	2.46823	1.60014		-2.99004	-1.71407	-3.54733	-2.13672	-3.06169	-3.24624	-2.813		-1.564			3.7383			-2.2562		-2.61164	-2.19247	-2.80055	-2.62667		-1.51126		-2.89387	-1.98925	-2.2284	-1.51126	0.496145		-1.88098	-3.00484	-2.47441
MED diet	162	Post-intervention	-0.835115	0.598046	0.233701	0.343969	0.995593	-0.45959	0.577113	0.533032	0.269713	-0.344412		-0.230349	0.419286	0.214496		0.107373	0.108395	0.0899869	0.00922966	0.392448	0.383662	0.563857		-1.02505			0.252861			-0.194941		0.34758		-0.850859	-0.881578	0.969167	-0.785867		0.745751	1.31414	-2.2284	-0.785867	0.654834		0.684179	-0.563659	0.960588
MED diet	162	Pre-intervention	-1.6563	-5.06458	-1.43949	1.02853	-0.627861	-0.758566	-1.48045	-1.48369	-2.05601	1.52974		-0.832612	1.50557	0.299442		-0.73776	-0.73539	-1.88102	-2.15996	-1.40687	-2.31802	-1.48928		-2.96386			1.76294			-0.759965		-1.26924		-0.45764	-0.458637	-1.5931	-0.861351		-0.952062	-0.188739	-0.823357	-0.861351	-0.567417		-1.08165	-3.00484	-1.00412
[truncated: 218 more rows]
[truncated: 333 more columns]

## Sheet: oral pathways
Diet	Participant ID	Time Point	1CMET2-PWY: folate transformations III (E. coli)	ANAEROFRUCAT-PWY: homolactic fermentation	ANAGLYCOLYSIS-PWY: glycolysis III (from glucose)	ARG+POLYAMINE-SYN: superpathway of arginine and polyamine biosynthesis	ARGININE-SYN4-PWY: L-ornithine biosynthesis II	ARGSYN-PWY: L-arginine biosynthesis I (via L-ornithine)	ARGSYNBSUB-PWY: L-arginine biosynthesis II (acetyl cycle)	ARO-PWY: chorismate biosynthesis I	ASPASN-PWY: superpathway of L-aspartate and L-asparagine biosynthesis	BIOTIN-BIOSYNTHESIS-PWY: biotin biosynthesis I	BRANCHED-CHAIN-AA-SYN-PWY: superpathway of branched chain amino acid biosynthesis	CALVIN-PWY: Calvin-Benson-Bassham cycle	CITRULBIO-PWY: L-citrulline biosynthesis	COA-PWY-1: superpathway of coenzyme A biosynthesis III (mammals)	COA-PWY: coenzyme A biosynthesis I (prokaryotic)	COBALSYN-PWY: superpathway of adenosylcobalamin salvage from cobinamide I	COLANSYN-PWY: colanic acid building blocks biosynthesis	COMPLETE-ARO-PWY: superpathway of aromatic amino acid biosynthesis	DAPLYSINESYN-PWY: L-lysine biosynthesis I	DARABCATK12-PWY: D-arabinose degradation I	DENITRIFICATION-PWY: nitrate reduction I (denitrification)	DENOVOPURINE2-PWY: superpathway of purine nucleotides de novo biosynthesis II	DTDPRHAMSYN-PWY: dTDP-&beta;-L-rhamnose biosynthesis	FASYN-ELONG-PWY: fatty acid elongation -- saturated	FERMENTATION-PWY: mixed acid fermentation	FOLSYN-PWY: superpathway of tetrahydrofolate biosynthesis and salvage	FUC-RHAMCAT-PWY: superpathway of fucose and rhamnose degradation	FUCCAT-PWY: fucose degradation	GALACT-GLUCUROCAT-PWY: superpathway of hexuronide and hexuronate degradation	GALACTUROCAT-PWY: D-galacturonate degradation I	GLCMANNANAUT-PWY: superpathway of N-acetylglucosamine, N-acetylmannosamine and N-acetylneuraminate degradation	GLUCARDEG-PWY: D-glucarate degradation I	GLUCONEO-PWY: gluconeogenesis I	GLUCOSE1PMETAB-PWY: glucose and glucose-1-phosphate degradation	GLUCUROCAT-PWY: superpathway of &beta;-D-glucuronosides degradation	GLUTORN-PWY: L-ornithine biosynthesis I	GLYCOCAT-PWY: glycogen degradation I	GLYCOGENSYNTH-PWY: glycogen biosynthesis I (from ADP-D-Glucose)	GLYCOL-GLYOXDEG-PWY: superpathway of glycol metabolism and degradation	GLYCOLYSIS-E-D: superpathway of glycolysis and the Entner-Doudoroff pathway	GLYCOLYSIS: glycolysis I (from glucose 6-phosphate)	GLYOXYLATE-BYPASS: glyoxylate cycle	GOLPDLCAT-PWY: superpathway of glycerol degradation to 1,3-propanediol	HEME-BIOSYNTHESIS-II-1: heme b biosynthesis V (aerobic)	HEME-BIOSYNTHESIS-II: heme b biosynthesis I (aerobic)	HEMESYN2-PWY: heme b biosynthesis II (oxygen-independent)	HISDEG-PWY: L-histidine degradation I
[truncated: 328 more rows]
[truncated: 264 more columns]

[truncated: 2 more sheets: metabolites, cytokines]
